# Supplementary material for: Application note: TDbasedUFE and TDbasedUFEadv: bioconductor packages to perform tensor decomposition based unsupervised feature extraction
Source: Front Artif Intell. 2023 Sep 1;6:1237542. doi: 10.3389/frai.2023.1237542 (PMC10503044; doi:10.3389/frai.2023.1237542)
Supplement: Supplementary file 1 [file Data_Sheet_1.ZIP]

Archive with 6 entries (6 files):
- Suppl_doc.pdf
- genes_DEG.xlsx
- genes_DESeq2.xlsx
- genes_multi.xlsx
- methyl_multi.xlsx
- miRNAs_multi.csv
