# Supplementary material for: Application note: TDbasedUFE and TDbasedUFEadv: bioconductor packages to perform tensor decomposition based unsupervised feature extraction
Source: Front Artif Intell. 2023 Sep 1;6:1237542. doi: 10.3389/frai.2023.1237542 (PMC10503044; doi:10.3389/frai.2023.1237542)
Supplement: Supplementary file 1 [file Data_Sheet_1.ZIP › genes_DEG.xlsx]

## Sheet: genes_DEG
A2M
AKR1B1
APOC1
APOE
APP
B2M
C3
C4A
C7
CD63
CD74
CLU
CTSA
CTSD
CYP11A1
CYP11B1
CYP17A1
CYP21A2
DHCR24
DHRS2
DLK1
EEF1A1
EEF2
ENO1
EPHX1
FDXR
FGG
FN1
FSCN1
FTH1
FTL
GAPDH
GNAS
GNB2L1
GPI
GPX3
GSTA1
H19
HLA-A
HLA-B
HSD3B2
HSPB6
HSPD1
LDHA
MAGED1
MT2A
MYL6
MYL9
NDRG4
NEAT1
NOV
NPTX2
NR4A1
PGK1
PROK1
PSAP
RARRES2
RPL13A
RPL13
RPL18
RPL28
RPL35
RPL3
RPL7A
RPL8
RPLP0
RPS11
RPS16
RPS19
RPS6
RPS8
SCARB1
SLC40A1
SNCG
SPARC
SQSTM1
STAR
TBX3
TIMP1
TM7SF2
TMSB10
TPI1
VIM
SPOCK1
TUBA1B
SEPP1
ATP5B
HSPB1
RPS5
S100A4
UBC
RPS18
RPL36
TUBB
TMSL3
RAN
RPL4
IFITM3
LGALS3BP
ACTB
PKM2
BSG
RHOB
DDIT4
PTMA
RPS2
TUBB2C
TNXB
RPS3
HLA-C
PPP2R1A
CST3
MT1F
RPL5
ALDOA
MT1E
TXNIP
HSPA5
ASS1
ITM2B
UBA1
PLD3
CALM3
NPM1
S100A11
NDRG1
NAP1L1
ALDH1A1
METTL7A
LAMB1
ITGA5
HLA-DRA
FADS2
PABPC1
PTMS
RPL41
NPTX1
VAT1
QPCT
UBA52
PDK4
FABP3
RPL37
PRDX2
NELF
ALDH2
HNRNPK
LDLR
NUPR1
C4orf49
IGFBP4
SC4MOL
RPL37A
ACE2
VTN
KDELR1
PBXIP1
HNRNPA2B1
SERPINA1
RPS24
CYBASC3
TPT1
PLEC
TMBIM6
SERPINA3
TRIM28
VEGFA
SULT2A1
PEG10
PRKCSH
SERPINE2
EEF1D
RPL10
HSP90AA1
RPL12
DAB2
NAPA
CHGB
MGP
RPS14
TPM3
RBBP7
VGF
SERPINH1
SULF2
HSP90B1
HSPA8
COL14A1
HSPA1A
IGF2
COL18A1
RNASE1
RPL11
SERPINA5
CACNA1H
IFI27
SURF4
EEF1A2
ATP5A1
S1PR3
GPR56
IFI30
CLPTM1
MID1IP1
RPL6
RPLP1
RPS23
OLFM1
TAGLN2
NFE2L1
PDE2A
FAM198B
RPS15A
APLP2
BIRC7
RRBP1
FUS
HNRNPC
C19orf48
VWF
NCL
SDC3
CFL1
CABC1
CBX3
TPP1
EDF1
AP1S1
TMEM66
PRKACA
SOD2
RPS15
SHC1
WISP2
C19orf63
MCL1
STARD10
CTNNB1
CALR
COL1A1
KCNK3
MORF4L2
PTP4A1
PEG3
NDRG2
HMGN2
TUBB4
SOAT1
FASN
BTF3
WBP2
RPL31
RPS17
GABARAP
NCLN
MVP
CPB1
SMS
D4S234E
GSN
CCT3
ECE1
MT1X
GLTSCR2
ALAS1
PEBP1
ANXA5
DAK
PRKCA
PSME2
RPS21
P4HB
ISCU
ADH1B
KRT7
STMN3
MMP14
HNRNPU
NACA
HNRNPA1
IFITM1
TCIRG1
KLK1
RPS9
PLIN3
MIF
PRLR
SIK1
ITGA3
MAGED2
ANXA2
PVRL2
KRT17
LSP1
PLOD1
EEF1G
ASAH1
NDN
TIMP2
TSPAN7
OLFM2
SDC1
C14orf147
VWA5B2
SLC29A1
OAF
PCBP2
ABAT
YWHAZ
CALM1
MGST1
MT3
PRDX5
YBX1
CD36
C5orf32
CST2
CSDC2
RPL35A
RPL27A
HLA-DRB5
POR
RPS4X
BAI1
GNB2
TPM2
MYH9
SCD
PRDX3
ISG15
HLA-DPA1
RHCG
FKBP10
CCND3
SLC16A3
AP2A1
SLC25A6
HLA-E
HBB
NFATC4
ARL6IP1
AGRN
UQCRC1
PTBP1
SVEP1
MDK
GJA1
PTOV1
CYP27A1
BNIP3
SDHA
SLC26A2
CCDC80
RPN1
STMN1
MRFAP1
EIF4A1
RPL30
KDELR2
PPIA
AMFR
FATE1
MAZ
RPS20
USP11
INHA
AP2M1
ASPH
RPL29
PDIA6
GPC1
EHD2
MXRA7
SLC25A39
OAZ1
CCT5
SERF2
ILF3
NEFM
RPLP2
ATP2A3
BTG1
VDAC1
DUOX2
NNMT
ATF5
XIST
BLOC1S1
ANP32B
PLOD3
TFRC
SET
CCT8
PTTG1IP
SEMA6B
HNRNPUL1
RPL27
GDF15
LDHB
TXNRD1
GANAB
HLA-DRB1
RPS12
C19orf6
CALM2
FARP1
PRMT1
HBA2
MXRA5
LOC96610
ABCA8
CIRBP
H1F0
HIF1A
ENC1
COL5A1
PFKL
GNPTG
BIN1
EFHD2
H2AFY
IGFBP7
LASS2
COPE
ATP1B1
DPP7
ARL6IP5
CSDA
TSIX
GABBR2
EMB
NQO1
SNRNP70
CP
CLIC5
HDGF
SYNPO
EPRS
2023-09-06
PTPRS
NDUFA4
ITGB1
SQLE
SUPT5H
HSBP1
DAD1
ECH1
RPS29
CLSTN3
ENO2
NTS
REEP6
PABPC4
RPS10
IGFBP3
PLIN2
SPRR1A
MARCKSL1
SERBP1
TLN1
COL6A3
ANPEP
PFN1
ISM1
RPS27A
PCDHGC3
PDK2
NME2
SEC16A
DDX24
SHMT2
DCN
TMED10
PSMB7
EFNA1
PPIB
2023-09-02
C10orf10
GSTA4
RBP1
PLAGL1
VAV2
ACTN4
FDFT1
SDCBP
CDC37
FDPS
HNRNPAB
SNRPD2
GHITM
PTPRF
GPX1
ACTN1
SLC2A1
TOMM34
C1S
FGA
2023-09-04
TNFRSF14
PA2G4
HDLBP
ABCB1
GLS
TGFBR2
PAQR4
IFI6
RUVBL2
HMGCS1
OGDH
RPL10A
HNRNPL
C20orf108
TGM2
CXCL12
BUB3
FN3K
PDIA4
RABAC1
SEC61A1
PLS3
SAPS1
SLC7A5
NDUFA11
UQCRC2
TSC22D1
WNT4
CALU
ARHGDIA
ATP6V0B
ATN1
TMED2
MALAT1
CHCHD2
COX7C
WDR13
TSPYL2
WDR34
CDH11
ARF1
TPM4
GRHPR
AKT2
SCPEP1
EFEMP1
CD14
GSTP1
SFRS9
NANS
SOD1
SRGN
CBR1
GLG1
SLPI
HMOX1
OSGIN1
RGS5
MBOAT7
HLA-DPB1
RPS7
APEX1
SND1
AP3D1
PLAU
HNRNPH1
COL6A2
EIF5A
PPP2R4
LTBP3
AKT1
MATR3
NASP
EIF3B
NCRNA00086
GSTT2
RDX
U2AF2
PRDX6
MT1G
GHDC
ATP6V1G1
PTN
SSR2
GNS
CD320
ZNF189
DST
WDR18
ITM2C
MTUS1
IL32
FKBP4
PGAM1
PPAP2B
HNRNPA3
PINK1
MMRN2
DYNC1H1
DHCR7
DYNLL1
FAM19A4
GALNT2
IQSEC1
SFPQ
FXYD6
KRT8
TYMP
ACAT1
KLHDC8B
ST3GAL5
SPTAN1
FSTL1
PGM5
HMGCR
CYB5R3
SUPT16H
WARS
LONP1
ERH
TMEM132A
SH3BGRL3
ATP6V1B2
XRCC6
NCS1
RPL19
PFKP
IGF2R
CKAP4
TLE1
CHSY1
ELK1
COL4A2
RNPS1
DCTN2
HAS1
G0S2
CPM
GABARAPL1
ATP5C1
PRKAR2B
BCKDHA
CREG1
SAT2
UQCRB
ABCA3
UCHL1
NOC2L
PSMD8
NPC2
PRDX1
CARHSP1
ILF2
CD151
PDXK
GTF3C1
GDI1
STAB1
CCND1
APOD
FBL
PORCN
BDH2
SFRS3
PFKM
EIF4H
RPN2
ALDOC
SLC44A1
TENC1
RNF128
NME4
SF3B3
PHC2
NDUFS8
MYO9B
CCL14
C2CD2
TXN2
CNBP
POLE3
MBD3
SLC3A2
C1orf115
FGB
SYMPK
CCT7
SEZ6L2
C1QA
PVR
BST2
FBXO2
HIATL1
C20orf30
RPL23
ACADVL
SEC61B
CCT6A
BAT2
C16orf5
CITED2
SLC9A3R1
PLP2
RPL22
SCD5
B4GALT1
CDK16
PLEKHO1
LMOD1
CHPF
RBM3
TUBB3
PDIA3
LAPTM4B
NETO2
VCAN
NUCB1
C19orf28
RPL15
NGEF
COX7B
SMARCD2
SPP1
AS3MT
PPP1R14A
AP2S1
S100A9
PUF60
TM4SF1
ESYT1
TOP2A
ACTG1
RBM42
RPL36AL
GSTT1
NTRK2
SDC2
ZFP36
FAM166B
NONO
RAD23B
METTL9
SLC20A1
PMPCA
ACO2
SAE1
ERP44
MX1
POLD2
PHLDA1
HSPB7
PRR13
TMEM147
PLXNA1
HMGN1
BNIP3L
PLOD2
SGK1
NEDD8
IRS2
LRRC59
PAICS
SIVA1
NR0B1
TOMM40
RPS25
TXN
EIF3G
HSDL2
ATP13A1
SLC25A4
ARF6
JUND
TPD52L2
COMT
TNPO2
IER3
HNRNPM
KPNB1
MGAT4B
DNER
ADAR
CRTAP
BRI3
LGALS1
LUZP6
INTS1
SFRS5
C19orf53
CYB5A
EIF3K
CYCS
OSTalpha
CLSTN1
PSME1
COTL1
NRK
MAPKAPK3
C14orf166
ESYT2
C5orf23
NOMO1
PAPOLA
USF2
SMARCA4
YWHAQ
SLC39A7
PRAME
COQ9
HEBP1
GPAA1
CLTA
APRT
GNB1
NUCKS1
EP400
BAIAP3
MRAP
MYO10
REPS2
PHB2
CST5
PPDPF
PAK4
MEIS1
NR0B2
STIP1
BZW1
NCRNA00087
ADAM6
NR1H2
RHOU
H2AFV
RPS13
FAM20C
RANGAP1
UNG
FLJ10357
IARS
ABCB4
B4GALT5
UBA2
GPR98
UPF1
TKT
EWSR1
MAPRE1
SSR3
STOM
PLCXD3
SPINK6
SLC38A2
HERPUD1
DUSP5
F13A1
LONRF2
FABP4
KDM4B
ECEL1
EIF2AK1
TNS4
CSNK1A1
STAT1
CD46
SPPL2B
MFGE8
ABL1
TNFAIP3
DUSP1
STAT5A
CDK4
EIF2S2
SLC23A2
COBRA1
RAC1
TSC22D3
PPM1G
RHOF
NUP188
BAT2L1
PSMB5
OAS3
CDK9
CKS2
LMF2
TIMM13
RCC2
LTBR
PSMB4
BCAM
S100A13
EGR1
KHSRP
XRCC5
RAD23A
GYPC
PIK3IP1
MCOLN3
ARPC3
CD9
CDC34
QPRT
LCP1
GLO1
PGD
ICMT
FBXW5
GYS1
SLC31A1
CPSF1
RPSAP58
MCM7
SDF4
DAZAP2
PSMC5
NDUFB4
PHYH
SIAH2
DUSP16
ABI3BP
C1orf85
MRPL49
GPR172A
TOMM20
SFXN3
LRPAP1
IDH3A
SFN
LSM14A
ACSL4
MAN1C1
GBP1
RPL18A
YWHAB
ARPC2
JUNB
SH3BP4
C9orf86
HNRPDL
PKIG
TPCN1
NGFRAP1
POLDIP2
SLC22A17
C9orf16
NDUFB11
EBP
ARHGAP36
CSNK2B
SF3B4
CSNK1G2
RALGDS
EMP2
ARF4
MLF2
SERINC1
PABPN1
LSS
PTGES3
BAT1
CHL1
FAM120A
AHR
ADM
TST
HSD17B14
AMHR2
NR5A1
BEX1
KIAA1199
ECHDC3
SCAF1
HNRNPD
MAP2K2
YWHAH
CLIC1
ENG
TWSG1
NEU1
RPL24
TMEM176B
C22orf9
SLC6A8
MTSS1L
DDIT4L
EMP3
PCIF1
PPA1
HDHD3
AP1M1
MLXIPL
SUMO3
DHRS7
CLDN1
BHLHE40
KCNQ1
SAR1A
SCG5
HMGB2
EFNA3
HYOU1
RNASEK
SLC6A6
SLC6A9
STRN4
STEAP4
PSMC4
AHSA1
EHMT1
EIF3E
LOC146336
SCAMP3
SGTA
CMIP
AGPAT2
GLT25D1
CIT
CES1
SNRPB
CYB5B
C1orf43
STRAP
HMGB3
PLEKHJ1
HN1L
ALDH3B1
ATP1A1
SEPW1
PPP1CC
CYTH2
ASB6
EIF4B
SNRNP200
TEX264
SMC4
ANXA8
DDX41
PALLD
FAM38A
UBE2S
2023-03-06
LMNB2
PCSK6
EML6
EPB41L1
PSMA6
CCT4
MCM3
RGN
NFIX
C4BPA
GLUL
LAMC3
LGALS3
MMAB
TMEM59
RPS27L
ALAD
HSF1
ANO4
SHISA4
EEF1B2
GGT5
GUK1
PSENEN
TUG1
DNAJA1
EIF2S1
SERPING1
CD68
MC2R
RCN1
FUT1
GALM
PPP5C
CHMP1A
RAVER1
HSP90AB1
KLHL21
AHCY
COPA
ACIN1
TM9SF1
S100A10
TNS3
COPB2
TMEM9
VCP
GTF2F1
LY6E
RNF187
AKR1C3
PON2
ABHD12
FOXK1
BGN
BRE
C14orf1
ARAP1
CTSF
CAPN1
AGT
RXRA
GUSB
FCGRT
CTBP1
KTN1
UBE2D3
PCBD1
MKI67
TAF7
SLC35E1
DOCK8
CAPRIN1
CCNB1
LAMA5
CFI
HSPA4
RASD1
EEF1A1P9
AG2
ARL1
RRM2B
ZFP36L1
AIFM1
ANXA4
SLC44A2
PES1
STAT6
ACLY
MAPK1IP1L
XPO1
LRP3
TMBIM1
KHDRBS1
RENBP
GOLGA2
RBMX
ARF5
GNPDA1
UBQLN1
MSC
GSK3A
NACC1
KRTCAP2
PDLIM1
QSOX2
DDR1
TGFBI
SH3GL1
RAB34
YME1L1
LGMN
BTBD2
TUBA1A
PLEKHO2
NR1D1
NAPRT1
SYT7
PHPT1
WIF1
DFNB31
GOLM1
ABHD2
PDCD6
DMAP1
LPHN1
EPAS1
SRP14
TARS
PJA2
CSNK1E
HNRNPA1L2
CYP1B1
DNMT1
CISH
HUWE1
GTF3C5
FBXL7
ETNK2
FLNB
FKBP3
METAP2
CIC
COX7A1
SAMM50
SLC48A1
TPX2
HM13
CLCN7
CHPF2
H1FX
ZNF219
PPP2R5C
MLLT1
TRAPPC2L
HIST1H2BK
GDI2
MVD
DAP
NAGLU
SIL1
HMG20B
MAP1B
SLC1A4
MTHFD1
NUDT21
MCM5
FBXL16
2023-09-15
BLVRB
FGFR1
LSM4
ACADS
BLCAP
EMID1
BMP1
NDOR1
NDUFA1
RPL32
JAZF1
PRAF2
PRPF31
GPR107
PPL
SEC31A
GBP4
C5orf13
C19orf56
DGAT1
CYP51A1
CDC42SE1
STAT5B
SPTLC1
ZNF185
MBTPS1
FAM102A
SAFB2
WDR5
EIF3A
C7orf42
PAF1
SCAMP4
CILP
IGFBP5
SEMA4B
SLC47A1
TNFRSF12A
SFRS2
IL6
USP5
DCBLD2
DNM2
FOSL2
ME1
DDX39
SLC16A9
LAPTM4A
CKB
RIN3
TAX1BP3
B3GNT9
SEMA3B
CLPTM1L
NAMPT
MEIS2
RPL26
NCOR2
ZBTB4
NUTF2
SRM
BRPF3
ERF
CCDC47
RAB5B
2023-09-09
ELOVL1
CDKN2A
PCP4
SLC1A5
MRPS25
SPIN1
RAB11A
DDX54
HPRT1
FAM150B
CANX
PRPS2
PREX1
KLHDC8A
EFTUD2
ANGPTL2
FAM129B
ACTR2
CALB2
RPL38
ABCA2
WNK1
ANTXR1
KLF6
EIF4EBP3
CSF1R
CRIP1
SIGMAR1
PCBP1
PPP2CA
RBM8A
RAB31
MARS
TCF3
TARDBP
SLC41A3
HSPG2
SUB1
ARL2
PRKD3
AGRP
DDX17
MED25
MATN2
NCAPD2
ENSA
RAB14
UBE2G2
OXA1L
KIF22
ZNHIT1
PPP1CA
H3F3B
UCP2
PDGFRA
RAB38
EIF3M
BTG2
NDUFAF3
PRR24
FAM171A1
HIST2H2AA3
LDB2
C6orf48
P4HA2
MAN1B1
RAB7A
KCNE4
SLBP
SLC39A9
PXN
HHATL
FAM32A
PRC1
GNAI3
CHPT1
GAS6
RTBDN
AHNAK
SNX5
GBE1
EIF3L
TACC3
DLG5
RASAL1
LMAN2
METTL11A
LTBP2
HADH
OCIAD1
TCEB2
SELS
COL1A2
MRPL4
MAP4
HNRNPA0
ACP1
CTNNAL1
PTPRH
YKT6
ZNF385A
HK2
DHX9
HSD17B4
ATP6V0E1
TSPAN13
H2AFZ
NUP62
ACTR3
TAOK2
SORBS2
CYBA
PLA2G16
EIF3H
SEC61G
MKNK2
TPSB2
GRAMD1B
SLC16A1
MSH6
BCAP31
STC1
PPAP2C
TBC1D4
KDR
ALDH3A2
LRRC8A
DENR
RNF145
NHP2L1
AUP1
RDH11
CAPNS1
YWHAG
EPN1
CABP7
IVD
GOLGA3
RBM47
DEK
TRIB2
COX6C
AEBP1
NDUFC1
SBNO2
ALG2
ARPC1B
PIP5K1C
LPPR1
HLA-H
NOLC1
PPP4C
SMPD1
SNTB1
PTGDS
WLS
NXN
ANGPTL4
CDC42
EIF4A2
CLTB
XAB2
DNAJB1
TRAF7
NRD1
TOMM5
KIFC3
UBL5
PAIP2
HK1
ALPL
TMED9
DFNA5
SHFM1
MAN2C1
RPL34
REXO1
ARHGAP21
PL-5283
ISLR
CENPF
UBE2M
ZER1
RNH1
ANP32E
NNT
DUSP6
CDC42BPB
ELOF1
PCSK1N
AMIGO2
CYP3A4
LARP1
U2AF1
SRRM2
HCN2
HDGFRP2
KLHL4
MLL4
EIF2B2
BTN3A2
PDLIM5
LEPREL2
PLXNB2
SLC25A3
HSDL1
SSRP1
CDK2AP1
XAGE1D
PNMAL1
SUMO2
APCDD1
MGEA5
XYLT1
DDX49
EPB49
GLB1
WASL
GPT2
HTRA1
CMPK1
INSIG1
LEPRE1
SDC4
COX5B
ILVBL
IQGAP2
RALY
PCOLCE
ELN
DDIT3
C19orf10
DPM2
ADH5
AKT1S1
GLUD1
CA9
EGLN1
ALDH1B1
HES1
MYO1D
CYR61
SMARCD1
TSPAN17
DSTN
TMEM129
TXNDC12
MEG3
ITGB4
MEF2C
SORT1
DDOST
PCMTD1
PKDCC
YWHAE
BAHD1
PHLDA3
LAMP2
PGCP
PRKAB1
SYP
VAMP2
ANKRD11
LPGAT1
FZR1
INF2
HNRNPF
FOLH1
TSTA3
AK2
TSR2
UBAP2L
ATP5G3
GSTA2
LMBR1
MDM2
PAPSS2
TMEM219
TCEA3
POLR2A
UBR3
ACADSB
FCGBP
RANBP3
MED29
ELAVL1
WIZ
SRRT
TAGLN
RBBP4
RHBDD2
TESC
SORL1
PC
MAP3K5
IRAK1
EIF6
PTPRE
FIBCD1
ZC3H11A
SFRS6
NRP1
HPS1
ITIH4
TIMM50
MRPS2
JAG1
TMEM97
ENPP2
XPNPEP2
FADS1
NDUFB8
TMEM63C
SERPINE1
DLST
ARHGDIB
UBE2C
ANAPC5
PSMD4
KIF5B
GSDMD
TADA3
ANXA2P2
AACS
TNFRSF21
MUC1
MGST2
PPP6C
MORC4
PLEK2
CBX5
TOR1A
P4HA1
ADH1C
C2orf24
FLYWCH2
HLA-DQB1
MAP1LC3B
CDKN1C
SSU72
C10orf72
PDHA1
GRLF1
FAM83H
ZSCAN18
SIN3B
CD164
KPNA2
TMEM132E
PDGFD
HIBADH
SYTL2
TMEM161A
PIGQ
LBH
SURF6
TNPO1
AMPD3
NEK9
PCOLCE2
MAPK8IP3
DOT1L
COX7A2
PGLS
COQ4
KIAA0664
ROBO1
GADD45G
MRPL51
GCN1L1
ZNF275
TNRC18
CHERP
SLC38A10
NDUFV1
OSTM1
RRAD
NAP1L4
PVRL1
THBS1
ORM1
KIF13B
MDH2
FUNDC2
C10orf54
HADHB
RRM2
RNF10
SEMG1
CBX4
ALDH4A1
LPPR2
TMPO
TEX2
MAPKAP1
FOLR2
SLC25A23
AGTR1
CDK6
LUM
MPP1
ATXN7L3B
ABHD14B
GLIS2
SRP9
VAMP5
SLC46A3
ABCG1
SOCS3
CALN1
PACS2
LRRC32
COX7A2L
PRPF6
ID2
TSPYL1
SRRM3
NME1

## Sheet: KEGG 2021 Human
Term	Overlap	P-value	Adjusted P-value	Old P-value	Old Adjusted P-value	Odds Ratio	Combined Score	Genes
Coronavirus disease	88/232	1.23455e-35	3.90118e-33	0	0	6.92034	556.255	RPL4;RPL5;NRP1;RPL30;RPL3;RPL32;RPL31;RPL34;RPLP1;RPLP0;F13A1;ADAR;RPL8;RPL10A;RPL6;RPS15;RPS4X;C4A;RPS14;RPL7A;RPS17;RPS16;RPL18A;RPS19;RPL36AL;RPS18;RPL36;RPL35;RPLP2;RPL38;RPL37;RPS11;RPS10;RPS13;RPS12;FGB;FGA;RPS9;RPS7;VWF;RPS8;RPL23;RPS5;RPL22;RPS6;FGG;RPL13A;PRKCA;ACE2;OAS3;RPL37A;AGTR1;RPL24;RPL27;RPL26;RPL29;RPL28;UBA52;C1QA;RPL10;C1S;RPL12;RPL11;RPS27L;C3;RPS15A;C7;IRAK1;RPS3;RPL13;RPL15…
Ribosome	69/158	1.01459e-32	1.60305e-30	0	0	8.70292	641.129	RPL4;RPL5;RPL30;RPL3;RPL32;RPL31;RPL34;RPLP1;RPLP0;RPL10A;RPL8;RPL6;RPS15;MRPL4;RPS4X;RPS14;RPL7A;RPS17;RPS16;RPL18A;RPS19;RPL36AL;RPS18;RPL36;RPL35;RPLP2;RPL38;RPL37;RPS11;RPS10;RPS13;RPS12;RPS9;RPS7;RPS8;RPL23;RPS5;RPL22;RPS6;MRPS2;RPL13A;RPL37A;RPL24;RPL27;RPL26;RPL29;RPL28;UBA52;RPL10;RPL12;RPL11;RPS27L;RPS15A;RPS3;RPL13;RPL15;RPS2;RPL18;RPS27A;RPL19;RPL41;RPL35A;RPS25;RPS29;RPL27A;RPS20;RPS2…
Protein processing in endoplasmic reticulum	50/171	2.2694e-15	2.39044e-13	0	0	4.57691	154.33	HSP90AB1;PRKCSH;UBE2D3;HERPUD1;SEC61A1;SEC61G;CAPN1;SEC61B;SIL1;MAP3K5;PDIA3;HSP90AA1;FBXO2;SSR2;SSR3;RAD23A;PDIA6;RAD23B;CKAP4;DDOST;PDIA4;DAD1;DDIT3;CANX;MAN1B1;VCP;RPN2;SAR1A;RPN1;RRBP1;HSP90B1;DNAJB1;GANAB;LMAN2;MAN1C1;UBQLN1;SEC31A;BCAP31;HSPA8;MBTPS1;HSPA5;EIF2AK1;AMFR;UBE2G2;EIF2S1;DNAJA1;HYOU1;CALR;P4HB;HSPA1A
Parkinson disease	57/249	2.61708e-12	2.0675e-10	0	0	3.28941	87.7252	COX7B;NDUFA11;COX7C;TXN2;PSMD8;TUBA1B;UCHL1;TUBA1A;PSMD4;TUBB3;KIF5B;PRKACA;MAP3K5;DUSP1;TUBB;NDUFC1;SDHA;PSMA6;COX7A2L;NDUFS8;DDIT3;UQCRC1;VDAC1;UQCRC2;UBA52;SLC25A4;SLC25A6;NDUFB8;UQCRB;NDUFB11;NDUFB4;GNAI3;COX7A2;TXN;COX5B;COX7A1;PSMB7;PSMB4;PSMB5;UBC;RPS27A;NDUFV1;HSPA5;NDUFA4;NDUFA1;UBE2G2;COX6C;EIF2S1;PSMC5;PINK1;PSMC4;GNAS;CYCS;CALM3;UBA1;CALM1;CALM2
Fluid shear stress and atherosclerosis	38/139	4.72957e-11	2.81729e-09	0	0	4.14157	98.4642	HSP90AB1;SDC4;SDC2;GSTP1;MGST1;GSTT2;MGST2;GSTT1;TXN;ACTB;ACTG1;TXN2;HSP90B1;AKT2;SUMO3;GPC1;SUMO2;KDR;AKT1;HMOX1;RAC1;MAP3K5;NQO1;MEF2C;HSP90AA1;DUSP1;CYBA;ASS1;VEGFA;GSTA4;GSTA2;GSTA1;SDC1;CTNNB1;CALM3;CALM1;SQSTM1;CALM2
Phagosome	40/152	5.34929e-11	2.81729e-09	0	0	3.93376	93.0392	ITGB1;SCARB1;RAB5B;TFRC;TCIRG1;THBS1;ACTB;ACTG1;C3;SEC61A1;TUBA1B;TUBA1A;TUBB3;SEC61G;LAMP2;CD14;CD36;RAC1;SEC61B;HLA-DPA1;DYNC1H1;ATP6V1G1;HLA-DRB5;ATP6V0B;ATP6V0E1;TUBB;HLA-B;HLA-C;CYBA;HLA-A;HLA-E;CANX;ATP6V1B2;HLA-DPB1;HLA-DRA;CALR;ITGA5;HLA-DRB1;HLA-DQB1;RAB7A
Glycolysis / Gluconeogenesis	25/67	6.51891e-11	2.94282e-09	0	0	6.52227	152.971	GPI;ADH1C;ADH1B;ENO1;ENO2;HK2;ADH5;HK1;LDHB;LDHA;ALDH2;ALDH1B1;ALDH3B1;PGK1;TPI1;PDHA1;PGAM1;ALDH3A2;PFKL;ALDOC;GALM;ALDOA;GAPDH;PFKM;PFKP
Focal adhesion	45/201	1.1044e-09	4.36236e-08	0	0	3.17921	65.5679	ITGB1;LAMA5;TNXB;SHC1;ITGB4;LAMC3;PXN;ELK1;THBS1;ACTB;ACTG1;CDC42;PPP1CC;VTN;CCND3;CCND1;AKT2;PDGFD;KDR;SPP1;AKT1;FLNB;PIP5K1C;RAC1;PAK4;PDGFRA;VWF;ITGA3;ACTN1;FN1;PRKCA;LAMB1;ACTN4;VAV2;PPP1CA;VEGFA;COL1A1;COL1A2;COL4A2;COL6A2;CTNNB1;COL6A3;ITGA5;TLN1;MYL9
Diabetic cardiomyopathy	45/203	1.54314e-09	5.41813e-08	0	0	3.13862	63.6808	COX7B;NDUFB8;NDUFA11;UQCRB;NDUFB11;NDUFB4;ATP2A3;SLC2A1;COX7A2;COX5B;COX7C;COX7A1;GYS1;PPP1CC;AKT2;PDK4;AKT1;CD36;RAC1;CTSD;NDUFV1;PDK2;PDHA1;NDUFA4;NDUFA1;PRKCA;CYBA;NDUFC1;COX6C;SDHA;AGT;PPP1CA;TGFBR2;COL1A1;COX7A2L;COL1A2;NDUFS8;TBC1D4;AGTR1;UQCRC1;VDAC1;UQCRC2;GAPDH;SLC25A4;SLC25A6
Antigen processing and presentation	25/78	2.66334e-09	8.41615e-08	0	0	5.16548	101.986	HSP90AB1;IFI30;B2M;HLA-DPA1;PDIA3;CD74;HSPA8;HSP90AA1;HLA-DRB5;HSPA5;HSPA4;HLA-B;HLA-C;HLA-A;HLA-E;CANX;PSME1;HLA-DPB1;PSME2;HLA-DRA;CALR;HLA-DRB1;HLA-DQB1;HSPA1A;LGMN
HIF-1 signaling pathway	30/109	4.24835e-09	1.22044e-07	0	0	4.16511	80.2896	TFRC;SERPINE1;SLC2A1;ENO1;ENO2;HIF1A;HK2;HK1;LDHB;LDHA;AKT2;MKNK2;PGK1;AKT1;HMOX1;TIMP1;EGLN1;MAP2K2;PDHA1;RPS6;PRKCA;VEGFA;IL6;PFKL;ALDOC;LTBR;ALDOA;GAPDH;PFKM;PFKP
Amyotrophic lateral sclerosis	65/364	5.99748e-09	1.57934e-07	0	0	2.40627	45.5553	COX7B;NDUFA11;NUP188;COX7C;ACTB;ACTG1;PSMD8;TUBA1B;TUBA1A;PSMD4;TUBB3;KIF5B;NUP62;NEFM;RAC1;MAP3K5;GABARAPL1;GPX1;GPX3;TUBB;SIGMAR1;NDUFC1;SDHA;PSMA6;COX7A2L;NDUFS8;DDIT3;UQCRC1;VDAC1;MATR3;UQCRC2;PFN1;SQSTM1;VCP;NDUFB8;TOMM40;UQCRB;DCTN2;NDUFB11;NDUFB4;COX7A2;COX5B;COX7A1;GABARAP;PSMB7;PSMB4;PSMB5;UBQLN1;HNRNPA1;NDUFV1;HNRNPA3;HSPA5;FUS;NDUFA4;NDUFA1;COX6C;EIF2S1;SOD1;PSMC5;PINK1;PSMC4;HNRNPA2B1…
PI3K-Akt signaling pathway	63/354	1.17258e-08	2.85027e-07	0	0	2.39447	43.7265	ITGB1;YWHAE;HSP90AB1;ITGB4;LAMC3;YWHAB;GYS1;CCND3;CCND1;YWHAQ;PPP2R1A;AKT2;KDR;AKT1;RAC1;YWHAG;YWHAH;PDGFRA;HSP90AA1;MAP2K2;VWF;ITGA3;RPS6;PRKCA;PPP2R5C;PRLR;YWHAZ;COL4A2;CDC37;COL6A2;DDIT4;COL6A3;ITGA5;SGK1;CSF1R;LAMA5;TNXB;THBS1;HSP90B1;PPP2CA;VTN;RXRA;PDGFD;SPP1;EIF4B;MCL1;NTRK2;FN1;IGF2;LAMB1;VEGFA;COL1A1;EFNA1;NR4A1;EFNA3;IL6;COL1A2;CDK6;CDK4;GNB2;GNB1;MDM2;FGFR1
Proteoglycans in cancer	43/205	2.02632e-08	4.5737e-07	0	0	2.92088	51.7418	ITGB1;CD63;SDC4;SDC2;PXN;ELK1;HIF1A;THBS1;ACTB;ACTG1;CDC42;PPP1CC;VTN;CCND1;PLAU;AKT2;GPC1;KDR;AKT1;FLNB;RAC1;PRKACA;EIF4B;WNT4;MAP2K2;LUM;RDX;RPS6;FN1;IGF2;PRKCA;HSPG2;DCN;VAV2;PPP1CA;VEGFA;COL1A1;COL1A2;MDM2;SDC1;CTNNB1;ITGA5;FGFR1
Prion disease	52/273	2.22108e-08	4.67907e-07	0	0	2.59498	45.7305	COX7B;NDUFA11;COX7C;PSMD8;TUBA1B;TUBA1A;PSMD4;TUBB3;KIF5B;RAC1;PRKACA;TUBB;CYBA;NDUFC1;SDHA;PSMA6;COX7A2L;NDUFS8;DDIT3;CSNK2B;UQCRC1;VDAC1;UQCRC2;SLC25A4;SLC25A6;C1QA;NDUFB8;UQCRB;NDUFB11;NDUFB4;COX7A2;COX5B;COX7A1;PSMB7;STIP1;PSMB4;PSMB5;C7;NDUFV1;EGR1;HSPA8;HSPA5;NDUFA4;NDUFA1;COX6C;EIF2S1;SOD1;PSMC5;IL6;PSMC4;CYCS;HSPA1A
Pathways of neurodegeneration	76/475	4.49799e-08	8.88353e-07	0	0	2.11091	35.7104	APP;COX7B;NDUFA11;ATP2A3;COX7C;PSMD8;TUBA1B;UCHL1;TUBA1A;PSMD4;TUBB3;KIF5B;NEFM;RAC1;CAPN1;MAP3K5;GABARAPL1;MAP2K2;GPX1;GPX3;TUBB;SIGMAR1;PRKCA;NDUFC1;CSNK1E;SDHA;PSMA6;COX7A2L;NDUFS8;DDIT3;CSNK2B;UQCRC1;VDAC1;UQCRC2;UBA52;SQSTM1;SLC25A4;SLC25A6;NDUFB8;VCP;TOMM40;UQCRB;DCTN2;NDUFB11;NDUFB4;COX7A2;COX5B;COX7A1;GABARAP;PSMB7;PSMB4;PSMB5;UBC;RPS27A;NDUFV1;WNT4;HSPA5;CSNK1A1;FUS;NDUFA4;NDUFA1;UBE2G2;…
Vibrio cholerae infection	18/50	5.8589e-08	1.04198e-06	0	0	6.14113	102.266	ARF1;ATP6V0B;ATP6V1G1;ATP6V0E1;KDELR1;PRKCA;TCIRG1;ACTB;ACTG1;PDIA4;SEC61A1;SEC61G;KCNQ1;ATP6V1B2;GNAS;KDELR2;SEC61B;PRKACA
Non-alcoholic fatty liver disease	35/155	6.06142e-08	1.04198e-06	0	0	3.20147	53.2044	COX7B;GSK3A;NDUFB8;NDUFA11;UQCRB;NDUFB11;NDUFB4;IRS2;COX7A2;COX5B;COX7A1;COX7C;CDC42;SOCS3;RXRA;AKT2;AKT1;RAC1;NDUFV1;MAP3K5;NDUFA4;NDUFA1;NDUFC1;SDHA;COX6C;PRKAB1;EIF2S1;MLXIPL;COX7A2L;IL6;NDUFS8;DDIT3;UQCRC1;CYCS;UQCRC2
Lysosome	31/128	6.26508e-08	1.04198e-06	0	0	3.50392	58.1149	CD63;ASAH1;CLTB;CLTA;TCIRG1;GNS;LAPTM4B;LAPTM4A;NAGLU;SMPD1;LAMP2;NEU1;PSAP;AP1S1;CTSF;GUSB;CTSD;AP1M1;CTSA;ABCA2;CD164;ATP6V0B;SORT1;AP3D1;IGF2R;GNPTG;NPC2;GLB1;TPP1;CD68;LGMN
Glutathione metabolism	19/57	1.0494e-07	1.65805e-06	0	0	5.46025	87.7456	GGT5;GPX1;RRM2;GPX3;GSTP1;MGST1;GSTT2;MGST2;TXNDC12;GSTT1;PGD;PRDX6;SRM;RRM2B;GSTA4;ANPEP;GSTA2;GSTA1;SMS
Salmonella infection	47/249	1.38164e-07	2.07904e-06	0	0	2.56096	40.4499	ARF1;RAB5B;HSP90AB1;AHNAK;DCTN2;ARPC1B;TXN;WASL;ACTB;ACTG1;TXN2;HSP90B1;CDC42;CYTH2;TUBA1B;TUBA1A;IRAK1;TUBB3;AKT2;KIF5B;RPS3;AKT1;FLNB;CD14;RAC1;S100A10;GSDMD;ACTR3;DYNC1H1;ACTR2;HSP90AA1;MAP2K2;ANXA2;TUBB;DYNLL1;RHOB;DNM2;IL6;ARPC2;ARPC3;CTNNB1;CYCS;PFN1;MYL9;GAPDH;ARF6;RAB7A
Human T-cell leukemia virus 1 infection	43/219	1.48485e-07	2.13278e-06	0	0	2.68646	42.2387	NRP1;SLC2A1;ELK1;CCND3;ZFP36;XPO1;CCND1;AKT2;AKT1;BUB3;PRKACA;B2M;HLA-DPA1;STAT5A;EGR1;STAT5B;FDPS;HLA-DRB5;RANBP3;MAP2K2;CDKN2A;HLA-B;HLA-C;HLA-A;HLA-E;NFATC4;TGFBR2;IL6;CDK4;CANX;HLA-DPB1;HLA-DRA;VDAC1;ANAPC5;CALR;TCF3;LTBR;TLN1;SLC25A4;HLA-DRB1;RAN;HLA-DQB1;SLC25A6
Endocytosis	46/252	5.10171e-07	7.0093e-06	0	0	2.45577	35.5804	ARF4;ARF1;RAB5B;TFRC;ARPC1B;CLTB;CLTA;AP2A1;WASL;CDC42;CYTH2;KIF5B;CHMP1A;AP2S1;PIP5K1C;LDLR;SNX5;AP2M1;SH3GL1;ACTR3;PDGFRA;HSPA8;ACTR2;IQSEC1;HLA-B;HLA-C;HLA-A;ARAP1;RAB11A;IGF2R;EPN1;HLA-E;DNM2;TGFBR2;EHD2;DAB2;RAB31;ARPC2;BIN1;ARPC3;MDM2;FOLR2;ARF5;ARF6;RAB7A;HSPA1A
ECM-receptor interaction	23/88	7.30279e-07	9.61534e-06	0	0	3.86771	54.6502	ITGB1;LAMA5;TNXB;VWF;SDC4;ITGB4;LAMC3;ITGA3;FN1;LAMB1;HSPG2;THBS1;COL1A1;VTN;COL1A2;COL4A2;COL6A2;SPP1;COL6A3;SDC1;CD36;ITGA5;AGRN
Central carbon metabolism in cancer	20/70	8.2475e-07	1.04248e-05	0	0	4.36794	61.1869	PDGFRA;MAP2K2;PDHA1;PGAM1;SLC2A1;SLC1A5;HIF1A;HK2;GLS;HK1;SLC7A5;LDHB;LDHA;PFKL;AKT2;AKT1;SLC16A3;PFKM;PFKP;FGFR1
Cortisol synthesis and secretion	19/65	1.05223e-06	1.27886e-05	0	0	4.50867	62.06	SCARB1;HSD3B2;NR0B1;CACNA1H;AGT;CYP17A1;MRAP;NR5A1;NR4A1;MC2R;STAR;CYP21A2;CYP11A1;CYP11B1;AGTR1;GNAS;PRKACA;LDLR;KCNK3
Alzheimer disease	59/369	1.4529e-06	1.70043e-05	0	0	2.09763	28.1962	APP;COX7B;NDUFA11;ATP2A3;IRS2;COX7C;PSMD8;TUBA1B;TUBA1A;PSMD4;TUBB3;AKT2;KIF5B;AKT1;CAPN1;MAP3K5;PSENEN;MAP2K2;TUBB;NDUFC1;CSNK1E;SDHA;PSMA6;COX7A2L;NDUFS8;DDIT3;CSNK2B;UQCRC1;VDAC1;UQCRC2;GAPDH;SLC25A4;SLC25A6;NDUFB8;UQCRB;NDUFB11;NDUFB4;COX7A2;COX5B;COX7A1;PSMB7;PSMB4;PSMB5;APOE;NDUFV1;WNT4;CSNK1A1;NDUFA4;NDUFA1;COX6C;EIF2S1;PSMC5;IL6;PSMC4;CTNNB1;CYCS;CALM3;CALM1;CALM2
Shigellosis	44/246	1.58356e-06	1.78716e-05	0	0	2.39313	31.9623	ITGB1;ARF1;GSK3A;ARPC1B;UBE2D3;PXN;U2AF1;WASL;ACTB;GABARAP;HK2;ACTG1;HK1;C3;CDC42;CYTH2;CAPNS1;AKT2;UBC;AKT1;CD14;RAC1;CAPN1;RPS27A;ACTR3;ACTR2;GABARAPL1;CBX3;ACTN1;BNIP3;ACTN4;ARPC2;ARPC3;AKT1S1;MDM2;CYCS;VDAC1;ITGA5;PFN1;TLN1;MYL9;UBA52;SQSTM1;ARF6
Cellular senescence	32/156	2.1039e-06	2.26809e-05	0	0	2.82689	36.9524	SERPINE1;ZFP36L1;PPP1CC;CCND3;CCNB1;CCND1;RBBP4;AKT2;AKT1;CAPN1;MAP2K2;CDKN2A;IGFBP3;HLA-B;HLA-C;HLA-A;HLA-E;GADD45G;NFATC4;TGFBR2;PPP1CA;IL6;CDK6;CDK4;MDM2;VDAC1;CALM3;CALM1;SQSTM1;CALM2;SLC25A4;SLC25A6
Human papillomavirus infection	54/331	2.15325e-06	2.26809e-05	0	0	2.14595	28.0015	ITGB1;ITGB4;LAMC3;TCIRG1;CCND3;CCND1;PPP2R1A;AKT2;AKT1;PRKACA;ATP6V1G1;ATP6V0B;ATP6V0E1;MAP2K2;VWF;ITGA3;HLA-B;HLA-C;HLA-A;PPP2R5C;HLA-E;COL4A2;COL6A2;ATP6V1B2;COL6A3;ITGA5;LAMA5;TNXB;PXN;THBS1;PPP2CA;CDC42;SLC9A3R1;VTN;SPP1;HES1;WNT4;BCAP31;JAG1;CSNK1A1;STAT1;MX1;FN1;ISG15;LAMB1;VEGFA;COL1A1;COL1A2;CDK6;CDK4;TADA3;GNAS;MDM2;CTNNB1
Influenza A	34/172	2.46451e-06	2.51221e-05	0	0	2.70004	34.867	TPSB2;ADAR;ACTB;ACTG1;SOCS3;DNAJB1;CCND3;XPO1;PABPN1;AKT2;AKT1;KPNA2;HLA-DPA1;FDPS;HLA-DRB5;MAP2K2;STAT1;MX1;PRKCA;EIF2S1;RAB11A;IL6;CDK6;HNRNPUL1;CDK4;OAS3;HLA-DPB1;CYCS;HLA-DRA;VDAC1;SLC25A4;HLA-DRB1;HLA-DQB1;SLC25A6
Pyruvate metabolism	15/47	4.25584e-06	4.20264e-05	0	0	5.10845	63.1774	PDHA1;ADH1C;ADH1B;MDH2;GLO1;ADH5;ACAT1;ALDH3A2;LDHB;GRHPR;LDHA;PC;ALDH1B1;ALDH2;ME1
Huntington disease	50/306	4.8357e-06	4.63055e-05	0	0	2.14725	26.2812	COX7B;NDUFA11;CLTB;CLTA;AP2A1;COX7C;PSMD8;TUBA1B;TUBA1A;PSMD4;TUBB3;KIF5B;AP2M1;MAP3K5;TGM2;GPX1;GPX3;TUBB;NDUFC1;SDHA;PSMA6;COX7A2L;NDUFS8;UQCRC1;VDAC1;UQCRC2;SLC25A4;SLC25A6;NDUFB8;UQCRB;DCTN2;NDUFB11;NDUFB4;COX7A2;COX5B;COX7A1;PSMB7;PSMB4;PSMB5;POLR2A;AP2S1;NDUFV1;NDUFA4;NDUFA1;COX6C;SOD2;SOD1;PSMC5;PSMC4;CYCS
Complement and coagulation cascades	21/85	5.79376e-06	5.38479e-05	0	0	3.58247	43.2001	FGB;FGA;C1QA;SERPINA1;VWF;C1S;SERPINE1;FGG;CFI;F13A1;C4BPA;CLU;SERPINA5;C3;C4A;VTN;C7;PLAU;SERPING1;CD46;A2M
Hepatocellular carcinoma	32/168	1.07811e-05	9.73379e-05	0	0	2.57576	29.4608	SMARCD1;SMARCD2;SHC1;GSTP1;MGST1;GSTT2;MGST2;GSTT1;ELK1;ACTB;ACTG1;CCND1;AKT2;AKT1;HMOX1;WNT4;NQO1;MAP2K2;CDKN2A;CSNK1A1;TXNRD1;IGF2;PRKCA;GADD45G;SMARCA4;TGFBR2;CDK6;GSTA4;CDK4;GSTA2;GSTA1;CTNNB1
Pathways in cancer	74/531	1.33896e-05	0.000117531	0	0	1.78649	20.0462	ITGB1;HSP90AB1;LAMC3;SLC2A1;ELK1;CCND3;CCND1;AKT2;AKT1;RAC1;PRKACA;PDGFRA;HSP90AA1;MAP2K2;TPM3;ITGA3;PRKCA;TGFBR2;MSH6;COL4A2;AGTR1;CKS2;BIRC7;CSF1R;LAMA5;CTBP1;EPAS1;GSTP1;MGST1;GNAI3;GSTT2;MGST2;GSTT1;HIF1A;HSP90B1;CDC42;RXRA;ABL1;HMOX1;STAT6;HES1;RALGDS;WNT4;EGLN1;STAT5A;STAT5B;NQO1;JAG1;CDKN2A;STAT1;TXNRD1;FN1;IGF2;LAMB1;AGT;GADD45G;VEGFA;IL6;CDK6;CXCL12;GSTA4;CDK4;GSTA2;GNB2;GSTA1;GNB1;MDM2;…
Epstein-Barr virus infection	36/202	1.47714e-05	0.000126156	0	0	2.37585	26.4262	TNFAIP3;PSMD8;CCND3;PSMD4;CCND1;IRAK1;AKT2;AKT1;HES1;RAC1;B2M;HLA-DPA1;PDIA3;HLA-DRB5;STAT1;HLA-B;HLA-C;ISG15;HLA-A;HLA-E;GADD45G;NCOR2;PSMC5;IL6;CDK6;PSMC4;CDK4;OAS3;HLA-DPB1;MDM2;CYCS;HLA-DRA;CALR;VIM;HLA-DRB1;HLA-DQB1
Steroid biosynthesis	9/20	1.54247e-05	0.000128269	0	0	8.89499	98.5524	SQLE;EBP;SOAT1;CYP51A1;DHCR24;DHCR7;LSS;TM7SF2;FDFT1
Bacterial invasion of epithelial cells	19/77	1.6227e-05	0.00013148	0	0	3.57349	39.4114	ITGB1;ACTR3;ACTR2;SHC1;ARPC1B;PXN;CLTB;FN1;CLTA;WASL;ACTB;ACTG1;DNM2;CDC42;ARPC2;ARPC3;CTNNB1;RAC1;ITGA5
Aldosterone synthesis and secretion	22/98	1.82525e-05	0.00014257	0	0	3.16029	34.4826	SCARB1;HSD3B2;PDE2A;PRKCA;ATP1A1;ATP1B1;CACNA1H;AGT;NR4A1;MC2R;STAR;PRKD3;CYP11A1;CYP21A2;AGTR1;GNAS;CALM3;PRKACA;CALM1;CALM2;LDLR;KCNK3
Pentose phosphate pathway	11/30	1.8498e-05	0.00014257	0	0	6.29885	68.6439	PRPS2;GPI;PFKL;RGN;ALDOC;PGLS;PGD;ALDOA;TKT;PFKM;PFKP
Spliceosome	29/150	2.0466e-05	0.000153982	0	0	2.62109	28.2992	SF3B4;SF3B3;RBM8A;HNRNPU;U2AF1;EFTUD2;SNRPD2;PUF60;SNRNP70;U2AF2;PCBP1;HNRNPA1;HSPA8;HNRNPA3;FUS;LSM4;CHERP;HNRNPM;XAB2;PRPF6;HNRNPK;ACIN1;PRPF31;HNRNPC;SNRNP200;HNRNPA1L2;RBMX;SNRPB;HSPA1A
Viral myocarditis	16/60	2.65226e-05	0.00019491	0	0	3.96268	41.7568	HLA-DRB5;HLA-B;HLA-C;HLA-A;ACTB;ACTG1;HLA-E;CCND1;ABL1;HLA-DPB1;CYCS;HLA-DRA;RAC1;HLA-DRB1;HLA-DPA1;HLA-DQB1
Valine, leucine and isoleucine degradation	14/48	2.80467e-05	0.000201427	0	0	4.48426	47.0024	BCKDHA;HIBADH;HMGCS1;ABAT;ACADSB;AACS;ACAT1;ALDH3A2;HADHB;ALDH1B1;ALDH2;IVD;HADH;ACADS
Drug metabolism	23/108	2.93395e-05	0.000206028	0	0	2.95442	30.834	RRM2;ADH1C;ADH1B;GSTP1;MGST1;NME2;GSTT2;MGST2;GSTT1;NME4;CYP3A4;ADH5;NME1;TYMP;RRM2B;GSTA4;ALDH3B1;GSTA2;GSTA1;CMPK1;HPRT1;GUSB;CES1
Fatty acid degradation	13/43	3.54307e-05	0.000243394	0	0	4.71737	48.3433	ACADVL;ADH1C;ADH1B;ACSL4;ACADSB;ADH5;ACAT1;ALDH3A2;HADHB;ALDH1B1;ALDH2;HADH;ACADS
Cushing syndrome	29/155	3.86755e-05	0.000260031	0	0	2.51638	25.5672	SCARB1;GNAI3;AHR;CACNA1H;CYP17A1;MC2R;RASD1;CCND1;CYP11A1;WDR5;PRKACA;LDLR;WNT4;MAP2K2;HSD3B2;CDKN2A;AGT;MRAP;NR5A1;NR4A1;CDK6;STAR;CDK4;CYP21A2;CYP11B1;AGTR1;GNAS;CTNNB1;KCNK3
Oxidative phosphorylation	26/133	4.40989e-05	0.000290318	0	0	2.65467	26.6238	COX7B;NDUFB8;NDUFA11;UQCRB;NDUFB11;NDUFB4;COX7A2;TCIRG1;COX5B;COX7A1;COX7C;NDUFV1;ATP6V1G1;ATP6V0B;ATP6V0E1;NDUFA4;NDUFA1;NDUFC1;SDHA;COX6C;COX7A2L;NDUFS8;PPA1;UQCRC1;ATP6V1B2;UQCRC2
Legionellosis	15/57	5.56501e-05	0.000358887	0	0	3.89002	38.1083	HSPA8;ARF1;VCP;SAR1A;BNIP3;HSPD1;EEF1A1;EEF1G;C3;IL6;EEF1A2;HSF1;CYCS;CD14;HSPA1A
Tight junction	30/169	7.93329e-05	0.000492751	0	0	2.35943	22.2774	ITGB1;ARPC1B;CLDN1;ACTB;ACTG1;CDC42;PPP2CA;SLC9A3R1;TUBA1B;TUBA1A;CCND1;PPP2R1A;SYMPK;RAC1;PRKACA;SYNPO;MAP3K5;ACTR3;ACTR2;HSPA4;ACTN1;RDX;ACTN4;PRKAB1;MYL6;ARPC2;ARPC3;CDK4;MYH9;MYL9
AGE-RAGE signaling pathway in diabetic complications	21/100	7.95262e-05	0.000492751	0	0	2.89987	27.3731	STAT5A;EGR1;STAT5B;STAT1;SERPINE1;FN1;PRKCA;AGT;TGFBR2;VEGFA;COL1A1;CDC42;IL6;COL1A2;CCND1;COL4A2;CDK4;AKT2;AGTR1;AKT1;RAC1
RNA transport	32/186	8.68529e-05	0.000527799	0	0	2.27245	21.2503	EIF4A2;EIF4A1;NUP188;RBM8A;XPO1;SUMO3;NUP62;SUMO2;EIF4EBP3;EIF4B;UPF1;EIF2B2;FUS;PABPC4;EIF2S2;RANGAP1;EIF2S1;EEF1A1;EEF1A2;EIF3G;TACC3;STRAP;ACIN1;EIF3H;RNPS1;EIF3E;PABPC1;TARDBP;KPNB1;EIF3A;RAN;EIF3B
Ferroptosis	12/41	0.000100183	0.000597319	0	0	4.50222	41.4587	MAP1LC3B;TFRC;FTH1;PCBP1;PCBP2;SLC40A1;HMOX1;SAT2;SLC3A2;ACSL4;CP;FTL
Metabolism of xenobiotics by cytochrome P450	17/76	0.000165736	0.000969865	0	0	3.13922	27.3272	CBR1;ADH1C;ADH1B;GSTP1;EPHX1;MGST1;GSTT2;MGST2;GSTT1;CYP3A4;ADH5;GSTA4;ALDH3B1;GSTA2;GSTA1;CYP1B1;SULT2A1
Regulation of actin cytoskeleton	35/218	0.000173179	0.000994991	0	0	2.09205	18.1197	ITGB1;ITGB4;ARPC1B;PXN;WASL;IQGAP2;ACTB;ACTG1;CDC42;PPP1CC;PDGFD;CFL1;PIP5K1C;RAC1;PAK4;ACTR3;PDGFRA;ACTR2;GSN;MAP2K2;ITGA3;ACTN1;RDX;FN1;ACTN4;VAV2;PPP1CA;CXCL12;ARPC2;ARPC3;MYH9;ITGA5;PFN1;MYL9;FGFR1
Cholesterol metabolism	13/50	0.000196471	0.00110866	0	0	3.82343	32.633	SCARB1;LRPAP1;SORT1;CYP27A1;SOAT1;STAR;NPC2;APOC1;VDAC1;CD36;ANGPTL4;APOE;LDLR
Pathogenic Escherichia coli infection	32/197	0.000259425	0.00143821	0	0	2.11966	17.5022	ITGB1;ARF1;TMED10;ARPC1B;WASL;CLDN1;ACTB;ACTG1;CDC42;SLC9A3R1;CYTH2;TUBA1B;TUBA1A;IRAK1;TUBB3;RPS3;ABL1;RAC1;ACTR3;ACTR2;MYO10;TUBB;MYO1D;IL6;ARPC2;ARPC3;NCL;CYCS;MYH9;TMBIM6;GAPDH;ARF6
Cell cycle	23/124	0.000267972	0.00145998	0	0	2.48421	20.4317	CDKN1C;YWHAE;MCM7;YWHAB;CDKN2A;YWHAZ;GADD45G;CCND3;CCNB1;FZR1;CDK6;CCND1;YWHAQ;CDK4;ABL1;MDM2;MCM3;ANAPC5;SFN;MCM5;BUB3;YWHAG;YWHAH
Hepatitis C	27/157	0.000300889	0.00161154	0	0	2.26753	18.3868	YWHAE;SCARB1;YWHAB;CLDN1;PPP2CA;SOCS3;RXRA;CCND1;YWHAQ;PPP2R1A;AKT2;AKT1;LDLR;YWHAG;YWHAH;MAP2K2;STAT1;EIF2AK1;MX1;EIF2S1;YWHAZ;CDK6;CDK4;OAS3;CYCS;CTNNB1;EIF3E
p53 signaling pathway	16/73	0.000326834	0.00172132	0	0	3.05673	24.5335	RRM2;SIVA1;CDKN2A;IGFBP3;SERPINE1;THBS1;GADD45G;CCND3;CCNB1;CDK6;CCND1;RRM2B;CDK4;MDM2;CYCS;SFN
Endocrine and other factor-regulated calcium reabsorption	13/53	0.000366811	0.0019002	0	0	3.53609	27.9728	KLK1;CLTB;CLTA;AP2A1;PRKCA;ATP1A1;ATP1B1;RAB11A;DNM2;AP2S1;GNAS;PRKACA;AP2M1
Kaposi sarcoma-associated herpesvirus infection	31/193	0.000392389	0.00199992	0	0	2.09054	16.3966	HIF1A;GABARAP;C3;PREX1;ZFP36;CCND1;AKT2;UBC;AKT1;RAC1;RPS27A;GABARAPL1;MAP2K2;STAT1;HLA-B;HLA-C;HLA-A;HLA-E;NFATC4;VEGFA;IL6;CDK6;CDK4;GNB2;GNB1;CTNNB1;CYCS;CALM3;CALM1;UBA52;CALM2
Fc gamma R-mediated phagocytosis	19/97	0.000437386	0.00219387	0	0	2.6543	20.5302	ACTR3;ACTR2;MARCKSL1;GSN;MYO10;ARPC1B;PRKCA;DNM2;VAV2;CDC42;ARPC2;BIN1;ARPC3;AKT2;CFL1;AKT1;PIP5K1C;RAC1;ARF6
Thyroid hormone signaling pathway	22/121	0.000480741	0.00237366	0	0	2.42302	18.5123	MAP2K2;STAT1;ATP2A3;SLC2A1;PRKCA;ATP1A1;ATP1B1;HIF1A;ACTB;ACTG1;PFKL;RXRA;CCND1;TBC1D4;AKT2;MDM2;AKT1;CTNNB1;PRKACA;PFKM;PFKP;WNT4
mRNA surveillance pathway	19/98	0.000500276	0.00243211	0	0	2.62056	19.9171	UPF1;RBM8A;CPSF1;FUS;PABPC4;SSU72;PPP2R5C;PPP1CA;PPP2CA;PPP1CC;NUDT21;PABPN1;PPP2R1A;PAPOLA;SYMPK;ACIN1;RNPS1;PABPC1;TARDBP
Pertussis	16/76	0.000527342	0.00252485	0	0	2.90342	21.914	ITGB1;C1QA;C1S;GNAI3;C4BPA;C3;C4A;IL6;IRAK1;CFL1;SERPING1;CALM3;ITGA5;CD14;CALM1;CALM2
MAPK signaling pathway	42/294	0.000556088	0.00261204	0	0	1.82384	13.6689	CSF1R;HSPB1;ELK1;DUSP16;CACNA1H;CDC42;IRAK1;AKT2;PDGFD;STMN1;MKNK2;KDR;AKT1;FLNB;CD14;RAC1;PRKACA;MAP3K5;DUSP5;PDGFRA;HSPA8;NTRK2;MEF2C;JUND;MAP2K2;DUSP1;IGF2;PRKCA;MAPK8IP3;DUSP6;GADD45G;VEGFA;TGFBR2;EFNA1;NR4A1;PPP5C;EFNA3;MAPKAPK3;DDIT3;TAOK2;HSPA1A;FGFR1
Graft-versus-host disease	11/42	0.000562085	0.00261204	0	0	3.85805	28.8731	HLA-DRB5;IL6;HLA-B;HLA-DPB1;HLA-C;HLA-DRA;HLA-A;HLA-DRB1;HLA-DPA1;HLA-E;HLA-DQB1
Glucagon signaling pathway	20/107	0.000590801	0.0027057	0	0	2.50522	18.6239	PDHA1;PRMT1;PGAM1;SLC2A1;PRKAB1;LDHB;GYS1;LDHA;PFKL;PPP4C;AKT2;GNAS;AKT1;SIK1;CALM3;PRKACA;CALM1;CALM2;PFKM;PFKP
Citrate cycle (TCA cycle)	9/30	0.000604162	0.00272736	0	0	4.65674	34.5142	ACLY;PDHA1;PC;MDH2;OGDH;DLST;ACO2;SDHA;IDH3A
Human cytomegalovirus infection	34/225	0.000663632	0.00295363	0	0	1.94512	14.234	PXN;GNAI3;ELK1;CCND1;AKT2;AKT1;RAC1;PRKACA;B2M;PDIA3;PDGFRA;MAP2K2;CDKN2A;HLA-B;HLA-C;PRKCA;HLA-A;HLA-E;NFATC4;VEGFA;IL6;CDK6;CXCL12;CDK4;GNB2;GNB1;GNAS;MDM2;CTNNB1;CYCS;CALM3;CALR;CALM1;CALM2
Type I diabetes mellitus	11/43	0.000698248	0.00306453	0	0	3.73728	27.1586	HLA-DRB5;HLA-B;HLA-DPB1;HLA-C;HLA-DRA;HLA-A;HLA-DRB1;HSPD1;HLA-DPA1;HLA-E;HLA-DQB1
Galactose metabolism	9/31	0.000788027	0.00341119	0	0	4.44482	31.7626	PFKL;B4GALT1;GLB1;AKR1B1;GALM;PFKM;HK2;PFKP;HK1
Cardiac muscle contraction	17/87	0.00088212	0.00376689	0	0	2.64432	18.598	COX7B;TPM4;UQCRB;TPM3;TPM2;ATP2A3;COX7A2;ATP1A1;ATP1B1;COX5B;COX6C;COX7C;COX7A1;COX7A2L;ASPH;UQCRC1;UQCRC2
Allograft rejection	10/38	0.000954626	0.00402216	0	0	3.88143	26.9922	HLA-DRB5;HLA-B;HLA-DPB1;HLA-C;HLA-DRA;HLA-A;HLA-DRB1;HLA-DPA1;HLA-E;HLA-DQB1
AMPK signaling pathway	21/120	0.00106839	0.00440647	0	0	2.3115	15.8144	SCD5;IRS2;PPP2R5C;HMGCR;EEF2;PRKAB1;ELAVL1;PPP2CA;GYS1;PFKL;CCND1;RAB14;PPP2R1A;SCD;AKT2;FASN;AKT1S1;AKT1;CD36;PFKM;PFKP
Toxoplasmosis	20/112	0.00107373	0.00440647	0	0	2.36842	16.192	ITGB1;HSPA8;LAMA5;HLA-DRB5;LAMC3;STAT1;GNAI3;LAMB1;IRAK1;AKT2;HLA-DPB1;AKT1;CYCS;HLA-DRA;BIRC7;LDLR;HLA-DRB1;HLA-DPA1;HLA-DQB1;HSPA1A
Thermogenesis	34/232	0.00114551	0.00464079	0	0	1.87563	12.7016	SMARCD1;COX7B;NDUFB8;SMARCD2;NDUFA11;UQCRB;NDUFB11;NDUFB4;COX7A2;COX5B;COX7C;COX7A1;ACTB;ACTG1;PRKACA;NDUFV1;MAP3K5;NDUFA4;RPS6;NDUFA1;ACSL4;NDUFC1;COX6C;SDHA;PRKAB1;SMARCA4;COX7A2L;NDUFS8;AKT1S1;UQCRC1;GNAS;NDUFAF3;UQCRC2;FGFR1
Fructose and mannose metabolism	9/33	0.00129204	0.00516814	0	0	4.07398	27.0982	PFKL;TPI1;AKR1B1;ALDOC;ALDOA;PFKM;HK2;PFKP;HK1
Glioma	15/75	0.00135572	0.00535508	0	0	2.72033	17.9635	PDGFRA;MAP2K2;SHC1;CDKN2A;PRKCA;GADD45G;CDK6;CCND1;CDK4;AKT2;MDM2;AKT1;CALM3;CALM1;CALM2
Measles	23/139	0.00139426	0.00543932	0	0	2.1612	14.2107	STAT5A;HSPA8;STAT5B;STAT1;EIF2AK1;MX1;TNFAIP3;ADAR;EIF2S1;CCND3;IL6;CDK6;CCND1;IRAK1;CDK4;AKT2;OAS3;CSNK2B;AKT1;CYCS;EIF3H;CD46;HSPA1A
Chronic myeloid leukemia	15/76	0.00155941	0.00600945	0	0	2.67559	17.2935	STAT5A;STAT5B;MAP2K2;CTBP1;SHC1;CDKN2A;TGFBR2;GADD45G;CDK6;CCND1;CDK4;AKT2;ABL1;MDM2;AKT1
Small cell lung cancer	17/92	0.00168076	0.00639904	0	0	2.46735	15.7627	ITGB1;LAMA5;LAMC3;ITGA3;FN1;LAMB1;GADD45G;RXRA;CDK6;CCND1;COL4A2;CDK4;AKT2;CKS2;AKT1;CYCS;BIRC7
Leishmaniasis	15/77	0.00178809	0.00672664	0	0	2.63229	16.6535	ITGB1;HLA-DRB5;MARCKSL1;STAT1;CYBA;ELK1;EEF1A1;C3;IRAK1;EEF1A2;HLA-DPB1;HLA-DRA;HLA-DRB1;HLA-DPA1;HLA-DQB1
Chemical carcinogenesis	34/239	0.00190861	0.00709554	0	0	1.81089	11.3386	HSP90AB1;GSTP1;MGST1;GNAI3;MGST2;GSTT2;GSTT1;AHR;CYP3A4;HSP90B1;CCND3;RXRA;CCND1;AKT2;AKT1;CYP1B1;PRKACA;KPNA2;SULT2A1;STAT5A;STAT5B;CBR1;HSP90AA1;JAG1;MAP2K2;PTGES3;EPHX1;PRKCA;VEGFA;GSTA4;GSTA2;GSTA1;GNAS;KPNB1
Amoebiasis	18/102	0.00213656	0.0078506	0	0	2.33282	14.3435	LAMA5;RAB5B;LAMC3;ACTN1;FN1;HSPB1;PRKCA;LAMB1;ACTN4;COL1A1;IL6;COL1A2;COL4A2;PRDX1;GNAS;CD14;PRKACA;RAB7A
Protein export	7/23	0.00223454	0.00811625	0	0	4.74941	28.9891	OXA1L;SEC61A1;HSPA5;SEC61G;SEC61B;SRP14;SRP9
Protein digestion and absorption	18/103	0.00238872	0.00857767	0	0	2.30525	13.9168	COL18A1;CPB1;COL14A1;ELN;SLC3A2;SLC1A5;ATP1A1;ATP1B1;COL1A1;ACE2;COL1A2;COL4A2;COL5A1;XPNPEP2;KCNQ1;COL6A2;COL6A3;SLC38A2
Insulin signaling pathway	22/137	0.00258018	0.00905929	0	0	2.08407	12.4209	MAP2K2;SHC1;RPS6;IRS2;ELK1;PRKAB1;HK2;PTPRF;HK1;PPP1CA;PPP1CC;SOCS3;GYS1;PRKAR2B;AKT2;FASN;MKNK2;AKT1;CALM3;PRKACA;CALM1;CALM2
Yersinia infection	22/137	0.00258018	0.00905929	0	0	2.08407	12.4209	ITGB1;ACTR3;ACTR2;MAP2K2;ARPC1B;PXN;FN1;WASL;ACTB;ACTG1;VAV2;CDC42;IL6;IRAK1;ARPC2;ARPC3;AKT2;AKT1;PIP5K1C;RAC1;ITGA5;ARF6
N-Glycan biosynthesis	11/50	0.00262157	0.00910347	0	0	3.06532	18.2202	DPM2;GANAB;B4GALT1;RPN2;DAD1;RPN1;MGAT4B;ALG2;MAN1C1;MAN1B1;DDOST
Vasopressin-regulated water reabsorption	10/44	0.00314531	0.0108035	0	0	3.19543	18.4115	DYNC1H1;RAB5B;DCTN2;ARHGDIA;ARHGDIB;GNAS;PRKACA;DYNLL1;RAB11A;VAMP2
PPAR signaling pathway	14/74	0.00332299	0.011291	0	0	2.53747	14.481	HMGCS1;SCD5;ACSL4;CYP27A1;FADS2;FABP3;RXRA;FABP4;SCD;UBC;ME1;PLIN2;CD36;ANGPTL4
Viral carcinogenesis	29/203	0.00370267	0.0124473	0	0	1.8174	10.1751	YWHAE;YWHAB;PXN;C3;CDC42;CCND3;CCND1;YWHAQ;RAC1;PRKACA;YWHAG;YWHAH;STAT5A;STAT5B;GSN;CDKN2A;ACTN1;HLA-B;HLA-C;ACTN4;HLA-A;YWHAZ;SND1;HLA-E;HNRNPK;CDK6;CDK4;MDM2;LTBR
Adrenergic signaling in cardiomyocytes	23/150	0.0038106	0.0126753	0	0	1.97281	10.9885	TPM4;TPM3;TPM2;ATP2A3;GNAI3;PRKCA;PPP2R5C;ATP1A1;ATP1B1;AGT;PPP1CA;PPP2CA;PPP1CC;PPP2R1A;AKT2;KCNQ1;AGTR1;GNAS;AKT1;CALM3;PRKACA;CALM1;CALM2
Mineral absorption	12/60	0.00396132	0.0130393	0	0	2.71726	15.0297	MT2A;SLC31A1;FTH1;SLC40A1;MT1F;MT1G;HMOX1;MT1X;ATP1A1;ATP1B1;FTL;MT1E
Mitophagy	13/68	0.00416936	0.0135827	0	0	2.56959	14.0813	BNIP3L;GABARAPL1;CITED2;BNIP3;HIF1A;GABARAP;PINK1;CSNK2B;UBC;RPS27A;SQSTM1;UBA52;RAB7A
Proteasome	10/46	0.00442722	0.0142755	0	0	3.01757	16.3552	PSMD8;PSMB7;PSMA6;PSMB4;PSMC5;PSMB5;PSMD4;PSMC4;PSME1;PSME2
Various types of N-glycan biosynthesis	9/39	0.00447878	0.0142959	0	0	3.25811	17.6212	B4GALT1;RPN2;DAD1;RPN1;MGAT4B;MAN1C1;ALG2;MAN1B1;DDOST
Lipid and atherosclerosis	30/215	0.00452876	0.0143109	0	0	1.76827	9.5439	HSP90AB1;HSP90B1;HSPD1;CDC42;RXRA;IRAK1;AKT2;AKT1;CD14;CD36;RAC1;LDLR;MAP3K5;HSPA8;HSP90AA1;HSPA5;HSPA4;PRKCA;CYBA;SOD2;EIF2S1;VAV2;IL6;DDIT3;CYCS;CALM3;CALM1;CALM2;ABCG1;HSPA1A
Tuberculosis	26/180	0.00498786	0.0156056	0	0	1.83971	9.75185	RAB5B;LSP1;TCIRG1;HSPD1;C3;IRAK1;AKT2;LAMP2;AKT1;CD14;CTSD;HLA-DPA1;CD74;HLA-DRB5;ATP6V0B;STAT1;IL6;HLA-DPB1;CYCS;HLA-DRA;CALM3;CALM1;CALM2;HLA-DRB1;HLA-DQB1;RAB7A
Synaptic vesicle cycle	14/78	0.00543608	0.0168412	0	0	2.37835	12.4024	NAPA;ATP6V0B;ATP6V1G1;ATP6V0E1;CLTB;CLTA;AP2A1;TCIRG1;DNM2;SLC6A9;ATP6V1B2;AP2S1;AP2M1;VAMP2
Apelin signaling pathway	21/137	0.00555089	0.0170299	0	0	1.9709	10.2365	EGR1;GABARAPL1;MEF2C;MAP2K2;JAG1;SERPINE1;RPS6;GNAI3;PRKAB1;GABARAP;CCND1;AKT2;GNB2;GNB1;AGTR1;SPP1;AKT1;CALM3;PRKACA;CALM1;CALM2
Rap1 signaling pathway	29/210	0.00600358	0.0182416	0	0	1.74644	8.93373	ITGB1;CSF1R;GNAI3;THBS1;ACTB;ACTG1;CDC42;AKT2;PDGFD;KDR;AKT1;RAC1;RALGDS;PDGFRA;MAP2K2;PRKCA;VAV2;VEGFA;EFNA1;EFNA3;PRKD3;GNAS;CTNNB1;CALM3;PFN1;TLN1;CALM1;CALM2;FGFR1
Adherens junction	13/71	0.0060994	0.0183563	0	0	2.43628	12.424	ACTN1;WASL;ACTN4;ACTB;PTPRF;ACTG1;TGFBR2;CDC42;CSNK2B;CTNNB1;RAC1;ACP1;FGFR1
Non-small cell lung cancer	13/72	0.00688107	0.0205134	0	0	2.39486	11.924	STAT5A;STAT5B;MAP2K2;CDKN2A;PRKCA;GADD45G;RXRA;CDK6;CCND1;CDK4;AKT2;KIF5B;AKT1
Butanoate metabolism	7/28	0.00743112	0.0219461	0	0	3.61761	17.7338	BDH2;HMGCS1;ABAT;HADH;ACADS;AACS;ACAT1
Arginine and proline metabolism	10/50	0.00819773	0.0237084	0	0	2.71522	13.0436	ALDH3A2;ALDH4A1;ALDH2;ALDH1B1;P4HA1;P4HA2;SMS;SAT2;CKB;SRM
Bile secretion	15/90	0.00825918	0.0237084	0	0	2.17448	10.4297	SCARB1;ABCB1;ABCB4;EPHX1;SLC2A1;ATP1A1;HMGCR;ATP1B1;CYP3A4;NR0B2;RXRA;GNAS;PRKACA;LDLR;SULT2A1
Terpenoid backbone biosynthesis	6/22	0.00829955	0.0237084	0	0	4.06851	19.4945	FDPS;ICMT;HMGCS1;MVD;HMGCR;ACAT1
Th17 cell differentiation	17/107	0.00832796	0.0237084	0	0	2.05443	9.83691	STAT5A;STAT5B;HLA-DRB5;HSP90AA1;HSP90AB1;STAT1;AHR;HIF1A;TGFBR2;IL6;RXRA;HLA-DPB1;HLA-DRA;STAT6;HLA-DRB1;HLA-DPA1;HLA-DQB1
Ovarian steroidogenesis	10/51	0.00944311	0.0266431	0	0	2.64885	12.3502	SCARB1;HSD3B2;STAR;CYP11A1;AKR1C3;GNAS;CYP1B1;PRKACA;LDLR;CYP17A1
VEGF signaling pathway	11/59	0.00976052	0.0272949	0	0	2.48934	11.5242	CDC42;MAP2K2;MAPKAPK3;AKT2;PXN;KDR;HSPB1;AKT1;PRKCA;RAC1;VEGFA
Renin-angiotensin system	6/23	0.0104401	0.0289393	0	0	3.82897	17.4681	CTSA;ACE2;KLK1;ANPEP;AGTR1;AGT
Alanine, aspartate and glutamate metabolism	8/37	0.0108268	0.0295075	0	0	2.99435	13.5516	ALDH4A1;GLUD1;FOLH1;GPT2;ABAT;GLUL;ASS1;GLS
Pancreatic cancer	13/76	0.0108319	0.0295075	0	0	2.24231	10.147	CDKN2A;STAT1;TGFBR2;GADD45G;VEGFA;CDC42;CDK6;CCND1;CDK4;AKT2;AKT1;RAC1;RALGDS
Neurotrophin signaling pathway	18/119	0.0111435	0.0300971	0	0	1.93836	8.71659	YWHAE;NTRK2;MAP2K2;MAGED1;SHC1;SORT1;CDC42;IRAK1;AKT2;ARHGDIA;ARHGDIB;ABL1;AKT1;CALM3;RAC1;CALM1;CALM2;MAP3K5
Human immunodeficiency virus 1 infection	28/212	0.0122783	0.0328247	0	0	1.65745	7.29266	PXN;GNAI3;CCNB1;IRAK1;AKT2;CFL1;AKT1;AP1S1;RAC1;B2M;PAK4;AP1M1;PDIA3;MAP2K2;HLA-B;HLA-C;PRKCA;HLA-A;HLA-E;NFATC4;BST2;GNB2;GNB1;CYCS;CALM3;CALR;CALM1;CALM2
Autoimmune thyroid disease	10/53	0.0123612	0.0328247	0	0	2.52537	11.0944	HLA-DRB5;HLA-B;HLA-DPB1;HLA-C;HLA-DRA;HLA-A;HLA-DRB1;HLA-DPA1;HLA-E;HLA-DQB1
Ras signaling pathway	30/232	0.0130029	0.0342409	0	0	1.61794	7.02602	CSF1R;RAB5B;SHC1;RASAL1;ELK1;CDC42;AKT2;PDGFD;KDR;ABL1;AKT1;RAC1;PRKACA;RALGDS;PAK4;PDGFRA;NTRK2;MAP2K2;IGF2;PRKCA;VEGFA;EFNA1;EFNA3;GNB2;GNB1;CALM3;CALM1;CALM2;ARF6;FGFR1
Prolactin signaling pathway	12/70	0.0138048	0.0360522	0	0	2.24754	9.62562	STAT5A;SOCS3;STAT5B;MAP2K2;CCND1;CISH;SHC1;STAT1;AKT2;AKT1;PRLR;CYP17A1
Dopaminergic synapse	19/132	0.0153836	0.039846	0	0	1.82865	7.63363	GSK3A;GNAI3;PRKCA;PPP2R5C;COMT;PPP1CA;PPP2CA;PPP1CC;PPP2R1A;AKT2;KIF5B;GNB2;GNB1;GNAS;AKT1;CALM3;PRKACA;CALM1;CALM2
Lysine degradation	11/63	0.0157703	0.0405155	0	0	2.29735	9.53315	ALDH3A2;ALDH2;ALDH1B1;DOT1L;EHMT1;PLOD3;DLST;PLOD2;PLOD1;HADH;ACAT1
Apoptosis	20/142	0.0164368	0.0418874	0	0	1.78308	7.32531	MAP2K2;EIF2S1;ACTB;LMNB2;ACTG1;GADD45G;TUBA1B;TUBA1A;AIFM1;AKT2;DDIT3;AKT1;CYCS;CAPN1;CTSF;BIRC7;CTSD;SPTAN1;MAP3K5;MCL1
Melanoma	12/72	0.0170702	0.0431534	0	0	2.17238	8.84251	PDGFRA;MAP2K2;CDK6;CCND1;CDKN2A;CDK4;AKT2;PDGFD;MDM2;AKT1;GADD45G;FGFR1
Intestinal immune network for IgA production	9/48	0.0178747	0.0448287	0	0	2.505	10.0811	HLA-DRB5;IL6;CXCL12;HLA-DPB1;HLA-DRA;LTBR;HLA-DRB1;HLA-DPA1;HLA-DQB1
Hematopoietic cell lineage	15/99	0.019093	0.0475069	0	0	1.94054	7.6815	CSF1R;HLA-DRB5;TFRC;ITGA3;IL6;ANPEP;HLA-DPB1;HLA-DRA;CD9;CD14;CD36;ITGA5;HLA-DRB1;HLA-DPA1;HLA-DQB1
Insulin resistance	16/108	0.0193165	0.0476877	0	0	1.89021	7.46029	NR1H2;SLC2A1;IRS2;PRKAB1;PTPRF;AGT;PPP1CA;PPP1CC;SOCS3;MLXIPL;GYS1;IL6;TBC1D4;AKT2;AKT1;CD36
Bladder cancer	8/41	0.0198581	0.0486447	0	0	2.63082	10.3106	MAP2K2;CCND1;CDKN2A;CDK4;MDM2;THBS1;TYMP;VEGFA
Estrogen signaling pathway	19/137	0.0220442	0.0535843	0	0	1.75069	6.67836	HSPA8;GABBR2;HSP90AA1;MAP2K2;HSP90AB1;SHC1;GNAI3;HSP90B1;KRT17;AKT2;GNAS;AKT1;CALM3;PRKACA;FKBP4;CALM1;CALM2;CTSD;HSPA1A
Biosynthesis of unsaturated fatty acids	6/27	0.0229136	0.0550915	0	0	3.09897	11.7018	FADS2;ELOVL1;SCD;SCD5;HSD17B4;FADS1
Thyroid hormone synthesis	12/75	0.0230129	0.0550915	0	0	2.06859	7.80212	GPX1;HSPA5;GPX3;CANX;GNAS;PRKCA;ATP1A1;PRKACA;ATP1B1;DUOX2;PDIA4;HSP90B1
Rheumatoid arthritis	14/93	0.0242374	0.0575867	0	0	1.92518	7.1614	ATP6V0B;ATP6V1G1;HLA-DRB5;ATP6V0E1;TCIRG1;VEGFA;IL6;CXCL12;ATP6V1B2;HLA-DPB1;HLA-DRA;HLA-DRB1;HLA-DPA1;HLA-DQB1
Cell adhesion molecules	20/148	0.0247149	0.058283	0	0	1.69894	6.28666	ITGB1;HLA-DRB5;SDC4;SDC2;SDC3;HLA-B;HLA-C;HLA-A;CLDN1;PVR;GLG1;PTPRF;HLA-E;VCAN;HLA-DPB1;HLA-DRA;SDC1;HLA-DRB1;HLA-DPA1;HLA-DQB1
Gastric acid secretion	12/76	0.0252969	0.0592134	0	0	2.03616	7.48711	KCNQ1;GNAI3;GNAS;PRKCA;CALM3;ATP1A1;PRKACA;ATP1B1;CALM1;CALM2;ACTB;ACTG1
Ubiquitin mediated proteolysis	19/140	0.0269858	0.0627024	0	0	1.707	6.16644	UBE2C;FBXO2;UBE2D3;HUWE1;UBE2G2;SOCS3;FZR1;CDC34;UBE2S;UBC;MDM2;UBA2;ANAPC5;UBA1;BIRC7;SAE1;RPS27A;UBA52;UBE2M
FoxO signaling pathway	18/131	0.0275465	0.0635378	0	0	1.73137	6.21889	GABARAPL1;MAP2K2;PRMT1;BNIP3;IRS2;CSNK1E;SOD2;PRKAB1;GABARAP;GADD45G;TGFBR2;CCNB1;IL6;CCND1;AKT2;MDM2;AKT1;SGK1
Renal cell carcinoma	11/69	0.0294658	0.0674723	0	0	2.05902	7.25706	CDC42;EGLN1;MAP2K2;EPAS1;AKT2;SLC2A1;AKT1;RAC1;HIF1A;PAK4;VEGFA
Leukocyte transendothelial migration	16/114	0.0305084	0.0693573	0	0	1.7739	6.19048	ITGB1;ACTN1;PXN;GNAI3;CYBA;PRKCA;ACTN4;CLDN1;ACTB;ACTG1;VAV2;CDC42;CXCL12;CTNNB1;RAC1;MYL9
Platelet activation	17/124	0.0321766	0.0726272	0	0	1.72642	5.93286	ITGB1;FGB;FGA;VWF;FGG;GNAI3;ACTB;ACTG1;PPP1CA;COL1A1;PPP1CC;COL1A2;AKT2;GNAS;AKT1;PRKACA;TLN1
Prostate cancer	14/97	0.0334577	0.0748815	0	0	1.832	6.22417	PDGFRA;HSP90AA1;MAP2K2;HSP90AB1;GSTP1;HSP90B1;CCND1;PLAU;AKT2;PDGFD;MDM2;AKT1;CTNNB1;FGFR1
Arginine biosynthesis	5/22	0.0336493	0.0748815	0	0	3.18892	10.8161	GLUD1;GPT2;GLUL;ASS1;GLS
Hippo signaling pathway	21/163	0.0346542	0.0765785	0	0	1.60773	5.40574	YWHAE;YWHAB;SERPINE1;CSNK1E;YWHAZ;ACTB;ACTG1;TGFBR2;PPP1CA;PPP2CA;PPP1CC;CCND3;CCND1;YWHAQ;PPP2R1A;DLG5;ID2;CTNNB1;YWHAG;WNT4;YWHAH
Oxytocin signaling pathway	20/154	0.0358434	0.0786563	0	0	1.62233	5.40008	MEF2C;MAP2K2;GNAI3;PRKCA;EEF2;ELK1;PRKAB1;ACTB;ACTG1;NFATC4;PPP1CA;PPP1CC;MYL6;CCND1;GNAS;CALM3;PRKACA;CALM1;MYL9;CALM2
Glyoxylate and dicarboxylate metabolism	6/30	0.0370495	0.0801894	0	0	2.71115	8.9346	GRHPR;SHMT2;MDH2;ACO2;GLUL;ACAT1
beta-Alanine metabolism	6/30	0.0370495	0.0801894	0	0	2.71115	8.9346	ALDH3A2;ALDH1B1;ALDH2;ALDH3B1;ABAT;ACADS
Hypertrophic cardiomyopathy	13/90	0.0392391	0.0843508	0	0	1.83321	5.93608	ITGB1;TPM4;ITGB4;ITGA3;TPM3;TPM2;ATP2A3;PRKAB1;ACTB;AGT;ACTG1;IL6;ITGA5
Asthma	6/31	0.0427703	0.0913204	0	0	2.60256	8.20305	HLA-DRB5;HLA-DPB1;HLA-DRA;HLA-DRB1;HLA-DPA1;HLA-DQB1
cGMP-PKG signaling pathway	21/167	0.0433644	0.0919674	0	0	1.56334	4.90595	MEF2C;MAP2K2;PDE2A;ATP2A3;GNAI3;IRS2;ATP1A1;ATP1B1;NFATC4;PPP1CA;PPP1CC;AKT2;AGTR1;AKT1;VDAC1;CALM3;CALM1;MYL9;CALM2;SLC25A4;SLC25A6
Oocyte meiosis	17/129	0.0445398	0.0938304	0	0	1.64889	5.13032	YWHAE;YWHAB;PPP2R5C;YWHAZ;PPP1CA;PPP2CA;PPP1CC;CCNB1;YWHAQ;PPP2R1A;ANAPC5;CALM3;PRKACA;CALM1;CALM2;YWHAG;YWHAH
Synthesis and degradation of ketone bodies	3/10	0.0461804	0.0966425	0	0	4.64375	14.2804	BDH2;HMGCS1;ACAT1
Necroptosis	20/159	0.0476396	0.0990403	0	0	1.56354	4.75957	STAT5A;STAT5B;HSP90AA1;HSP90AB1;STAT1;TNFAIP3;GLUD1;AIFM1;FTH1;SMPD1;CHMP1A;VDAC1;STAT6;CAPN1;GLUL;PPIA;SQSTM1;SLC25A4;FTL;SLC25A6
Axon guidance	22/182	0.0566381	0.11524	0	0	1.49422	4.29002	SEMA6B;ITGB1;NRP1;SEMA4B;SEMA3B;GNAI3;PRKCA;NFATC4;ROBO1;EFNA1;CDC42;EFNA3;CXCL12;CFL1;ABL1;PLXNA1;PLXNB2;RAC1;MYL9;NGEF;WNT4;PAK4
Staphylococcus aureus infection	13/95	0.0566843	0.11524	0	0	1.72096	4.93959	C1QA;HLA-DRB5;C1S;FGG;CFI;C3;C4A;KRT17;HLA-DPB1;HLA-DRA;HLA-DRB1;HLA-DPA1;HLA-DQB1
Transcriptional misregulation in cancer	23/192	0.0567777	0.11524	0	0	1.4791	4.24297	CSF1R;MEF2C;FUS;IGFBP3;DOT1L;MLLT1;DUSP6;GADD45G;TGFBR2;BAIAP3;CDK9;IL6;MEIS1;RXRA;PLAU;EWSR1;DDIT3;ID2;TSPAN7;MDM2;NUPR1;CD14;TCF3
Cysteine and methionine metabolism	8/50	0.0572749	0.11524	0	0	2.06606	5.9087	LDHB;DNMT1;LDHA;AHCY;TST;MDH2;SMS;SRM
Malaria	8/50	0.0572749	0.11524	0	0	2.06606	5.9087	IL6;GYPC;SDC2;HBB;SDC1;HBA2;CD36;THBS1
Spinocerebellar ataxia	18/143	0.0576198	0.11524	0	0	1.56413	4.46385	ATP2A3;PRKCA;PSMD8;PSMA6;PSMB7;PSMB4;PSMC5;PSMB5;PSMD4;PSMC4;AKT2;AKT1;CYCS;VDAC1;CIC;SLC25A4;MAP3K5;SLC25A6
D-Glutamine and D-glutamate metabolism	2/5	0.060191	0.118433	0	0	7.22091	20.2924	GLUD1;GLS
Neomycin, kanamycin and gentamicin biosynthesis	2/5	0.060191	0.118433	0	0	7.22091	20.2924	HK2;HK1
Tryptophan metabolism	7/42	0.0606268	0.118433	0	0	2.1689	6.07947	ALDH3A2;ALDH1B1;ALDH2;DLST;CYP1B1;HADH;ACAT1
Dilated cardiomyopathy	13/96	0.0607155	0.118433	0	0	1.70013	4.76301	ITGB1;TPM4;ITGB4;ITGA3;TPM3;TPM2;ATP2A3;ACTB;AGT;ACTG1;GNAS;ITGA5;PRKACA
Propanoate metabolism	6/34	0.0631042	0.122337	0	0	2.32334	6.4193	BCKDHA;LDHB;LDHA;ABAT;ACADS;ACAT1
Folate biosynthesis	5/26	0.0636477	0.122638	0	0	2.58094	7.10892	CBR1;AKR1C3;AKR1B1;ALPL;PCBD1
Adipocytokine signaling pathway	10/69	0.0640647	0.122694	0	0	1.83891	5.05308	SOCS3;RXRA;AKT2;SLC2A1;AKT1;IRS2;ACSL4;AGRP;CD36;PRKAB1
Gap junction	12/88	0.0667265	0.127022	0	0	1.71353	4.6388	PDGFRA;GJA1;TUBA1B;TUBA1A;MAP2K2;TUBB3;TUBB;PDGFD;GNAI3;GNAS;PRKCA;PRKACA
Porphyrin and chlorophyll metabolism	7/43	0.0673669	0.127473	0	0	2.10854	5.688	ALAD;ALAS1;MMAB;HMOX1;BLVRB;GUSB;CP
RNA degradation	11/79	0.0682448	0.128365	0	0	1.75526	4.71226	BTG2;PFKL;BTG1;PABPC4;ENO1;PABPC1;ENO2;LSM4;PFKM;PFKP;HSPD1
Choline metabolism in cancer	13/98	0.0693419	0.129657	0	0	1.65994	4.4299	PDGFRA;MAP2K2;SLC44A1;SLC44A2;PRKCA;HIF1A;AKT2;PDGFD;AKT1;CHPT1;PIP5K1C;RAC1;RALGDS
Steroid hormone biosynthesis	9/61	0.0698123	0.129769	0	0	1.87742	4.99758	HSD3B2;CYP21A2;CYP11A1;CYP11B1;AKR1C3;CYP1B1;COMT;CYP3A4;CYP17A1
Autophagy	17/137	0.0708087	0.130498	0	0	1.53829	4.07304	GABARAPL1;MAP2K2;BNIP3;IRS2;HIF1A;EIF2S1;GABARAP;PPP2CA;AKT2;LAMP2;DDIT4;AKT1S1;AKT1;PRKACA;SQSTM1;CTSD;RAB7A
Glycosaminoglycan degradation	4/19	0.0710305	0.130498	0	0	2.88989	7.64273	NAGLU;GLB1;GUSB;GNS
GABAergic synapse	12/89	0.0714732	0.130552	0	0	1.69119	4.46208	GABBR2;GABARAPL1;GNB2;GNB1;GNAI3;ABAT;PRKCA;PRKACA;GLUL;SLC38A2;GABARAP;GLS
Growth hormone synthesis, secretion and action	15/119	0.0771544	0.139319	0	0	1.56564	4.01108	STAT5A;STAT5B;MAP2K2;SHC1;STAT1;IGFBP3;GNAI3;IRS2;PRKCA;SOCS3;AKT2;GNAS;AKT1;PRKACA;JUNB
Sphingolipid signaling pathway	15/119	0.0771544	0.139319	0	0	1.56564	4.01108	ASAH1;MAP2K2;GNAI3;PRKCA;PPP2R5C;PPP2CA;SPTLC1;PPP2R1A;AKT2;SMPD1;AKT1;S1PR3;RAC1;CTSD;MAP3K5
Tyrosine metabolism	6/36	0.0793372	0.142446	0	0	2.16821	5.49435	ADH1C;ADH1B;ALDH3B1;MIF;COMT;ADH5
Thyroid cancer	6/37	0.0882512	0.157556	0	0	2.09815	5.09341	RXRA;MAP2K2;CCND1;TPM3;CTNNB1;GADD45G
Chagas disease	13/102	0.0889002	0.157823	0	0	1.58499	3.83606	C1QA;SERPINE1;GNAI3;TGFBR2;C3;PPP2CA;IL6;IRAK1;PPP2R1A;AKT2;GNAS;AKT1;CALR
Salivary secretion	12/93	0.0925957	0.163465	0	0	1.60732	3.82464	CST3;CST2;GNAS;PRKCA;CALM3;ATP1A1;PRKACA;ATP1B1;CALM1;CALM2;VAMP2;CST5
Inflammatory bowel disease	9/65	0.0957606	0.168075	0	0	1.74293	4.08876	HLA-DRB5;IL6;STAT1;HLA-DPB1;HLA-DRA;STAT6;HLA-DRB1;HLA-DPA1;HLA-DQB1
Vascular smooth muscle contraction	16/133	0.0962708	0.168075	0	0	1.48428	3.4741	PPP1R14A;MAP2K2;PRKCA;ADM;AGT;PPP1CA;PPP1CC;MYL6;AGTR1;GNAS;MYH9;CALM3;PRKACA;CALM1;MYL9;CALM2
Ascorbate and aldarate metabolism	5/30	0.10477	0.181908	0	0	2.16752	4.8899	ALDH3A2;ALDH1B1;ALDH2;RGN;GUSB
Amino sugar and nucleotide sugar metabolism	7/48	0.107506	0.185638	0	0	1.85089	4.12789	GPI;CYB5R3;GNPDA1;NANS;RENBP;HK2;HK1
Colorectal cancer	11/86	0.10913	0.187419	0	0	1.59082	3.52401	MSH6;MAP2K2;CCND1;AKT2;AKT1;CTNNB1;CYCS;RAC1;RALGDS;TGFBR2;GADD45G
Histidine metabolism	4/22	0.109951	0.187809	0	0	2.40785	5.31584	ALDH3A2;ALDH1B1;ALDH2;ALDH3B1
Acute myeloid leukemia	9/67	0.110576	0.187861	0	0	1.68265	3.70528	STAT5A;CSF1R;STAT5B;MAP2K2;CCND1;AKT2;AKT1;CD14;DUSP6
Phospholipase D signaling pathway	17/148	0.121321	0.205013	0	0	1.40827	2.97048	PDGFRA;ARF1;MAP2K2;SHC1;PRKCA;AGPAT2;AGT;DNM2;CYTH2;AKT2;PDGFD;AGTR1;GNAS;AKT1;PIP5K1C;RALGDS;ARF6
Proximal tubule bicarbonate reclamation	4/23	0.124658	0.209531	0	0	2.28099	4.74944	GLUD1;ATP1A1;ATP1B1;GLS
Thiamine metabolism	3/15	0.128067	0.214123	0	0	2.70811	5.56571	AK2;ALPL;ACP1
Relaxin signaling pathway	15/129	0.129219	0.214911	0	0	1.42752	2.92106	MAP2K2;SHC1;GNAI3;PRKCA;TGFBR2;VEGFA;COL1A1;COL1A2;COL4A2;AKT2;GNB2;GNB1;GNAS;AKT1;PRKACA
Hepatitis B	18/162	0.141729	0.234354	0	0	1.35633	2.65005	STAT5A;STAT5B;MAP2K2;YWHAB;STAT1;PRKCA;ELK1;HSPG2;YWHAZ;NFATC4;TGFBR2;IL6;IRAK1;YWHAQ;AKT2;AKT1;CYCS;STAT6
Riboflavin metabolism	2/8	0.142392	0.234354	0	0	3.60986	7.03623	BLVRB;ACP1
Th1 and Th2 cell differentiation	11/92	0.153348	0.251077	0	0	1.4725	2.76101	STAT5A;STAT5B;HLA-DRB5;JAG1;STAT1;HLA-DPB1;HLA-DRA;STAT6;HLA-DRB1;HLA-DPA1;HLA-DQB1
GnRH signaling pathway	11/93	0.161497	0.263057	0	0	1.45446	2.65187	CDC42;EGR1;MMP14;MAP2K2;GNAS;PRKCA;CALM3;PRKACA;CALM1;ELK1;CALM2
Nitrogen metabolism	3/17	0.169295	0.274344	0	0	2.32098	4.12233	GLUD1;CA9;GLUL
GnRH secretion	8/64	0.171084	0.275829	0	0	1.54835	2.73378	GABBR2;MAP2K2;AKT2;SPP1;AKT1;PRKCA;CACNA1H;HCN2
ABC transporters	6/45	0.177204	0.284246	0	0	1.66703	2.88472	ABCA2;ABCB1;ABCB4;ABCA3;ABCA8;ABCG1
ErbB signaling pathway	10/85	0.180214	0.286673	0	0	1.44534	2.47676	STAT5A;STAT5B;MAP2K2;SHC1;AKT2;ABL1;AKT1;PRKCA;ELK1;PAK4
Regulation of lipolysis in adipocytes	7/55	0.180531	0.286673	0	0	1.58037	2.70535	FABP4;AKT2;GNAI3;GNAS;AKT1;IRS2;PRKACA
Parathyroid hormone synthesis, secretion and action	12/106	0.184465	0.289133	0	0	1.38404	2.33944	SLC9A3R1;EGR1;MEF2C;MMP14;JUND;RXRA;NACA;GNAS;GNAI3;PRKCA;PRKACA;FGFR1
DNA replication	5/36	0.184825	0.289133	0	0	1.74742	2.95025	MCM7;POLD2;POLE3;MCM3;MCM5
Starch and sucrose metabolism	5/36	0.184825	0.289133	0	0	1.74742	2.95025	GPI;GYS1;GBE1;HK2;HK1
Collecting duct acid secretion	4/27	0.190636	0.29612	0	0	1.88389	3.12233	ATP6V1G1;ATP6V0E1;ATP6V1B2;TCIRG1
Other glycan degradation	3/18	0.191166	0.29612	0	0	2.16613	3.58411	GLB1;NEU1;MAN2C1
Pyrimidine metabolism	7/56	0.19236	0.296446	0	0	1.54803	2.55175	RRM2;RRM2B;NME2;CMPK1;NME4;NME1;TYMP
NOD-like receptor signaling pathway	19/181	0.193253	0.296446	0	0	1.27211	2.09103	GSDMD;YWHAE;GABARAPL1;HSP90AA1;HSP90AB1;STAT1;TNFAIP3;CYBA;TXN;ANTXR1;GABARAP;TXN2;IL6;OAS3;NAMPT;TXNIP;VDAC1;GBP1;GBP4
Circadian entrainment	11/97	0.196146	0.299431	0	0	1.38651	2.25848	RASD1;GNB2;GNB1;GNAS;GNAI3;PRKCA;CALM3;PRKACA;CALM1;CALM2;CACNA1H
Aldosterone-regulated sodium reabsorption	5/37	0.199915	0.303507	0	0	1.69272	2.72505	SFN;PRKCA;ATP1A1;ATP1B1;SGK1
Purine metabolism	14/129	0.201506	0.303507	0	0	1.3199	2.1144	PRPS2;RRM2;PDE2A;AK2;NME2;NME4;AMPD3;PAICS;PAPSS2;APRT;NME1;RRM2B;GUK1;HPRT1
Arrhythmogenic right ventricular cardiomyopathy	9/77	0.201698	0.303507	0	0	1.43441	2.29647	ITGB1;GJA1;ITGB4;ITGA3;ATP2A3;CTNNB1;ITGA5;ACTB;ACTG1
Long-term potentiation	8/67	0.203611	0.30358	0	0	1.46938	2.33859	PPP1CC;MAP2K2;PRKCA;CALM3;PRKACA;CALM1;CALM2;PPP1CA
Carbohydrate digestion and absorption	6/47	0.203668	0.30358	0	0	1.58554	2.52301	AKT2;AKT1;ATP1A1;ATP1B1;HK2;HK1
Sulfur metabolism	2/10	0.204997	0.304127	0	0	2.7071	4.2901	TST;PAPSS2
Phototransduction	4/28	0.208599	0.308025	0	0	1.80529	2.82951	GNB1;CALM3;CALM1;CALM2
Endometrial cancer	7/58	0.216898	0.31879	0	0	1.48716	2.27287	MAP2K2;CCND1;AKT2;AKT1;CTNNB1;ELK1;GADD45G
Amphetamine addiction	8/69	0.226558	0.329919	0	0	1.42105	2.10991	PPP1CC;GNAS;PRKCA;CALM3;PRKACA;CALM1;CALM2;PPP1CA
Renin secretion	8/69	0.226558	0.329919	0	0	1.42105	2.10991	AGTR1;GNAI3;GNAS;CALM3;PRKACA;CALM1;CALM2;AGT
Sphingolipid metabolism	6/49	0.231444	0.335488	0	0	1.51163	2.21214	ASAH1;SPTLC1;GLB1;SMPD1;NEU1;PSAP
Longevity regulating pathway	11/102	0.243579	0.351466	0	0	1.30997	1.85008	HSPA8;AKT2;AKT1S1;EHMT1;AKT1;IRS2;PRKACA;SOD2;PRKAB1;SOD1;HSPA1A
MicroRNAs in cancer	30/310	0.24554	0.352684	0	0	1.1622	1.63207	DNMT1;ABCB1;TNXB;SHC1;IRS2;THBS1;GLS;CCND1;PLAU;STMN1;ABL1;CYP1B1;HMOX1;PAK4;MCL1;PDGFRA;MAP2K2;CDKN2A;RDX;PRKCA;VEGFA;EFNA1;EFNA3;HNRNPK;CDK6;DDIT4;FSCN1;MDM2;ITGA5;VIM
Systemic lupus erythematosus	14/135	0.251406	0.359476	0	0	1.25404	1.73144	C1QA;HLA-DRB5;C1S;ACTN1;ACTN4;C3;C4A;C7;HLA-DPB1;HLA-DRA;HLA-DRB1;SNRPB;HLA-DPA1;HLA-DQB1
Arachidonic acid metabolism	7/61	0.255623	0.36386	0	0	1.40431	1.91555	GGT5;CBR1;GPX1;GPX3;PTGES3;AKR1C3;PTGDS
Pantothenate and CoA biosynthesis	3/21	0.260182	0.368689	0	0	1.80482	2.42995	ALDH3A2;ALDH1B1;ALDH2
Circadian rhythm	4/31	0.264956	0.373777	0	0	1.60444	2.131	BHLHE40;CSNK1E;NR1D1;PRKAB1
Fat digestion and absorption	5/43	0.297427	0.41772	0	0	1.42498	1.72791	SCARB1;DGAT1;CD36;AGPAT2;ACAT1
Non-homologous end-joining	2/13	0.302333	0.422731	0	0	1.96848	2.35475	XRCC6;XRCC5
Base excision repair	4/33	0.303933	0.423097	0	0	1.49363	1.77883	APEX1;POLD2;POLE3;UNG
mTOR signaling pathway	15/154	0.322776	0.447356	0	0	1.16916	1.32208	ATP6V1G1;MAP2K2;MAPKAP1;RPS6;PRKCA;SLC3A2;SLC7A5;AKT2;DDIT4;AKT1S1;ATP6V1B2;AKT1;SGK1;EIF4B;WNT4
Hedgehog signaling pathway	6/56	0.335829	0.463415	0	0	1.2995	1.41795	HHATL;CCND1;CSNK1A1;CSNK1E;PRKACA;CSNK1G2
Progesterone-mediated oocyte maturation	10/100	0.338375	0.464898	0	0	1.20346	1.30407	CCNB1;HSP90AA1;FZR1;HSP90AB1;AKT2;GNAI3;AKT1;ANAPC5;KIF22;PRKACA
Nicotinate and nicotinamide metabolism	4/35	0.343462	0.469844	0	0	1.39711	1.49306	NNMT;NNT;QPRT;NAMPT
Melanogenesis	10/101	0.34987	0.476548	0	0	1.19017	1.24991	MAP2K2;GNAS;GNAI3;CTNNB1;PRKCA;CALM3;PRKACA;CALM1;CALM2;WNT4
Retinol metabolism	7/68	0.352071	0.477486	0	0	1.24268	1.29726	DGAT1;ADH1C;ADH1B;RDH11;ALDH1A1;CYP3A4;ADH5
Breast cancer	14/147	0.362116	0.489012	0	0	1.14014	1.15814	MAP2K2;JAG1;SHC1;CSNK1A1;GADD45G;CDK6;CCND1;CDK4;AKT2;AKT1;CTNNB1;HES1;WNT4;FGFR1
cAMP signaling pathway	20/216	0.370087	0.49765	0	0	1.10536	1.09875	GABBR2;MAP2K2;GNAI3;ATP2A3;ATP1A1;ATP1B1;VAV2;PPP1CA;PPP1CC;MC2R;AKT2;GNAS;AKT1;CALM3;RAC1;PRKACA;CALM1;MYL9;CALM2;HCN2
Retrograde endocannabinoid signaling	14/148	0.371757	0.497776	0	0	1.13157	1.11971	NDUFB8;NDUFA11;NDUFB11;NDUFA4;NDUFB4;GNAI3;NDUFA1;PRKCA;NDUFC1;NDUFS8;GNB2;GNB1;PRKACA;NDUFV1
Glycosylphosphatidylinositol (GPI)-anchor biosynthesis	3/26	0.379457	0.504368	0	0	1.41208	1.36832	DPM2;GPAA1;PIGQ
Epithelial cell signaling in Helicobacter pylori infection	7/70	0.38045	0.504368	0	0	1.2031	1.16268	CDC42;ATP6V0B;ATP6V1G1;ATP6V0E1;ATP6V1B2;TCIRG1;RAC1
Notch signaling pathway	6/59	0.382321	0.504368	0	0	1.22574	1.17855	PSENEN;NCOR2;TLE1;JAG1;CTBP1;HES1
African trypanosomiasis	4/37	0.383095	0.504368	0	0	1.31229	1.25911	IL6;HBB;HBA2;PRKCA
C-type lectin receptor signaling pathway	10/104	0.384661	0.504368	0	0	1.152	1.10061	IL6;STAT1;AKT2;MDM2;AKT1;CALM3;LSP1;CALM1;CALM2;NFATC4
Osteoclast differentiation	12/127	0.388635	0.507474	0	0	1.13	1.06798	CSF1R;SOCS3;JUND;STAT1;AKT2;AKT1;CYBA;RAC1;JUNB;SQSTM1;FOSL2;TGFBR2
Peroxisome	8/82	0.39136	0.508929	0	0	1.17057	1.09814	PHYH;PRDX5;PRDX1;ECH1;HSD17B4;ACSL4;SOD2;SOD1
Long-term depression	6/60	0.397858	0.515259	0	0	1.20298	1.10874	PPP2CA;MAP2K2;PPP2R1A;GNAI3;GNAS;PRKCA
IL-17 signaling pathway	9/94	0.40037	0.516395	0	0	1.14646	1.04943	HSP90AA1;IL6;HSP90AB1;JUND;TNFAIP3;ANAPC5;ELAVL1;S100A9;HSP90B1
Fatty acid elongation	3/27	0.40306	0.517751	0	0	1.35317	1.22958	HADHB;ELOVL1;HADH
Phosphonate and phosphinate metabolism	1/6	0.41165	0.524522	0	0	2.16475	1.9214	CHPT1
Vitamin B6 metabolism	1/6	0.41165	0.524522	0	0	2.16475	1.9214	PDXK
Glycerolipid metabolism	6/61	0.413375	0.524604	0	0	1.18104	1.04333	ALDH3A2;ALDH2;DGAT1;ALDH1B1;AKR1B1;AGPAT2
Phenylalanine metabolism	2/17	0.427907	0.536582	0	0	1.44323	1.22509	ALDH3B1;MIF
Primary bile acid biosynthesis	2/17	0.427907	0.536582	0	0	1.44323	1.22509	CYP27A1;HSD17B4
Selenocompound metabolism	2/17	0.427907	0.536582	0	0	1.44323	1.22509	TXNRD1;PAPSS2
Neutrophil extracellular trap formation	17/189	0.432824	0.540314	0	0	1.07016	0.896174	GSDMD;FGB;FGA;MAP2K2;VWF;FGG;CYBA;PRKCA;ACTB;ACTG1;C3;AKT2;AKT1;VDAC1;RAC1;SLC25A4;SLC25A6
Wnt signaling pathway	15/166	0.434303	0.540314	0	0	1.07554	0.897012	TLE1;CTBP1;CSNK1A1;PRKCA;CSNK1E;NFATC4;CCND3;PORCN;CCND1;WIF1;CSNK2B;CTNNB1;RAC1;PRKACA;WNT4
Glycine, serine and threonine metabolism	4/40	0.441877	0.547581	0	0	1.20274	0.982304	GRHPR;ALAS1;SHMT2;PGAM1
Fatty acid biosynthesis	2/18	0.457499	0.564686	0	0	1.35296	1.05799	FASN;ACSL4
Chemokine signaling pathway	17/192	0.459254	0.564686	0	0	1.05164	0.818333	CCL14;STAT5B;GSK3A;SHC1;STAT1;PXN;GNAI3;VAV2;CDC42;PREX1;CXCL12;AKT2;GNB2;GNB1;AKT1;RAC1;PRKACA
Glycosaminoglycan biosynthesis	5/53	0.468962	0.572428	0	0	1.12749	0.853777	B4GALT1;CHPF;CHSY1;CHPF2;XYLT1
Calcium signaling pathway	21/240	0.469173	0.572428	0	0	1.03804	0.78557	PDGFRA;NTRK2;MCOLN3;ATP2A3;PRKCA;CACNA1H;VEGFA;TPCN1;ASPH;PDGFD;KDR;AGTR1;GNAS;VDAC1;CALM3;PRKACA;CALM1;CALM2;SLC25A4;FGFR1;SLC25A6
Pancreatic secretion	9/102	0.498574	0.605959	0	0	1.04738	0.728981	CPB1;KCNQ1;GNAS;ATP2A3;PRKCA;RAC1;ATP1A1;ATP1B1;RAB11A
Sulfur relay system	1/8	0.507017	0.611461	0	0	1.54608	1.05012	TST
JAK-STAT signaling pathway	14/162	0.507658	0.611461	0	0	1.02374	0.694043	STAT5A;PDGFRA;STAT5B;CISH;STAT1;PRLR;SOCS3;CCND3;IL6;CCND1;AKT2;AKT1;STAT6;MCL1
Morphine addiction	8/91	0.508906	0.611461	0	0	1.04313	0.704625	GABBR2;GNB2;PDE2A;GNB1;GNAI3;GNAS;PRKCA;PRKACA
One carbon pool by folate	2/20	0.513899	0.615121	0	0	1.2025	0.800538	MTHFD1;SHMT2
Fc epsilon RI signaling pathway	6/68	0.519598	0.619596	0	0	1.0473	0.685664	MAP2K2;AKT2;AKT1;PRKCA;RAC1;VAV2
Toll-like receptor signaling pathway	9/104	0.522525	0.620744	0	0	1.02522	0.665451	IL6;MAP2K2;IRAK1;STAT1;AKT2;SPP1;AKT1;CD14;RAC1
Glycosphingolipid biosynthesis	4/45	0.535424	0.633311	0	0	1.05577	0.659537	B4GALT1;GLB1;ST3GAL5;FUT1
SNARE interactions in vesicular transport	3/33	0.537112	0.633311	0	0	1.08218	0.672626	YKT6;VAMP5;VAMP2
Type II diabetes mellitus	4/46	0.553192	0.649846	0	0	1.03058	0.610155	SOCS3;IRS2;HK2;HK1
Nucleotide excision repair	4/47	0.570592	0.667803	0	0	1.00656	0.564761	POLD2;POLE3;RAD23A;RAD23B
Mismatch repair	2/23	0.590894	0.689012	0	0	1.03054	0.542189	MSH6;POLD2
Inflammatory mediator regulation of TRP channels	8/98	0.594953	0.691195	0	0	0.961626	0.499346	PPP1CC;GNAS;PRKCA;CALM3;PRKACA;CALM1;CALM2;PPP1CA
Insulin secretion	7/86	0.598967	0.69331	0	0	0.958592	0.491325	SLC2A1;GNAS;PRKCA;ATP1A1;PRKACA;ATP1B1;VAMP2
TNF signaling pathway	9/112	0.61374	0.703504	0	0	0.945174	0.461419	SOCS3;IL6;MMP14;JAG1;AKT2;AKT1;TNFAIP3;JUNB;MAP3K5
Gastric cancer	12/149	0.613933	0.703504	0	0	0.947393	0.462204	MAP2K2;ABCB1;RXRA;CCND1;SHC1;CSNK1A1;AKT2;AKT1;CTNNB1;WNT4;GADD45G;TGFBR2
Vitamin digestion and absorption	2/24	0.614453	0.703504	0	0	0.983647	0.479059	SCARB1;FOLH1
Taurine and hypotaurine metabolism	1/11	0.621897	0.706904	0	0	1.08208	0.513968	GGT5
Ubiquinone and other terpenoid-quinone biosynthesis	1/11	0.621897	0.706904	0	0	1.08208	0.513968	NQO1
Glutamatergic synapse	9/114	0.635115	0.719342	0	0	0.927069	0.420842	GNB2;GNB1;GNAS;GNAI3;PRKCA;PRKACA;GLUL;SLC38A2;GLS
NF-kappa B signaling pathway	8/104	0.662311	0.747465	0	0	0.901227	0.371324	CXCL12;IRAK1;PLAU;CSNK2B;TNFAIP3;CD14;LTBR;GADD45G
B cell receptor signaling pathway	6/81	0.691492	0.775482	0	0	0.865148	0.319156	IFITM1;MAP2K2;AKT2;AKT1;RAC1;VAV2
TGF-beta signaling pathway	7/94	0.692044	0.775482	0	0	0.870064	0.320276	PPP2CA;AMHR2;PPP2R1A;ID2;THBS1;DCN;TGFBR2
Cholinergic synapse	8/113	0.749776	0.834258	0	0	0.823572	0.237172	AKT2;KCNQ1;GNB2;GNB1;GNAI3;AKT1;PRKCA;PRKACA
Serotonergic synapse	8/113	0.749776	0.834258	0	0	0.823572	0.237172	APP;DUSP1;GNB2;GNB1;GNAS;GNAI3;PRKCA;PRKACA
Other types of O-glycan biosynthesis	3/47	0.77158	0.855506	0	0	0.737284	0.191189	B4GALT1;GALNT2;PLOD3
PD-L1 expression and PD-1 checkpoint pathway in cancer	6/89	0.774431	0.855665	0	0	0.781417	0.199751	MAP2K2;STAT1;AKT2;CSNK2B;AKT1;HIF1A
Signaling pathways regulating pluripotency of stem cells	10/143	0.778639	0.857317	0	0	0.81245	0.203281	MEIS1;MAP2K2;AKT2;ID2;AKT1;CTNNB1;TCF3;TBX3;WNT4;FGFR1
T cell receptor signaling pathway	7/104	0.786916	0.860948	0	0	0.779938	0.186899	CDC42;MAP2K2;CDK4;AKT2;AKT1;VAV2;PAK4
Natural killer cell mediated cytotoxicity	9/131	0.787927	0.860948	0	0	0.797142	0.189998	MAP2K2;SHC1;HLA-B;HLA-C;PRKCA;HLA-A;RAC1;HLA-E;VAV2
Pentose and glucuronate interconversions	2/34	0.795131	0.860948	0	0	0.675888	0.154946	AKR1B1;GUSB
Cocaine addiction	3/49	0.795559	0.860948	0	0	0.705151	0.161275	GNAI3;GNAS;PRKACA
Ether lipid metabolism	3/49	0.795559	0.860948	0	0	0.705151	0.161275	ENPP2;CHPT1;PLD3
Alcoholism	13/186	0.801644	0.864572	0	0	0.811641	0.179446	NTRK2;SHC1;GNAI3;PPP1CA;PPP1CC;GNB2;GNB1;GNAS;CALM3;PRKACA;CALM1;SLC29A1;CALM2
Mucin type O-glycan biosynthesis	2/36	0.820707	0.88212	0	0	0.63606	0.125679	GALNT2;B4GALT5
Glycerophospholipid metabolism	6/98	0.846373	0.906623	0	0	0.704626	0.117528	LPGAT1;ETNK2;MBOAT7;CHPT1;AGPAT2;PLD3
Viral protein interaction with cytokine and cytokine receptor	6/100	0.859529	0.917605	0	0	0.689559	0.104379	CCL14;CSF1R;IL6;CXCL12;TNFRSF14;LTBR
Mannose type O-glycan biosynthesis	1/23	0.869218	0.924825	0	0	0.491533	0.0688937	B4GALT1
alpha-Linolenic acid metabolism	1/25	0.890434	0.944219	0	0	0.450522	0.0522814	FADS2
Maturity onset diabetes of the young	1/26	0.899715	0.94867	0	0	0.432478	0.0457031	HES1
Ribosome biogenesis in eukaryotes	6/108	0.903159	0.94867	0	0	0.635196	0.064699	FBL;XPO1;REXO1;EIF6;CSNK2B;RAN
Basal transcription factors	2/45	0.903639	0.94867	0	0	0.502683	0.0509348	TAF7;GTF2F1
Basal cell carcinoma	3/63	0.910678	0.952895	0	0	0.540201	0.0505442	CTNNB1;WNT4;GADD45G
Phosphatidylinositol signaling system	5/97	0.921366	0.959541	0	0	0.586841	0.0480612	PRKCA;CALM3;PIP5K1C;CALM1;CALM2
Linoleic acid metabolism	1/29	0.923103	0.959541	0	0	0.386078	0.0308918	CYP3A4
RNA polymerase	1/31	0.935581	0.969323	0	0	0.3603	0.0239915	POLR2A
Herpes simplex virus 1 infection	33/498	0.945935	0.976848	0	0	0.763278	0.0424239	ZNF275;C3;PPP1CC;SOCS3;IRAK1;AKT2;AKT1;TNFRSF14;B2M;HLA-DPA1;ZNF189;PDIA3;CD74;HLA-DRB5;EIF2B2;STAT1;EIF2AK1;HLA-B;HLA-C;HLA-A;EIF2S1;HLA-E;PPP1CA;BST2;IL6;OAS3;HLA-DPB1;HLA-DRA;CYCS;ITGA5;CALR;HLA-DRB1;HLA-DQB1
Primary immunodeficiency	1/38	0.96534	0.99364	0	0	0.292023	0.010301	UNG
Homologous recombination	1/41	0.973428	0.996198	0	0	0.270077	0.00727366	POLD2
Cytosolic DNA-sensing pathway	2/63	0.97413	0.996198	0	0	0.354001	0.00927844	IL6;ADAR
Inositol phosphate metabolism	2/73	0.987894	0.999995	0	0	0.303975	0.00370238	TPI1;PIP5K1C
Fanconi anemia pathway	1/54	0.991601	0.999995	0	0	0.203687	0.00171799	HES1
Cytokine-cytokine receptor interaction	14/295	0.995233	0.999995	0	0	0.535246	0.00255783	CCL14;IL32;CSF1R;TNFRSF12A;AMHR2;GDF15;PRLR;TGFBR2;IL6;CXCL12;TNFRSF14;LTBR;INHA;TNFRSF21
Taste transduction	2/86	0.995585	0.999995	0	0	0.256748	0.00113618	GABBR2;PRKACA
RIG-I-like receptor signaling pathway	1/70	0.997965	0.999995	0	0	0.156318	0.000318355	ISG15
Neuroactive ligand-receptor interaction	9/341	0.999993	0.999995	0	0	0.289543	1.95068e-06	C3;GABBR2;MC2R;AGTR1;ADM;S1PR3;NTS;PRLR;AGT
Olfactory transduction	6/440	0.999995	0.999995	0	0	0.146563	7.37317e-07	PDE2A;GNB1;CALM3;PRKACA;CALM1;CALM2

## Sheet: GO Biological Process 2021
Term	Overlap	P-value	Adjusted P-value	Old P-value	Old Adjusted P-value	Odds Ratio	Combined Score	Genes
cotranslational protein targeting to membrane (GO:0006613)	71/94	1.27572e-56	6.03416e-53	0	0	34.8211	4481.52	RPL4;RPL5;RPL30;RPL3;ARL6IP1;RPL32;RPL31;RPL34;RPLP1;RPLP0;RPL10A;RPL8;SRP14;RPL6;RPS15;RPS4X;RPL7A;RPS14;SEC61A1;RPS17;RPS16;RPL18A;RPS19;RPS18;RPL36;RPL35;RPLP2;RPL38;RPL37;RPS11;RPS10;SIL1;RPS13;RPS12;RPS9;RPS7;RPS8;RPL23;RPS5;SSR2;RPL22;RPS6;RPL13A;SRP9;RPL37A;RPL24;RPL27;RPL26;RPL29;RPL28;UBA52;RPL10;RPL12;RPL11;RPS15A;RPS3;RPL13;RPL15;RPS2;RPL18;RPS27A;RPL19;RPL41;RPL35A;RPS25;RPS29;RPL27A;…
SRP-dependent cotranslational protein targeting to membrane (GO:0006614)	69/90	7.81065e-56	1.84722e-52	0	0	37.0215	4697.63	RPL4;RPL5;RPL30;RPL3;RPL32;RPL31;RPL34;RPLP1;RPLP0;RPL10A;RPL8;SRP14;RPL6;RPS15;RPS4X;RPL7A;RPS14;SEC61A1;RPS17;RPS16;RPL18A;RPS19;RPS18;RPL36;RPL35;RPLP2;RPL38;RPL37;SEC61B;RPS11;RPS10;RPS13;RPS12;RPS9;RPS7;RPS8;RPL23;RPS5;RPL22;RPS6;RPL13A;SRP9;RPL37A;RPL24;RPL27;RPL26;RPL29;RPL28;UBA52;RPL10;RPL12;RPL11;RPS15A;RPS3;RPL13;RPL15;RPS2;RPL18;RPS27A;RPL19;RPL41;RPL35A;RPS25;RPS29;RPL27A;RPS20;RPS21…
cytoplasmic translation (GO:0002181)	67/93	3.57928e-51	5.64334e-48	0	0	28.9916	3367.56	EIF4A2;RPL4;EIF4A1;RPL5;RPL30;RPL3;RPL32;RPL31;RPL34;RPLP1;RPLP0;RPL10A;RPL8;RPL6;RPS15;RPS4X;RPL7A;RPS14;RPS17;RPS16;RPL18A;RPS19;RPS18;RPL36;RPL35;RPL38;RPL37;RPS11;RPS10;RPS13;RPS12;RPS9;RPS7;RPS8;RPL23;RPS5;RPL22;RPS6;RPL13A;RPL37A;RPL24;RPL27;RPL26;RPL29;RPL28;UBA52;RPL10;RPL12;RPL11;RPS15A;RPS3;RPL13;RPL15;RPS2;RPL18;RPS27A;RPL19;RPL41;RPL35A;RPS25;EIF3M;RPS29;RPL27A;RPS20;RPS21;RPS24;RPS23
protein targeting to ER (GO:0045047)	70/103	1.30758e-50	1.54622e-47	0	0	23.8996	2745.13	RPL4;RPL5;RPL30;RPL3;RPL32;RPL31;RPL34;RPLP1;RPLP0;RPL10A;RPL8;SRP14;RPL6;RPS15;RPS4X;RPS14;RPL7A;SEC61A1;RPS17;RPS16;RPL18A;RPS19;RPS18;SEC61G;RPL36;RPL35;RPLP2;RPL38;RPL37;RPS11;RPS10;RPS13;RPS12;RPS9;RPS7;RPS8;RPL23;RPS5;RPL22;RPS6;RPL13A;SRP9;RPL37A;RPL24;RPL27;RPL26;RPL29;RPL28;UBA52;RPL10;RPL12;RPL11;RPS15A;RPS3;RPL13;RPL15;RPS2;RPL18;RPS27A;RPL19;RPL41;SGTA;RPL35A;RPS25;RPS29;RPL27A;RPS20;…
nuclear-transcribed mRNA catabolic process, nonsense-mediated decay (GO:0000184)	72/113	5.08274e-49	4.80827e-46	0	0	19.8016	2201.96	RPL4;RPL5;RPL30;RPL3;RPL32;RPL31;RPL34;RPLP1;RPLP0;RPL10A;RPL8;RPL6;RPS15;RPS4X;RPS14;RPL7A;RPS17;RPS16;RPL18A;RPS19;PPP2R1A;RPS18;RPL36;RPL35;RPLP2;RPL38;RPL37;RPS11;RPS10;RPS13;RPS12;UPF1;RPS9;RPS7;RPS8;RPL23;RPS5;RPL22;RPS6;RPL13A;RPL37A;RPL24;RPL27;RPL26;PABPC1;RPL29;RPL28;UBA52;RBM8A;RPL10;RPL12;RPL11;PPP2CA;RPS15A;RPS3;RPL13;RPL15;RPS2;RPL18;RPS27A;RPL19;RPL41;RPL35A;RPS25;RPS29;RPL27A;RNPS…
cellular protein metabolic process (GO:0044267)	133/417	1.41791e-43	1.11778e-40	0	0	5.41425	534.181	RPL4;RPL5;APP;RPL30;RPL3;RPL32;RPL31;RPL34;UBE2D3;PLOD2;RPL8;RPL10A;RPL6;RPS15;C4A;RPS14;RPS17;LGALS1;RPS16;RPL18A;RPS19;RPS18;AKT2;FDXR;RPL36;RPL35;RPL38;RPL37;RPS11;RPS10;RPS13;CHGB;RPS12;RPS9;IGFBP5;RPS7;IGFBP4;RPS8;RPL23;IGFBP3;RPS5;FBXO2;APLP2;RPL22;RPS6;PDIA6;EEF1A1;CDC34;EEF1A2;RPL24;YME1L1;RPL27;RPL26;RPL29;RPL28;UBA52;RPN2;SDC2;RPN1;HSP90B1;C3;ABL1;IGFBP7;APOE;RPL41;ICMT;ABCA3;SIAH2;TMEM…
nuclear-transcribed mRNA catabolic process (GO:0000956)	74/171	1.11339e-34	7.52332e-32	0	0	8.58648	671.295	RPL4;RPL5;RPL30;RPL3;RPL32;RPL31;RPL34;RPLP1;RPLP0;RPL10A;RPL8;RPL6;RPS15;RPS4X;RPS14;RPL7A;RPS17;ZFP36;RPS16;RPL18A;RPS19;PPP2R1A;RPS18;RPL36;RPL35;RPLP2;RPL38;RPL37;RPS11;RPS10;RPS13;RPS12;UPF1;RPS9;RPS7;RPS8;RPL23;RPS5;RPL22;RPS6;RPL13A;RPL37A;RPL24;RPL27;RPL26;PABPC1;RPL29;RPL28;UBA52;RBM8A;RPL10;RPL12;RPL11;ZFP36L1;PPP2CA;RPS15A;RPS3;RPL13;RPL15;RPS2;RPL18;RPS27A;RPL19;RPL41;RPL35A;RPS25;RPS…
peptide biosynthetic process (GO:0043043)	70/162	8.10241e-33	4.79055e-30	0	0	8.54501	631.417	RPL4;RPL5;RPL30;RPL3;RPL32;RPL31;RPL34;RPLP1;RPLP0;RPL10A;RPL8;RPL6;RPS15;RPS4X;RPS14;RPL7A;RPS17;RPS16;RPL18A;RPS19;RPS18;RPL36;RPL35;RPLP2;RPL38;RPL37;RPS11;RPS10;RPS13;RPS12;RPS9;RPS7;RPS8;RPL23;RPS5;PABPC4;RPL22;RPS6;RPL13A;EEF1A1;MRPL51;EEF1A2;RPL37A;RPL24;RPL27;RPL26;RPL29;RPL28;RPL10;RPL12;RPL11;RRBP1;RPS15A;RPS3;RPL13;RPL15;RPS2;RPL18;RPS27A;RPL19;GGT5;RPL41;RPL35A;RPS25;RPS29;RPL27A;RPS2…
gene expression (GO:0010467)	103/356	6.71321e-30	3.52817e-27	0	0	4.62584	310.734	RPL4;RPL5;RPL30;RPL3;RPL32;NUP188;RPL31;RPL34;HNRNPU;RPL8;RPL10A;RPL6;RPS15;RPS14;RPS17;RPS16;RPL18A;RPS19;RPS18;RPL36;RPL35;RPL38;RPL37;RPS11;RPS10;RPS13;RPS12;DDX17;RPS9;RPS7;RPS8;RPL23;RPS5;RPL22;RPS6;EEF1A1;HNRNPUL1;ZC3H11A;EEF1A2;RPL24;RPL27;RPL26;RPL29;RPL28;SLBP;RBM8A;SYMPK;RPL41;CPSF1;HNRNPL;RPS25;PPP5C;HNRNPK;RPS29;HNRNPF;RPL27A;HNRNPD;RNPS1;RPS20;RPS21;RPS24;RPS23;RPLP1;RPLP0;ADAR;RBM3;…
translation (GO:0006412)	76/214	1.01037e-28	4.77903e-26	0	0	6.19224	399.165	RPL4;RPL5;RPL30;RPL3;RPL32;RPL31;RPL34;RPLP1;RPLP0;RPL8;RPL10A;RPL6;RPS15;EEF1B2;RPS4X;RPS14;RPL7A;RPS17;RPS16;RPL18A;RPS19;RPS18;RPL36;RPL35;RPLP2;RPL38;RPL37;RPS11;RPS10;RPS13;RPS12;RPS9;RPS7;RPS8;RPL23;PABPC4;RPS5;RPL22;RPS6;MRPS2;RPL13A;EEF1A1;EEF1G;MRPL51;PPA1;EEF1D;EEF1A2;RPL37A;RPL24;RPL27;RPL26;RPL29;RPL28;UBA52;RPL10;RPL12;RPL11;RRBP1;RPS15A;RPS3;RPL13;RPL15;RPS2;RPL18;RPS27A;RPL19;RPL41…
cellular macromolecule biosynthetic process (GO:0034645)	91/314	1.3576e-26	5.8377e-24	0	0	4.6096	274.555	RPL4;RPL5;RPL30;RPL3;ALAS1;RPL32;MCM7;RPL31;RPL34;RPLP1;RPLP0;RPL8;RPL10A;RPL6;PTMS;RPS15;EEF1B2;RPS4X;RPS14;RPL7A;RPS17;RPS16;RPL18A;RPS19;RPS18;RPL36;RPL35;RPLP2;RPL38;RPL37;RPS11;RPS10;RPS13;RPS12;UPF1;RPS9;RPS7;RPS8;RPL23;PABPC4;RPS5;RPL22;RPS6;RPL13A;EEF1A1;EEF1G;MRPL51;EEF1D;EEF1A2;RPL37A;MCM3;RPL24;RPL27;MCM5;RPL26;RPL29;RPL28;PTMA;B4GALT5;SET;RPL10;RPL12;RPL11;RRBP1;RPS15A;POLR2A;POLD2;RP…
neutrophil degranulation (GO:0043312)	111/481	4.54727e-23	1.68115e-20	0	0	3.4038	175.108	GHDC;SRP14;LGALS3;PLAU;ANPEP;FTH1;LAMP2;COTL1;CAPN1;B2M;DGAT1;HLA-B;HLA-C;CYBA;MIF;ILF2;EEF1A1;ACLY;RAB31;SLPI;CSNK2B;S100A9;PPIA;KPNB1;FTL;RAB5B;VCP;BRI3;MGST1;IQGAP2;GNS;C3;SDCBP;CYB5R3;DPP7;ALDH3B1;PSAP;NEU1;CD14;S100A11;AP1M1;GSDMD;CTSA;VAT1;HSPA8;XRCC6;XRCC5;SURF4;PA2G4;EEF2;PRDX6;IGF2R;BST2;GPI;SERPINA3;ORM1;SERPINA1;HSP90AB1;B4GALT1;SLC44A2;GDI2;HBB;TCIRG1;ALAD;TIMP2;CD36;RAC1;GUSB;CTSD;SP…
neutrophil mediated immunity (GO:0002446)	112/488	4.62049e-23	1.68115e-20	0	0	3.38066	173.864	GHDC;SRP14;LGALS3;PLAU;ANPEP;FTH1;LAMP2;COTL1;CAPN1;B2M;DGAT1;HLA-B;HLA-C;CYBA;MIF;ILF2;EEF1A1;ACLY;RAB31;SLPI;CSNK2B;S100A9;PPIA;KPNB1;FTL;RAB5B;VCP;BRI3;MGST1;IQGAP2;GNS;C3;SDCBP;CYB5R3;DPP7;ALDH3B1;PSAP;NEU1;CD14;S100A11;AP1M1;GSDMD;CTSA;VAT1;HSPA8;XRCC6;XRCC5;SURF4;PA2G4;EEF2;PRDX6;IGF2R;BST2;IL6;GPI;SERPINA3;ORM1;SERPINA1;HSP90AB1;B4GALT1;SLC44A2;GDI2;HBB;TCIRG1;ALAD;TIMP2;CD36;RAC1;GUSB;CTS…
neutrophil activation involved in immune response (GO:0002283)	111/485	9.24808e-23	3.12453e-20	0	0	3.36664	170.807	GHDC;SRP14;LGALS3;PLAU;ANPEP;FTH1;LAMP2;COTL1;CAPN1;B2M;DGAT1;HLA-B;HLA-C;CYBA;MIF;ILF2;EEF1A1;ACLY;RAB31;SLPI;CSNK2B;S100A9;PPIA;KPNB1;FTL;RAB5B;VCP;BRI3;MGST1;IQGAP2;GNS;C3;SDCBP;CYB5R3;DPP7;ALDH3B1;PSAP;NEU1;CD14;S100A11;AP1M1;GSDMD;CTSA;VAT1;HSPA8;XRCC6;XRCC5;SURF4;PA2G4;EEF2;PRDX6;IGF2R;BST2;GPI;SERPINA3;ORM1;SERPINA1;HSP90AB1;B4GALT1;SLC44A2;GDI2;HBB;TCIRG1;ALAD;TIMP2;CD36;RAC1;GUSB;CTSD;SP…
ribosome biogenesis (GO:0042254)	63/192	6.44835e-22	2.03338e-19	0	0	5.45004	265.924	RPL4;RPL5;RPL30;RPL3;DDX49;RPL32;RPL31;RPL34;RPLP1;RPLP0;NOC2L;RPL10A;RPL8;RPL6;RPS15;FBL;RPS14;RPL7A;RPS17;RPS16;XPO1;RPL18A;RPS19;RPL36;RPL35;RPLP2;RPL38;RPL37;GLUL;RPS9;RPS7;RPL23;RPL22;RPS6;DDX54;RPL13A;RPL37A;RPL24;RPL27;RPL26;RPL29;RPL28;UBA52;RPL10;RPL12;RPL11;NOLC1;PES1;SURF6;RPL13;RPL15;RPS2;RPL18;RPL19;RPL41;NPM1;WDR18;RPL35A;RPS25;EIF6;RPL27A;RPS24;RAN
rRNA metabolic process (GO:0016072)	56/162	7.45843e-21	2.2049e-18	0	0	5.87784	272.408	RPL4;RPL5;RPL30;RPL3;DDX49;RPL32;RPL31;RPL34;RPLP1;RPLP0;RPL10A;RPL8;RPL6;RPS15;FBL;RPS14;RPL7A;RPS17;RPS16;RPL18A;RPS19;RPL36;RPL35;RPLP2;RPL38;RPL37;RPS9;RPS7;RPL23;RPL22;RPS6;DDX54;RPL13A;RPL37A;RPL24;RPL27;RPL26;RPL29;RPL28;UBA52;RPL10;RPL12;RPL11;NOLC1;PES1;RPL13;RPL15;RPS2;RPL18;RPL19;RPL41;WDR18;RPL35A;RPS25;RPL27A;RPS24
rRNA processing (GO:0006364)	57/173	4.70153e-20	1.30813e-17	0	0	5.46738	243.319	RPL4;RPL5;RPL30;RPL3;DDX49;RPL32;RPL31;RPL34;RPLP1;RPLP0;RPL10A;RPL8;RPL6;RPS15;FBL;RPS14;RPL7A;RPS17;RPS16;RPL18A;RPS19;RPL36;RPL35;RPLP2;RPL38;RPL37;RPS9;RPS7;RPL23;RPL22;RPS6;DDX54;RPL13A;RPL37A;RPL24;RPL27;RPL26;RPL29;RPL28;UBA52;RPL10;RPL12;RPL11;NOLC1;PES1;RPL13;RPL15;RPS2;RPL18;RPL19;RPL41;WDR18;RPL35A;RPS25;EIF6;RPL27A;RPS24
ncRNA processing (GO:0034470)	60/201	1.18692e-18	3.11897e-16	0	0	4.73691	195.517	RPL4;RPL5;RPL30;RPL3;DDX49;RPL32;RPL31;RPL34;RPLP1;RPLP0;ADAR;RPL8;RPL10A;RPL6;RPS15;RPS14;FBL;RPL7A;RPS17;RPS16;RPL18A;RPS19;RPL36;RPL35;RPLP2;RPL38;RPL37;RPS9;RPS7;RPL23;RPL22;RPS6;DDX54;RPL13A;RPL37A;RPL24;RPL27;RPL26;RPL29;RPL28;UBA52;RPL10;RPL12;RPL11;SRRT;NOLC1;PES1;RPL13;RPL15;RPS2;RPL18;RPL19;RPL41;INTS1;WDR18;RPL35A;RPS25;RPL27A;HNRNPA2B1;RPS24
platelet degranulation (GO:0002576)	42/125	1.74469e-15	4.34336e-13	0	0	5.58927	189.936	LGALS3BP;APP;SERPINA3;CD63;ITIH4;ORM1;SPARC;SERPINA1;TEX264;SERPINE1;F13A1;CLU;THBS1;ISLR;LAMP2;PSAP;CD36;TIMP1;A2M;FGB;SRGN;FGA;VWF;BRPF3;ACTN1;APLP2;RARRES2;ANXA5;FGG;FN1;IGF2;ACTN4;SOD1;VEGFA;SERPING1;CD9;TAGLN2;MAGED2;TLN1;CALM1;ALDOA;GAS6
regulated exocytosis (GO:0045055)	49/180	9.17816e-14	2.17064e-11	0	0	4.13818	124.226	LGALS3BP;APP;SERPINA3;ORM1;SPARC;SERPINA1;SERPINE1;F13A1;CLU;ISLR;LAMP2;SDF4;CD36;TIMP1;FGB;SRGN;FGA;VWF;ACTN1;APLP2;ANXA5;FGG;ACTN4;RAB31;SERPING1;MYH9;TAGLN2;TLN1;ALDOA;GAS6;VAMP2;CD63;ITIH4;TMED10;TEX264;THBS1;PSAP;PIP5K1C;A2M;BRPF3;RARRES2;FN1;IGF2;SYT7;SOD1;VEGFA;CD9;MAGED2;CALM1
regulation of apoptotic process (GO:0042981)	120/742	2.51899e-12	5.67372e-10	0	0	2.17054	57.969	TFRC;ARL6IP1;PHB2;CLU;PREX1;LGALS1;AKT2;ARHGDIA;CFL1;ARL6IP5;KDR;AKT1;CYP1B1;PHLDA1;MAP3K5;PHLDA3;TGM2;BNIP3L;MEF2C;IGFBP3;ACTN1;RPS6;ACTN4;MIF;PRLR;OLFM1;BIN1;YME1L1;VDAC1;NUPR1;ATF5;UBA52;SQSTM1;PPIA;NGEF;VCP;SHC1;MAGED1;GLO1;NDRG1;HSP90B1;PRDX3;PRDX2;PRDX5;IRAK1;UBC;ABL1;MCL1;CBX4;HSPA5;SIAH2;OSGIN1;DHCR24;PA2G4;MT3;GADD45G;DAB2;IL6;HNRNPK;ANP32E;RNPS1;ANP32B;CALR;ITGB1;TOP2A;ARF4;CITED2;HSPB1…
negative regulation of apoptotic process (GO:0043066)	87/485	1.24906e-11	2.68547e-09	0	0	2.43925	61.24	ITGB1;YWHAE;ARF4;TFRC;ARL6IP1;CITED2;HSPB1;PHB2;MDK;AKT2;ARHGDIA;CFL1;NUP62;KDR;PDK4;AKT1;BNIP3L;MEF2C;TLE1;GPX1;ANXA4;ANXA5;NME2;PRKCA;MIF;PRLR;YWHAZ;SFPQ;YME1L1;TMBIM6;VDAC1;ANGPTL4;BIRC7;ITGA5;NUPR1;ATF5;GAS6;FATE1;UBA52;SQSTM1;PTMA;SET;RPL10;SHC1;GSTP1;GLO1;MAZ;IFI6;FSTL1;THBS1;HSP90B1;HSPD1;PRDX3;PRDX2;PRDX5;IRAK1;UBC;SFN;PRAME;APOE;RPS27A;MCL1;NTRK2;CD74;NPM1;CBX4;HSPA5;SIAH2;BNIP3;DHCR24;P…
regulation of mRNA stability (GO:0043488)	40/146	1.36681e-11	2.81087e-09	0	0	4.1578	104.011	SET;YWHAB;HNRNPU;HSPB1;YBX1;ELAVL1;ZFP36L1;PSMD8;PSMB7;ZFP36;PSMB4;LARP1;XPO1;PSMB5;PSMD4;KHSRP;UBC;AKT1;TNPO1;RPS27A;HSPA8;NPM1;FUS;CIRBP;PRKCA;YWHAZ;PSMA6;CARHSP1;PSMC5;CSDC2;PSMC4;APEX1;SERBP1;PSME1;HNRNPD;PSME2;PABPC1;VIM;UBA52;HSPA1A
regulation of translation (GO:0006417)	45/178	1.50945e-11	2.97487e-09	0	0	3.73372	93.0319	EIF4A2;APP;RPL5;BTG2;RPL10;DHX9;SHMT2;NOLC1;HSPB1;RPS27L;YBX1;ELAVL1;THBS1;RBM3;RPS4X;LARP1;ENC1;EIF4H;RPS3;PAIP2;ZNF385A;EIF4B;UPF1;NPM1;EIF2B2;IGFBP5;PCIF1;CIRBP;RPL13A;EEF2;ILF3;IL6;EIF6;NCL;CAPRIN1;HNRNPD;PLXNB2;EIF3H;EIF3E;RPL26;CALR;VIM;LSM14A;GAPDH;EIF3B
cytokine-mediated signaling pathway (GO:0019221)	103/621	2.11474e-11	4.00109e-09	0	0	2.22618	54.7183	IFITM3;IFITM1;F13A1;IRS2;IFI30;PSMD8;MT2A;PSMD4;CCND1;CFL1;AKT1;PRKACA;JUNB;B2M;CISH;HLA-B;HLA-C;ACTN4;HLA-A;MIF;PRLR;HLA-E;IFI27;CSNK2B;PSME1;FSCN1;PSME2;UBA52;SQSTM1;PPIA;CSF1R;SHC1;HIF1A;HSP90B1;SOCS3;IRAK1;UBC;HMOX1;NDN;TNFRSF14;MCL1;STAT5A;EGR1;STAT5B;HSPA8;HLA-DRB5;FN1;ISG15;MT3;SMARCA4;BST2;IL6;COL1A2;CXCL12;HNRNPF;HLA-DRA;SDC1;HLA-DRB1;ITGB1;ARF1;RPLP0;ADAR;TIMP1;CD36;HLA-DPA1;EIF5A;HSP90…
pyruvate metabolic process (GO:0006090)	23/55	2.41569e-11	4.39471e-09	0	0	7.87051	192.406	GPI;TPI1;PDHA1;SLC16A1;PGAM1;GLO1;ENO1;ENO2;HK2;HK1;LDHB;LDHA;PFKL;PC;BSG;ME1;PGK1;ALDOC;VDAC1;ALDOA;SLC16A3;GAPDH;PFKM
extracellular matrix organization (GO:0030198)	62/300	3.10154e-11	5.43344e-09	0	0	2.88792	69.8777	DDR1;ITGB1;APP;COL18A1;SPARC;COL14A1;ITGB4;LAMC3;ELN;SERPINE1;PLOD3;PLOD2;PLOD1;CAPNS1;BSG;KDR;TIMP2;CYP1B1;TIMP1;CAPN1;FGB;FGA;DST;VWF;ITGA3;FGG;BGN;HSPG2;DCN;MMP14;VCAN;COL4A2;COL6A2;COL6A3;ITGA5;LCP1;GAS6;PPIB;PLEC;LAMA5;CD151;HTRA1;THBS1;VTN;HAS1;SERPINH1;SPP1;A2M;CRTAP;GSN;LUM;FN1;LAMB1;COL1A1;COL1A2;BMP1;COL5A1;P4HA1;P4HA2;TGFBI;P4HB;AGRN
post-translational protein modification (GO:0043687)	68/345	3.26244e-11	5.51119e-09	0	0	2.72561	65.8124	APP;SERPINA1;PRKCSH;PSMD8;C4A;LGALS1;PSMD4;WDR5;TIMP1;CHGB;FGA;FBXW5;CISH;IGFBP5;IGFBP4;FBXO2;APLP2;IGFBP3;FGG;PDIA6;CKAP4;PSMA6;RCN1;VCAN;VGF;PSME1;PSME2;FAM20C;RAB38;GAS6;MFGE8;EPAS1;SDC2;NEDD8;HIF1A;FSTL1;HSP90B1;C3;CST3;PSMB7;SOCS3;PSMB4;PSMB5;SPP1;IGFBP7;APOE;RBBP7;FN3K;MBTPS1;ICMT;GOLM1;TMEM132A;FN1;KLHL21;LAMB1;FBXL16;CP;RAB11A;KTN1;PSMC5;IL6;PSMC4;CALU;ASB6;NUCB1;P4HB;FBXL7;UBE2M
RNA splicing, via transesterification reactions with bulged adenosine as nucleophile (GO:0000377)	55/251	3.86964e-11	6.31152e-09	0	0	3.10473	74.4368	HNRNPU;DDX41;YBX1;ELAVL1;EFTUD2;UBL5;PTBP1;RAVER1;SNRPD2;SNRNP70;PAPOLA;SRRM2;GTF2F1;SFPQ;PRPF6;HNRNPUL1;HNRNPH1;PABPC1;SNRNP200;SNRPB;SF3B4;SF3B3;RBM8A;DHX9;SRRT;U2AF1;PABPN1;POLR2A;PUF60;U2AF2;PCBP1;PCBP2;SYMPK;RALY;HNRNPA1;HNRNPA0;HSPA8;HNRNPA3;CPSF1;FUS;NONO;LSM4;CHERP;HNRNPL;HNRNPM;NUDT21;XAB2;HNRNPK;HNRNPF;HNRNPA2B1;HNRNPD;RNPS1;PRPF31;HNRNPC;RBMX
canonical glycolysis (GO:0061621)	15/24	4.81138e-11	7.34123e-09	0	0	18.1862	432.059	GPI;TPI1;PGAM1;FOXK1;ENO1;ENO2;HK2;HK1;PFKL;PGK1;ALDOC;ALDOA;GAPDH;PFKM;PFKP
glucose catabolic process to pyruvate (GO:0061718)	15/24	4.81138e-11	7.34123e-09	0	0	18.1862	432.059	GPI;TPI1;PGAM1;FOXK1;ENO1;ENO2;HK2;HK1;PFKL;PGK1;ALDOC;ALDOA;GAPDH;PFKM;PFKP
regulation of mRNA catabolic process (GO:0061013)	35/122	6.29379e-11	9.30301e-09	0	0	4.42383	103.911	SET;YWHAB;HSPB1;ELAVL1;ZFP36L1;PSMD8;PSMB7;ZFP36;PSMB4;XPO1;PSMB5;PSMD4;KHSRP;UBC;AKT1;TNPO1;RPS27A;HSPA8;UPF1;PRKCA;YWHAZ;PSMA6;CARHSP1;PSMC5;CSDC2;PSMC4;APEX1;SERBP1;PSME1;HNRNPD;PSME2;PABPC1;VIM;UBA52;HSPA1A
regulation of primary metabolic process (GO:0080090)	36/130	1.02057e-10	1.46281e-08	0	0	4.2123	96.9061	SERPINA3;IRS2;HMGCR;OAZ1;TM7SF2;PSMD8;PSMB7;PSMB4;PSMB5;RXRA;PSMD4;SIN3B;PSAP;APOE;LDLR;FDFT1;FDPS;NQO1;HMGCS1;CYP51A1;EDF1;NR1D1;PRKAB1;LSS;NCOR2;SQLE;PSMA6;PSMC5;PSMC4;SCD;FASN;ID2;PSME1;PSME2;MVD;DHCR7
glycolytic process through glucose-6-phosphate (GO:0061620)	15/25	1.1085e-10	1.54211e-08	0	0	16.3667	375.172	GPI;TPI1;PGAM1;FOXK1;ENO1;ENO2;HK2;HK1;PFKL;PGK1;ALDOC;ALDOA;GAPDH;PFKM;PFKP
mRNA splicing, via spliceosome (GO:0000398)	57/274	1.47847e-10	1.99805e-08	0	0	2.90643	65.7866	HNRNPU;DDX41;YBX1;ELAVL1;EFTUD2;UBL5;PTBP1;RAVER1;SNRPD2;SNRNP70;PAPOLA;DDX17;SRRM2;GTF2F1;SFPQ;PRPF6;HNRNPUL1;HNRNPH1;STRAP;PABPC1;SNRNP200;SNRPB;SF3B4;SF3B3;RBM8A;DHX9;SRRT;U2AF1;PABPN1;POLR2A;PUF60;U2AF2;PCBP1;PCBP2;SYMPK;RALY;HNRNPA1;HNRNPA0;HSPA8;HNRNPA3;CPSF1;FUS;NONO;LSM4;CHERP;HNRNPL;HNRNPM;NUDT21;XAB2;HNRNPK;HNRNPF;HNRNPA2B1;HNRNPD;RNPS1;PRPF31;HNRNPC;RBMX
cellular protein modification process (GO:0006464)	146/1025	1.78377e-10	2.34368e-08	0	0	1.87252	42.0327	APP;AMHR2;NRK;UBE2D3;F13A1;PLOD2;PSMD8;GOLGA2;C4A;PPP1CC;LGALS1;PSMD4;PPP2R1A;AKT2;PDK4;AKT1;PRKACA;PDK2;MAP3K5;TGM2;CHGB;FBXW5;CISH;IGFBP5;IGFBP4;FBXO2;IGFBP3;APLP2;PRKCA;CSNK1E;PRKAB1;PDIA6;ILF3;CDC34;PSME1;PSME2;RAB38;SIK1;PHPT1;TRIB2;UBA52;CSNK1G2;RPN2;EPAS1;CTBP1;SDC2;RPN1;FUT1;HIF1A;HSP90B1;TIMM50;C3;SOCS3;PORCN;IRAK1;ABL1;ST3GAL5;IGFBP7;APOE;FN3K;ICMT;TMEM132A;FN1;KLHL21;ISG15;CP;MT3;CDK9;…
positive regulation of cellular biosynthetic process (GO:0031328)	43/180	3e-10	3.83513e-08	0	0	3.45865	75.8386	RPL5;SCARB1;LPGAT1;NNMT;HSP90AB1;DHX9;HBB;RPS27L;IRS2;CLU;HIF1A;ELAVL1;THBS1;RBM3;RPS4X;AKT2;AKT1;CD36;LDLR;EGR1;HSP90AA1;NPM1;BRPF3;PRMT1;MID1IP1;NR1H2;PCIF1;CIRBP;IGF2;NR1D1;EEF2;ASS1;MLXIPL;IL6;FABP3;EIF6;SLC6A9;STAR;HNRNPD;PLXNB2;EIF3E;RPL26;VIM
negative regulation of programmed cell death (GO:0043069)	70/381	4.40757e-10	5.48627e-08	0	0	2.49739	53.8002	ARF4;ARL6IP1;TFRC;CITED2;HSPB1;PHB2;AKT2;ARHGDIA;CFL1;NUP62;KDR;AKT1;BNIP3L;ANXA4;ANXA5;NME2;MIF;PRLR;YWHAZ;YME1L1;VDAC1;TMBIM6;ANGPTL4;NUPR1;BIRC7;ATF5;FATE1;GAS6;UBA52;PTMA;SQSTM1;RAB7A;RPL10;SHC1;GSTP1;GLO1;AMIGO2;IFI6;FSTL1;THBS1;HSP90B1;HSPD1;PRDX3;PRDX2;PRDX5;IRAK1;UBC;PRAME;RPS27A;MCL1;CD74;NPM1;CBX4;HSPA5;SIAH2;BNIP3;DHCR24;PA2G4;DHRS2;MT3;TBX3;VEGFA;DNAJA1;PSMC5;DAB2;IL6;HNRNPK;CTNNB1;TP…
mRNA processing (GO:0006397)	58/300	1.94876e-09	2.32556e-07	0	0	2.64986	53.1457	HNRNPU;DDX41;YBX1;ELAVL1;EFTUD2;UBL5;PTBP1;RAVER1;SNRPD2;SNRNP70;PAPOLA;PRKACA;SRRM2;GTF2F1;SFPQ;PRPF6;HNRNPUL1;HNRNPH1;ZC3H11A;PABPC1;SNRNP200;SNRPB;SF3B4;SF3B3;RBM8A;DHX9;SRRT;U2AF1;PABPN1;POLR2A;PUF60;U2AF2;PCBP1;PCBP2;SYMPK;RALY;HNRNPA1;HNRNPA0;HSPA8;HNRNPA3;CPSF1;FUS;NONO;SUPT5H;LSM4;CHERP;HNRNPL;HNRNPM;NUDT21;XAB2;HNRNPK;HNRNPF;HNRNPA2B1;HNRNPD;RNPS1;PRPF31;HNRNPC;RBMX
cholesterol metabolic process (GO:0008203)	25/77	1.96665e-09	2.32556e-07	0	0	5.2651	105.549	INSIG1;HMGCR;TM7SF2;EBP;RXRA;CYP11A1;APOE;SULT2A1;FDFT1;FDPS;HMGCS1;CYP51A1;DHCR24;LSS;MT3;NR0B2;CYP27A1;ACLY;SQLE;SOAT1;CYP11B1;MVD;DHCR7;ABCG1;CES1
regulation of cell population proliferation (GO:0042127)	113/764	2.69374e-09	3.10765e-07	0	0	1.94103	38.3011	APP;IFITM1;TFRC;IRS2;CLU;CAPNS1;AKT2;FTH1;NAMPT;KDR;AKT1;CYP1B1;CAPN1;JUNB;PROK1;PDGFRA;RPS9;RPL23;IGFBP3;RPS6;PRLR;ACE2;CSNK2B;AGTR1;NUPR1;ATF5;CSF1R;CTBP1;SHC1;MAZ;ZFP36L1;PRDX3;SLC9A3R1;SDCBP;PDGFD;NACC1;S100A13;IGFBP7;S100A11;STAT5A;CD164;STAT5B;XRCC6;JAG1;JUND;XRCC5;FN1;IGF2;OSGIN1;CHERP;SQLE;MLXIPL;IL6;CDK6;CDK4;ID2;DLG5;MDM2;CALR;LGMN;RNF187;FGFR1;COL18A1;BTG2;BTG1;ELN;HMGB2;TCIRG1;RPS4X;N…
supramolecular fiber organization (GO:0097435)	64/351	3.36191e-09	3.78615e-07	0	0	2.46844	48.1611	APP;COL18A1;HSP90AB1;COL14A1;ITGB4;LMOD1;STMN3;PLOD3;PLOD2;PLOD1;STMN1;CYP1B1;PGM5;CD36;RAC1;B2M;PSENEN;FGA;TPM4;DST;TPM3;ACTN1;TPM2;EMP2;RHOF;HSPG2;RHOB;COL4A2;COL6A2;COL6A3;ALDOA;MFGE8;PPIB;UBA52;PLEC;TNXB;CD151;LTBP2;LTBP3;CST3;CDC42;UBC;SERPINH1;RPS27A;DYNC1H1;CRTAP;MARCKSL1;GSN;LUM;SIAH2;SORL1;COL1A1;MYO1D;COL1A2;BMP1;COL5A1;P4HA1;P4HA2;SEMG1;MDM2;TGFBI;P4HB;VIM;ITM2B
ribonucleoprotein complex assembly (GO:0022618)	34/136	6.15785e-09	6.77364e-07	0	0	3.66023	69.1987	RPL5;RPL3;HSP90AB1;RPL10;DHX9;RPLP0;RPL11;RPS27L;RPL6;RPS15;RPS14;RPS19;SNRPD2;PUF60;EIF4H;DENR;RPL38;EIF4B;HSP90AA1;XRCC5;RPS5;PTGES3;EIF2S2;LSM4;TRAF7;NUDT21;XAB2;PRPF6;EIF6;RPL24;STRAP;SNRNP200;EIF3A;SNRPB
platelet aggregation (GO:0070527)	16/36	9.14235e-09	9.64695e-07	0	0	8.72936	161.583	FGB;FGA;PDGFRA;ACTN1;FGG;FN1;HBB;HSPB1;ACTB;ACTG1;GNAS;MYH9;TLN1;CLIC1;MYL9;PPIA
cellular response to oxidative stress (GO:0034599)	32/125	9.17786e-09	9.64695e-07	0	0	3.77562	69.8734	TMEM161A;GSTP1;PXN;HIF1A;PRDX3;PRDX2;CHCHD2;PRDX5;ALDH3B1;PRDX1;LONP1;ABL1;RPS3;AKT1;HMOX1;PDK2;PDGFRA;GPX1;GPX3;TXNRD1;AKR1C3;CYBA;SOD2;EIF2S1;MT3;PRDX6;DHRS2;SOD1;PINK1;CYCS;PPIA;HSPA1A
antigen processing and presentation of exogenous peptide antigen (GO:0002478)	28/103	1.86207e-08	1.91469e-06	0	0	4.09074	72.811	ARF1;DCTN2;CLTA;AP2A1;IFI30;AP2S1;AP1S1;CTSF;CTSD;AP2M1;AP1M1;SEC31A;HLA-DPA1;CD74;DYNC1H1;HLA-DRB5;HLA-A;KIF22;DYNLL1;HLA-E;DNM2;CANX;HLA-DPB1;HLA-DRA;HLA-DRB1;LGMN;HLA-DQB1;RAB7A
glycolytic process (GO:0006096)	14/29	2.09444e-08	2.10781e-06	0	0	10.1749	179.906	GPI;TPI1;PGAM1;ENO1;ENO2;HK2;HK1;LDHA;PFKL;PGK1;ALDOC;ALDOA;GAPDH;PFKM
regulation of lipid metabolic process (GO:0019216)	26/92	2.48533e-08	2.44908e-06	0	0	4.31347	75.5301	SERPINA3;IRS2;HMGCR;TM7SF2;RXRA;SIN3B;PSAP;FDFT1;FDPS;HMGCS1;MBOAT7;MID1IP1;RARRES2;CYP51A1;EDF1;NR1D1;LSS;NCOR2;SQLE;NPC2;SCD;FASN;ID2;APOC1;MVD;DHCR7
secondary alcohol biosynthetic process (GO:1902653)	15/34	3.02104e-08	2.91623e-06	0	0	8.60983	149.08	FDPS;HMGCS1;INSIG1;CYP51A1;DHCR24;HMGCR;LSS;TM7SF2;ACLY;SQLE;EBP;MVD;DHCR7;FDFT1;CES1
nucleic acid metabolic process (GO:0090304)	22/71	4.73149e-08	4.47599e-06	0	0	4.90893	82.7962	HNRNPA3;DDX24;HNRNPU;DDX54;GTF2F1;HNRNPL;PTBP1;HNRNPM;HNRNPK;POLR2A;HNRNPH1;PCBP1;HNRNPF;PCBP2;HNRNPA2B1;HNRNPD;HNRNPC;KPNA2;HNRNPA1;RBMX;RAN;HNRNPA0
cholesterol biosynthetic process (GO:0006695)	15/35	4.87347e-08	4.5199e-06	0	0	8.17889	137.707	FDPS;HMGCS1;INSIG1;CYP51A1;DHCR24;HMGCR;LSS;TM7SF2;ACLY;SQLE;EBP;MVD;DHCR7;FDFT1;CES1
carbohydrate catabolic process (GO:0016052)	16/41	8.5713e-08	7.79658e-06	0	0	6.98158	113.606	GPI;TPI1;PGAM1;ENO1;ENO2;HK2;HK1;LDHA;PFKL;NEU1;PGK1;ALDOC;MAN2C1;ALDOA;GAPDH;PFKM
positive regulation of cell population proliferation (GO:0008284)	75/474	8.79092e-08	7.84548e-06	0	0	2.08185	33.8238	HNRNPU;IRS2;TCIRG1;RPS4X;GJA1;CAPNS1;MDK;AKT2;NAMPT;KDR;AKT1;TIMP1;CAPN1;PROK1;PDGFRA;MEF2C;RPS9;PRMT1;RPL23;RPS6;NME2;EMP2;MIF;PRLR;NME1;TGFBR2;MVD;GAS6;CCL14;CSF1R;SHC1;DHX9;MAZ;DOT1L;PTN;THBS1;PRDX3;SDCBP;RPS15A;PDGFD;NACC1;HSF1;S100A13;HMOX1;PRAME;HES1;S1PR3;NTRK2;CD74;NPM1;STAT1;CNBP;FN1;IGF2;AKR1C3;LAMB1;NAP1L1;MEIS2;AGT;TBX3;VEGFA;BST2;MLXIPL;IL6;MEIS1;CDK6;CDK4;PRC1;ID2;MDM2;CALR;FOLR2;LG…
antigen processing and presentation of exogenous peptide antigen via MHC class II (GO:0019886)	26/98	1.0169e-07	8.90733e-06	0	0	3.95271	63.644	ARF1;DCTN2;CLTA;AP2A1;IFI30;AP2S1;AP1S1;CTSF;CTSD;AP2M1;AP1M1;SEC31A;HLA-DPA1;CD74;DYNC1H1;HLA-DRB5;KIF22;DYNLL1;DNM2;CANX;HLA-DPB1;HLA-DRA;HLA-DRB1;LGMN;HLA-DQB1;RAB7A
transmembrane receptor protein tyrosine kinase signaling pathway (GO:0007169)	66/404	1.57252e-07	1.33316e-05	0	0	2.15802	33.8062	DDR1;NRP1;GSK3A;ARPC1B;IRS2;AP2A1;TCIRG1;WASL;ACTB;ACTG1;PTBP1;AKT2;NAMPT;STMN1;KDR;PDK4;AKT1;RAC1;AP2M1;PDK2;ACTR3;PSENEN;ACTR2;PDGFRA;HSP90AA1;ATP6V1G1;ATP6V0B;ATP6V0E1;CYBA;GTF2F1;PRLR;VAV2;MAPKAPK3;COL4A2;HNRNPH1;DDIT4;ATP6V1B2;NGEF;CSF1R;SHC1;SDC2;MVP;PXN;CDC42;SDCBP;POLR2A;PDGFD;AP2S1;HNRNPA1;NTRK2;GDF15;SORT1;RARRES2;IGF2;NFATC4;SULF2;VEGFA;COL1A1;EFNA1;HNRNPM;EFNA3;ARPC2;RAB14;ARPC3;HNRNP…
antigen processing and presentation of peptide antigen via MHC class II (GO:0002495)	26/100	1.57837e-07	1.33316e-05	0	0	3.84546	60.2265	ARF1;DCTN2;CLTA;AP2A1;IFI30;AP2S1;AP1S1;CTSF;CTSD;AP2M1;AP1M1;SEC31A;HLA-DPA1;CD74;DYNC1H1;HLA-DRB5;KIF22;DYNLL1;DNM2;CANX;HLA-DPB1;HLA-DRA;HLA-DRB1;LGMN;HLA-DQB1;RAB7A
negative regulation of intrinsic apoptotic signaling pathway (GO:2001243)	20/64	1.63776e-07	1.35905e-05	0	0	4.9652	77.5801	TMEM161A;HSPB1;TXNDC12;ENO1;PTTG1IP;NOC2L;SOD2;CLU;HERPUD1;DNAJA1;PINK1;CXCL12;MDM2;AKT1;TMBIM6;HYOU1;PPIA;TPT1;MCL1;HSPA1A
sterol biosynthetic process (GO:0016126)	15/38	1.8187e-07	1.48318e-05	0	0	7.11091	110.361	FDPS;HMGCS1;INSIG1;CYP51A1;DHCR24;HMGCR;LSS;TM7SF2;ACLY;SQLE;EBP;MVD;DHCR7;FDFT1;CES1
steroid biosynthetic process (GO:0006694)	20/65	2.17866e-07	1.74662e-05	0	0	4.8546	74.4666	HSD3B2;INSIG1;CYP51A1;AKR1C3;HSD17B4;HMGCR;LSS;PRLR;TM7SF2;CYP17A1;CYP27A1;SQLE;EBP;STAR;CYP21A2;CYP11A1;CYP11B1;FDXR;DHCR7;FDFT1
collagen fibril organization (GO:0030199)	24/89	2.24148e-07	1.76704e-05	0	0	4.0383	61.8302	COL18A1;CRTAP;CD151;DST;COL14A1;ITGB4;LUM;PLOD3;PLOD2;PLOD1;COL1A1;BMP1;COL1A2;COL4A2;COL5A1;P4HA1;P4HA2;COL6A2;SERPINH1;CYP1B1;COL6A3;P4HB;PPIB;PLEC
response to unfolded protein (GO:0006986)	17/49	2.53727e-07	1.96742e-05	0	0	5.79649	88.0314	HSPA8;HSP90AA1;HSP90AB1;HSPA5;HSPA4;HSPB7;HSPB1;HERPUD1;HSPD1;DNAJA1;DNAJB1;ERP44;DDIT3;HSF1;SERPINH1;TMBIM6;HSPA1A
ribonucleoprotein complex biogenesis (GO:0022613)	19/60	2.63257e-07	2.00839e-05	0	0	5.05989	76.658	RPL5;NPM1;RPS7;RPS6;RPL11;RPL35A;NOC2L;RPS15;RPS25;RPS17;RPS16;XPO1;RPS19;PES1;SURF6;RPL38;RPL26;GLUL;RPS24
homotypic cell-cell adhesion (GO:0034109)	16/44	2.71289e-07	2.02624e-05	0	0	6.23253	94.2363	FGB;FGA;PDGFRA;ACTN1;FGG;FN1;HBB;HSPB1;ACTB;ACTG1;GNAS;MYH9;TLN1;CLIC1;MYL9;PPIA
receptor-mediated endocytosis (GO:0006898)	32/143	2.74163e-07	2.02624e-05	0	0	3.16023	47.7496	ITGB1;SCARB1;SPARC;TFRC;CLTB;CLTA;HBB;ADM;AP2A1;LRP3;HSP90B1;STAB1;AP2S1;AP1S1;APOE;PIP5K1C;CD36;LDLR;AP2M1;HSP90AA1;MX1;HSPG2;SORL1;IGF2R;DNM2;DAB2;RAB31;CANX;CD9;GPR107;HYOU1;CALR
cellular response to hypoxia (GO:0071456)	30/131	3.77577e-07	2.7476e-05	0	0	3.25392	48.1239	EPAS1;HIF1A;NDRG1;ZFP36L1;PSMD8;PSMB7;PSMB4;PSMB5;PSMD4;UBC;PGK1;UBQLN1;HMOX1;CA9;RPS27A;EGLN1;BNIP3L;BNIP3;MT3;VEGFA;PSMA6;PINK1;PSMC5;PSMC4;PSME1;MDM2;PSME2;HYOU1;P4HB;UBA52
positive regulation of cellular process (GO:0048522)	90/625	3.87045e-07	2.77383e-05	0	0	1.86632	27.5558	RNF10;HSP90AB1;DDX49;CITED2;HBB;IRS2;TCIRG1;RPS4X;ZFP36;CAPNS1;RPS19;CCND1;MDK;AKT2;NAMPT;KDR;AKT1;TIMP1;CD36;RAC1;CAPN1;PROK1;TGM2;PDGFRA;RPS9;PRMT1;RPL23;RPS6;PRKCA;EMP2;RAD23A;CYBA;ACTN4;PRLR;TGFBR2;ACLY;MMP14;MVD;NUPR1;GAS6;S100A9;CCL14;CSF1R;SHC1;MAZ;DOT1L;PTN;THBS1;ZFP36L1;PRDX3;CDC42;SDCBP;RPS15A;PDGFD;LMAN2;NACC1;HSF1;S100A13;PRAME;HES1;S1PR3;NTRK2;DYNC1H1;NPM1;CNBP;FN1;IGF2;AKR1C3;NAP1L1…
cellular protein-containing complex assembly (GO:0034622)	35/168	4.8493e-07	3.42346e-05	0	0	2.88648	41.9673	HSP90AB1;DHX9;PXN;CLTB;ARL2;CLTA;COX7A2;CLU;COX7A1;HSPD1;SAMM50;PSMD4;AIFM1;HSF1;LONP1;AP2S1;EIF4H;RPL38;AP2M1;EIF4B;FGB;FGA;HSP90AA1;HSPA4;MID1IP1;PTGES3;FGG;CYBA;PRLR;COX7A2L;CENPF;BIN1;CSNK2B;VAMP2;HSPA1A
RNA metabolic process (GO:0016070)	30/133	5.34124e-07	3.7153e-05	0	0	3.19039	46.0776	DDX24;DHX9;HNRNPU;ADAR;RBM3;PTBP1;PABPN1;POLR2A;PCBP1;PCBP2;PAPOLA;HNRNPA1;HNRNPA0;DDX17;HNRNPA3;PABPC4;DDX54;GTF2F1;RNASE1;SND1;HNRNPL;HNRNPM;HNRNPK;HNRNPUL1;HNRNPH1;HNRNPF;HNRNPA2B1;HNRNPD;HNRNPC;RBMX
regulation of transcription from RNA polymerase II promoter in response to stress (GO:0043618)	23/87	5.85892e-07	4.01633e-05	0	0	3.92836	56.3725	EGLN1;EPAS1;HIF1A;VEGFA;PSMD8;PSMA6;DNAJB1;PSMB7;MUC1;PSMB4;PSMC5;PSMB5;PSMD4;PSMC4;DDIT3;UBC;PSME1;PSME2;HMOX1;CA9;RPS27A;UBA52;HSPA1A
positive regulation of cellular amide metabolic process (GO:0034250)	22/81	6.19147e-07	4.18366e-05	0	0	4.07468	58.2472	RPL5;ABCA2;GSK3A;NPM1;PCIF1;CIRBP;RPS27L;EEF2;CLU;ELAVL1;THBS1;RBM3;RPS4X;EFNA1;IL6;EIF6;HNRNPD;PLXNB2;EIF3E;RPL26;VIM;ABCG1
epithelial cell differentiation (GO:0030855)	25/101	7.44732e-07	4.96139e-05	0	0	3.5977	50.7644	ACADVL;TAGLN;FSTL1;LGALS3;AKT2;KDR;PGK1;AKT1;FN3K;CBR1;JAG1;ANXA4;EDF1;VEGFA;DAB2;BDH2;TST;GSTA2;GSTA1;TAGLN2;VDAC1;TPP1;ALDOC;RHCG;CES1
RNA processing (GO:0006396)	36/179	8.20617e-07	5.34393e-05	0	0	2.76148	38.6972	SF3B4;SF3B3;RBM8A;HNRNPU;ADAR;U2AF1;RBM3;PPP2CA;PTBP1;SNRPD2;PABPN1;PPP2R1A;U2AF2;KHSRP;PRKACA;HNRNPA0;DDX17;FUS;NONO;PABPC4;DDX54;LSM4;HNRNPL;NUDT21;SFPQ;PRPF6;HNRNPK;HNRNPUL1;HNRNPH1;HNRNPF;HNRNPA2B1;HNRNPD;RNPS1;HNRNPC;TARDBP;SNRPB
sterol metabolic process (GO:0016125)	20/70	8.2475e-07	5.34393e-05	0	0	4.36794	61.1869	INSIG1;CYP51A1;HMGCR;NR0B2;TM7SF2;CYP27A1;SQLE;EBP;RXRA;SOAT1;CYP21A2;CYP11A1;CYP11B1;FDXR;CYP1B1;APOE;DHCR7;ABCG1;SULT2A1;CES1
positive regulation of cellular protein metabolic process (GO:0032270)	25/102	9.08083e-07	5.80437e-05	0	0	3.55078	49.3982	RPL5;RPS27L;PTTG1IP;ELAVL1;THBS1;RBM3;RPS4X;AKT1;HSP90AA1;NPM1;NR1H2;PCIF1;RDX;CIRBP;EEF2;AGT;IL6;EIF6;ASPH;AGTR1;HNRNPD;PLXNB2;EIF3E;RPL26;VIM
substantia nigra development (GO:0021762)	15/43	1.18673e-06	7.48433e-05	0	0	5.83951	79.6761	YWHAE;HSPA5;MAPKAP1;SEC16A;NDRG2;DYNLL1;ACTB;CDC42;GLUD1;YWHAQ;CALM3;CKB;CALM1;CALM2;YWHAH
cellular response to cytokine stimulus (GO:0071345)	72/482	1.46834e-06	9.1385e-05	0	0	1.94016	26.0591	ITGB1;GSK3A;DOCK8;HNRNPU;F13A1;MT1X;ZFP36;MT2A;CCND1;KHSRP;AKT1;TIMP1;CD36;PRKACA;JUNB;HLA-DPA1;UPF1;HSP90AA1;DUSP1;RPL13A;PRLR;YWHAZ;CDC34;FSCN1;RHOU;GAS6;UBA52;GAPDH;TNFRSF21;CCL14;CSF1R;LAMA5;ASAH1;SHC1;DHX9;HIF1A;HSP90B1;ZFP36L1;SOCS3;SBNO2;MUC1;IRAK1;UBC;RPS3;HMOX1;NDN;STAT6;RPS27A;GBP1;DUOX2;GBP4;MCL1;STAT5A;IL32;EGR1;STAT5B;HSPA8;STAT1;PDE2A;FN1;NR1D1;UBE2G2;VEGFA;CDK9;IL6;COL1A2;CXCL12;WN…
proteasome-mediated ubiquitin-dependent protein catabolic process (GO:0043161)	53/321	1.84604e-06	0.000113399	0	0	2.1767	28.7378	GSK3A;UBE2D3;AUP1;HERPUD1;PSMD8;UCHL1;PSMD4;SEC61B;FBXW5;FBXO2;RAD23A;PPP2R5C;RAD23B;PSMA6;CDC34;IFI27;DDIT3;PSME1;PSME2;ANAPC5;MAN1B1;UBA52;VCP;UBR3;HSP90B1;PSMB7;PSMB4;CCNB1;FZR1;PSMB5;PCBP2;TMEM129;UBC;UBQLN1;PRAME;BUB3;RPS27A;HSPA5;RHBDD2;UBE2C;SIAH2;AMFR;SGTA;HUWE1;UBE2G2;FBXL16;PSMC5;PSMC4;UBE2S;MDM2;CTNNB1;FBXL7;RNF187
ribosome assembly (GO:0042255)	16/50	1.96624e-06	0.000119235	0	0	5.13098	67.418	RPL5;NPM1;RPL3;RPL10;RPS5;RPLP0;RPL11;MRPS2;RPS27L;RPL6;RPS15;RPS14;TRAF7;RPS19;EIF6;RPL24
regulation of G2/M transition of mitotic cell cycle (GO:0010389)	31/149	2.20673e-06	0.000132124	0	0	2.87702	37.4703	YWHAE;DCTN2;PSMD8;PSMB7;CCNB1;PSMB4;TUBA1A;PSMB5;CCND1;PSMD4;PPP2R1A;PRKAR2B;PRKACA;YWHAG;DYNC1H1;HSP90AA1;RCC2;TUBB;CSNK1E;DYNLL1;RAB11A;TPX2;PSMA6;CENPF;PSMC5;CDK4;PSMC4;PSME1;PSME2;MAPRE1;FBXL7
protein localization to organelle (GO:0033365)	30/142	2.29518e-06	0.000135702	0	0	2.93257	38.0785	YWHAE;APP;DHX9;CCDC47;RPL11;ARL1;AUP1;YBX1;FAM83H;SEC61G;LAMP2;HMOX1;SEC61B;GBP1;CYB5A;TOR1A;SGTA;ISG15;SORL1;RAB11A;ALDH3A2;COL1A1;DNAJA1;TSPAN17;MDM2;PAF1;CALR;CD68;VAMP2;ARF6
cellular response to chemical stress (GO:0062197)	24/101	2.6935e-06	0.000157287	0	0	3.40671	43.6899	TMEM161A;GPX1;GPX3;GSTP1;TXNRD1;CYBA;SOD2;EIF2S1;MT3;PRDX6;DHRS2;SOD1;PRDX3;PRDX2;CHCHD2;PRDX5;PINK1;ALDH3B1;PRDX1;LONP1;ABL1;CYCS;PPIA;HSPA1A
regulation of mitotic cell cycle phase transition (GO:1901990)	36/188	2.74652e-06	0.000158428	0	0	2.59668	33.251	YWHAE;DCTN2;ZFP36L1;PSMD8;PSMB7;CCNB1;FZR1;PSMB4;TUBA1A;PSMB5;PSMD4;PPP2R1A;PRKAR2B;UBC;BUB3;PRKACA;RPS27A;YWHAG;DYNC1H1;HSP90AA1;UBE2C;TUBB;CSNK1E;DYNLL1;TPX2;PSMA6;CENPF;PSMC5;UBE2S;PSMC4;ID2;PSME1;PSME2;ANAPC5;MAPRE1;UBA52
ribosomal large subunit biogenesis (GO:0042273)	17/57	2.83651e-06	0.000161154	0	0	4.63516	59.2047	RPL5;NPM1;RPL3;RPL10;RPLP0;RPL11;RPL35A;NOC2L;RPL10A;RPL6;RPL7A;TRAF7;EIF6;PES1;RPL24;SURF6;RPL26
amyloid fibril formation (GO:1990000)	18/63	2.896e-06	0.000161154	0	0	4.36392	55.6495	PSENEN;APP;FGA;GSN;SIAH2;HSPG2;SORL1;CST3;UBC;SEMG1;MDM2;CD36;TGFBI;MFGE8;RPS27A;B2M;UBA52;ITM2B
negative regulation of endopeptidase activity (GO:0010951)	18/63	2.896e-06	0.000161154	0	0	4.36392	55.6495	SERPINA3;SERPINA1;SERPINE2;SERPINE1;MT3;SORL1;AGT;SERPINA5;VTN;BIN1;TIMP2;SERPINH1;AKT1;SERPING1;SPOCK1;ANXA8;TIMP1;GAPDH
interleukin-12-mediated signaling pathway (GO:0035722)	15/46	3.14217e-06	0.000172819	0	0	5.27353	66.8188	ARF1;ANXA2;RPLP0;MIF;SOD2;SOD1;CDC42;GSTA2;HNRNPF;CFL1;HNRNPA2B1;PSME2;LCP1;P4HB;PPIA
negative regulation of cellular macromolecule biosynthetic process (GO:2000113)	78/547	3.34325e-06	0.000181765	0	0	1.83818	23.1769	CDKN1C;BTG2;GSK3A;CITED2;HMGB2;EHMT1;ENO1;AHR;YBX1;PHB2;LBH;TRIM28;YWHAQ;CHMP1A;ENC1;CIC;TSPYL2;TLE1;IGFBP5;RPL13A;NCOR2;ILF3;SFPQ;DDIT3;NCL;ATF5;GAS6;GAPDH;KHDRBS1;SET;CTBP1;SHC1;FOXK1;PBXIP1;ZBTB4;GLIS2;SBNO2;LARP1;BAHD1;NACC1;RPS3;PRAME;HES1;DMAP1;PAIP2;S100A11;WNT4;HSPA8;PHC2;XRCC6;CBX5;CBX4;CDKN2A;XRCC5;CBX3;EIF2AK1;NR1H2;NONO;PCIF1;NR0B1;NR1D1;PA2G4;NR0B2;MT3;TBX3;SMARCA4;MLXIPL;CENPF;DAP;I…
regulation of endothelial cell migration (GO:0010594)	22/89	3.46599e-06	0.000186297	0	0	3.58658	45.0923	GPI;NRP1;SCARB1;SPARC;PDCD6;STC1;EMP2;PRKCA;PTN;FUT1;THBS1;DCN;AGT;RHOB;VEGFA;KDR;ABL1;AKT1;RAC1;APOE;CALR;GLUL
aerobic electron transport chain (GO:0019646)	19/70	3.59808e-06	0.000191224	0	0	4.06553	50.9618	COX7B;NDUFB8;NDUFA11;UQCRB;NDUFB11;NDUFA4;NDUFB4;NDUFA1;NDUFC1;SDHA;COX5B;COX6C;COX7C;COX7A2L;NDUFS8;UQCRC1;CYCS;UQCRC2;NDUFV1
mitochondrial ATP synthesis coupled electron transport (GO:0042775)	19/71	4.52636e-06	0.000235271	0	0	3.98713	49.0639	COX7B;NDUFB8;NDUFA11;UQCRB;NDUFB11;NDUFA4;NDUFB4;NDUFA1;NDUFC1;SDHA;COX5B;COX6C;COX7C;COX7A2L;NDUFS8;UQCRC1;CYCS;UQCRC2;NDUFV1
response to metal ion (GO:0010038)	19/71	4.52636e-06	0.000235271	0	0	3.98713	49.0639	FGB;FGA;PDCD6;FGG;ALG2;MT1X;CRIP1;HIF1A;NDRG1;THBS1;MT3;PPP1CA;PPP2CA;MT2A;PPP5C;CALM3;CALM1;CALM2;SEC31A
response to reactive oxygen species (GO:0000302)	17/59	4.78864e-06	0.000246199	0	0	4.41396	54.0677	PDGFRA;GPX1;GSTP1;PXN;AKR1C3;HBB;SOD2;HIF1A;SOD1;PRDX3;PRDX5;RPS3;AKT1;HMOX1;APOD;APOE;PDK2
antigen processing and presentation of exogenous peptide antigen via MHC class I (GO:0042590)	20/78	5.229e-06	0.000265948	0	0	3.76382	45.7729	PDIA3;HLA-B;HLA-C;CYBA;HLA-A;IFI30;HLA-E;PSMD8;PSMA6;PSMB7;PSMB4;PSMC5;PSMB5;PSMD4;PSMC4;PSME1;PSME2;CD36;CALR;B2M
cellular response to interleukin-12 (GO:0071349)	15/48	5.70866e-06	0.000287255	0	0	4.95338	59.8048	ARF1;ANXA2;RPLP0;MIF;SOD2;SOD1;CDC42;GSTA2;HNRNPF;CFL1;HNRNPA2B1;PSME2;LCP1;P4HB;PPIA
protein transport (GO:0015031)	57/369	6.4372e-06	0.000320505	0	0	2.01084	24.0365	ARF4;ARF1;TFRC;PDCD6;AP2A1;TCIRG1;CLU;SCAMP4;CHMP1A;LAMP2;ARL6IP5;TMED2;CD36;SIL1;WLS;YWHAH;ATP6V1G1;ATP6V0B;TMED9;ATP6V0E1;FGG;SCAMP3;PDIA4;DNM2;OLFM2;RAB31;TBC1D4;RAB34;CANX;SCG5;ATP6V1B2;TXNIP;MYH9;RAB38;VAMP5;ARF5;VAMP2;ABCG1;ARF6;RAB7A;NAPA;COPB2;COPA;RAB5B;TMED10;SAR1A;ARL1;LTBP2;HSP90B1;APOE;SEC31A;CTSA;CD74;NPM1;AP3D1;CENPF;RAB14
antigen processing and presentation of exogenous peptide antigen via MHC class I, TAP-dependent (GO:0002479)	19/73	7.05686e-06	0.000344302	0	0	3.83903	45.5367	PDIA3;HLA-B;HLA-C;CYBA;HLA-A;HLA-E;PSMD8;PSMA6;PSMB7;PSMB4;PSMC5;PSMB5;PSMD4;PSMC4;PSME1;PSME2;CD36;CALR;B2M
positive regulation of endothelial cell migration (GO:0010595)	21/86	7.06073e-06	0.000344302	0	0	3.52716	41.8356	STAT5A;GPI;NRP1;SCARB1;SPARC;PDCD6;HSPB1;PRKCA;FUT1;HIF1A;THBS1;AGT;RHOB;VEGFA;KDR;ABL1;AKT1;RAC1;CALR;FGFR1;LGMN
intracellular protein transport (GO:0006886)	53/336	7.30488e-06	0.000352572	0	0	2.05961	24.359	ARF4;ARF1;NUP188;PDCD6;AP2A1;PHB2;XPO1;AKT2;LAMP2;NUP62;KIF13B;AKT1;TMED2;TNPO1;SIL1;TNPO2;WLS;YWHAH;TMED9;NUTF2;OXA1L;RAB31;TBC1D4;CDC37;SCG5;RAB38;ARF5;KPNB1;ARF6;RAB7A;NAPA;COPB2;COPA;RAB5B;TMED10;SAR1A;RPL11;ARL1;LTBP2;PTTG1IP;GABARAP;SEC31A;CTSA;CD74;NPM1;RANBP3;SEC16A;SURF4;AP3D1;SORL1;RAB14;CALR;RAN
regulation of smooth muscle cell proliferation (GO:0048660)	15/49	7.58732e-06	0.000362505	0	0	4.80743	56.6749	NDRG4;XRCC6;IGFBP5;STAT1;XRCC5;ELN;IGFBP3;TNFAIP3;THBS1;IL6;ID2;AKT1;HMOX1;CTNNB1;APOD
positive regulation of translation (GO:0045727)	23/100	7.75187e-06	0.000366664	0	0	3.26281	38.3953	EIF5A;RPL5;KHDRBS1;RPS9;NPM1;DHX9;CNBP;PCIF1;CIRBP;RPS27L;EEF2;ELAVL1;THBS1;RBM3;RPS4X;IL6;LARP1;EIF6;HNRNPD;PLXNB2;EIF3E;RPL26;VIM
positive regulation of macromolecule biosynthetic process (GO:0010557)	27/129	8.67676e-06	0.000406347	0	0	2.89444	33.7342	RPL5;DHX9;RPS27L;IRS2;ELAVL1;THBS1;RBM3;RPS4X;AKT2;NAMPT;KDR;AKT1;NPM1;BRPF3;PRMT1;PCIF1;CIRBP;IGF2;EEF2;IL6;EIF6;SLC6A9;HNRNPD;PLXNB2;EIF3E;RPL26;VIM
positive regulation of epithelial cell migration (GO:0010634)	22/94	9.0085e-06	0.000417747	0	0	3.33659	38.7623	GPI;NRP1;SCARB1;SPARC;IQSEC1;PDCD6;PRKCA;FUT1;HIF1A;THBS1;AGT;RAB11A;RHOB;VEGFA;ENPP2;KDR;ABL1;AKT1;RAC1;CALR;PFN1;ARF6
positive regulation of gene expression (GO:0010628)	69/482	1.06292e-05	0.00048812	0	0	1.8421	21.0955	RPL5;APP;GSK3A;TFRC;CITED2;CLU;ELAVL1;ACTB;ROBO1;ACTG1;RBM3;RPS4X;GJA1;AKT1;CD36;MEF2C;MAP2K2;TLE1;RPS7;RPL23;TESC;CIRBP;MIF;PRKAB1;NR5A1;OLFM1;RPL26;GAS6;CD46;GAPDH;DNMT1;WBP2;RPL11;MAZ;RPS27L;LRP3;HIF1A;AGPAT2;THBS1;POLR2A;U2AF2;S100A13;RPS3;SLC38A2;NTRK2;EGR1;CD74;NPM1;GSN;RDX;PDE2A;PCIF1;FN1;DEK;EEF2;NR0B2;MT3;AGT;VEGFA;SOD1;IL6;EIF6;ID2;TADA3;HNRNPD;PLXNB2;EIF3E;VIM;HSPA1A
regulation of transcription from RNA polymerase II promoter in response to hypoxia (GO:0061418)	19/75	1.07963e-05	0.000491023	0	0	3.70152	42.3317	EGLN1;CITED2;EPAS1;HIF1A;VEGFA;PSMD8;PSMA6;PSMB7;PSMB4;PSMC5;PSMB5;PSMD4;PSMC4;UBC;PSME1;PSME2;CA9;RPS27A;UBA52
extracellular structure organization (GO:0043062)	38/216	1.17843e-05	0.000526975	0	0	2.34005	26.5567	DDR1;ITGB1;APP;COL18A1;LAMA5;SPARC;COL14A1;ITGB4;LAMC3;ELN;SERPINE1;THBS1;VTN;BSG;KDR;SPP1;FGB;FGA;VWF;ITGA3;LUM;FGG;FN1;BGN;LAMB1;HSPG2;DCN;COL1A1;MMP14;VCAN;COL1A2;COL4A2;COL5A1;COL6A2;COL6A3;TGFBI;ITGA5;AGRN
ephrin receptor signaling pathway (GO:0048013)	20/82	1.18096e-05	0.000526975	0	0	3.52022	39.9425	ACTR3;PSENEN;ACTR2;ARPC1B;SDC2;AP2A1;WASL;ACTB;ACTG1;VAV2;CDC42;EFNA1;SDCBP;EFNA3;ARPC2;ARPC3;AP2S1;RAC1;AP2M1;NGEF
external encapsulating structure organization (GO:0045229)	38/217	1.31415e-05	0.00058093	0	0	2.32685	26.1532	DDR1;ITGB1;APP;COL18A1;LAMA5;SPARC;COL14A1;ITGB4;LAMC3;ELN;SERPINE1;THBS1;VTN;BSG;KDR;SPP1;FGB;FGA;VWF;ITGA3;LUM;FGG;FN1;BGN;LAMB1;HSPG2;DCN;COL1A1;MMP14;VCAN;COL1A2;COL4A2;COL5A1;COL6A2;COL6A3;TGFBI;ITGA5;AGRN
regulation of programmed cell death (GO:0043067)	35/194	1.47051e-05	0.000643285	0	0	2.41102	26.8282	ASAH1;VCP;MAGED1;AMIGO2;CLU;NDRG1;PRDX2;LGALS1;NUP62;RPS3;ABL1;AKT1;TGM2;BNIP3L;HSP90AA1;STAT1;ACTN1;IGFBP3;BNIP3;OSGIN1;NME2;ACTN4;AGT;NME1;PSMC5;PINK1;APEX1;AKT1S1;ANP32E;TMEM219;ANP32B;CALR;SGK1;TARDBP;TPT1
ribosomal small subunit biogenesis (GO:0042274)	13/40	1.48241e-05	0.000643285	0	0	5.24238	58.2914	NPM1;RPS7;RPS5;RPS6;RPS27L;RPS15;RPS14;RPS25;RPS17;RPS16;RPS19;SURF6;RPS24
regulation of smooth muscle cell migration (GO:0014910)	45189	1.54247e-05	0.000663263	0	0	8.89499	98.5524	NRP1;VTN;NDRG4;IGFBP5;PLAU;IGFBP3;SERPINE1;SORL1;S100A11
regulation of oxidative phosphorylation (GO:0002082)	45154	1.78858e-05	0.000762162	0	0	10.867	118.792	MLXIPL;VCP;COX7A2L;PINK1;SHMT2;COX7A2;NUPR1;COX7A1
negative regulation of gene expression (GO:0010629)	50/322	2.01826e-05	0.000852355	0	0	2.01915	21.8284	APP;BTG2;RNH1;CITED2;YBX1;ROBO1;PTBP1;ZFP36;ENC1;KDR;RPS13;SRGN;MEF2C;MAP2K2;IGFBP5;RPL13A;MIF;NCOR2;SLC7A5;OLFM1;TWSG1;ILF3;NCL;TMBIM6;CD46;GAPDH;ENG;DNMT1;LRP3;HIF1A;LARP1;RBBP4;RPS3;APOE;RBBP7;PAIP2;WNT4;PCIF1;NR0B2;VEGFA;PINK1;PC;CILP;ID2;CAPRIN1;CALR;TARDBP;LSM14A;LGMN;HSPA1A
regulation of cellular metabolic process (GO:0031323)	14/47	2.15314e-05	0.000901272	0	0	4.6204	49.6508	ARF4;ABCA2;ARF1;MBOAT7;NCOR2;ACLY;PINK1;EIF6;NPC2;FASN;PDK4;CYP1B1;PDK2;ABCG1
cellular response to heat (GO:0034605)	12/36	2.3637e-05	0.00098073	0	0	5.44167	57.9684	YWHAE;VCP;HSP90AA1;HSP90AB1;HSBP1;PDCD6;HSF1;HMOX1;RBBP7;PRKACA;THBS1;HSPA1A
positive regulation of proteasomal ubiquitin-dependent protein catabolic process (GO:0032436)	19/79	2.39864e-05	0.000986572	0	0	3.45399	36.7437	BCAP31;GSK3A;VCP;ZER1;USP5;CSNK1A1;SGTA;RAD23A;CSNK1E;CLU;GABARAP;HERPUD1;FZR1;DAB2;SUMO2;UBQLN1;MDM2;TRIB2;HSPA1A
positive regulation of cell cycle (GO:0045787)	17/66	2.45566e-05	0.00100132	0	0	3.78194	40.1436	APP;CITED2;PRKCA;RAD23A;MEIS2;TBX3;CCND3;CCNB1;RPS15A;CCND1;CDK4;HSF1;MDM2;AKT1;NUPR1;CALR;LGMN
negative regulation of cellular amide metabolic process (GO:0034249)	20/86	2.50737e-05	0.00101366	0	0	3.30615	35.0243	NTRK2;BTG2;IGFBP5;PCIF1;RPL13A;YBX1;CLU;SORL1;ILF3;LARP1;BIN1;NCL;CAPRIN1;ENC1;RPS3;APOE;CALR;PAIP2;GAPDH;LSM14A
aminoglycan catabolic process (GO:0006026)	11/31	2.6487e-05	0.00105422	0	0	5.98358	63.0601	SDC4;NAGLU;GLB1;SDC2;GPC1;SDC3;SDC1;GUSB;AGRN;GNS;HSPG2
cellular protein catabolic process (GO:0044257)	16/60	2.65226e-05	0.00105422	0	0	3.96268	41.7568	BNIP3L;BNIP3;SIAH2;CLTA;AP2A1;TCIRG1;UBE2G2;PSMA6;LONP1;AP2S1;MDM2;YME1L1;CTSF;AP2M1;RAB7A;LGMN
establishment of protein localization to mitochondrion (GO:0072655)	14/48	2.80467e-05	0.00110551	0	0	4.48426	47.0024	BCAP31;TOMM40;TIMM13;TOMM34;TOMM20;HK2;HK1;HSPD1;TIMM50;PINK1;AIFM1;AKT1;TOMM5;SLC25A6
regulation of steroid biosynthetic process (GO:0050810)	45155	3.12755e-05	0.00122259	0	0	9.65901	100.19	NR5A1;EGR1;ASAH1;STAR;AKR1C3;NR0B1;CES1;WNT4
regulation of mitotic cell cycle (GO:0007346)	32/178	3.60846e-05	0.00139902	0	0	2.39802	24.5309	CDKN1C;APP;BTG2;BTG1;HNRNPU;MKI67;PSMD8;SDCBP;SLC9A3R1;PSMB7;CCNB1;FZR1;PSMB4;PSMB5;PSMD4;HSF1;BUB3;UBE2C;PRKCA;MEIS2;CDK9;PSMA6;PSMC5;UBE2S;PSMC4;PSME1;MDM2;CKS2;PSME2;ANAPC5;SIK1;LGMN
protein stabilization (GO:0050821)	32/179	4.04369e-05	0.00155501	0	0	2.38158	24.0915	RPL5;HSP90AB1;RPL11;WIZ;CLU;PHB2;HSPD1;NCLN;LAMP2;CCT8;CCT7;CCT5;CCT4;CCT3;CRTAP;HSP90AA1;RPS7;RPL23;SEC16A;TESC;PTGES3;ATP1B1;MT3;CCT6A;EFNA1;PINK1;CDC37;CALR;PFN1;PPIB;GAPDH;HSPA1A
regulation of cell cycle (GO:0051726)	46/296	4.16861e-05	0.00159012	0	0	2.01863	20.3586	HSP90AB1;CTBP1;CITED2;HNRNPU;THBS1;SDCBP;CCNB1;RPS15A;CCND1;RBBP4;AKT2;PES1;PLAGL1;CHMP1A;ABL1;PRKACA;JUNB;TSPYL2;JUND;DUSP1;CDKN2A;RPL23;DHCR24;RAD23A;MIF;SND1;TBX3;GADD45G;RHOB;CDK9;MLXIPL;NR4A1;MED25;CENPF;CDK6;BIN1;CDK4;ID2;CKS2;MDM2;SIK1;CALR;NUPR1;BIRC7;INHA;TARDBP
cellular transition metal ion homeostasis (GO:0046916)	21/96	4.22863e-05	0.00160011	0	0	3.0552	30.7691	APP;ARF1;ATP6V1G1;TFRC;SLC31A1;SLC40A1;MT1X;NEDD8;CP;MT3;SOD1;MT2A;SLC22A17;FTH1;MT1F;MT1G;HMOX1;SLC39A7;ISCU;FTL;MT1E
glycosaminoglycan catabolic process (GO:0006027)	15/56	4.44507e-05	0.00166866	0	0	3.98512	39.9354	SDC4;LUM;SDC2;SDC3;BGN;HSPG2;GNS;DCN;VCAN;NAGLU;GLB1;GPC1;SDC1;GUSB;AGRN
negative regulation of peptidase activity (GO:0010466)	16/63	5.09426e-05	0.00189731	0	0	3.70914	36.6641	SERPINA3;SERPINA1;SERPINE2;SPINK6;SERPINE1;AGT;SERPINA5;CST3;VTN;TIMP2;SERPINH1;AKT1;SERPING1;SPOCK1;TIMP1;GAPDH
antigen processing and presentation of peptide antigen via MHC class I (GO:0002474)	11/33	5.16748e-05	0.00190955	0	0	5.43902	53.6861	BCAP31;PDIA3;CANX;HLA-B;HLA-C;HLA-A;CALR;IFI30;B2M;SEC31A;HLA-E
regulation of oxidative stress-induced intrinsic apoptotic signaling pathway (GO:1902175)	45156	5.21197e-05	0.00191106	0	0	8.69264	85.7265	SFPQ;UBQLN1;HSPB1;AKT1;P4HB;SOD2;PPIA;SOD1
positive regulation of cell-substrate adhesion (GO:0010811)	17/70	5.55595e-05	0.00202151	0	0	3.49575	34.2515	FGB;NRP1;FGA;FGG;FN1;ARL2;EMP2;FUT1;CDC42;CDK6;MDK;ABL1;CD36;RAC1;CALR;P4HB;S100A10
modulation by symbiont of host process (GO:0044003)	45087	5.66091e-05	0.00202849	0	0	16.2847	159.254	UBC;PGK1;ENO1;RPS27A;B2M;UBA52
positive regulation of establishment of protein localization to telomere (GO:1904851)	45087	5.66091e-05	0.00202849	0	0	16.2847	159.254	CCT3;CCT6A;CCT8;CCT7;CCT5;CCT4
regulation of substrate adhesion-dependent cell spreading (GO:1900024)	14/51	5.906e-05	0.00210041	0	0	4.11999	40.1162	FGB;NRP1;FGA;RCC2;FGG;ACTN4;CDC42;MDK;ABL1;RAC1;CALR;P4HB;GBP1;S100A10
anaphase-promoting complex-dependent catabolic process (GO:0031145)	19/84	5.96042e-05	0.00210394	0	0	3.18743	31.0066	UBE2C;PSMD8;PSMA6;PSMB7;CCNB1;FZR1;PSMB4;PSMC5;PSMB5;PSMD4;PSMC4;UBE2S;UBC;PSME1;PSME2;ANAPC5;BUB3;RPS27A;UBA52
renal absorption (GO:0070293)	45121	6.16879e-05	0.00214712	0	0	10.8611	105.281	SLC9A3R1;GSN;KCNQ1;AKR1C3;HBB;MAGED2;SGK1
diterpenoid metabolic process (GO:0016101)	16/64	6.26432e-05	0.00214712	0	0	3.63166	35.1474	SDC4;ADH1B;SDC2;RARRES2;SDC3;AKR1C3;AKR1B1;HSPG2;ALDH3A2;RDH11;GPC1;ALDH1A1;RBP1;SDC1;APOE;AGRN
pre-replicative complex assembly (GO:0036388)	16/64	6.26432e-05	0.00214712	0	0	3.63166	35.1474	MCM7;PSMD8;PSMA6;PSMB7;PSMB4;PSMC5;PSMB5;PSMD4;PSMC4;UBC;MCM3;PSME1;PSME2;MCM5;RPS27A;UBA52
regulation of cellular ketone metabolic process (GO:0010565)	16/64	6.26432e-05	0.00214712	0	0	3.63166	35.1474	NQO1;OAZ1;PSMD8;NCOR2;PSMA6;PSMB7;PSMB4;PSMC5;PSMB5;PSMD4;PSMC4;PDK4;PSME1;PSME2;PDK2;CES1
mitochondrion organization (GO:0007005)	31/175	6.33555e-05	0.00215591	0	0	2.35419	22.7573	ALAS1;TOMM40;TIMM13;COX7A2;PHB2;TOMM20;COX7A1;HK2;TIMM50;HSPD1;TYMP;PRDX3;CHCHD2;SAMM50;AIFM1;LONP1;BCAP31;BNIP3L;BNIP3;MX1;TOMM34;DNM2;OXA1L;COX7A2L;PINK1;YME1L1;CYCS;RAB38;SLC25A4;TOMM5;SLC25A6
regulation of endopeptidase activity (GO:0052548)	17/71	6.73562e-05	0.00227568	0	0	3.43082	32.9548	PSENEN;SERPINA3;SERPINA1;SERPINE2;SERPINE1;AGT;SERPINA5;VTN;TIMP2;PSME1;SERPINH1;AKT1;PSME2;SERPING1;SPOCK1;TIMP1;GAPDH
cellular response to type I interferon (GO:0071357)	16/65	7.66408e-05	0.00254353	0	0	3.55735	33.7108	IFITM3;EGR1;IFITM1;STAT1;MX1;HLA-B;IFI6;HLA-C;ADAR;ISG15;HLA-A;HLA-E;BST2;IFI27;IRAK1;OAS3
type I interferon signaling pathway (GO:0060337)	16/65	7.66408e-05	0.00254353	0	0	3.55735	33.7108	IFITM3;EGR1;IFITM1;STAT1;MX1;HLA-B;IFI6;HLA-C;ADAR;ISG15;HLA-A;HLA-E;BST2;IFI27;IRAK1;OAS3
epithelium development (GO:0060429)	24/122	7.68974e-05	0.00254353	0	0	2.67362	25.3273	FN3K;CBR1;NDRG4;ACADVL;TAGLN;STAT1;ANXA4;VEGFA;LGALS3;SLC9A3R1;BDH2;MTHFD1;TST;GSTA2;GSTA1;KDR;PGK1;TAGLN2;VDAC1;TPP1;ALDOC;RHCG;CES1;WNT4
regulation of fibroblast proliferation (GO:0048145)	13/46	7.75428e-05	0.00254706	0	0	4.28782	40.5828	CD74;PDGFRA;DHX9;GSTP1;FN1;MIF;AGT;MED25;CDK6;CDK4;FTH1;CTNNB1;GAS6
hydrogen peroxide metabolic process (GO:0042743)	45228	8.17325e-05	0.00266617	0	0	5.72282	53.8636	PRDX3;PRDX2;PRDX5;GPX1;GPX3;PRDX1;HBB;CYBA;DUOX2;SOD1
cytoplasmic translational initiation (GO:0002183)	45157	8.33541e-05	0.00270044	0	0	7.90197	74.2185	EIF4A2;EIF4A1;EIF3M;EIF4H;DENR;EIF2S2;EIF3A;EIF4B
C21-steroid hormone metabolic process (GO:0008207)	45193	8.792e-05	0.00280987	0	0	6.52157	60.9055	HSD3B2;STAR;CYP11A1;CYP11B1;AKR1C3;FDXR;AKR1B1;DHRS2;CYP17A1
protein exit from endoplasmic reticulum (GO:0032527)	45193	8.792e-05	0.00280987	0	0	6.52157	60.9055	TMED9;VCP;SEC16A;SURF4;TMEM129;AUP1;SEC61B;HERPUD1;HSP90B1
regulation of angiogenesis (GO:0045765)	34/203	9.20277e-05	0.00292142	0	0	2.201	20.4549	ITGB1;RNH1;SPARC;BTG1;HSPB6;PDCD6;SERPINE1;HSPB1;TNFAIP3;ISM1;HIF1A;THBS1;HK2;STAB1;KDR;PGK1;CYP1B1;HMOX1;GLUL;PROK1;PAK4;EGLN1;STAT1;PRKCA;EMP2;HSPG2;DCN;RHOB;VEGFA;EFNA3;IL6;COL4A2;CTNNB1;ANGPTL4
regulation of immune effector process (GO:0002697)	14/53	9.35363e-05	0.00294951	0	0	3.90829	36.2578	C1QA;C1S;CFI;C4BPA;CLU;PHB2;C3;C4A;VTN;C7;SERPING1;HLA-DRA;CD46;HLA-DRB1
positive regulation of telomerase RNA localization to Cajal body (GO:1904874)	45122	0.000107212	0.00334033	0	0	9.50297	86.8638	CCT3;CCT6A;RUVBL2;CCT8;CCT7;CCT5;CCT4
regulation of proteasomal ubiquitin-dependent protein catabolic process (GO:0032434)	21/102	0.000107342	0.00334033	0	0	2.82796	25.8461	VCP;GSK3A;HSP90AB1;ZER1;USP5;CSNK1A1;RPL11;RAD23A;CSNK1E;CLU;RAD23B;GABARAP;HERPUD1;SDCBP;DAB2;XPO1;SUMO2;MDM2;EIF3H;TRIB2;HSPA1A
glucocorticoid biosynthetic process (GO:0006704)	45088	0.000115597	0.0034606	0	0	13.027	118.095	HSD3B2;CYP11A1;CYP21A2;CYP11B1;CACNA1H;CYP17A1
glucocorticoid metabolic process (GO:0008211)	45088	0.000115597	0.0034606	0	0	13.027	118.095	HSD3B2;CYP11A1;CYP21A2;CYP11B1;CYP17A1;YWHAH
positive regulation by host of viral process (GO:0044794)	45088	0.000115597	0.0034606	0	0	13.027	118.095	PC;CFL1;NUCKS1;APOE;PPIB;IGF2R
positive regulation of protein localization to Cajal body (GO:1904871)	45088	0.000115597	0.0034606	0	0	13.027	118.095	CCT3;CCT6A;CCT8;CCT7;CCT5;CCT4
regulation of establishment of protein localization to telomere (GO:0070203)	45088	0.000115597	0.0034606	0	0	13.027	118.095	CCT3;CCT6A;CCT8;CCT7;CCT5;CCT4
regulation of protein localization to Cajal body (GO:1904869)	45088	0.000115597	0.0034606	0	0	13.027	118.095	CCT3;CCT6A;CCT8;CCT7;CCT5;CCT4
regulation of cell migration (GO:0030334)	57/408	0.000118266	0.00351822	0	0	1.78354	16.1278	ITGB1;IFITM1;SERPINE2;CITED2;SERPINE1;LDB2;CLDN1;ROBO1;ACTG1;MDK;PLAU;AKT2;KDR;ENPP2;AKT1;CYP1B1;RAC1;TMSB10;SEMA6B;PDGFRA;IGFBP5;PRKCA;ACTN4;MIF;RHOB;PTP4A1;MMP14;MAPRE1;SGK1;ENG;CSF1R;CD151;MAZ;SEMA3B;STC1;THBS1;FAM83H;SDCBP;PDGFD;PLXNA1;CD74;JAG1;HSPA5;SEMA4B;RCC2;RDX;OSGIN1;LAMB1;SOD2;SORL1;VEGFA;COL1A1;BST2;DAB2;CXCL12;DLG5;PLXNB2
positive regulation of protein modification process (GO:0031401)	35/214	0.000119268	0.00352586	0	0	2.13927	19.3265	APP;CSF1R;NNMT;TFRC;TXN;GOLGA2;C3;PTBP1;CCND3;CCND1;AKT2;SMPD1;KDR;ABL1;AKT1;SYMPK;RAC1;CD74;NTRK2;HSP90AA1;RARRES2;IGF2;MT3;VEGFA;EFNA1;DAB2;PINK1;CDK2AP1;CALM3;CALM1;GAS6;CALM2;PPIA;HLA-DRB1;ENG
positive regulation of endocytosis (GO:0045807)	13/48	0.000125298	0.00368111	0	0	4.04236	36.3198	CD151;TOR1A;SERPINE1;CLU;C3;CDC42;VTN;DAB2;HNRNPK;RAB31;SMPD1;APOE;B2M
positive regulation of substrate adhesion-dependent cell spreading (GO:1900026)	11/36	0.000126554	0.00369505	0	0	4.78556	42.9496	CDC42;FGB;NRP1;FGA;MDK;FGG;ABL1;RAC1;CALR;P4HB;S100A10
regulation of protein modification by small protein conjugation or removal (GO:1903320)	45158	0.000128641	0.00373295	0	0	7.24307	64.887	EGR1;HSP90AA1;PINK1;HSP90AB1;EPAS1;UBQLN1;HIF1A;HSPA1A
interferon-gamma-mediated signaling pathway (GO:0060333)	16/68	0.000136378	0.00393333	0	0	3.35157	29.8292	HLA-DRB5;STAT1;HLA-B;HLA-C;HLA-A;IFI30;HLA-E;MT2A;OAS3;HLA-DPB1;HLA-DRA;B2M;GBP1;HLA-DRB1;HLA-DPA1;HLA-DQB1
steroid metabolic process (GO:0008202)	21/104	0.000143452	0.00411127	0	0	2.75951	24.4203	HSD3B2;CYP51A1;AKR1C3;HSD17B14;HSD17B4;DHCR24;CYP3A4;PRLR;LSS;DHRS2;CYP17A1;CYP27A1;STAR;CYP11A1;CYP21A2;CYP11B1;FDXR;CYP1B1;SULT2A1;FDFT1;LGMN
protein targeting to mitochondrion (GO:0006626)	14/55	0.000144285	0.00411127	0	0	3.71723	32.8741	BCAP31;HSP90AA1;TOMM40;HSPA4;TOMM34;TIMM13;TOMM20;HSPD1;TIMM50;SAMM50;AIFM1;PMPCA;TOMM5;SLC25A6
positive regulation of RNA splicing (GO:0033120)	45230	0.000154714	0.00435592	0	0	5.17723	45.4247	SF3B4;RBM3;POLR2A;U2AF2;NCL;CIRBP;SLC38A2;PRDX6;RBMX;HSPA1A
steroid hormone biosynthetic process (GO:0120178)	45230	0.000154714	0.00435592	0	0	5.17723	45.4247	HSD3B2;STAR;CYP11A1;CYP21A2;CYP11B1;FDXR;AKR1B1;HSD17B14;DHCR7;CYP17A1
secondary alcohol metabolic process (GO:1902652)	13/49	0.000157461	0.00440705	0	0	3.92985	34.4111	NR0B2;CYP27A1;SQLE;EBP;RXRA;SOAT1;CYP11A1;CYP11B1;APOE;ABCG1;IDH3A;SULT2A1;CES1
cellular response to decreased oxygen levels (GO:0036294)	16/69	0.000163775	0.0045568	0	0	3.28815	28.6629	EGLN1;BNIP3L;EPAS1;BNIP3;HIF1A;NDRG1;MT3;ZFP36L1;VEGFA;PINK1;PGK1;UBQLN1;MDM2;HMOX1;HYOU1;P4HB
positive regulation of cellular metabolic process (GO:0031325)	21/105	0.000165239	0.00455775	0	0	2.72651	23.7428	CBR1;CD63;ANXA2;NR1H2;AKR1C3;ECE1;GHITM;MT3;THBS1;AGT;TGFBR2;VEGFA;ACE2;ACLY;CHCHD2;CCNB1;FASN;APOC1;AGTR1;AKT1;APOE
establishment of protein localization to organelle (GO:0072594)	17/76	0.000165736	0.00455775	0	0	3.13922	27.3272	NUP188;NUTF2;PTTG1IP;PHB2;HK2;RAB11A;HK1;PINK1;LAMP2;NUP62;TSPAN17;AKT1;TNPO1;CD68;TNPO2;KPNB1;RAN
positive regulation of establishment of protein localization to mitochondrion (GO:1903749)	14/56	0.000177564	0.00485478	0	0	3.62853	31.3366	YWHAE;GSK3A;YWHAB;UBE2D3;HUWE1;YWHAZ;UBL5;PINK1;YWHAQ;RHOU;SFN;SAE1;YWHAG;YWHAH
regulation of stem cell differentiation (GO:2000736)	19/91	0.000185148	0.00503303	0	0	2.87644	24.7211	PDGFRA;JAG1;HNRNPU;PTN;PSMD8;PSMA6;PSMB7;NUDT21;PSMB4;PSMC5;PSMB5;PSMD4;PSMC4;PSME1;ABL1;OCIAD1;PSME2;HES1;TCF3
regulation of ubiquitin protein ligase activity (GO:1904666)	45159	0.00019244	0.00520138	0	0	6.68555	57.1997	GOLGA2;RPL5;FZR1;RPS7;UBE2C;UBE2S;RPL23;RPL11
antigen processing and presentation of exogenous peptide antigen via MHC class I, TAP-independent (GO:0002480)	45054	0.000194043	0.0052149	0	0	18.0844	154.575	HLA-B;HLA-C;HLA-A;B2M;HLA-E
hexose biosynthetic process (GO:0019319)	12/44	0.000210809	0.00555226	0	0	4.07946	34.5309	GPI;TPI1;PC;MDH2;PGAM1;PGK1;AKR1B1;ALDOC;ENO1;ENO2;ALDOA;GAPDH
mRNA stabilization (GO:0048255)	12/44	0.000210809	0.00555226	0	0	4.07946	34.5309	ZFP36;LARP1;DHX9;FUS;CIRBP;HNRNPU;YBX1;HNRNPC;PABPC1;TARDBP;ELAVL1;HNRNPA0
ethanol oxidation (GO:0006069)	45089	0.000214621	0.00555226	0	0	10.8553	91.6906	ADH1C;ALDH1B1;ALDH2;ADH1B;ALDH1A1;ADH5
modulation by host of viral process (GO:0044788)	45089	0.000214621	0.00555226	0	0	10.8553	91.6906	PC;IFI27;CFL1;APOE;PPIB;IGF2R
positive regulation of protein localization to chromosome, telomeric region (GO:1904816)	45089	0.000214621	0.00555226	0	0	10.8553	91.6906	CCT3;CCT6A;CCT8;CCT7;CCT5;CCT4
regulation of cholesterol esterification (GO:0010872)	45089	0.000214621	0.00555226	0	0	10.8553	91.6906	ABCA2;APOC1;AGTR1;APOE;ABCG1;AGT
retinoid metabolic process (GO:0001523)	19/92	0.000215105	0.00555226	0	0	2.83688	23.9557	ADH1C;SDC4;ADH1B;SDC2;RARRES2;SDC3;AKR1C3;AKR1B1;CYP3A4;HSPG2;SCPEP1;RDH11;GPC1;ALDH1A1;RBP1;CYP1B1;SDC1;APOE;AGRN
negative regulation of nucleic acid-templated transcription (GO:1903507)	62/464	0.000215987	0.00555226	0	0	1.69425	14.2999	CDKN1C;EIF4A2;CITED2;HMGB2;EHMT1;ENO1;AHR;PHB2;LBH;TRIM28;YWHAQ;CHMP1A;CIC;TLE1;NCOR2;ILF3;SFPQ;DDIT3;ATF5;GAS6;KHDRBS1;SET;CTBP1;SHC1;FOXK1;PBXIP1;ZBTB4;GLIS2;SBNO2;BAHD1;NACC1;PRAME;HES1;DMAP1;WNT4;HSPA8;PHC2;XRCC6;CBX5;CBX4;CDKN2A;XRCC5;CBX3;NR1H2;NONO;NR0B1;NR1D1;PA2G4;NR0B2;MT3;TBX3;SMARCA4;MLXIPL;CENPF;DAP;ID2;ZNF219;BHLHE40;MDM2;CTNNB1;TAF7;CALR
cholesterol homeostasis (GO:0042632)	16/71	0.000233216	0.00596276	0	0	3.16824	26.4977	SCARB1;GRAMD1B;ABCA2;INSIG1;CNBP;NR1H2;TMEM97;NR1D1;FABP3;SOAT1;NPC2;RALY;APOE;LDLR;ABCG1;CES1
cellular response to antibiotic (GO:0071236)	45021	0.000238045	0.00605351	0	0	43.3815	361.934	MEF2C;RPL23;MDM2;CRIP1
cellular response to cadmium ion (GO:0071276)	45196	0.000249658	0.00628128	0	0	5.43375	45.0752	MT2A;HSF1;AKR1C3;MT1F;AKT1;MT1G;MT1X;MT3;MT1E
nucleobase-containing small molecule interconversion (GO:0015949)	45196	0.000249658	0.00628128	0	0	5.43375	45.0752	RRM2;RRM2B;GUK1;TXNRD1;AK2;NME2;CMPK1;NME4;NME1
sterol homeostasis (GO:0055092)	16/72	0.000276619	0.00679358	0	0	3.11149	25.492	SCARB1;GRAMD1B;ABCA2;INSIG1;CNBP;NR1H2;TMEM97;NR1D1;FABP3;SOAT1;NPC2;RALY;APOE;LDLR;ABCG1;CES1
mitochondrial electron transport, cytochrome c to oxygen (GO:0006123)	45124	0.000278477	0.00679358	0	0	7.60154	62.2276	COX7B;COX7A2L;NDUFA4;CYCS;COX5B;COX6C;COX7C
regulation of cholesterol biosynthetic process (GO:0045540)	45124	0.000278477	0.00679358	0	0	7.60154	62.2276	ABCA2;MBTPS1;APOE;ABCG1;KPNB1;RAN;SOD1
retrograde protein transport, ER to cytosol (GO:0030970)	45124	0.000278477	0.00679358	0	0	7.60154	62.2276	VCP;HM13;TMEM129;AUP1;SEC61B;HERPUD1;HSP90B1
regulation of receptor-mediated endocytosis (GO:0048259)	11/39	0.000278669	0.00679358	0	0	4.27212	34.9694	C3;LRPAP1;VTN;ARF1;HNRNPK;SERPINE1;APOC1;RAC1;CLU;B2M;ARF6
chaperone-mediated protein complex assembly (GO:0051131)	45160	0.000280073	0.00679358	0	0	6.20767	50.7816	HSP90AA1;HSP90AB1;HSPA4;PTGES3;LONP1;CLU;HSPD1;HSPA1A
peptidyl-threonine dephosphorylation (GO:0035970)	45160	0.000280073	0.00679358	0	0	6.20767	50.7816	PPP2CA;DUSP5;PPP5C;DUSP1;DUSP16;DUSP6;PPM1G;PPP1CA
negative regulation of cellular protein metabolic process (GO:0032269)	19/94	0.000287965	0.00694935	0	0	2.76092	22.5089	BTG2;SERPINE2;IGFBP5;PCIF1;RPL13A;YBX1;CST3;ILF3;LARP1;NCL;CAPRIN1;ENC1;RPS3;AKT1;APOE;CALR;PAIP2;GAPDH;LSM14A
membrane organization (GO:0061024)	37/242	0.000312567	0.00750479	0	0	1.97424	15.9335	NAPA;TFRC;SAR1A;CLTB;CLTA;AP2A1;WASL;ACTB;ACTG1;TIMM50;SLC9A3R1;CHMP1A;UBC;AP2S1;REPS2;PIP5K1C;RPS27A;LDLR;AP2M1;ACTR3;HSPA8;ACTR2;TOR1A;MX1;AP3D1;HUWE1;SYP;IGF2R;EPN1;DNM2;OXA1L;DAB2;ARPC2;BIN1;ARPC3;UBA52;VAMP2
regulation of cellular response to stress (GO:0080135)	22/118	0.000334579	0.00799272	0	0	2.49915	19.9998	YWHAE;HSPA8;HSP90AA1;NPM1;HSP90AB1;NUP188;HSBP1;AMFR;PTGES3;DNAJB1;CHCHD2;PINK1;NUP62;AKT1S1;HSF1;ABL1;NUPR1;FKBP4;SLC38A2;IER3;MCL1;HSPA1A
positive regulation of fibroblast proliferation (GO:0048146)	45197	0.00034048	0.00809283	0	0	5.14748	41.1034	CD74;PDGFRA;CDK6;DHX9;CDK4;FN1;MIF;GAS6;AGT
negative regulation of blood coagulation (GO:0030195)	11/40	0.000355269	0.0084021	0	0	4.12458	32.76	FGB;VTN;FGA;PDGFRA;SERPINE2;PLAU;SERPINE1;FGG;SERPING1;APOE;A2M
negative regulation of mitochondrion organization (GO:0010823)	10/34	0.000361728	0.00842844	0	0	4.52933	35.8932	VAT1;PINK1;GPX1;TFRC;BNIP3;HUWE1;AKT1;GHITM;CLU;HSPA1A
protein insertion into membrane (GO:0051205)	10/34	0.000361728	0.00842844	0	0	4.52933	35.8932	ALDH3A2;APP;CYB5A;OXA1L;CCDC47;SEC61G;SGTA;HMOX1;SEC61B;VAMP2
regulation of amyloid-beta formation (GO:1902003)	10/34	0.000361728	0.00842844	0	0	4.52933	35.8932	EFNA1;ABCA2;NTRK2;GSK3A;TMED10;BIN1;APOE;CLU;SORL1;ABCG1
protein localization to mitochondrion (GO:0070585)	45090	0.000370058	0.00858026	0	0	9.30402	73.519	DNAJA1;PINK1;AKT1;ISG15;HK2;HK1
monocarboxylic acid metabolic process (GO:0032787)	25/143	0.000383055	0.00883359	0	0	2.31183	18.1879	ADH1C;ADH1B;GLO1;ABAT;CYP3A4;LDHB;SCPEP1;LDHA;BSG;ME1;CD36;CKB;SLC16A3;GGT5;PDHA1;SLC16A1;ACSL4;ACADSB;ALDH4A1;GRHPR;SLC6A8;PC;FASN;VDAC1;ECHDC3
proteolysis involved in cellular protein catabolic process (GO:0051603)	16/74	0.000384719	0.00883359	0	0	3.00387	23.6194	VCP;ZER1;HM13;TNFAIP3;NEDD8;ISG15;NR1D1;PSMA6;UBC;LONP1;MDM2;YME1L1;CTSF;RPS27A;UBA52;LGMN
blood vessel endothelial cell migration (GO:0043534)	45161	0.000397769	0.00908911	0	0	5.79351	45.3611	NRP1;NR4A1;KDR;AKT1;MYH9;EMP2;ROBO1;VEGFA
ATF6-mediated unfolded protein response (GO:0036500)	45055	0.0004061	0.00910356	0	0	13.5625	105.909	MBTPS1;HSPA5;DDIT3;CALR;HSP90B1
fructose 1,6-bisphosphate metabolic process (GO:0030388)	45055	0.0004061	0.00910356	0	0	13.5625	105.909	PFKL;ALDOC;ALDOA;PFKM;PFKP
L-ascorbic acid metabolic process (GO:0019852)	45055	0.0004061	0.00910356	0	0	13.5625	105.909	CYB5A;SLC23A2;CYB5R3;RGN;SLC2A1
plasminogen activation (GO:0031639)	45055	0.0004061	0.00910356	0	0	13.5625	105.909	FGB;FGA;PLAU;FGG;PGK1
regulation of cysteine-type endopeptidase activity involved in apoptotic process (GO:0043281)	18/89	0.000408547	0.00911522	0	0	2.76193	21.551	YWHAE;BCAP31;GPX1;ARL6IP1;PDCD6;SIAH2;IFI6;DHCR24;THBS1;MT3;VEGFA;ARL6IP5;AKT1;CYCS;SFN;GAS6;CTSD;MAP3K5
epithelial to mesenchymal transition (GO:0001837)	12/47	0.000411783	0.00914429	0	0	3.72918	29.069	DDX17;OLFM1;TRIM28;DLG5;CTNNB1;S100A4;HIF1A;HNRNPAB;TBX3;WNT4;ENG;FGFR1
regulation of macroautophagy (GO:0016241)	21/112	0.000417617	0.0092305	0	0	2.51581	19.5754	BNIP3L;ATP6V1G1;ATP6V0B;ATP6V0E1;BNIP3;GNAI3;SUPT5H;PRKAB1;DCN;UCHL1;PINK1;LARP1;CAPNS1;KDR;ATP6V1B2;UBQLN1;AKT1;CAPN1;PRKACA;GAPDH;SNX5
regulation of telomerase RNA localization to Cajal body (GO:1904872)	45125	0.000422524	0.00929552	0	0	6.91012	53.6865	CCT3;CCT6A;RUVBL2;CCT8;CCT7;CCT5;CCT4
positive regulation of multicellular organismal process (GO:0051240)	48/345	0.000431812	0.00945588	0	0	1.7706	13.7178	LRPAP1;TFRC;EPAS1;SERPINE1;EHMT1;ENO1;PTN;AGPAT2;SDCBP;GJA1;RPS19;MDK;HSF1;UCP2;CFL1;S100A13;STAT6;APOE;CD36;HADH;FGB;DYNC1H1;FGA;FGG;NME2;G0S2;MIF;PRKAB1;PRLR;SORL1;AGT;GADD45G;VEGFA;TGFBR2;SOD1;COL1A1;OLFM1;DAB2;IL6;FABP4;BMP1;SCD;GNAS;CTNNB1;GAS6;PPIB;GAPDH;B4GALT5
glycosaminoglycan metabolic process (GO:0030203)	13/54	0.000446165	0.00968056	0	0	3.44966	26.6135	SDC4;SDC2;SDC3;XYLT1;HSPG2;GNS;NAGLU;GLB1;GPC1;HAS1;SDC1;GUSB;AGRN
regulation of proteasomal protein catabolic process (GO:0061136)	13/54	0.000446165	0.00968056	0	0	3.44966	26.6135	HSP90AB1;GPX1;RAD23A;RAD23B;ALAD;PINK1;PSMC5;XPO1;PSME1;PSME2;NUPR1;APOE;PRKACA
gluconeogenesis (GO:0006094)	11/41	0.0004488	0.00969326	0	0	3.98687	30.7345	GPI;TPI1;PC;MDH2;PGAM1;PGK1;ALDOC;ENO1;ENO2;ALDOA;GAPDH
negative regulation of transferase activity (GO:0051348)	45198	0.000456918	0.00977928	0	0	4.88984	37.6078	CDKN1C;EIF4A2;PRDX3;GSK3A;ZFP36;ABL1;HNRNPU;IRS2;PHPT1
response to cadmium ion (GO:0046686)	45198	0.000456918	0.00977928	0	0	4.88984	37.6078	MT2A;HSF1;AKR1C3;MT1F;AKT1;MT1G;MT1X;MT3;MT1E
regulation of lipid biosynthetic process (GO:0046890)	10/35	0.000468377	0.00997938	0	0	4.34792	33.3322	C3;NR5A1;MLXIPL;ASAH1;EIF6;STAR;MID1IP1;PDK4;AKT1;APOE
positive regulation of apoptotic process (GO:0043065)	44/310	0.000478997	0.0101599	0	0	1.81092	13.8423	TOP2A;ITGB1;BTG1;CLU;HSPD1;PREX1;AIFM1;SMPD1;UBC;ARL6IP5;RPS3;ABL1;CYP1B1;RPS27A;CTSD;PHLDA1;MAP3K5;PHLDA3;TGM2;PSENEN;BNIP3L;TNFRSF12A;IGFBP3;BNIP3;RPS6;DUSP6;GADD45G;RHOB;VAV2;DNM2;SOD1;DNAJA1;OLFM1;TRAF7;IL6;BIN1;DDIT3;CTNNB1;SIK1;RNPS1;NUPR1;UBA52;SQSTM1;NGEF
glucose metabolic process (GO:0006006)	14/62	0.000550456	0.0115674	0	0	3.17392	23.8195	GPI;TPI1;MDH2;PGAM1;IRS2;ENO1;ENO2;PC;PGK1;ALDOC;APOD;GALM;ALDOA;GAPDH
positive regulation of cell differentiation (GO:0045597)	38/258	0.000552169	0.0115674	0	0	1.88893	14.1701	IFITM1;BTG1;PKDCC;HSP90AB1;LRP3;PTN;ZFP36L1;CDC42;SDCBP;GJA1;ZFP36;MDK;GPC1;KDR;ABL1;AKT1;LRRC8A;CD36;ZNF385A;WNT4;MEF2C;IGFBP3;RARRES2;PA2G4;AGT;TGFBR2;COL1A1;SLC6A6;NUDT21;OLFM1;PCP4;DAB2;IL6;ID2;AGTR1;CTNNB1;TCF3;FGFR1
positive regulation of cell-substrate junction organization (GO:0150117)	45162	0.000552694	0.0115674	0	0	5.43112	40.7372	NRP1;IQSEC1;ABL1;KDR;RAC1;VEGFA;ARF6;S100A10
negative regulation of signal transduction (GO:0009968)	39/267	0.000555535	0.0115757	0	0	1.87092	14.0236	LRPAP1;NDRG4;VCP;GSK3A;YWHAB;NXN;PDCD6;MAZ;TNFAIP3;APCDD1;THBS1;GLIS2;SLC9A3R1;WIF1;SMPD1;GPC1;AKT1;APOD;PRAME;TLE1;IGFBP5;GDF15;SIAH2;IGFBP3;NR0B1;AGT;DCN;DLK1;SULF2;PTPRE;MMP14;CILP;DDIT4;MMRN2;TMBIM1;TAX1BP3;TMBIM6;CALR;LGMN
positive regulation of telomere maintenance via telomere lengthening (GO:1904358)	10/36	0.000599848	0.0124206	0	0	4.18046	31.0142	CCT3;CCT6A;XRCC5;HNRNPA2B1;CTNNB1;CCT8;CCT7;HNRNPA1;CCT5;CCT4
branching involved in blood vessel morphogenesis (GO:0001569)	45091	0.000601336	0.0124206	0	0	8.14057	60.3734	NRP1;KDR;CTNNB1;TGFBR2;VEGFA;ENG
cellular response to copper ion (GO:0071280)	45126	0.000620374	0.0125473	0	0	6.33393	46.7772	MT2A;HSF1;MT1F;MT1G;MT1X;MT3;MT1E
ethanol metabolic process (GO:0006067)	45126	0.000620374	0.0125473	0	0	6.33393	46.7772	ADH1C;ALDH1B1;ALDH2;ADH1B;ALDH1A1;ADH5;SULT2A1
maintenance of protein localization in organelle (GO:0072595)	45126	0.000620374	0.0125473	0	0	6.33393	46.7772	PINK1;HSPA5;ARL2;HNRNPU;AKT1;HK2;HK1
negative regulation of oxidative stress-induced intrinsic apoptotic signaling pathway (GO:1902176)	45126	0.000620374	0.0125473	0	0	6.33393	46.7772	PINK1;NONO;HSPB1;AKT1;SOD2;HIF1A;PPIA
response to hydrogen peroxide (GO:0042542)	12/49	0.000620733	0.0125473	0	0	3.52722	26.0471	PRDX3;IL6;GPX1;ABL1;RPS3;HBB;TNFAIP3;CYP1B1;HMOX1;MAP3K5;RHOB;SOD1
regulation of cell differentiation (GO:0045595)	26/156	0.000632034	0.0127214	0	0	2.18223	16.0756	HSP90AB1;ZFP36L1;PPP2CA;LGALS3;PTBP1;PPP2R1A;MDK;PRAME;PRKACA;FADS1;YWHAG;YWHAH;DDX17;IGF2;EMP2;NR1D1;PA2G4;CDK9;SLC6A6;CDK6;BIN1;ID2;OCIAD1;SIK1;ANP32B;FGFR1
positive regulation of cell migration (GO:0030335)	39/269	0.000643936	0.012906	0	0	1.85445	13.6263	ITGB1;NRP1;CSF1R;CD151;MAZ;SEMA3B;CLDN1;HIF1A;THBS1;ACTG1;FAM83H;SDCBP;VTN;PLAU;MDK;AKT2;PDGFD;KDR;ENPP2;S100A11;SEMA6B;PDGFRA;HSPA5;SEMA4B;RDX;FN1;PRKCA;LAMB1;ACTN4;SOD2;RAB11A;VEGFA;COL1A1;PTP4A1;MMP14;DAB2;CXCL12;PFN1;MAPRE1
positive regulation of intracellular protein transport (GO:0090316)	25/148	0.000650042	0.0129734	0	0	2.21724	16.2712	YWHAE;GSK3A;SAR1A;YWHAB;UBE2D3;OAZ1;UBL5;TRIM28;YWHAQ;AKT2;SFN;DMAP1;YWHAG;YWHAH;SEC16A;HUWE1;YWHAZ;SORL1;PINK1;RHOU;ANP32B;SAE1;GAS6;VAMP2;RAN
cellular response to reactive oxygen species (GO:0034614)	14/63	0.000653431	0.0129863	0	0	3.10897	22.7989	PDGFRA;PXN;AKR1C3;TNFAIP3;RHOB;PRDX3;PRDX5;IL6;ABL1;RPS3;AKT1;CYP1B1;PDK2;MAP3K5
mineralocorticoid biosynthetic process (GO:0006705)	45022	0.000666055	0.0130184	0	0	21.6896	158.641	HSD3B2;CYP21A2;CYP11B1;CACNA1H
negative regulation of trophoblast cell migration (GO:1901164)	45022	0.000666055	0.0130184	0	0	21.6896	158.641	GJA1;ARHGDIB;CALR;TIMP1
positive regulation of tau-protein kinase activity (GO:1902949)	45022	0.000666055	0.0130184	0	0	21.6896	158.641	EGR1;HSP90AA1;HSP90AB1;CLU
regulation of long-chain fatty acid import across plasma membrane (GO:0010746)	45022	0.000666055	0.0130184	0	0	21.6896	158.641	AKT2;AKT1;IRS2;THBS1
regulation of cell cycle G2/M phase transition (GO:1902749)	17/85	0.000669081	0.0130237	0	0	2.72239	19.8996	YWHAE;DYNC1H1;HSP90AA1;NPM1;DCTN2;TUBB;CSNK1E;DYNLL1;TPX2;CENPF;TUBA1A;PPP2R1A;PRKAR2B;PRKACA;ATF5;MAPRE1;YWHAG
Fc-gamma receptor signaling pathway involved in phagocytosis (GO:0038096)	15/71	0.000749011	0.0140491	0	0	2.91528	20.9806	ACTR3;ACTR2;HSP90AA1;HSP90AB1;MYO10;ARPC1B;WASL;ACTB;ACTG1;VAV2;CDC42;ARPC2;ARPC3;ABL1;RAC1
ribosomal large subunit assembly (GO:0000027)	45163	0.000752974	0.0140491	0	0	5.11136	36.7582	RPL5;TRAF7;RPL3;RPL10;RPL11;RPLP0;RPL24;RPL6
positive regulation of cell morphogenesis involved in differentiation (GO:0010770)	12/50	0.000754711	0.0140491	0	0	3.43421	24.6891	FGB;CDC42;NRP1;FGA;MDK;CAPRIN1;FGG;ABL1;RAC1;CALR;P4HB;S100A10
regulation of complement activation (GO:0030449)	12/50	0.000754711	0.0140491	0	0	3.43421	24.6891	C3;C4A;C1QA;VTN;C1S;C7;CFI;SERPING1;C4BPA;CD46;CLU;PHB2
fructose 6-phosphate metabolic process (GO:0006002)	45056	0.000755593	0.0140491	0	0	10.8494	77.9858	PFKL;PFKM;HK2;PFKP;HK1
modification-dependent macromolecule catabolic process (GO:0043632)	45056	0.000755593	0.0140491	0	0	10.8494	77.9858	UBC;ISG15;NEDD8;RPS27A;UBA52
regulation of tau-protein kinase activity (GO:1902947)	45056	0.000755593	0.0140491	0	0	10.8494	77.9858	EGR1;HSP90AA1;HSP90AB1;CLU;SORL1
removal of superoxide radicals (GO:0019430)	45056	0.000755593	0.0140491	0	0	10.8494	77.9858	PRDX2;PRDX1;SOD2;MT3;SOD1
regulation of phosphorylation (GO:0042325)	22/125	0.00076024	0.0140491	0	0	2.32841	16.7224	CDKN1C;APP;NRP1;NUP188;MCM7;CDKN2A;PGAM1;PTGES3;FN1;HSPB1;EMP2;MIF;LDB2;DYNLL1;HIF1A;THBS1;PPP2CA;SDCBP;EIF6;NUP62;PLXNB2;INHA
negative regulation of epithelial cell apoptotic process (GO:1904036)	10/37	0.000760374	0.0140491	0	0	4.02541	28.9093	FGB;FGA;MDK;SERPINE1;FGG;KDR;TNFAIP3;NUPR1;GAS6;PAK4
phagosome maturation (GO:0090382)	10/37	0.000760374	0.0140491	0	0	4.02541	28.9093	ATP6V0B;ATP6V1G1;ATP6V0E1;RAB31;RAB14;RAB34;ATP6V1B2;RAB38;TCIRG1;RAB7A
regulation of actin cytoskeleton reorganization (GO:2000249)	10/37	0.000760374	0.0140491	0	0	4.02541	28.9093	CDC42;CSF1R;NRP1;PDGFRA;MDK;ARHGDIA;ARHGDIB;ABL1;IQGAP2;PHPT1
regulation of transport (GO:0051049)	10/37	0.000760374	0.0140491	0	0	4.02541	28.9093	DNAJA1;NRP1;MBTPS1;PINK1;ARL6IP5;REEP6;ACTB;RAB11A;VAMP2;ACTG1
transport across blood-brain barrier (GO:0150104)	17/86	0.000769324	0.0141591	0	0	2.68279	19.2356	ABCA2;ABCB1;SLC16A1;SLC44A1;TFRC;ATP2A3;SLC2A1;LRP3;SLC1A4;SLC1A5;SLC7A5;SLC9A3R1;SLC6A6;SLC6A9;CD36;SLC29A1;SLC38A2
regulation of reactive oxygen species metabolic process (GO:2000377)	13/57	0.000776638	0.0142384	0	0	3.21393	23.0134	ARF4;CBR1;AKR1C3;THBS1;MT3;AGT;TGFBR2;ACE2;PINK1;EIF6;AGTR1;CYP1B1;RAC1
negative regulation of response to DNA damage stimulus (GO:2001021)	9/31	0.000788027	0.0143914	0	0	4.44482	31.7626	CD74;TMEM161A;CXCL12;RPS3;MDM2;PTTG1IP;MIF;CLU;TPT1
regulation of kinase activity (GO:0043549)	18/94	0.00080994	0.0147347	0	0	2.57951	18.3624	CDKN1C;DDR1;TSPYL2;PDGFRA;CSF1R;CD74;NTRK2;HNRNPU;IRS2;EMP2;LDB2;SOD1;EEF1A1;PRDX3;SLC9A3R1;KDR;HLA-DRB1;FGFR1
negative regulation of cellular process (GO:0048523)	70/566	0.000829001	0.0150237	0	0	1.54981	10.9963	APP;COL18A1;BTG2;IFITM1;BTG1;TXNDC12;ENO1;CLU;GJA1;MDK;PPP2R1A;FTH1;ARHGDIA;CHMP1A;ARHGDIB;NUP62;CYP1B1;TSPYL2;BNIP3L;DUSP1;TESC;IGFBP3;ACTN1;MIF;PPP2R5C;NME1;RHOB;CSNK2B;TXNIP;MYH9;TMBIM6;NUPR1;ATF5;TNFRSF21;LRPAP1;CTBP1;PPP2CA;SLC9A3R1;RBBP4;PLXNA1;SH3BP4;PRAME;IGFBP7;RBBP7;S100A11;CD164;NPM1;CDKN2A;NR1H2;BNIP3;OSGIN1;SOD2;DHRS2;MT3;DCBLD2;CHERP;SMARCA4;BST2;NR4A1;FABP3;IL6;CDK6;DLG5;PLXNB2;CTN…
response to endoplasmic reticulum stress (GO:0034976)	20/110	0.000850545	0.0153553	0	0	2.42132	17.1178	PDIA3;BCAP31;MBTPS1;VCP;HSPA5;SEC16A;CCDC47;ATP2A3;EIF2S1;THBS1;PDIA4;HSP90B1;HERPUD1;ERP44;AIFM1;DDIT3;UBQLN1;HYOU1;P4HB;MAP3K5
positive regulation of receptor-mediated endocytosis (GO:0048260)	11/44	0.000860728	0.01548	0	0	3.62384	25.5761	C3;CD63;VTN;DAB2;HNRNPK;ANXA2;SERPINE1;WASL;CLU;B2M;VEGFA
Fc-gamma receptor signaling pathway (GO:0038094)	15/72	0.000873326	0.0156471	0	0	2.86398	20.1716	ACTR3;ACTR2;HSP90AA1;HSP90AB1;MYO10;ARPC1B;WASL;ACTB;ACTG1;VAV2;CDC42;ARPC2;ARPC3;ABL1;RAC1
nitrogen compound transport (GO:0071705)	24/143	0.00090608	0.0161515	0	0	2.19926	15.4089	SLC48A1;SLC44A1;SLC44A2;HBB;SLC1A4;SLC3A2;SLC1A5;SCAMP3;HSP90B1;SCAMP4;SLC6A6;SLC7A5;CENPF;SLC6A8;CHMP1A;ARL6IP5;TXNIP;MYH9;RAB38;RHCG;SLC38A2;VAMP2;CD320;RAB7A
cholesterol transport (GO:0030301)	12/51	0.000912013	0.0161515	0	0	3.34597	23.4213	SCARB1;SOAT1;STAR;NPC2;APOC1;CD36;APOE;ABCA8;CLU;LDLR;ABCG1;CES1
regulation of cellular amine metabolic process (GO:0033238)	12/51	0.000912013	0.0161515	0	0	3.34597	23.4213	PSMD8;PSMA6;PSMB7;NQO1;PSMB4;PSMC5;PSMB5;PSMD4;PSMC4;PSME1;PSME2;OAZ1
negative regulation of macromolecule metabolic process (GO:0010605)	30/194	0.000915136	0.0161515	0	0	1.99701	13.9719	APP;LRPAP1;DNMT1;HSP90AB1;CITED2;LRP3;HIF1A;ROBO1;SDCBP;KDR;APOE;LDLR;WNT4;MEF2C;MAP2K2;MIF;NR0B2;VEGFA;SLC7A5;OLFM1;PINK1;PC;CILP;SUB1;ID2;RIN3;CD46;TARDBP;LGMN;ENG
Arp2/3 complex-mediated actin nucleation (GO:0034314)	45092	0.000930755	0.0161855	0	0	7.23567	50.5014	ACTR3;ACTR2;ARPC2;ARPC3;ARPC1B;IQGAP2
C21-steroid hormone biosynthetic process (GO:0006700)	45092	0.000930755	0.0161855	0	0	7.23567	50.5014	STAR;CYP11A1;CYP11B1;FDXR;AKR1B1;CACNA1H
endoplasmic reticulum to cytosol transport (GO:1903513)	45092	0.000930755	0.0161855	0	0	7.23567	50.5014	VCP;TMEM129;AUP1;SEC61B;HERPUD1;HSP90B1
regulation of aerobic respiration (GO:1903715)	45092	0.000930755	0.0161855	0	0	7.23567	50.5014	VCP;COX7A2L;PINK1;SHMT2;COX7A2;COX7A1
negative regulation of extrinsic apoptotic signaling pathway (GO:2001237)	16/80	0.000951735	0.0164898	0	0	2.72136	18.9331	FGB;FGA;GPX1;GSTP1;SIAH2;SERPINE1;FGG;IFI6;TNFAIP3;THBS1;LGALS3;TMBIM1;AKT1;HMOX1;MCL1;HSPA1A
positive regulation of cell motility (GO:2000147)	33/221	0.000972899	0.0167949	0	0	1.9172	13.2962	ITGB1;CSF1R;CD151;MAZ;SEMA3B;CLDN1;THBS1;ACTG1;FAM83H;SDCBP;PLAU;MDK;AKT2;PDGFD;KDR;DUOX2;SEMA6B;PDGFRA;HSPA5;SEMA4B;RDX;PRKCA;LAMB1;ACTN4;SOD2;VEGFA;COL1A1;PTP4A1;MMP14;DAB2;CXCL12;MAPRE1;PHPT1
clathrin-dependent endocytosis (GO:0072583)	45164	0.00100769	0.0171452	0	0	4.82713	33.3077	CANX;CLTB;AP2S1;CLTA;AP2A1;GPR107;PIP5K1C;AP2M1
negative regulation of intrinsic apoptotic signaling pathway in response to DNA damage (GO:1902230)	45164	0.00100769	0.0171452	0	0	4.82713	33.3077	CD74;MUC1;TMEM161A;CXCL12;MIF;CLU;ZNF385A;TPT1
negative regulation of proteolysis involved in cellular protein catabolic process (GO:1903051)	45164	0.00100769	0.0171452	0	0	4.82713	33.3077	ALAD;EFNA1;RPL5;HSP90AB1;RPS7;RPL23;RPL11;SGTA
negative regulation of receptor-mediated endocytosis (GO:0048261)	45164	0.00100769	0.0171452	0	0	4.82713	33.3077	APP;LRPAP1;SDCBP;ABCA2;APOC1;RIN3;RAC1;ARF6
insulin receptor signaling pathway (GO:0008286)	15/73	0.00101466	0.0172019	0	0	2.81445	19.4006	GSK3A;ATP6V0B;ATP6V1G1;ATP6V0E1;SHC1;RARRES2;IGF2;IRS2;TCIRG1;AKT2;NAMPT;PDK4;ATP6V1B2;AKT1;PDK2
regulation of autophagy (GO:0010506)	34/231	0.00106193	0.0179391	0	0	1.88526	12.9096	GSK3A;HSPB1;FOXK1;GOLGA2;UCHL1;CAPNS1;PSAP;ABL1;UBQLN1;AKT1;SH3BP4;CAPN1;PRKACA;SNX5;MCL1;CTSA;ATP6V1G1;ATP6V0B;ATP6V0E1;BNIP3;PRKAB1;MT3;DCN;TPCN1;EEF1A1;TMEM59;DAP;PINK1;DDIT3;EEF1A2;ATP6V1B2;VDAC1;NUPR1;GAPDH
selective autophagy (GO:0061912)	13/59	0.00109552	0.0183779	0	0	3.07385	20.953	DYNC1H1;TEX264;AUP1;DYNLL1;PHB2;MAP1LC3B;UBC;UBQLN1;VIM;RPS27A;SQSTM1;UBA52;RAB7A
response to peptide hormone (GO:0043434)	12/52	0.00109568	0.0183779	0	0	3.26214	22.236	STAT5A;STAT5B;EIF2B2;IGFBP5;EIF6;CYP11A1;SORT1;STAT1;CYP11B1;AKT1;STAT6;ZFP36L1
proteasomal protein catabolic process (GO:0010498)	31/205	0.00110598	0.0184851	0	0	1.94508	13.2402	VCP;GSK3A;CCDC47;UBE2D3;PSMD8;PSMB7;UCHL1;PSMB4;PSMB5;PSMD4;PCBP2;ENC1;PRAME;FBXW5;SIAH2;HUWE1;RAD23A;NR1D1;PPP2R5C;RAD23B;PSMA6;PSMC5;CDC34;IFI27;PSMC4;DDIT3;PSME1;MDM2;PSME2;CTNNB1;RNF187
post-Golgi vesicle-mediated transport (GO:0006892)	17/89	0.00115042	0.0190929	0	0	2.57058	17.3967	NAPA;APP;HSPA8;ARF1;SORT1;CLTA;AP2A1;SORL1;SCAMP3;DNM2;RAB14;BLOC1S1;FTH1;AP1S1;VAMP2;FTL;AP1M1
protein import (GO:0017038)	17/89	0.00115042	0.0190929	0	0	2.57058	17.3967	HSP90AA1;NUP188;HSPA4;NUTF2;PTTG1IP;CLU;PHB2;ALDH3A2;SAMM50;LAMP2;NUP62;AKT1;APOE;TNPO1;TNPO2;KPNB1;RAN
Fc receptor mediated stimulatory signaling pathway (GO:0002431)	15/74	0.00117482	0.0193619	0	0	2.76659	18.6652	ACTR3;ACTR2;HSP90AA1;HSP90AB1;MYO10;ARPC1B;WASL;ACTB;ACTG1;VAV2;CDC42;ARPC2;ARPC3;ABL1;RAC1
negative regulation of protein binding (GO:0032091)	15/74	0.00117482	0.0193619	0	0	2.76659	18.6652	LRPAP1;ATP2A3;CSNK1E;GTF2F1;SORL1;ACTB;PTPRF;PPP1CA;GOLGA2;DAB2;SLPI;AKT1;SYMPK;TMBIM6;B2M
glycosaminoglycan biosynthetic process (GO:0006024)	18/97	0.00118512	0.0194391	0	0	2.48115	16.7178	B4GALT1;CHPF;SDC4;CHPF2;LUM;SDC2;SDC3;BGN;XYLT1;HSPG2;DCN;VCAN;CHSY1;GPC1;HAS1;SDC1;AGRN;B4GALT5
endothelial cell migration (GO:0043542)	10/39	0.00118771	0.0194391	0	0	3.74739	25.2414	NRP1;NR4A1;STAT1;PXN;ABL1;CYP1B1;MYH9;EMP2;FSTL1;VEGFA
positive regulation of protein phosphorylation (GO:0001934)	49/371	0.00121384	0.019746	0	0	1.66586	11.1845	APP;NRP1;HSP90AB1;TFRC;CCND3;CCND1;AKT2;KDR;ENPP2;AKT1;RAC1;HSP90AA1;MIF;TWSG1;CSNK2B;ITGA5;GAS6;PPIA;ENG;CSF1R;TXN;C3;SDCBP;VTN;PDGFD;ABL1;TNFRSF14;CD74;NTRK2;XRCC6;XRCC5;GDF15;RARRES2;IGF2;MT3;AGT;VEGFA;CDK9;EFNA1;DAB2;IL6;PINK1;TAOK2;CDK2AP1;CALM3;CALM1;INHA;CALM2;HLA-DRB1
actin nucleation (GO:0045010)	45128	0.00123151	0.019746	0	0	5.42849	36.3682	ACTR3;ACTR2;ARPC2;ARPC3;ARPC1B;LMOD1;IQGAP2
aerobic respiration (GO:0009060)	45128	0.00123151	0.019746	0	0	5.42849	36.3682	OXA1L;NDUFS8;UQCRB;MDH2;BLOC1S1;UQCRC1;UQCRC2
hydrogen peroxide catabolic process (GO:0042744)	45128	0.00123151	0.019746	0	0	5.42849	36.3682	PRDX3;PRDX2;PRDX5;GPX1;GPX3;PRDX1;HBB
negative regulation of protein localization to plasma membrane (GO:1903077)	45128	0.00123151	0.019746	0	0	5.42849	36.3682	MRAP;TMEM59;DAB2;PKDCC;TMBIM1;GBP1;AP2M1
regulation of cholesterol metabolic process (GO:0090181)	45128	0.00123151	0.019746	0	0	5.42849	36.3682	ABCA2;MBTPS1;ACADVL;APOE;KPNB1;RAN;CES1
cellular response to superoxide (GO:0071451)	45057	0.00128893	0.0205078	0	0	9.0407	60.1564	PRDX2;PRDX1;SOD2;MT3;SOD1
peptidyl-proline hydroxylation (GO:0019511)	45057	0.00128893	0.0205078	0	0	9.0407	60.1564	EGLN1;CRTAP;P4HA1;P4HA2;P4HB
positive regulation of telomere maintenance via telomerase (GO:0032212)	9/33	0.00129204	0.0205078	0	0	4.07398	27.0982	CCT3;CCT6A;XRCC5;CTNNB1;CCT8;CCT7;HNRNPA1;CCT5;CCT4
negative regulation of translation (GO:0017148)	17/90	0.00130865	0.0205702	0	0	2.53523	16.8308	BTG2;IGFBP5;PCIF1;RPL13A;YBX1;ILF3;LARP1;NCL;CAPRIN1;ENC1;RPS3;EIF4EBP3;EIF3E;CALR;PAIP2;GAPDH;LSM14A
regulation of mRNA splicing, via spliceosome (GO:0048024)	17/90	0.00130865	0.0205702	0	0	2.53523	16.8308	DDX17;SF3B4;KHDRBS1;RBM8A;CIRBP;HNRNPU;PRDX6;RBM3;HNRNPL;PTBP1;HNRNPK;PUF60;U2AF2;NCL;RNPS1;HNRNPA1;RBMX
negative regulation of cysteine-type endopeptidase activity (GO:2000117)	12/53	0.00130901	0.0205702	0	0	3.1824	21.1263	YWHAE;GPX1;ARL6IP1;SIAH2;IFI6;AKT1;SFN;DHCR24;GAS6;THBS1;MT3;VEGFA
negative regulation of endothelial cell apoptotic process (GO:2000352)	45165	0.00132686	0.0207131	0	0	4.57282	30.2947	FGB;FGA;SERPINE1;FGG;KDR;TNFAIP3;GAS6;PAK4
positive regulation of mitotic cell cycle (GO:0045931)	45165	0.00132686	0.0207131	0	0	4.57282	30.2947	APP;CCNB1;HSF1;MDM2;HES1;PRKCA;MEIS2;LGMN
RNA splicing (GO:0008380)	18/98	0.00133922	0.0208371	0	0	2.45	16.2084	SF3B4;SF3B3;RBM8A;FUS;NONO;U2AF1;LSM4;PPP2CA;PTBP1;SFPQ;PRPF6;SNRPD2;PPP2R1A;KHSRP;RNPS1;HNRNPC;TARDBP;SNRPB
activation of protein kinase activity (GO:0032147)	20/114	0.00134526	0.0208626	0	0	2.31777	15.3232	NRK;MAPKAP1;EMP2;TXN;PHB2;PRLR;MT3;TGFBR2;VEGFA;TPX2;PINK1;IRAK1;PRKAR2B;TAOK2;ABL1;AKT1;PRKACA;GAS6;PPIA;PAK4
protein localization to nucleus (GO:0034504)	19/106	0.00135029	0.0208722	0	0	2.37854	15.7161	YWHAE;TOR1A;NUP188;RPL11;HNRNPU;ARL2;NUTF2;PTTG1IP;PHB2;COL1A1;NUP62;MDM2;AKT1;PAF1;CALR;TNPO1;TNPO2;KPNB1;RAN
integrin-mediated signaling pathway (GO:0007229)	15/75	0.00135572	0.0208877	0	0	2.72033	17.9635	ITGB1;NRP1;LAMA5;DST;ITGB4;RCC2;NME2;FN1;ISG15;PTN;CDC42;DAB2;ABL1;MYH9;ITGA5
regulation of cellular component organization (GO:0051128)	23/139	0.00139426	0.0214118	0	0	2.1612	14.2107	HSPA8;RAB5B;HSP90AA1;TFRC;CISH;HNRNPU;TMEM97;SSRP1;MKI67;AGT;PINK1;NCLN;TAOK2;AGTR1;ABL1;AP2S1;SPOCK1;CHPT1;APOE;CD36;ATF5;SGK1;PAK4
positive regulation of phosphorylation (GO:0042327)	36/253	0.00142556	0.0215648	0	0	1.81236	11.8768	DDR1;APP;NRP1;CSF1R;TFRC;HIF1A;THBS1;C3;SDCBP;CCND3;CCND1;AKT2;KDR;ABL1;AKT1;RAC1;CD74;PDGFRA;NTRK2;HSP90AA1;PTGES3;RARRES2;IGF2;MIF;MT3;VEGFA;EFNA1;MLXIPL;DAB2;PINK1;CDK2AP1;GAS6;PPIA;HLA-DRB1;ENG;FGFR1
aldehyde biosynthetic process (GO:0046184)	45023	0.00144981	0.0215648	0	0	14.4589	94.5082	TPI1;CYP11B1;TKT;CACNA1H
antigen processing and presentation of endogenous peptide antigen via MHC class I via ER pathway (GO:0002484)	45023	0.00144981	0.0215648	0	0	14.4589	94.5082	HLA-B;HLA-C;HLA-A;HLA-E
antigen processing and presentation of endogenous peptide antigen via MHC class I via ER pathway, TAP-independent (GO:0002486)	45023	0.00144981	0.0215648	0	0	14.4589	94.5082	HLA-B;HLA-C;HLA-A;HLA-E
modulation by symbiont of host defense response (GO:0052031)	45023	0.00144981	0.0215648	0	0	14.4589	94.5082	UBC;RPS27A;B2M;UBA52
positive regulation of ER-associated ubiquitin-dependent protein catabolic process (GO:1903071)	45023	0.00144981	0.0215648	0	0	14.4589	94.5082	BCAP31;SGTA;UBQLN1;HERPUD1
posttranslational protein targeting to membrane, translocation (GO:0031204)	45023	0.00144981	0.0215648	0	0	14.4589	94.5082	SEC61A1;HSPA5;SEC61G;SEC61B
response to host defenses (GO:0052200)	45023	0.00144981	0.0215648	0	0	14.4589	94.5082	UBC;RPS27A;B2M;UBA52
ribosomal small subunit export from nucleus (GO:0000056)	45023	0.00144981	0.0215648	0	0	14.4589	94.5082	RPS15;NPM1;XPO1;RAN
rRNA-containing ribonucleoprotein complex export from nucleus (GO:0071428)	45023	0.00144981	0.0215648	0	0	14.4589	94.5082	NPM1;XPO1;EIF6;RAN
positive regulation of intrinsic apoptotic signaling pathway (GO:2001244)	10/40	0.0014652	0.0216575	0	0	3.62228	23.6381	BCAP31;EIF5A;SLC9A3R1;SFPQ;RPS7;DDIT3;RPS3;NUPR1;S100A9;SOD1
sulfur compound catabolic process (GO:0044273)	10/40	0.0014652	0.0216575	0	0	3.62228	23.6381	GGT5;VCAN;TST;LUM;GLB1;BGN;GNS;DCN;ACAT1;TXN2
iron ion homeostasis (GO:0055072)	13/61	0.00151688	0.0222476	0	0	2.94545	19.1192	ATP6V1G1;TFRC;SLC40A1;NEDD8;CP;SOD1;BDH2;SLC22A17;FTH1;HMOX1;B2M;ISCU;FTL
pattern recognition receptor signaling pathway (GO:0002221)	13/61	0.00151688	0.0222476	0	0	2.94545	19.1192	FGB;FGA;FGG;HSP90B1;MAPKAPK3;IRAK1;UBC;CD36;CD14;RPS27A;S100A9;UBA52;LGMN
mitotic cell cycle phase transition (GO:0044772)	31/209	0.00151923	0.0222476	0	0	1.90095	12.3363	YWHAE;KHDRBS1;ABCB1;DCTN2;PPP6C;CCND3;CCNB1;TUBA1A;CCND1;PPP2R1A;PRKAR2B;ENSA;PRKACA;PHLDA1;YWHAG;DYNC1H1;HSP90AA1;CDKN2A;UBE2C;TUBB;CSNK1E;DYNLL1;DNM2;CDC34;CDK6;NASP;CDK4;UBE2S;TACC3;MAPRE1;FBXL7
positive regulation of leukocyte chemotaxis (GO:0002690)	12/54	0.00155554	0.0224879	0	0	3.10646	20.0862	CSF1R;IL6;CXCL12;MDK;RARRES2;SERPINE1;PTN;CALR;GAS6;THBS1;VEGFA;LGMN
regulation of cellular amino acid metabolic process (GO:0006521)	12/54	0.00155554	0.0224879	0	0	3.10646	20.0862	PSMD8;PSMA6;PSMB7;NQO1;PSMB4;PSMC5;PSMB5;PSMD4;PSMC4;PSME1;PSME2;OAZ1
regulation of humoral immune response (GO:0002920)	12/54	0.00155554	0.0224879	0	0	3.10646	20.0862	C3;C4A;C1QA;VTN;C1S;C7;CFI;SERPING1;C4BPA;CD46;CLU;PHB2
regulation of RNA splicing (GO:0043484)	15/76	0.00155941	0.0224879	0	0	2.67559	17.2935	KHDRBS1;AHNAK;FUS;HNRNPL;PTBP1;HNRNPK;POLR2A;SNRNP70;HNRNPH1;U2AF2;HNRNPF;TMBIM6;SLC38A2;RPS13;HSPA1A
RNA transport (GO:0050658)	15/76	0.00155941	0.0224879	0	0	2.67559	17.2935	SLBP;NUP188;RBM8A;U2AF1;YBX1;TGFBR2;ZFP36L1;ZFP36;TST;U2AF2;ZC3H11A;NUP62;HNRNPA2B1;RNPS1;HNRNPA1
organic cyclic compound biosynthetic process (GO:1901362)	9/34	0.00162695	0.0233196	0	0	3.9108	25.1115	HSD3B2;STAR;CYP21A2;CYP51A1;FDXR;LSS;PRLR;CYP17A1;FDFT1
termination of RNA polymerase II transcription (GO:0006369)	9/34	0.00162695	0.0233196	0	0	3.9108	25.1115	SLBP;NUDT21;PABPN1;CPSF1;MAZ;PAPOLA;SSU72;SYMPK;SNRPB
vascular transport (GO:0010232)	16/84	0.001636	0.0233785	0	0	2.56072	16.4283	ABCA2;ABCB1;SLC16A1;SLC44A1;TFRC;ATP2A3;SLC2A1;LRP3;SLC1A4;SLC1A5;SLC7A5;SLC9A3R1;SLC6A6;SLC6A9;SLC29A1;SLC38A2
positive regulation of angiogenesis (GO:0045766)	20/116	0.00167327	0.0234474	0	0	2.26924	14.5072	ITGB1;BTG1;HSPB6;PDCD6;SERPINE1;HSPB1;PRKCA;FUT1;HIF1A;THBS1;HK2;RHOB;VEGFA;MDK;KDR;CYP1B1;HMOX1;ANGPTL4;ITGA5;PAK4
sphingolipid metabolic process (GO:0006665)	20/116	0.00167327	0.0234474	0	0	2.26924	14.5072	CTSA;ABCA2;ELOVL1;ASAH1;TEX2;ALDH3A2;PPP2CA;SPTLC1;PPP2R1A;PRKD3;GLB1;ALDH3B1;SMPD1;NEU1;PSAP;ENPP2;SERINC1;ESYT2;ESYT1;CSNK1G2
fatty-acyl-CoA metabolic process (GO:0035337)	45129	0.00167552	0.0234474	0	0	5.06631	32.382	ACLY;DGAT1;SCD;FASN;SCD5;HSD17B4;ACSL4
glutathione derivative biosynthetic process (GO:1901687)	45129	0.00167552	0.0234474	0	0	5.06631	32.382	GSTA4;GSTP1;GSTA2;GSTA1;MGST1;MGST2;GSTT1
glutathione derivative metabolic process (GO:1901685)	45129	0.00167552	0.0234474	0	0	5.06631	32.382	GSTA4;GSTP1;GSTA2;GSTA1;MGST1;MGST2;GSTT1
negative regulation of lipid biosynthetic process (GO:0051055)	45129	0.00167552	0.0234474	0	0	5.06631	32.382	ABCA2;ACADVL;APOC1;AKR1C3;NR0B1;SIK1;WNT4
negative regulation of myeloid cell differentiation (GO:0045638)	45129	0.00167552	0.0234474	0	0	5.06631	32.382	MEIS1;ZFP36;CDK6;PRMT1;PAF1;MEIS2;ZFP36L1
skeletal system development (GO:0001501)	25/158	0.0016969	0.0236766	0	0	2.0494	13.073	PKDCC;ANKRD11;XYLT1;STC1;PAPSS2;GJA1;EBP;PRDX1;PLS3;RPL13;TGM2;IGF2;TBX3;SULF2;COL1A1;MMP14;VCAN;BMP1;COL1A2;CDH11;GNAS;ALPL;PPIB;INHA;FGFR1
negative regulation of kinase activity (GO:0033673)	13/62	0.00177328	0.0246695	0	0	2.88518	18.2774	CDKN1C;GSTP1;HNRNPU;HSPB1;IRS2;PRDX3;AKT1S1;AKT1;TAF7;SFN;PPIA;TRIB2;YWHAG
positive regulation of endothelial cell proliferation (GO:0001938)	15/77	0.00178809	0.0247989	0	0	2.63229	16.6535	STAT5A;NRP1;PDCD6;HMGB2;IGF2;PRKCA;HIF1A;VEGFA;NR4A1;MDK;KDR;AGTR1;AKT1;HMOX1;FGFR1
regulation of protein dephosphorylation (GO:0035304)	10/41	0.00179307	0.0247989	0	0	3.50524	22.1665	PTBP1;YWHAB;SMPD1;ENSA;SYMPK;CALM3;CALM1;CALM2;PPIA;HSP90B1
protein targeting (GO:0006605)	21/125	0.00181503	0.0250294	0	0	2.19977	13.8842	BCAP31;ICMT;TOMM40;RPL11;TOMM34;TIMM13;LTBP2;SRP14;TOMM20;SORL1;GABARAP;SDCBP;SEC61A1;NACA;CDC37;SEC61G;LAMP2;TAOK2;KIF13B;TOMM5;SLC25A6
negative regulation of cysteine-type endopeptidase activity involved in apoptotic process (GO:0043154)	12/55	0.00183906	0.0251409	0	0	3.03405	19.11	YWHAE;GPX1;ARL6IP1;SIAH2;IFI6;AKT1;SFN;DHCR24;GAS6;THBS1;MT3;VEGFA
negative regulation of protein modification by small protein conjugation or removal (GO:1903321)	12/55	0.00183906	0.0251409	0	0	3.03405	19.11	DNAJA1;RPL5;NXN;U2AF2;RPL11;RPS3;TNFAIP3;AKT1;CTNNB1;ISG15;SQSTM1;HSPA1A
regulation of blood vessel endothelial cell migration (GO:0043535)	12/55	0.00183906	0.0251409	0	0	3.03405	19.11	STAT5A;MEF2C;CSNK2B;KDR;HSPB1;AKT1;PRKCA;APOE;HIF1A;THBS1;VEGFA;FGFR1
MAPK cascade (GO:0000165)	41/303	0.00185663	0.0252115	0	0	1.71047	10.7572	YWHAE;SHC1;YWHAB;NRK;PEBP1;ARL2;IRS2;RASAL1;ZFP36L1;PSMD8;PSMB7;PPP1CC;PSMB4;ZFP36;PSMB5;PSMD4;PABPN1;HSF1;UBC;KDR;RPS27A;RALGDS;SPTAN1;MAP3K5;DUSP5;PDGFRA;MEF2C;ICMT;MAP2K2;MT3;DUSP6;PSMA6;PPP5C;PSMC5;PSMC4;TAOK2;PSME1;PSME2;CALM1;UBA52;FGFR1
regulation of protein phosphorylation (GO:0001932)	37/266	0.00185867	0.0252115	0	0	1.76499	11.0981	APP;CSF1R;TFRC;HSPB1;C3;PPP2CA;SLC9A3R1;CCND3;CCND1;AKT2;KDR;ABL1;AKT1;RAC1;TSPYL2;CD74;NTRK2;NPM1;HSP90AA1;IGFBP3;RARRES2;FN1;IGF2;PPP2R5C;MT3;VEGFA;SOD1;EFNA1;DAB2;PINK1;PLXNB2;CDK2AP1;GAS6;TARDBP;PPIA;HLA-DRB1;ENG
Wnt signaling pathway, planar cell polarity pathway (GO:0060071)	16/85	0.00186021	0.0252115	0	0	2.52347	15.8652	AP2A1;PSMD8;CDC42;PSMA6;PSMB7;PSMB4;PSMC5;PSMB5;PSMD4;PSMC4;PSME1;AP2S1;PSME2;RAC1;PFN1;AP2M1
negative regulation of intrinsic apoptotic signaling pathway by p53 class mediator (GO:1902254)	45094	0.00198577	0.0266902	0	0	5.91944	36.8293	CD74;MUC1;MDM2;MIF;PTTG1IP;ZNF385A
ribosomal small subunit assembly (GO:0000028)	45094	0.00198577	0.0266902	0	0	5.91944	36.8293	RPS15;RPS14;RPS19;XRCC5;RPS5;RPS27L
protein-containing complex assembly (GO:0065003)	37/267	0.00198625	0.0266902	0	0	1.75722	10.9326	NAPA;SERPINA1;TMED10;DHX9;GPAA1;PDCD6;SLC2A1;WASL;CLDN1;GOLGA2;SLC9A3R1;PPP6C;SAMM50;PPP2R1A;HSF1;REPS2;TMED2;HES1;AP2M1;SEC31A;GSDMD;FGB;CD74;FGA;TLE1;TRAPPC2L;CSNK1A1;SEC16A;FGG;FN1;SMARCA4;CXCL12;CSNK2B;MDM2;CTNNB1;FBXL7;VAMP2
cellular response to oxygen-containing compound (GO:1901701)	43/323	0.00200608	0.0268803	0	0	1.67895	10.4289	VCP;ABCB4;GSTP1;INSIG1;SERPINE1;PXN;HMGB2;TNFAIP3;AHR;ACTB;HSP90B1;ZFP36L1;PRDX3;PRDX5;ZFP36;SBNO2;IRAK1;PABPN1;RUVBL2;PDK4;RPS3;AKT1;SH3BP4;CD14;PDK2;TGM2;EGR1;UPF1;PDGFRA;MEF2C;IGFBP5;TESC;PDE2A;AKR1C3;NR1D1;MT3;IL6;KCNQ1;GNB1;PAF1;VIM;CD68;HCN2
positive regulation of lipid biosynthetic process (GO:0046889)	9/35	0.00202799	0.0269425	0	0	3.76018	23.3158	SCARB1;MLXIPL;FABP3;LPGAT1;MID1IP1;NR1H2;AKT1;APOE;LDLR
regulation of muscle cell differentiation (GO:0051147)	9/35	0.00202799	0.0269425	0	0	3.76018	23.3158	CDC42;CDK9;PTBP1;MEF2C;ID2;ABL1;IGF2;CTNNB1;TCF3
negative regulation of apoptotic signaling pathway (GO:2001234)	15/78	0.00204406	0.0269425	0	0	2.59037	16.0417	GPX1;GSTP1;SIAH2;MAZ;GHITM;NOC2L;CLU;THBS1;HERPUD1;LGALS3;PINK1;AKT1;TMBIM6;MCL1;HSPA1A
protein modification process (GO:0036211)	15/78	0.00204406	0.0269425	0	0	2.59037	16.0417	ICMT;RPN2;FBXO2;UBE2D3;RPN1;PLOD2;NEDD8;UBL5;CDC34;UBE2S;AKT2;QPCT;ABL1;UBA52;UBE2M
maintenance of protein localization in endoplasmic reticulum (GO:0035437)	45058	0.00205629	0.0269425	0	0	7.74875	47.9404	HSPA5;GPAA1;KDELR1;INSIG1;KDELR2
posttranslational protein targeting to endoplasmic reticulum membrane (GO:0006620)	45058	0.00205629	0.0269425	0	0	7.74875	47.9404	SEC61A1;HSPA5;SEC61G;SGTA;SEC61B
regulation of astrocyte differentiation (GO:0048710)	45058	0.00205629	0.0269425	0	0	7.74875	47.9404	IL6;SERPINE2;BIN1;ID2;HES1
tricarboxylic acid metabolic process (GO:0072350)	45058	0.00205629	0.0269425	0	0	7.74875	47.9404	ACLY;GLUD1;ACO2;ASS1;IDH3A
regulation of protein binding (GO:0043393)	20/118	0.00206675	0.0270048	0	0	2.22268	13.7401	APP;LRPAP1;AMFR;RPL11;CSNK1E;GTF2F1;SORL1;ACTB;PPP1CA;GOLGA2;PPP2CA;VTN;DAB2;SLPI;AKT1;SYMPK;TMBIM6;PRKACA;B2M;RAN
positive regulation of proteasomal protein catabolic process (GO:1901800)	16/86	0.00210956	0.0274882	0	0	2.48728	15.3248	GSK3A;VCP;ZER1;USP5;CSNK1A1;RAD23A;CSNK1E;CLU;GABARAP;DAB2;PSMC5;SUMO2;MDM2;NUPR1;TRIB2;HSPA1A
ATP-dependent chromatin remodeling (GO:0043044)	10/42	0.00217775	0.0282213	0	0	3.39551	20.8127	MBD3;SMARCD2;ZNHIT1;RBBP4;NASP;ANP32E;DMAP1;HNRNPC;ACTB;SMARCA4
regulation of extrinsic apoptotic signaling pathway via death domain receptors (GO:1902041)	10/42	0.00217775	0.0282213	0	0	3.39551	20.8127	FGB;LGALS3;FGA;GPX1;SERPINE1;FGG;TMBIM1;TNFAIP3;HMOX1;THBS1
aggrephagy (GO:0035973)	45167	0.00220313	0.0283361	0	0	4.13686	25.3088	DYNC1H1;UBC;UBQLN1;VIM;RPS27A;DYNLL1;SQSTM1;UBA52
regulation of fatty acid biosynthetic process (GO:0042304)	45167	0.00220313	0.0283361	0	0	4.13686	25.3088	MLXIPL;ACADVL;LPGAT1;EIF6;MID1IP1;NR1H2;APOC1;PDK4
positive regulation of reactive oxygen species metabolic process (GO:2000379)	11/49	0.00221086	0.0283361	0	0	3.14615	19.2368	CBR1;ACE2;GSTP1;AGTR1;AKR1C3;CYBA;CD36;THBS1;AGT;TGFBR2;SOD1
myeloid leukocyte differentiation (GO:0002573)	14/71	0.00222545	0.0283361	0	0	2.67146	16.3167	CSF1R;GLO1;DEK;DHRS2;TGFBR2;VEGFA;CDC42;SBNO2;RXRA;OSTM1;CDK4;MT1G;MYH9;HLA-DRB1
positive regulation of mRNA processing (GO:0050685)	45130	0.00223454	0.0283361	0	0	4.74941	28.9891	SF3B4;RBM3;NCL;CIRBP;PAF1;PRDX6;RBMX
regulation of steroid metabolic process (GO:0019218)	45130	0.00223454	0.0283361	0	0	4.74941	28.9891	NR5A1;ABCA2;ACADVL;ASAH1;STAR;APOE;ABCG1
regulation of supramolecular fiber organization (GO:1902903)	45130	0.00223454	0.0283361	0	0	4.74941	28.9891	HSPA8;GPX1;MAP1B;ABL1;ARL2;AEBP1;APOE
response to copper ion (GO:0046688)	45130	0.00223454	0.0283361	0	0	4.74941	28.9891	MT2A;HSF1;MT1F;MT1G;MT1X;MT3;MT1E
negative regulation of cell migration (GO:0030336)	23/144	0.00224457	0.0283872	0	0	2.07132	12.6335	CD74;IFITM1;NDRG4;JAG1;IGFBP5;CITED2;IGFBP3;SERPINE1;STC1;MIF;ROBO1;RHOB;BST2;GJA1;DLG5;HAS1;ARHGDIB;CYP1B1;HMOX1;CALR;RAC1;TIMP1;ENG
mRNA 3'-end processing (GO:0031124)	15/79	0.00232977	0.0293861	0	0	2.54975	15.4566	APP;SLBP;RBM8A;CPSF1;SSU72;U2AF1;NUDT21;PABPN1;U2AF2;ZC3H11A;PAPOLA;SYMPK;PAF1;RNPS1;PABPC1
ERAD pathway (GO:0036503)	16/87	0.00238617	0.0300175	0	0	2.45212	14.806	VCP;TOR1A;HSPA5;RHBDD2;CCDC47;FBXO2;AMFR;SGTA;AUP1;UBE2G2;HERPUD1;HSP90B1;TMEM129;UBQLN1;SEC61B;MAN1B1
mRNA metabolic process (GO:0016071)	17/95	0.00240322	0.0301519	0	0	2.37206	14.3058	SF3B4;SLBP;RNH1;NONO;U2AF1;PTBP1;NUDT21;ZFP36;SFPQ;U2AF2;HSF1;PCBP2;HNRNPA2B1;PRKACA;SNRPB;HNRNPA0;HSPA1A
carboxylic acid transport (GO:0046942)	12/57	0.00253346	0.0315349	0	0	2.89889	17.33	SLC23A2;SLC7A5;SLC6A6;SLC16A1;SLC6A9;PSAP;SLC1A4;SLC3A2;SLC16A9;SLC1A5;SLC16A3;SLC38A2
dicarboxylic acid metabolic process (GO:0043648)	12/57	0.00253346	0.0315349	0	0	2.89889	17.33	ACLY;PHYH;MTHFD1;SHMT2;MDH2;GPT2;ME1;OGDH;DLST;SDHA;FOLR2;ASS1
negative regulation of cell cycle G2/M phase transition (GO:1902750)	12/57	0.00253346	0.0315349	0	0	2.89889	17.33	PSMD8;PSMA6;PSMB7;PSMB4;PSMC5;PSMB5;PSMD4;PSMC4;PSME1;PSME2;ATF5;FBXL7
glutathione metabolic process (GO:0006749)	10/43	0.00262609	0.0324807	0	0	3.29244	19.5645	GGT5;GPX1;GSTA4;GSTP1;GSTA2;GSTA1;GSTT2;MGST2;GSTT1;SOD1
lipid biosynthetic process (GO:0008610)	15/80	0.00264778	0.0324807	0	0	2.51039	14.8967	HSD3B2;CYP51A1;SCD5;HMGCR;LSS;PRLR;CYP17A1;ACLY;STAR;CYP21A2;SCD;FDXR;MVD;FADS1;FDFT1
regulation of protein localization to plasma membrane (GO:1903076)	15/80	0.00264778	0.0324807	0	0	2.51039	14.8967	ITGB1;ITGA3;ACTB;MRAP;LGALS3;TMEM59;MMP14;DAB2;KIF5B;TMBIM1;AKT1;SQSTM1;GBP1;AP2M1;ARF6
regulation of establishment of planar polarity (GO:0090175)	16/88	0.00269227	0.0324807	0	0	2.41793	14.3078	AP2A1;PSMD8;CDC42;PSMA6;PSMB7;PSMB4;PSMC5;PSMB5;PSMD4;PSMC4;PSME1;AP2S1;PSME2;RAC1;PFN1;AP2M1
establishment of Golgi localization (GO:0051683)	45024	0.00270558	0.0324807	0	0	10.8436	64.1121	CDC42;ARHGAP21;SLC9A3R1;YWHAZ
negative regulation of long-term synaptic potentiation (GO:1900272)	45024	0.00270558	0.0324807	0	0	10.8436	64.1121	APP;ABL1;APOE;PTN
negative regulation of mitochondrial fusion (GO:0010637)	45024	0.00270558	0.0324807	0	0	10.8436	64.1121	VAT1;TFRC;BNIP3;HUWE1
negative regulation of nitrogen compound metabolic process (GO:0051172)	45024	0.00270558	0.0324807	0	0	10.8436	64.1121	ABCA2;HSP90AB1;AP2A1;LDLR
peptidyl-proline hydroxylation to 4-hydroxy-L-proline (GO:0018401)	45024	0.00270558	0.0324807	0	0	10.8436	64.1121	EGLN1;P4HA1;P4HA2;P4HB
positive regulation of astrocyte differentiation (GO:0048711)	45024	0.00270558	0.0324807	0	0	10.8436	64.1121	SERPINE2;BIN1;ID2;HES1
regulation of chaperone-mediated autophagy (GO:1904714)	45024	0.00270558	0.0324807	0	0	10.8436	64.1121	CTSA;EEF1A1;SNRNP70;EEF1A2
regulation of cyclic-nucleotide phosphodiesterase activity (GO:0051342)	45024	0.00270558	0.0324807	0	0	10.8436	64.1121	EGLN1;CALM3;CALM1;CALM2
regulation of extent of cell growth (GO:0061387)	45024	0.00270558	0.0324807	0	0	10.8436	64.1121	OLFM1;ABL1;APOE;DNM2
regulation of intrinsic apoptotic signaling pathway by p53 class mediator (GO:1902253)	45024	0.00270558	0.0324807	0	0	10.8436	64.1121	EIF5A;RPS7;MDM2;PTTG1IP
regulation of cell growth (GO:0001558)	31/217	0.00275875	0.0326429	0	0	1.81838	10.7157	BTG1;DDX49;TFRC;ENO1;TMEM97;PPP2CA;CDC42;SDCBP;GJA1;PPP2R1A;AKT1;SH3BP4;SPOCK1;RBBP7;PAK4;TSPYL2;CISH;CDKN2A;OSGIN1;MT3;AGT;SMARCA4;DCBLD2;BST2;MMP14;TAOK2;AGTR1;CHPT1;SGK1;S100A9;HSPA1A
cell migration involved in sprouting angiogenesis (GO:0002042)	45095	0.0027674	0.0326429	0	0	5.42586	31.9575	NRP1;NR4A1;KDR;AKT1;ROBO1;VEGFA
cellular response to zinc ion (GO:0071294)	45095	0.0027674	0.0326429	0	0	5.42586	31.9575	MT2A;MT1F;MT1G;MT1X;MT3;MT1E
nucleotide biosynthetic process (GO:0009165)	45095	0.0027674	0.0326429	0	0	5.42586	31.9575	PRPS2;RRM2;MTHFD1;RRM2B;ME1;HPRT1
positive regulation of glial cell differentiation (GO:0045687)	45095	0.0027674	0.0326429	0	0	5.42586	31.9575	SERPINE2;BIN1;MDK;ID2;HES1;PTN
positive regulation of mRNA splicing, via spliceosome (GO:0048026)	45095	0.0027674	0.0326429	0	0	5.42586	31.9575	SF3B4;RBM3;NCL;CIRBP;PRDX6;RBMX
regulation of multicellular organism growth (GO:0040014)	45095	0.0027674	0.0326429	0	0	5.42586	31.9575	STAT5A;APP;STAT5B;GDF15;PPIB;SOD1
regulation of vasoconstriction (GO:0019229)	45168	0.00278458	0.0327638	0	0	3.94861	23.2323	FGB;FGA;ACE2;FGG;AGTR1;ADM;ECE1;AGT
cellular response to interferon-gamma (GO:0071346)	20/121	0.00280179	0.0328845	0	0	2.15631	12.6737	CCL14;HLA-DRB5;STAT1;HLA-B;HLA-C;RPL13A;HLA-A;IFI30;HLA-E;MT2A;OAS3;HLA-DPB1;HLA-DRA;B2M;GAPDH;GBP1;HLA-DRB1;GBP4;HLA-DPA1;HLA-DQB1
positive regulation of metabolic process (GO:0009893)	19/113	0.00289447	0.0337683	0	0	2.20057	12.8622	DYNC1H1;EPAS1;EHMT1;G0S2;PRKAB1;PRLR;GADD45G;VEGFA;ACLY;GJA1;FABP4;SCD;FASN;HSF1;UCP2;GNAS;STAT6;CD36;HADH
sulfur compound biosynthetic process (GO:0044272)	19/113	0.00289447	0.0337683	0	0	2.20057	12.8622	GGT5;SLC26A2;B4GALT1;CHPF;CHPF2;LUM;GSTP1;MGST1;BGN;MGST2;GSTT1;DCN;PAPSS2;VCAN;CHSY1;GSTA4;GSTA2;GSTA1;B4GALT5
endoplasmic reticulum organization (GO:0007029)	14/73	0.00291658	0.0337683	0	0	2.58061	15.0639	APP;CYB5A;CCDC47;SEC16A;SGTA;ALDH3A2;SEC61A1;SEC61G;LMAN2;HMOX1;SEC61B;REEP6;VAMP2;SEC31A
ubiquitin-dependent ERAD pathway (GO:0030433)	14/73	0.00291658	0.0337683	0	0	2.58061	15.0639	VCP;HSPA5;RHBDD2;FBXO2;AMFR;SGTA;AUP1;UBE2G2;HERPUD1;HSP90B1;TMEM129;UBQLN1;SEC61B;MAN1B1
amino acid import across plasma membrane (GO:0089718)	45131	0.00292706	0.0337683	0	0	4.46979	26.0756	SLC6A6;SLC7A5;SLC47A1;SLC6A9;SLC1A4;SLC3A2;SLC1A5
cholesterol efflux (GO:0033344)	45131	0.00292706	0.0337683	0	0	4.46979	26.0756	SCARB1;SOAT1;NPC2;APOC1;ABCA8;APOE;ABCG1
positive regulation of transcription from RNA polymerase II promoter in response to stress (GO:0036003)	45131	0.00292706	0.0337683	0	0	4.46979	26.0756	MUC1;HSPA5;DDIT3;HSF1;HIF1A;MT3;VEGFA
positive regulation of cold-induced thermogenesis (GO:0120162)	17/97	0.0030161	0.0347108	0	0	2.31251	13.4213	DYNC1H1;EPAS1;EHMT1;G0S2;PRKAB1;PRLR;GADD45G;VEGFA;GJA1;FABP4;SCD;HSF1;UCP2;GNAS;STAT6;CD36;HADH
protein insertion into ER membrane (GO:0045048)	9/37	0.00306451	0.0350124	0	0	3.49121	20.2067	ALDH3A2;APP;CYB5A;CCDC47;SEC61G;SGTA;HMOX1;SEC61B;VAMP2
regulation of erythrocyte differentiation (GO:0045646)	9/37	0.00306451	0.0350124	0	0	3.49121	20.2067	STAT5B;ZFP36;CDK6;PRMT1;STAT1;HMGB2;HIF1A;ZFP36L1;HSPA1A
regulation of protein autophosphorylation (GO:0031952)	9/37	0.00306451	0.0350124	0	0	3.49121	20.2067	MVP;PDGFD;TAOK2;CALM3;PPP2R5C;CALM1;CALM2;VEGFA;ENG
mesenchymal cell differentiation (GO:0048762)	11/51	0.0030917	0.0352379	0	0	2.98852	17.2708	DDX17;MEF2C;TRIM28;DLG5;CTNNB1;S100A4;HIF1A;HNRNPAB;ENG;WNT4;FGFR1
positive regulation of steroid metabolic process (GO:0045940)	45059	0.00311019	0.0352786	0	0	6.77979	39.1402	APOC1;AGTR1;APOE;AGT;CES1
ribosomal subunit export from nucleus (GO:0000054)	45059	0.00311019	0.0352786	0	0	6.77979	39.1402	RPS15;NPM1;XPO1;EIF6;RAN
intracellular protein transmembrane transport (GO:0065002)	10/44	0.00314531	0.0354222	0	0	3.19543	18.4115	SEC61A1;TOMM40;AIFM1;HSPA5;AKT2;SEC61G;SEC61B;TOMM20;HSPD1;TIMM50
positive regulation of cell-matrix adhesion (GO:0001954)	10/44	0.00314531	0.0354222	0	0	3.19543	18.4115	NRP1;CDK6;ABL1;KDR;EMP2;CD36;RAC1;FUT1;S100A10;VEGFA
regulation of endothelial cell apoptotic process (GO:2000351)	10/44	0.00314531	0.0354222	0	0	3.19543	18.4115	FGB;FGA;SERPINE1;FGG;KDR;AKR1C3;TNFAIP3;GAS6;THBS1;PAK4
response to lipid (GO:0033993)	19/114	0.00320431	0.035978	0	0	2.17729	12.5047	GGT5;ABCA2;STAT5B;TMEM161A;GPX3;HMGB2;PRDX3;RXRA;MAPKAPK3;SLPI;IRAK1;SCD;SPP1;ALPL;CTNNB1;CD36;S100A9;ABCG1;HNRNPA0
positive regulation of transferase activity (GO:0051347)	23/148	0.00320988	0.035978	0	0	2.0046	11.5094	DDR1;PDGFRA;CSF1R;CD74;NTRK2;GSK3A;HSP90AA1;HSP90AB1;XRCC5;PTGES3;IGF2;SORL1;PINK1;PABPN1;HNRNPA2B1;KDR;HNRNPD;CTNNB1;SERINC1;RPS2;HLA-DRB1;FGFR1;CCT4
cellular nitrogen compound biosynthetic process (GO:0044271)	45169	0.00347903	0.0388109	0	0	3.77672	21.38	CYB5B;ABCA2;NQO1;ASAH1;CYB5R3;SPTLC1;AKT1;CYP1B1
regulation of developmental growth (GO:0048638)	45169	0.00347903	0.0388109	0	0	3.77672	21.38	STAT5A;APP;STAT5B;OLFM1;ABL1;APOE;DNM2;SOD1
positive regulation of protein metabolic process (GO:0051247)	19/115	0.0035413	0.0394125	0	0	2.15449	12.1583	APP;ABCA2;VCP;GSK3A;PRMT1;NR1H2;HUWE1;TNFAIP3;C4BPA;CLU;OAZ1;SORL1;AGT;FZR1;SLC6A9;AGTR1;AKT1;APOE;RAB7A
regulation of intrinsic apoptotic signaling pathway (GO:2001242)	11/52	0.00362722	0.0401797	0	0	2.91547	16.3829	BCAP31;SLC9A3R1;PINK1;DDIT3;UBQLN1;NUPR1;P4HB;NOC2L;S100A9;HERPUD1;MCL1
regulation of telomere maintenance via telomerase (GO:0032210)	11/52	0.00362722	0.0401797	0	0	2.91547	16.3829	CCT3;CCT6A;XRCC5;HNRNPU;CTNNB1;CCT8;HNRNPC;CCT7;HNRNPA1;CCT5;CCT4
regulation of viral genome replication (GO:0045069)	13/67	0.00364873	0.0402384	0	0	2.61732	14.692	IFITM3;IFITM1;MX1;ADAR;RAD23A;ISG15;BST2;ILF3;LARP1;SLPI;OAS3;PABPC1;PPIA
positive regulation of programmed cell death (GO:0043068)	38/286	0.00364953	0.0402384	0	0	1.67307	9.39121	TOP2A;ITGB1;CLU;HSPD1;PREX1;AIFM1;SMPD1;UBC;ARL6IP5;ABL1;CYP1B1;RPS27A;CTSD;PHLDA1;MAP3K5;PHLDA3;TGM2;PSENEN;BNIP3L;TNFRSF12A;IGFBP3;BNIP3;RPS6;DUSP6;GADD45G;RHOB;VAV2;DNM2;SOD1;DNAJA1;OLFM1;IL6;BIN1;CTNNB1;RNPS1;UBA52;SQSTM1;NGEF
response to cAMP (GO:0051591)	9/38	0.0037193	0.0406795	0	0	3.37064	18.8561	IGFBP5;VGF;STAT1;KCNQ1;PDE2A;AHR;DUOX2;HCN2;ZFP36L1
positive regulation of chemotaxis (GO:0050921)	10/45	0.00374304	0.0406795	0	0	3.10396	17.3445	NRP1;IL6;MDK;RARRES2;KDR;HSPB1;PTN;THBS1;VEGFA;LGMN
non-canonical Wnt signaling pathway (GO:0035567)	20/124	0.00374435	0.0406795	0	0	2.09376	11.6989	AP2A1;PSMD8;CDC42;PSMA6;PSMB7;PSMB4;PSMC5;PSMB5;PSMD4;PSMC4;GNB1;PSME1;AP2S1;PSME2;CTNNB1;RAC1;PFN1;CALM1;AP2M1;WNT4
negative regulation of RNA splicing (GO:0033119)	45096	0.00375834	0.0406795	0	0	5.00821	27.9647	PTBP1;U2AF2;RNPS1;TMBIM6;RBMX;RPS13
positive regulation of cellular protein catabolic process (GO:1903364)	45096	0.00375834	0.0406795	0	0	5.00821	27.9647	ABCA2;HSP90AA1;RNF128;RDX;PTTG1IP;APOE
positive regulation of establishment of protein localization (GO:1904951)	45096	0.00375834	0.0406795	0	0	5.00821	27.9647	CCT3;CCT6A;CCT8;CCT7;CCT5;CCT4
positive regulation of focal adhesion assembly (GO:0051894)	45096	0.00375834	0.0406795	0	0	5.00821	27.9647	NRP1;ABL1;KDR;RAC1;VEGFA;S100A10
prostaglandin biosynthetic process (GO:0001516)	45096	0.00375834	0.0406795	0	0	5.00821	27.9647	CBR1;CD74;PTGES3;AKR1C3;MIF;PTGDS
regulation of proteolysis involved in cellular protein catabolic process (GO:1903050)	45132	0.00377255	0.0407401	0	0	4.22123	23.5545	EFNA1;PINK1;GPX1;PSME1;PSME2;APOE;PRKACA
response to cytokine (GO:0034097)	23/150	0.0038106	0.0410573	0	0	1.97281	10.9885	IFITM3;GGT5;APP;CSF1R;ITIH4;CD74;IFITM1;SHMT2;STAT1;MX1;PRKCA;ISG15;ADAR;DDOST;BST2;CDK9;MAPKAPK3;IRAK1;KHSRP;SMPD1;TIMP2;TIMP1;MCL1
apoptotic process (GO:0006915)	32/231	0.00385972	0.041492	0	0	1.75422	9.74847	APP;IFI6;ATN1;AHR;DDX41;HK2;HSPD1;PPP2CA;AIFM1;PPP2R1A;PLAGL1;AKT1;CD14;ZNF385A;IER3;PAK4;BNIP3;MX1;DHCR24;CIT;RHOB;TGFBR2;TRAF7;DAP;IFI27;DDIT4;TAOK2;MDM2;VDAC1;PPIA;GAPDH;TNFRSF21
regulation of protein-containing complex assembly (GO:0043254)	19/116	0.0039072	0.0419072	0	0	2.13216	11.8227	NAPA;HSPA8;VCP;HSP90AA1;GSN;TFRC;SAR1A;HSPA5;CLU;SORL1;VEGFA;CDC42;LGALS3;PINK1;NCLN;HSF1;RPS3;APOE;CD36
ubiquitin-dependent protein catabolic process (GO:0006511)	45/354	0.00391909	0.0419396	0	0	1.59151	8.81997	VCP;GSK3A;UBE2D3;UBR3;TNFAIP3;NEDD8;HERPUD1;PSMD8;PSMB7;UCHL1;PSMB4;FZR1;PSMB5;PSMD4;PCBP2;UBQLN1;PRAME;BUB3;FBXW5;UBE2C;SIAH2;AMFR;HUWE1;RAD23A;UBE2G2;PPP2R5C;RAD23B;PSMA6;PSMC5;PINK1;CDC34;IFI27;RNF128;PSMC4;UBE2S;DDIT3;PSME1;MDM2;PSME2;CTNNB1;ANAPC5;UBA1;SQSTM1;FBXL7;RNF187
positive regulation of cytokine production (GO:0001819)	43/335	0.00396795	0.0423666	0	0	1.60888	8.89631	APP;CSF1R;ORM1;TMED10;DHX9;SERPINE1;DDX41;HIF1A;AGPAT2;HSPD1;C3;IRAK1;MDK;S100A13;RPS3;CYP1B1;HMOX1;STAT6;TNFRSF14;CD14;HLA-DPA1;EGR1;CD74;XRCC6;XRCC5;CYBA;ISG15;HLA-A;MIF;BTN3A2;SORL1;AGT;HLA-E;SULF2;SOD1;SLC7A5;IL6;DDIT3;HLA-DPB1;CTNNB1;CD46;GAPDH;HSPA1A
regulation of translational initiation (GO:0006446)	13/68	0.00416936	0.0444168	0	0	2.56959	14.0813	EIF4A2;KHDRBS1;NPM1;EIF2B2;HSPB1;LARP1;EIF4H;EIF3H;EIF4EBP3;EIF3E;PAIP2;EIF4B;EIF3B
IRE1-mediated unfolded protein response (GO:0036498)	11/53	0.00423437	0.0449071	0	0	2.8459	15.5515	TSPYL2;ACADVL;GSK3A;HSPA5;SHC1;HDGF;HYOU1;TPP1;TLN1;PDIA6;SEC31A
positive regulation of macroautophagy (GO:0016239)	11/53	0.00423437	0.0449071	0	0	2.8459	15.5515	BNIP3L;PINK1;SPTLC1;LARP1;BNIP3;KDR;GNAI3;VDAC1;SUPT5H;SLC25A4;DCN
superoxide metabolic process (GO:0006801)	8/32	0.00430039	0.0455052	0	0	3.61916	19.721	PRDX2;PREX1;PRDX1;CYBA;SOD2;MT3;DUOX2;SOD1
protein-DNA complex assembly (GO:0065004)	22/143	0.00440613	0.0459374	0	0	1.98008	10.7414	NPM1;MCM7;HMGB2;NAP1L1;RAD23B;NAP1L4;PSMD8;PSMA6;PSMB7;PSMB4;PSMC5;PSMB5;PSMD4;PSMC4;UBC;PSME1;MCM3;PSME2;MCM5;ANP32B;RPS27A;UBA52
regulation of cellular protein localization (GO:1903827)	10/46	0.00442722	0.0459374	0	0	3.01757	16.3552	ABCA2;VCP;HSP90AA1;HSP90AB1;TOR1A;GPC1;SUMO3;CTNNB1;CSNK1E;LCP1
mitochondrial electron transport, NADH to ubiquinone (GO:0006120)	9/39	0.00447878	0.0459374	0	0	3.25811	17.6212	NDUFB8;NDUFS8;NDUFA11;NDUFB11;NDUFA4;NDUFB4;NDUFA1;NDUFC1;NDUFV1
antigen processing and presentation of endogenous peptide antigen (GO:0002483)	45060	0.004504	0.0459374	0	0	6.02615	32.558	HLA-DRA;HLA-A;B2M;HLA-DRB1;HLA-E
cellular response to low-density lipoprotein particle stimulus (GO:0071404)	45060	0.004504	0.0459374	0	0	6.02615	32.558	ITGB1;CD9;CD36;LDLR;CES1
membrane repolarization during action potential (GO:0086011)	45060	0.004504	0.0459374	0	0	6.02615	32.558	YWHAE;KCNE4;KCNQ1;ATP1A1;ATP1B1
negative regulation of smooth muscle cell migration (GO:0014912)	45060	0.004504	0.0459374	0	0	6.02615	32.558	MEF2C;NDRG4;IGFBP5;IGFBP3;SERPINE1
negative regulation of translational initiation (GO:0045947)	45060	0.004504	0.0459374	0	0	6.02615	32.558	LARP1;EIF2AK1;EIF3E;EIF4EBP3;PAIP2
regulation of chromatin organization (GO:1902275)	45060	0.004504	0.0459374	0	0	6.02615	32.558	CDK9;IGF2;HNRNPU;SSRP1;MKI67
regulation of intrinsic apoptotic signaling pathway in response to DNA damage by p53 class mediator (GO:1902165)	45060	0.004504	0.0459374	0	0	6.02615	32.558	CD74;MUC1;MIF;RPL26;ZNF385A
regulation of trophoblast cell migration (GO:1901163)	45060	0.004504	0.0459374	0	0	6.02615	32.558	GJA1;ARHGDIB;CALR;TIMP1;VEGFA
negative regulation of growth (GO:0045926)	20/126	0.00450875	0.0459374	0	0	2.05403	11.0953	TSPYL2;BTG1;CDKN2A;OSGIN1;MT1X;ENO1;MT3;SMARCA4;DCBLD2;BST2;PPP2CA;GJA1;MT2A;PPP2R1A;MT1F;MT1G;SH3BP4;RBBP7;MT1E;HSPA1A
endosome to melanosome transport (GO:0035646)	45025	0.00454518	0.0459374	0	0	8.67441	46.787	CD63;AP3D1;RAB38;AP1M1
endosome to pigment granule transport (GO:0043485)	45025	0.00454518	0.0459374	0	0	8.67441	46.787	CD63;AP3D1;RAB38;AP1M1
ketone biosynthetic process (GO:0042181)	45025	0.00454518	0.0459374	0	0	8.67441	46.787	TPI1;CYP11B1;AKR1C3;CACNA1H
negative regulation of ubiquitin protein ligase activity (GO:1904667)	45025	0.00454518	0.0459374	0	0	8.67441	46.787	RPL5;RPS7;RPL23;RPL11
positive regulation of cholesterol esterification (GO:0010873)	45025	0.00454518	0.0459374	0	0	8.67441	46.787	APOC1;AGTR1;APOE;AGT
regulation of aspartic-type endopeptidase activity involved in amyloid precursor protein catabolic process (GO:1902959)	45025	0.00454518	0.0459374	0	0	8.67441	46.787	EFNA1;EFNA3;BIN1;SORL1
regulation of ER-associated ubiquitin-dependent protein catabolic process (GO:1903069)	45025	0.00454518	0.0459374	0	0	8.67441	46.787	BCAP31;SGTA;UBQLN1;HERPUD1
regulation of sterol biosynthetic process (GO:0106118)	45025	0.00454518	0.0459374	0	0	8.67441	46.787	ABCA2;MBTPS1;KPNB1;RAN
response to type I interferon (GO:0034340)	45025	0.00454518	0.0459374	0	0	8.67441	46.787	SHMT2;SMPD1;MX1;ISG15
positive regulation of DNA biosynthetic process (GO:2000573)	12/61	0.00455996	0.0459885	0	0	2.66166	14.3475	CCT3;CCT6A;HSP90AA1;HSP90AB1;XRCC5;PTGES3;CTNNB1;CCT8;CCT7;HNRNPA1;CCT5;CCT4
negative regulation of cellular catabolic process (GO:0031330)	13/69	0.0047483	0.0476098	0	0	2.52357	13.501	GSK3A;FOXK1;MT3;SORL1;GOLGA2;CST3;DAP;APOC1;TIMP2;AKT1;TIMP1;NUPR1;MCL1
mRNA polyadenylation (GO:0006378)	45133	0.00479118	0.0476098	0	0	3.99884	21.3577	APP;CPSF1;PAPOLA;SSU72;SYMPK;PAF1;PABPC1
negative regulation of protein localization to membrane (GO:1905476)	45133	0.00479118	0.0476098	0	0	3.99884	21.3577	MRAP;TMEM59;DAB2;GDI1;TMBIM1;GBP1;AP2M1
positive regulation of protein insertion into mitochondrial membrane involved in apoptotic signaling pathway (GO:1900740)	45133	0.00479118	0.0476098	0	0	3.99884	21.3577	YWHAE;YWHAQ;YWHAB;SFN;YWHAZ;YWHAG;YWHAH
purine-containing compound biosynthetic process (GO:0072522)	45133	0.00479118	0.0476098	0	0	3.99884	21.3577	PRPS2;MTHFD1;SHMT2;AMPD3;HPRT1;PAICS;APRT
regulation of protein insertion into mitochondrial membrane involved in apoptotic signaling pathway (GO:1900739)	45133	0.00479118	0.0476098	0	0	3.99884	21.3577	YWHAE;YWHAQ;YWHAB;SFN;YWHAZ;YWHAG;YWHAH
RNA polyadenylation (GO:0043631)	45133	0.00479118	0.0476098	0	0	3.99884	21.3577	APP;CPSF1;PAPOLA;SSU72;SYMPK;PAF1;PABPC1
positive regulation of type I interferon production (GO:0032481)	14/77	0.00482725	0.0478677	0	0	2.41624	12.8869	HSP90AA1;XRCC6;DHX9;STAT1;XRCC5;ISG15;DDX41;HSPD1;IRAK1;OAS3;CTNNB1;STAT6;CD14;GAPDH
negative regulation of transcription, DNA-templated (GO:0045892)	103/948	0.00486485	0.0481397	0	0	1.3396	7.13434	UBE2D3;ATN1;EHMT1;HNRNPU;ENO1;AHR;NOC2L;PHB2;RPS14;ZFP36;TRIM28;CCND1;MEF2C;TLE1;RPL23;ILF3;IFI27;DDIT3;ERF;ATF5;UBA52;KHDRBS1;SET;SHC1;CTBP1;MAZ;AEBP1;ZBTB4;GLIS2;SDCBP;SBNO2;PRDX5;NACC1;UBC;DMAP1;WNT4;HSPA8;XRCC6;PHC2;CBX5;CBX4;XRCC5;CBX3;NONO;PDE2A;IGF2;NR0B1;NR1D1;PA2G4;SUPT5H;NR0B2;MT3;SMARCA4;EFNA1;MLXIPL;DAB2;DAP;ID2;BHLHE40;MDM2;PAF1;CALR;TCF3;CDKN1C;CITED2;HMGB2;LDB2;LBH;YWHAQ;SIN3B;CHMP…
unsaturated fatty acid metabolic process (GO:0033559)	11/54	0.00491965	0.0485802	0	0	2.77956	14.772	FADS2;ELOVL1;GPX1;SCD;GSTP1;EPHX1;SCD5;GSTA1;CYP1B1;HSD17B4;FADS1
negative regulation of intracellular signal transduction (GO:1902532)	28/198	0.00494732	0.0487517	0	0	1.79533	9.53126	GSK3A;GSTP1;PDCD6;PEBP1;TNFAIP3;NOC2L;THBS1;HERPUD1;SLC9A3R1;AKT1;SH3BP4;PHLDA3;MCL1;TLE1;DUSP1;STAT1;PDE2A;NR1D1;PPP2R5C;CIT;PINK1;CDC34;PIK3IP1;DDIT3;DLG5;DDIT4;AKT1S1;MDM2
negative regulation of viral life cycle (GO:1903901)	45097	0.00498971	0.048864	0	0	4.65023	24.648	IFITM3;BST2;IFITM1;GSN;PPIA;LY6E
protein-DNA complex disassembly (GO:0032986)	45097	0.00498971	0.048864	0	0	4.65023	24.648	SMARCD1;SMARCD2;SUPT16H;SET;RPL23;SMARCA4
xenobiotic transport (GO:0042908)	45097	0.00498971	0.048864	0	0	4.65023	24.648	SLC7A5;GJA1;ABCB1;SLC47A1;ABCA3;ABCA8
positive regulation of vasculature development (GO:1904018)	17/102	0.00513209	0.0497873	0	0	2.17588	11.4718	ITGB1;BTG1;HSPB6;PDCD6;SERPINE1;HSPB1;PRKCA;HIF1A;THBS1;HK2;RHOB;VEGFA;KDR;CYP1B1;HMOX1;ANGPTL4;PAK4
regulation of protein catabolic process (GO:0042176)	17/102	0.00513209	0.0497873	0	0	2.17588	11.4718	CTSA;VCP;GSK3A;SF3B3;CYP51A1;HUWE1;TNFAIP3;C4BPA;HMGCR;OAZ1;SORL1;EEF1A1;FZR1;EEF1A2;MDM2;TMEM9;RAB7A
glycosphingolipid metabolic process (GO:0006687)	10/47	0.00520612	0.0497873	0	0	2.93585	15.4365	CTSA;ABCA2;ASAH1;GLB1;SMPD1;NEU1;PSAP;ST3GAL5;ESYT2;ESYT1
apoptotic mitochondrial changes (GO:0008637)	8/33	0.00526307	0.0497873	0	0	3.4742	18.2293	BNIP3;IFI6;SFN;SOD2;CLU;HK2;HSPD1;TIMM50
negative regulation of smooth muscle cell proliferation (GO:0048662)	8/33	0.00526307	0.0497873	0	0	3.4742	18.2293	NDRG4;MEF2C;IGFBP5;IGFBP3;TNFAIP3;HMOX1;APOD;SOD2
primary alcohol metabolic process (GO:0034308)	8/33	0.00526307	0.0497873	0	0	3.4742	18.2293	ALDH3A2;ADH1C;ADH1B;CYP11A1;RDH11;CYP11B1;CYP1B1;CYP3A4
interleukin-1-mediated signaling pathway (GO:0070498)	16/94	0.00528692	0.0497873	0	0	2.2312	11.6971	EGR1;PSMD8;PSMA6;PSMB7;PSMB4;PSMC5;PSMB5;PSMD4;IRAK1;PSMC4;UBC;PSME1;PSME2;RPS27A;SQSTM1;UBA52
nucleosome organization (GO:0034728)	16/94	0.00528692	0.0497873	0	0	2.2312	11.6971	SMARCD1;SUPT16H;SMARCD2;NPM1;SET;HMGB2;NAP1L1;NAP1L4;SMARCA4;ZNHIT1;NASP;POLE3;ANP32E;PAF1;DMAP1;ANP32B
CRD-mediated mRNA stabilization (GO:0070934)	44990	0.00530504	0.0497873	0	0	16.2575	85.1749	DHX9;HNRNPU;YBX1
negative regulation of oxidative stress-induced neuron intrinsic apoptotic signaling pathway (GO:1903377)	44990	0.00530504	0.0497873	0	0	16.2575	85.1749	PINK1;NONO;HIF1A
negative regulation of plasminogen activation (GO:0010757)	44990	0.00530504	0.0497873	0	0	16.2575	85.1749	SERPINE2;SERPINE1;THBS1
positive regulation of anion transmembrane transport (GO:1903961)	44990	0.00530504	0.0497873	0	0	16.2575	85.1749	ACE2;ABCB1;ARL6IP1
positive regulation of attachment of spindle microtubules to kinetochore (GO:0051987)	44990	0.00530504	0.0497873	0	0	16.2575	85.1749	CCNB1;RCC2;HNRNPU
positive regulation of endothelial cell chemotaxis by VEGF-activated vascular endothelial growth factor receptor signaling pathway (GO:0038033)	44990	0.00530504	0.0497873	0	0	16.2575	85.1749	KDR;HSPB1;VEGFA
positive regulation of intrinsic apoptotic signaling pathway by p53 class mediator (GO:1902255)	44990	0.00530504	0.0497873	0	0	16.2575	85.1749	EIF5A;RPS7;RPL26
regulation of adenylate cyclase-activating G protein-coupled receptor signaling pathway (GO:0106070)	44990	0.00530504	0.0497873	0	0	16.2575	85.1749	MRAP;GSK3A;PRKCA
regulation of astrocyte activation (GO:0061888)	44990	0.00530504	0.0497873	0	0	16.2575	85.1749	IL6;NR1D1;LDLR
regulation of low-density lipoprotein particle receptor catabolic process (GO:0032803)	44990	0.00530504	0.0497873	0	0	16.2575	85.1749	ABCA2;ANXA2;APOE
regulation of sodium:proton antiporter activity (GO:0032415)	44990	0.00530504	0.0497873	0	0	16.2575	85.1749	SLC9A3R1;TESC;ACTN4
ribosome localization (GO:0033750)	44990	0.00530504	0.0497873	0	0	16.2575	85.1749	XPO1;EIF6;RAN
vascular endothelial growth factor receptor-2 signaling pathway (GO:0036324)	44990	0.00530504	0.0497873	0	0	16.2575	85.1749	PDCD6;KDR;VEGFA
positive regulation of catalytic activity (GO:0043085)	9/40	0.00535369	0.0500454	0	0	3.15284	16.4892	PSENEN;MSH6;YWHAB;XRCC5;MID1IP1;ABL1;IGF2;MT3;SOD1
regulation of nitric oxide biosynthetic process (GO:0045428)	9/40	0.00535369	0.0500454	0	0	3.15284	16.4892	HSP90AA1;HSP90AB1;KHSRP;HBB;AKT1;CD36;RAC1;CLU;ASS1
regulation of cell cycle phase transition (GO:1901987)	16/95	0.00587096	0.0547683	0	0	2.20283	11.3176	UBE2C;PSMD8;PSMA6;PSMB7;CCNB1;FZR1;PSMB4;PSMC5;PSMB5;PSMD4;PSMC4;UBE2S;PSME1;PSME2;ANAPC5;BUB3
cellular response to insulin stimulus (GO:0032869)	20/129	0.00589367	0.0547683	0	0	1.99717	10.2532	ATP6V1G1;GSK3A;ATP6V0B;ATP6V0E1;SHC1;INSIG1;RARRES2;IGF2;IRS2;TCIRG1;ZFP36L1;RAB31;TBC1D4;AKT2;NAMPT;PDK4;ATP6V1B2;AKT1;PDK2;VAMP2
DNA-dependent DNA replication (GO:0006261)	20/129	0.00589367	0.0547683	0	0	1.99717	10.2532	MCM7;PSMD8;PSMA6;PSMB7;PSMB4;PSMC5;CDC34;PSMB5;PSMD4;PSMC4;UBC;POLD2;POLE3;PSME1;MCM3;PSME2;CDK2AP1;MCM5;RPS27A;UBA52
positive regulation of nucleic acid-templated transcription (GO:1903508)	60/511	0.00596763	0.0550339	0	0	1.45567	7.45508	CDKN1C;RNF10;CITED2;HMGB2;AHR;ELK1;LBH;TRIM28;NUP62;SPIN1;AKT1;MAP3K5;YWHAH;MEF2C;MAP2K2;TESC;NME2;EDF1;ILF2;DNM2;ILF3;DDIT3;ATF5;SHC1;WBP2;MAZ;FOXK1;HIF1A;GLIS2;RXRA;SPP1;HES1;APOE;SNX5;WNT4;EGR1;CD74;XRCC6;NPM1;STAT1;NR1H2;CNBP;NR1D1;NR0B2;HNRNPAB;MT3;AGT;SMARCA4;COL1A1;MLXIPL;PSMC5;KLF6;IL6;ID2;TADA3;HNRNPD;CTNNB1;TCF3;HLA-DRB1;RNF187
positive regulation of viral process (GO:0048524)	12/63	0.00597331	0.0550339	0	0	2.557	13.093	CDK9;LARP1;POLR2A;DHX9;ADAR;RAD23A;PABPC1;KPNA2;GTF2F1;SUPT5H;PPIA;RAB7A
chondroitin sulfate proteoglycan biosynthetic process (GO:0050650)	45134	0.00600369	0.0550339	0	0	3.79869	19.4318	VCAN;CHPF;CHSY1;CHPF2;BGN;XYLT1;DCN
L-alpha-amino acid transmembrane transport (GO:1902475)	45134	0.00600369	0.0550339	0	0	3.79869	19.4318	SLC7A5;SLC47A1;SLC6A9;PRAF2;ARL6IP5;SLC1A4;SLC3A2
positive regulation of cellular component movement (GO:0051272)	45134	0.00600369	0.0550339	0	0	3.79869	19.4318	CSF1R;RPS19;AKT2;ACTN4;PHPT1;DUOX2;VEGFA
positive regulation of nitric oxide biosynthetic process (GO:0045429)	45134	0.00600369	0.0550339	0	0	3.79869	19.4318	HSP90AA1;HSP90AB1;HBB;AKT1;CD36;CLU;ASS1
regulation of vasculature development (GO:1901342)	45134	0.00600369	0.0550339	0	0	3.79869	19.4318	EGLN1;IL6;RNH1;HMOX1;CTNNB1;EMP2;PROK1
positive regulation of blood vessel endothelial cell migration (GO:0043536)	10/48	0.00608828	0.0556402	0	0	2.85844	14.582	STAT5A;KDR;HSPB1;AKT1;HMOX1;PRKCA;HIF1A;THBS1;VEGFA;FGFR1
negative regulation of neuron apoptotic process (GO:0043524)	13/71	0.0060994	0.0556402	0	0	2.43628	12.424	NTRK2;MEF2C;SET;NONO;SOD2;HIF1A;MT3;NFATC4;SOD1;PINK1;MDK;APOE;LGMN
positive regulation of ubiquitin-dependent protein catabolic process (GO:2000060)	14/79	0.00610513	0.0556402	0	0	2.34163	11.9391	GSK3A;VCP;ZER1;USP5;CSNK1A1;RAD23A;CSNK1E;CLU;GABARAP;DAB2;SUMO2;MDM2;TRIB2;HSPA1A
regulation of signal transduction by p53 class mediator (GO:1901796)	23/156	0.0062025	0.0564189	0	0	1.88319	9.57189	MBD3;RPL5;SUPT16H;RPL23;MAPKAP1;RPL11;EHMT1;PPP2R5C;SSRP1;NOC2L;PRKAB1;RPS15;TPX2;RBBP4;CSNK2B;MDM2;AKT1;TAF7;RPS20;RPL37;RBBP7;SGK1;ZNF385A
fibrinolysis (GO:0042730)	45061	0.00629063	0.0564605	0	0	5.42324	27.4887	FGB;FGA;PLAU;FGG;SERPINE1
integrated stress response signaling (GO:0140467)	45061	0.00629063	0.0564605	0	0	5.42324	27.4887	HSPA5;EIF2AK1;DDIT3;EIF2S1;HERPUD1
mammary gland epithelium development (GO:0061180)	45061	0.00629063	0.0564605	0	0	5.42324	27.4887	CSF1R;AKT2;ID2;AKT1;WNT4
negative regulation of ubiquitin-protein transferase activity (GO:0051444)	45061	0.00629063	0.0564605	0	0	5.42324	27.4887	RPL5;RPS7;RPL23;RPL11;ABL1
nitric oxide biosynthetic process (GO:0006809)	45061	0.00629063	0.0564605	0	0	5.42324	27.4887	CYB5B;NQO1;CYB5R3;AKT1;CYP1B1
positive regulation of endothelial cell chemotaxis (GO:2001028)	45061	0.00629063	0.0564605	0	0	5.42324	27.4887	KDR;HSPB1;VEGFA;FGFR1;LGMN
regulation of triglyceride biosynthetic process (GO:0010866)	45061	0.00629063	0.0564605	0	0	5.42324	27.4887	C3;SCARB1;NR1H2;SIK1;LDLR
cell-substrate junction assembly (GO:0007044)	8/34	0.00638187	0.056848	0	0	3.3404	16.8834	CD151;DST;ITGB4;ACTN1;RCC2;TAOK2;FN1;PLEC
negative regulation of extrinsic apoptotic signaling pathway via death domain receptors (GO:1902042)	8/34	0.00638187	0.056848	0	0	3.3404	16.8834	FGB;FGA;GPX1;SERPINE1;FGG;TMBIM1;TNFAIP3;HMOX1
positive regulation of mitochondrial outer membrane permeabilization involved in apoptotic signaling pathway (GO:1901030)	8/34	0.00638187	0.056848	0	0	3.3404	16.8834	YWHAE;GSK3A;YWHAQ;YWHAB;SFN;YWHAZ;YWHAG;YWHAH
positive regulation of protein dephosphorylation (GO:0035307)	8/34	0.00638187	0.056848	0	0	3.3404	16.8834	PTBP1;HSP90AB1;SMPD1;SYMPK;CALM3;CALM1;CALM2;PPIA
G2/M transition of mitotic cell cycle (GO:0000086)	20/130	0.00642622	0.0570852	0	0	1.9789	9.98826	YWHAE;KHDRBS1;DYNC1H1;HSP90AA1;ABCB1;DCTN2;TUBB;CSNK1E;DYNLL1;DNM2;CCNB1;TUBA1A;PPP2R1A;PRKAR2B;ENSA;PRKACA;MAPRE1;PHLDA1;FBXL7;YWHAG
chondroitin sulfate biosynthetic process (GO:0030206)	45098	0.00649299	0.0570852	0	0	4.33998	21.8606	VCAN;CHPF;CHSY1;CHPF2;BGN;DCN
negative regulation of protein localization to cell periphery (GO:1904376)	45098	0.00649299	0.0570852	0	0	4.33998	21.8606	MRAP;TMEM59;DAB2;TMBIM1;GBP1;AP2M1
negative regulation of reproductive process (GO:2000242)	45098	0.00649299	0.0570852	0	0	4.33998	21.8606	GJA1;DUSP1;ARHGDIB;SEMG1;CALR;TIMP1
neuron apoptotic process (GO:0051402)	45098	0.00649299	0.0570852	0	0	4.33998	21.8606	APP;BNIP3;ATN1;GAPDH;TNFRSF21;CIT
regulation of anoikis (GO:2000209)	45098	0.00649299	0.0570852	0	0	4.33998	21.8606	ITGB1;TLE1;PDK4;SIK1;ITGA5;MCL1
stress granule assembly (GO:0034063)	45098	0.00649299	0.0570852	0	0	4.33998	21.8606	DYNC1H1;CIRBP;UBAP2L;EIF2S1;LSM14A;RPS23
mitochondrial transport (GO:0006839)	11/56	0.00655176	0.0572825	0	0	2.65573	13.3531	BCAP31;OXA1L;HSP90AA1;TOMM40;BNIP3;TOMM34;TIMM13;TOMM20;SLC25A4;TOMM5;SLC25A6
protein-containing complex disassembly (GO:0032984)	11/56	0.00655176	0.0572825	0	0	2.65573	13.3531	HSPA8;MAP1LC3B;GABARAPL1;VCP;CSNK1A1;RPL23;LAMP2;UBQLN1;CTNNB1;GABARAP;PPP1CA
Rho protein signal transduction (GO:0007266)	11/56	0.00655176	0.0572825	0	0	2.65573	13.3531	CDC42;COL1A2;ARHGDIA;ARHGDIB;CFL1;AGTR1;RHOU;TAX1BP3;MYO9B;CTNNAL1;RHOB
negative regulation of cellular component organization (GO:0051129)	14/80	0.00683851	0.0595694	0	0	2.30603	11.496	HSPA8;HSPA5;XRCC5;RDX;WASL;CLU;SORL1;DNM2;VEGFA;CDC42;LGALS3;DNAJB1;HSF1;HSPA1A
skin development (GO:0043588)	14/80	0.00683851	0.0595694	0	0	2.30603	11.496	ASAH1;JAG1;ITGB4;ITGA3;AKR1C3;DHCR24;CLDN1;COL1A1;COL1A2;COL5A1;STMN1;TXNIP;SFN;SPRR1A
positive regulation of protein secretion (GO:0050714)	13/72	0.00688107	0.0597152	0	0	2.39486	11.924	FGB;FGA;TMED10;FGG;IRS2;ACSL4;AACS;GLUD1;LRRC8A;PPIA;ABCG1;WLS;ARF6
positive regulation of transcription, DNA-templated (GO:0045893)	124/1183	0.00696959	0.0597152	0	0	1.28808	6.39687	APP;SERPINE1;HNRNPU;AHR;ELK1;CHCHD2;TRIM28;RUVBL2;NAMPT;AKT1;JUNB;MAP3K5;HMGN1;DDX17;MEF2C;SUPT16H;MAP2K2;PTOV1;GTF2F1;ILF2;ILF3;PRPF6;DDIT3;ATF5;SQSTM1;UBA52;BEX1;SHC1;DHX9;EPAS1;MAZ;HIF1A;GLIS2;SBNO2;PCBP1;UBC;ABL1;APOE;SNX5;WNT4;EGR1;STAT5B;XRCC6;JAG1;JUND;IGF2;NR1D1;SUPT5H;NR0B2;MT3;SMARCA4;FOSL2;COL1A1;CDK9;MLXIPL;NR4A1;IL6;DAB2;ID2;TADA3;HNRNPD;TCF3;HLA-DRB1;RNF187;CDKN1C;ARF4;RNF10;CITED2;…
cell cycle G2/M phase transition (GO:0044839)	20/131	0.00699744	0.0597152	0	0	1.96097	9.73074	YWHAE;KHDRBS1;DYNC1H1;HSP90AA1;ABCB1;DCTN2;TUBB;CSNK1E;DYNLL1;DNM2;CCNB1;TUBA1A;PPP2R1A;PRKAR2B;ENSA;PRKACA;MAPRE1;PHLDA1;FBXL7;YWHAG
endothelium development (GO:0003158)	45026	0.00707158	0.0597152	0	0	7.22828	35.7921	JAG1;KDR;EDF1;FSTL1
formation of translation preinitiation complex (GO:0001731)	45026	0.00707158	0.0597152	0	0	7.22828	35.7921	EIF4H;DENR;EIF2S2;EIF4B
low-density lipoprotein particle receptor catabolic process (GO:0032802)	45026	0.00707158	0.0597152	0	0	7.22828	35.7921	AP2S1;CLTA;AP2A1;AP2M1
low-density lipoprotein receptor particle metabolic process (GO:0032799)	45026	0.00707158	0.0597152	0	0	7.22828	35.7921	AP2S1;CLTA;AP2A1;AP2M1
negative regulation of cell adhesion mediated by integrin (GO:0033629)	45026	0.00707158	0.0597152	0	0	7.22828	35.7921	MUC1;WNK1;SERPINE1;CYP1B1
negative regulation of peptidyl-lysine acetylation (GO:2000757)	45026	0.00707158	0.0597152	0	0	7.22828	35.7921	SET;CTBP1;TAF7;NOC2L
negative regulation of transmembrane transport (GO:0034763)	45026	0.00707158	0.0597152	0	0	7.22828	35.7921	AKT2;AKT1;IRS2;THBS1
positive regulation by symbiont of entry into host (GO:0075294)	45026	0.00707158	0.0597152	0	0	7.22828	35.7921	CD74;LGALS1;P4HB;HLA-DRB1
positive regulation of monocyte differentiation (GO:0045657)	45026	0.00707158	0.0597152	0	0	7.22828	35.7921	CD74;ACIN1;HLA-DRB1;ZFP36L1
positive regulation of vascular endothelial growth factor receptor signaling pathway (GO:0030949)	45026	0.00707158	0.0597152	0	0	7.22828	35.7921	VTN;ITGA5;HIF1A;MT3
positive regulation of viral entry into host cell (GO:0046598)	45026	0.00707158	0.0597152	0	0	7.22828	35.7921	CD74;LGALS1;P4HB;HLA-DRB1
regulation of epithelial cell apoptotic process (GO:1904035)	45026	0.00707158	0.0597152	0	0	7.22828	35.7921	ZFP36;MDK;NUPR1;ZFP36L1
regulation of protein neddylation (GO:2000434)	45026	0.00707158	0.0597152	0	0	7.22828	35.7921	RPL5;EPAS1;RPL11;HIF1A
aminoglycan biosynthetic process (GO:0006023)	10/49	0.0070825	0.0597152	0	0	2.78499	13.7861	B3GNT9;SDC4;SDC2;GPC1;HAS1;SDC3;XYLT1;SDC1;AGRN;HSPG2
regulation of cellular protein metabolic process (GO:0032268)	10/49	0.0070825	0.0597152	0	0	2.78499	13.7861	RBM3;APP;RPL10;NR1H2;PCIF1;AGTR1;AKT1;NOLC1;APOE;AGT
endoplasmic reticulum to Golgi vesicle-mediated transport (GO:0006888)	26/185	0.00714069	0.0600987	0	0	1.78137	8.80343	NAPA;COPB2;ARF4;COPA;TMED10;SERPINA1;SAR1A;DCTN2;KDELR1;PDCD6;GOLGA2;LMAN2;TMED2;SPTAN1;YKT6;SEC31A;BCAP31;DYNC1H1;TMED9;TRAPPC2L;SEC16A;DYNLL1;KDELR2;HYOU1;GAS6;COPE
positive regulation of intracellular signal transduction (GO:1902533)	63/546	0.00720345	0.0604455	0	0	1.42726	7.04093	ITGB1;APP;HSP90AB1;TFRC;SLC44A2;IRS2;PHB2;RPS15;GJA1;LGALS1;AKT2;NUP62;KDR;RPL37;RAC1;WLS;TGM2;PDGFRA;HSP90AA1;VWF;RPL23;ACTN4;MIF;DCN;TRAF7;EEF1D;DDIT3;S100A4;NUPR1;GAS6;S100A9;GAPDH;ENG;SHC1;SLC20A1;MAZ;TXN;THBS1;SLC9A3R1;IRAK1;PDGFD;S100A13;RPS3;HMOX1;CD14;BCAP31;NTRK2;CD74;GDF15;FN1;IGF2;AKR1C3;AGT;VEGFA;BST2;PPP5C;PINK1;IL6;DLG5;RPS20;LTBR;HLA-DRB1;FGFR1
cellular response to transforming growth factor beta stimulus (GO:0071560)	18/114	0.00720746	0.0604455	0	0	2.03987	10.062	ITGB1;MEF2C;AMHR2;GDF15;PXN;PDE2A;LTBP2;LRRC32;ZFP36L1;TGFBR2;TWSG1;COL1A2;CILP;UBC;RPS27A;UBA52;WNT4;ENG
organonitrogen compound biosynthetic process (GO:1901566)	23/158	0.00723273	0.0605501	0	0	1.85509	9.14398	ELOVL1;ALAS1;SLC44A1;SLC44A2;GSTP1;STARD10;MGST1;MGST2;GSTT1;ASS1;ALDH3A2;SPTLC1;GSTA4;PRKD3;ALDH3B1;GSTA2;CSNK2B;GSTA1;CHPT1;APOE;INHA;CSNK1G2;B4GALT5
cellular zinc ion homeostasis (GO:0006882)	45135	0.00743112	0.0615426	0	0	3.61761	17.7338	MT2A;MT1F;MT1G;MT1X;SLC39A7;MT3;MT1E
neutral amino acid transport (GO:0015804)	45135	0.00743112	0.0615426	0	0	3.61761	17.7338	SLC6A6;SLC7A5;SLC6A9;SLC1A4;SLC3A2;SLC1A5;SLC38A2
phagosome acidification (GO:0090383)	45135	0.00743112	0.0615426	0	0	3.61761	17.7338	ATP6V0B;ATP6V1G1;ATP6V0E1;ATP6V1B2;RAB38;TCIRG1;RAB7A
positive regulation of nitric oxide metabolic process (GO:1904407)	45135	0.00743112	0.0615426	0	0	3.61761	17.7338	HSP90AA1;HSP90AB1;HBB;AKT1;CD36;CLU;ASS1
positive regulation of response to wounding (GO:1903036)	45135	0.00743112	0.0615426	0	0	3.61761	17.7338	ITGB1;VTN;MDK;PTN;CLDN1;DUOX2;ACTG1
regulation of microtubule polymerization or depolymerization (GO:0031110)	45135	0.00743112	0.0615426	0	0	3.61761	17.7338	MAP1B;STMN1;ABL1;ARL2;STMN3;FKBP4;MAPRE1
regulation of gene expression (GO:0010468)	114/1079	0.00748029	0.0615426	0	0	1.29836	6.3561	RPL5;APP;TFRC;AHR;CLU;RPL6;ACTG1;GJA1;EFEMP1;PPP2R1A;KHSRP;KDR;AKT1;FADS1;MEF2C;MAP2K2;TLE1;RPS7;RPL23;MIF;ATP1B1;PRKAB1;ACE2;OLFM1;DDIT3;MATR3;ATF5;DNMT1;MAGED1;MAZ;ATXN7L3B;ZBTB4;HIF1A;ZFP36L1;SBNO2;LARP1;PCBP1;PCBP2;ABL1;APOE;MSC;SLC38A2;WNT4;EGR1;FUS;NONO;RDX;PDE2A;FN1;IGF2;NR0B2;MT3;HNRNPL;MLXIPL;IL6;HNRNPK;CDK6;CILP;CDK4;ID2;HNRNPF;BHLHE40;TADA3;HNRNPD;CALR;TCF3;LGMN;RNF187;GSK3A;BTG1;CITED…
cellular respiration (GO:0045333)	9/42	0.0074944	0.0615426	0	0	2.96143	14.4921	OXA1L;NDUFS8;UQCRB;BLOC1S1;MDH2;UQCRC1;CYCS;UQCRC2;SDHA
positive regulation of ATPase activity (GO:0032781)	9/42	0.0074944	0.0615426	0	0	2.96143	14.4921	MSH6;DNAJB1;DHX9;RGN;HNRNPU;AHSA1;ATP1B1;DYNLL1;PFN1
positive regulation of epithelial to mesenchymal transition (GO:0010718)	9/42	0.0074944	0.0615426	0	0	2.96143	14.4921	COL1A1;SDCBP;OLFM1;DAB2;IL6;JAG1;MDK;CTNNB1;TGFBR2
regulation of ubiquitin-dependent protein catabolic process (GO:2000058)	9/42	0.0074944	0.0615426	0	0	2.96143	14.4921	RPL5;XPO1;RPS7;RPL23;RPL11;SGTA;RAD23A;CLU;RAD23B
positive regulation of cell junction assembly (GO:1901890)	11/57	0.00751266	0.0615855	0	0	2.59786	12.7066	NRP1;ACE2;CLSTN3;DLG5;CLSTN1;KDR;ABL1;RAC1;AGT;S100A10;VEGFA
cellular response to hydrogen peroxide (GO:0070301)	8/35	0.00767192	0.0626739	0	0	3.2165	15.665	IL6;SIGMAR1;ABL1;RPS3;TNFAIP3;CYP1B1;MAP3K5;RHOB
intracellular pH reduction (GO:0051452)	8/35	0.00767192	0.0626739	0	0	3.2165	15.665	ATP6V0B;ATP6V1G1;ATP6V0E1;ATP6V1B2;RAB38;TCIRG1;TMEM9;RAB7A
negative regulation of cell adhesion (GO:0007162)	13/73	0.00774005	0.0631214	0	0	2.35481	11.4476	CD164;JAG1;DUSP1;SERPINE1;MUC1;MDK;ARHGDIA;ARHGDIB;CYP1B1;PLXNA1;SPOCK1;PLXNB2;TGFBI
response to lipopolysaccharide (GO:0032496)	23/159	0.00779812	0.0634856	0	0	1.84135	8.93766	GGT5;SCARB1;UPF1;MEF2C;GSTP1;SERPINE1;HMGB2;TNFAIP3;NR1D1;PRDX3;ZFP36;SBNO2;IL6;MAPKAPK3;SLPI;IRAK1;PABPN1;PAF1;CD14;VIM;CD68;S100A9;HNRNPA0
regulation of neuron apoptotic process (GO:0043523)	16/98	0.00794232	0.0645484	0	0	2.12189	10.2605	NTRK2;MEF2C;SET;SIGMAR1;SOD2;MT3;NFATC4;SOD1;PINK1;MDK;DDIT3;AKT1S1;CTNNB1;NUPR1;APOE;LGMN
iron ion transport (GO:0006826)	10/50	0.00819773	0.066396	0	0	2.71522	13.0436	ATP6V0B;ATP6V1G1;ATP6V0E1;TFRC;FTH1;SLC40A1;ATP6V1B2;TCIRG1;CP;DNM2
neuron migration (GO:0001764)	10/50	0.00819773	0.066396	0	0	2.71522	13.0436	NRP1;NTRK2;MEF2C;MAP1B;DNER;DDIT4;SPOCK1;RAC1;VEGFA;FGFR1
negative regulation of protein kinase activity (GO:0006469)	15/90	0.00825918	0.0664245	0	0	2.17448	10.4297	CDKN1C;NPM1;GSTP1;MVP;HSPB1;ADAR;SORL1;AKT1S1;ABL1;AKT1;TAF7;SFN;PPIA;TRIB2;YWHAG
positive regulation of binding (GO:0051099)	15/90	0.00825918	0.0664245	0	0	2.17448	10.4297	APP;DHX9;AMFR;RPL11;HMGB2;EDF1;TXN;NME1;VTN;MED25;STMN1;HES1;APOE;B2M;RAN
regulation of cell adhesion (GO:0030155)	20/133	0.00826398	0.0664245	0	0	1.92605	9.23704	CD164;DUSP1;TESC;PRKCA;FUT1;VEGFA;EFNA1;PPP2CA;CXCL12;PLAU;PPP2R1A;MDK;ARHGDIA;ARHGDIB;ABL1;PLXNA1;PLXNB2;TGFBI;P4HB;TGM2
amino acid import (GO:0043090)	45099	0.00829955	0.0664245	0	0	4.06851	19.4945	SLC6A6;SLC7A5;SLC9A3R1;SLC47A1;SFXN3;SH3BP4
positive regulation of amyloid precursor protein catabolic process (GO:1902993)	45099	0.00829955	0.0664245	0	0	4.06851	19.4945	EFNA1;ABCA2;GSK3A;EFNA3;CLU;ABCG1
positive regulation of signal transduction by p53 class mediator (GO:1901798)	45099	0.00829955	0.0664245	0	0	4.06851	19.4945	EIF5A;RPS15;RPS7;RPL23;RPS20;RPL37
regulation of macrophage chemotaxis (GO:0010758)	45099	0.00829955	0.0664245	0	0	4.06851	19.4945	CSF1R;MDK;RARRES2;MTUS1;MIF;THBS1
3'-UTR-mediated mRNA destabilization (GO:0061158)	45062	0.00852128	0.0672883	0	0	4.92995	23.4921	UPF1;ZFP36;KHSRP;TARDBP;ZFP36L1
negative regulation of anoikis (GO:2000811)	45062	0.00852128	0.0672883	0	0	4.92995	23.4921	ITGB1;TLE1;PDK4;ITGA5;MCL1
nitric oxide metabolic process (GO:0046209)	45062	0.00852128	0.0672883	0	0	4.92995	23.4921	CYB5B;NQO1;CYB5R3;AKT1;CYP1B1
positive regulation of small molecule metabolic process (GO:0062013)	45062	0.00852128	0.0672883	0	0	4.92995	23.4921	AKT2;AKT1;ADM;IRS2;CES1
regulation of amyloid-beta clearance (GO:1900221)	45062	0.00852128	0.0672883	0	0	4.92995	23.4921	LRPAP1;CYP51A1;HMGCR;APOE;CLU
regulation of intrinsic apoptotic signaling pathway in response to DNA damage (GO:1902229)	45062	0.00852128	0.0672883	0	0	4.92995	23.4921	TMEM161A;CXCL12;RPS3;CLU;TPT1
regulation of monocyte differentiation (GO:0045655)	45062	0.00852128	0.0672883	0	0	4.92995	23.4921	CD74;CDK6;ACIN1;HLA-DRB1;ZFP36L1
T cell mediated immunity (GO:0002456)	45062	0.00852128	0.0672883	0	0	4.92995	23.4921	JAG1;EMP2;BTN3A2;HLA-A;CD46
cellular iron ion homeostasis (GO:0006879)	11/58	0.00857977	0.0674125	0	0	2.54245	12.0978	ATP6V1G1;TFRC;SLC22A17;FTH1;SLC40A1;HMOX1;NEDD8;CP;ISCU;FTL;SOD1
positive regulation of mitotic cell cycle phase transition (GO:1901992)	11/58	0.00857977	0.0674125	0	0	2.54245	12.0978	CCND3;CCNB1;CCND1;UBE2C;CDK4;RCC2;RDX;AKT1;ANAPC5;PHB2;RAB11A
receptor metabolic process (GO:0043112)	11/58	0.00857977	0.0674125	0	0	2.54245	12.0978	ITGB1;RAB31;TFRC;MX1;CD9;ADM;CD36;AP2M1;PLEKHJ1;DNM2;LGMN
positive regulation of cell death (GO:0010942)	12/66	0.00871959	0.0683975	0	0	2.41455	11.4502	C1QA;EGR1;SLC6A6;BNIP3;DDIT4;AKR1C3;HBB;CD36;CLU;EIF2S1;MT3;MAP3K5
cellular glucose homeostasis (GO:0001678)	9/43	0.00878308	0.0687814	0	0	2.87417	13.609	FOXK1;NUCKS1;LRRC8A;NR1D1;PRKACA;GAS6;HIF1A;HK2;HK1
MyD88-dependent toll-like receptor signaling pathway (GO:0002755)	45136	0.00909458	0.0705908	0	0	3.45298	16.2293	IRAK1;UBC;CD14;CD36;RPS27A;UBA52;HSPD1
negative regulation of mRNA catabolic process (GO:1902373)	45136	0.00909458	0.0705908	0	0	3.45298	16.2293	LARP1;FUS;CIRBP;HNRNPU;YBX1;PABPC1;ELAVL1
positive regulation of dephosphorylation (GO:0035306)	45136	0.00909458	0.0705908	0	0	3.45298	16.2293	PTBP1;SMPD1;SYMPK;CALM3;CALM1;CALM2;PPIA
response to zinc ion (GO:0010043)	45136	0.00909458	0.0705908	0	0	3.45298	16.2293	MT2A;MT1F;MT1G;MT1X;CRIP1;MT3;MT1E
transition metal ion homeostasis (GO:0055076)	45136	0.00909458	0.0705908	0	0	3.45298	16.2293	BDH2;SLC40A1;HMOX1;B2M;CP;MT3;FTL
positive regulation of transport (GO:0051050)	15/91	0.00913701	0.0705908	0	0	2.14575	10.0752	DYNC1H1;GSK3A;CD151;ANXA2;CYBA;ACTB;DAB2;RXRA;AKT2;SMPD1;LMAN2;APOE;CALR;GAS6;SGK1
toll-like receptor signaling pathway (GO:0002224)	15/91	0.00913701	0.0705908	0	0	2.14575	10.0752	FGB;FGA;UBE2D3;FGG;HSP90B1;HSPD1;MAPKAPK3;IRAK1;UBC;CD36;CD14;RPS27A;S100A9;UBA52;LGMN
endoderm formation (GO:0001706)	8/36	0.00914845	0.0705908	0	0	3.10146	14.5588	VTN;DUSP5;MMP14;COL4A2;DUSP1;FN1;LAMB1;ITGA5
positive regulation of myeloid leukocyte differentiation (GO:0002763)	8/36	0.00914845	0.0705908	0	0	3.10146	14.5588	CD74;TESC;ID2;HSF1;ACIN1;PRKCA;HLA-DRB1;ZFP36L1
blood circulation (GO:0008015)	10/51	0.00944311	0.0726275	0	0	2.64885	12.3502	SCPEP1;ACE2;GPX1;CYB5R3;CXCL12;STAT1;ELN;AGTR1;SERPING1;SOD1
negative regulation of protein ubiquitination (GO:0031397)	10/51	0.00944311	0.0726275	0	0	2.64885	12.3502	DNAJA1;NXN;U2AF2;ABL1;RPS3;TNFAIP3;AKT1;ISG15;SQSTM1;HSPA1A
cell-matrix adhesion (GO:0007160)	16/100	0.00962144	0.0729229	0	0	2.07114	9.6179	DDR1;ITGB1;FGB;FGA;CD63;ITGB4;ITGA3;ACTN1;RCC2;FGG;FN1;EMP2;VTN;BCAM;TAOK2;RAC1
fatty acid oxidation (GO:0019395)	11/59	0.00976052	0.0729229	0	0	2.48934	11.5242	ALDH3A2;HADHB;ACADVL;PHYH;BDH2;ILVBL;HSD17B4;HADH;ACADS;ADH5;ACAT1
positive regulation of apoptotic signaling pathway (GO:2001235)	11/59	0.00976052	0.0729229	0	0	2.48934	11.5242	BCAP31;TRAF7;SLC9A3R1;TNFRSF12A;DDIT3;RPS3;G0S2;NUPR1;LTBR;S100A9;AGT
vascular endothelial growth factor receptor signaling pathway (GO:0048010)	12/67	0.00982596	0.0729229	0	0	2.37052	10.9583	CDC42;NRP1;HSP90AA1;MAPKAPK3;PDCD6;PXN;KDR;HSPB1;CYBA;RAC1;VAV2;VEGFA
astrocyte development (GO:0014002)	44991	0.00994404	0.0729229	0	0	10.8378	49.9706	CDK6;MT3;S100A9
cellular heat acclimation (GO:0070370)	44991	0.00994404	0.0729229	0	0	10.8378	49.9706	HSBP1;RBBP7;HSPA1A
cellular response to X-ray (GO:0071481)	44991	0.00994404	0.0729229	0	0	10.8378	49.9706	XRCC6;XRCC5;NUCKS1
cholesterol import (GO:0070508)	44991	0.00994404	0.0729229	0	0	10.8378	49.9706	SCARB1;CD36;LDLR
COPI coating of Golgi vesicle (GO:0048205)	44991	0.00994404	0.0729229	0	0	10.8378	49.9706	TMED9;TMED10;TMED2
COPI-coated vesicle budding (GO:0035964)	44991	0.00994404	0.0729229	0	0	10.8378	49.9706	TMED9;TMED10;TMED2
Golgi transport vesicle coating (GO:0048200)	44991	0.00994404	0.0729229	0	0	10.8378	49.9706	TMED9;TMED10;TMED2
heat acclimation (GO:0010286)	44991	0.00994404	0.0729229	0	0	10.8378	49.9706	HSBP1;RBBP7;HSPA1A
hydrogen peroxide biosynthetic process (GO:0050665)	44991	0.00994404	0.0729229	0	0	10.8378	49.9706	CYBA;DUOX2;SOD1
isoleucine metabolic process (GO:0006549)	44991	0.00994404	0.0729229	0	0	10.8378	49.9706	ILVBL;ACADSB;ACAT1
membrane raft assembly (GO:0001765)	44991	0.00994404	0.0729229	0	0	10.8378	49.9706	ANXA2;EMP2;S100A10
mitochondrial protein catabolic process (GO:0035694)	44991	0.00994404	0.0729229	0	0	10.8378	49.9706	BNIP3L;BNIP3;YME1L1
morphogenesis of an endothelium (GO:0003159)	44991	0.00994404	0.0729229	0	0	10.8378	49.9706	CSNK2B;CTNNB1;RHOB
negative regulation of cellular response to hypoxia (GO:1900038)	44991	0.00994404	0.0729229	0	0	10.8378	49.9706	HYOU1;TMBIM6;ENO1
negative regulation of lipoprotein lipase activity (GO:0051005)	44991	0.00994404	0.0729229	0	0	10.8378	49.9706	SORT1;APOC1;ANGPTL4
negative regulation of lipoprotein particle clearance (GO:0010985)	44991	0.00994404	0.0729229	0	0	10.8378	49.9706	LRPAP1;KHSRP;APOC1
oxygen homeostasis (GO:0032364)	44991	0.00994404	0.0729229	0	0	10.8378	49.9706	EGLN1;SOD2;HIF1A
peptide antigen assembly with MHC protein complex (GO:0002501)	44991	0.00994404	0.0729229	0	0	10.8378	49.9706	HLA-DRA;CALR;HLA-DRB1
positive regulation of autophagy of mitochondrion in response to mitochondrial depolarization (GO:1904925)	44991	0.00994404	0.0729229	0	0	10.8378	49.9706	PINK1;HUWE1;HK2
positive regulation of receptor binding (GO:1900122)	44991	0.00994404	0.0729229	0	0	10.8378	49.9706	NRP1;ANXA2;B2M
protection from natural killer cell mediated cytotoxicity (GO:0042270)	44991	0.00994404	0.0729229	0	0	10.8378	49.9706	HLA-B;HLA-A;HLA-E
regulation of digestive system process (GO:0044058)	44991	0.00994404	0.0729229	0	0	10.8378	49.9706	KCNQ1;SGK1;TYMP
regulation of extracellular exosome assembly (GO:1903551)	44991	0.00994404	0.0729229	0	0	10.8378	49.9706	SDCBP;SDC4;SDC1
regulation of keratinocyte apoptotic process (GO:1902172)	44991	0.00994404	0.0729229	0	0	10.8378	49.9706	ZFP36;GSN;ZFP36L1
regulation of type B pancreatic cell proliferation (GO:0061469)	44991	0.00994404	0.0729229	0	0	10.8378	49.9706	NR4A1;NR1D1;NUPR1
sterol import (GO:0035376)	44991	0.00994404	0.0729229	0	0	10.8378	49.9706	SCARB1;CD36;LDLR
regulation of protein ubiquitination (GO:0031396)	17/109	0.00998512	0.0731109	0	0	2.00955	9.25732	GSK3A;HSP90AA1;HSP90AB1;NXN;HUWE1;TNFAIP3;ISG15;PTTG1IP;DNAJA1;PINK1;U2AF2;RPS3;UBQLN1;AKT1;BIRC7;SQSTM1;HSPA1A
negative regulation of mitotic cell cycle phase transition (GO:1901991)	15/92	0.0100871	0.0736293	0	0	2.11777	9.73432	CDKN2A;ZFP36L1;PSMD8;PSMA6;PSMB7;PSMB4;PSMC5;PSMB5;CDK6;PSMD4;CDK4;PSMC4;PSME1;PSME2;FBXL7
regulation of endothelial cell proliferation (GO:0001936)	15/92	0.0100871	0.0736293	0	0	2.11777	9.73432	STAT5A;NRP1;SPARC;STAT1;PDCD6;HMGB2;PRKCA;FUT1;HIF1A;THBS1;VEGFA;NR4A1;KDR;AKT1;APOE
cardiac muscle cell membrane repolarization (GO:0099622)	45027	0.010376	0.0745603	0	0	6.19533	28.3019	YWHAE;KCNQ1;ATP1A1;ATP1B1
cyclooxygenase pathway (GO:0019371)	45027	0.010376	0.0745603	0	0	6.19533	28.3019	CBR1;PTGES3;AKR1C3;PTGDS
glutamine family amino acid biosynthetic process (GO:0009084)	45027	0.010376	0.0745603	0	0	6.19533	28.3019	GLUD1;GLUL;ASS1;GLS
monocyte differentiation (GO:0030224)	45027	0.010376	0.0745603	0	0	6.19533	28.3019	CSF1R;MT1G;MYH9;VEGFA
PERK-mediated unfolded protein response (GO:0036499)	45027	0.010376	0.0745603	0	0	6.19533	28.3019	HSPA5;DDIT3;EIF2S1;HERPUD1
positive regulation of cellular respiration (GO:1901857)	45027	0.010376	0.0745603	0	0	6.19533	28.3019	PINK1;VCP;NUPR1;ISCU
regulation of amyloid precursor protein biosynthetic process (GO:0042984)	45027	0.010376	0.0745603	0	0	6.19533	28.3019	ABCA2;SOAT1;ITM2B;ITM2C
regulation of mitochondrial fusion (GO:0010635)	45027	0.010376	0.0745603	0	0	6.19533	28.3019	VAT1;TFRC;BNIP3;HUWE1
artery development (GO:0060840)	45100	0.0104401	0.0745603	0	0	3.82897	17.4681	NRP1;PDE2A;HES1;ROBO1;VEGFA;ENG
glucose 6-phosphate metabolic process (GO:0051156)	45100	0.0104401	0.0745603	0	0	3.82897	17.4681	GPI;PGLS;PGD;TKT;HK2;HK1
negative regulation of GTPase activity (GO:0034260)	45100	0.0104401	0.0745603	0	0	3.82897	17.4681	WNK1;RCC2;RDX;ARL2;SH3BP4;TMED2
positive regulation of cell cycle G2/M phase transition (GO:1902751)	45100	0.0104401	0.0745603	0	0	3.82897	17.4681	NPM1;CCNB1;CCND1;CDK4;RCC2;RAB11A
positive regulation of cholesterol efflux (GO:0010875)	45100	0.0104401	0.0745603	0	0	3.82897	17.4681	RXRA;ABCA3;NR1H2;ABCA8;APOE;CES1
positive regulation of protein autophosphorylation (GO:0031954)	45100	0.0104401	0.0745603	0	0	3.82897	17.4681	PDGFD;TAOK2;CALM3;CALM1;CALM2;VEGFA
positive regulation of macromolecule metabolic process (GO:0010604)	46/384	0.0104511	0.0745603	0	0	1.4858	6.7768	APP;RPL5;CD63;DNMT1;GSK3A;TFRC;CITED2;RPL11;MAZ;ECE1;LRP3;HIF1A;CLU;ROBO1;ACTG1;GJA1;TRIM28;RPS3;AKT1;CD36;SLC38A2;EGR1;CD74;NTRK2;MEF2C;GSN;TLE1;ANXA2;RPS7;RPL23;TESC;PDE2A;RDX;FN1;PRKAB1;NR0B2;MT3;VEGFA;NR5A1;OLFM1;IL6;ID2;TADA3;CD46;GAS6;HSPA1A
positive regulation of protein kinase activity (GO:0045860)	22/154	0.0105052	0.074723	0	0	1.81397	8.26424	CSF1R;EGR1;XRCC6;HSP90AA1;MAP2K2;HSP90AB1;XRCC5;NRK;EMP2;CLU;AGT;TGFBR2;VEGFA;EFNA1;PPP2CA;TPX2;TAOK2;CALM3;CALM1;GAS6;CALM2;PAK4
organic substance transport (GO:0071702)	20/136	0.0105055	0.074723	0	0	1.87593	8.54647	SLC48A1;ABCA2;SLC47A1;ABCA3;NME4;ABCA8;SCAMP3;HSP90B1;SCAMP4;CENPF;CHMP1A;ARL6IP5;TXNIP;MYH9;RAB38;RHCG;ABCG1;VAMP2;CD320;RAB7A
negative regulation of Wnt signaling pathway (GO:0030178)	26/191	0.0106802	0.075852	0	0	1.71602	7.78966	GSK3A;NXN;APCDD1;PSMD8;SLC9A3R1;PSMB7;PSMB4;PSMB5;PSMD4;MDK;WIF1;RUVBL2;APOE;TLE1;IGFBP4;CSNK1A1;SIAH2;AMFR;PSMA6;DAB2;PSMC5;PSMC4;DDIT3;PSME1;PSME2;TAX1BP3
regulation of long-term synaptic potentiation (GO:1900271)	45137	0.011015	0.0779956	0	0	3.30267	14.8901	CALB2;APP;ABL1;PTN;APOE;SQSTM1;LGMN
zinc ion homeostasis (GO:0055069)	45137	0.011015	0.0779956	0	0	3.30267	14.8901	MT2A;MT1F;MT1G;MT1X;SLC39A7;MT3;MT1E
regulation of epithelial cell proliferation (GO:0050678)	15/93	0.0111132	0.0784561	0	0	2.0905	9.40645	CDKN1C;GPX1;MAGED1;NME2;LAMB1;NR1D1;FUT1;NME1;ZFP36L1;VEGFA;NR4A1;ZFP36;CDK6;NUPR1;B2M
regulation of heart contraction (GO:0008016)	15/93	0.0111132	0.0784561	0	0	2.0905	9.40645	GSK3A;HSPB7;ATP2A3;ATP1A1;ATP1B1;CACNA1H;AGT;ACE2;ASPH;KCNQ1;CALM3;FXYD6;PRKACA;CALM1;CALM2
acyl-CoA biosynthetic process (GO:0071616)	45063	0.0112444	0.0786777	0	0	4.51887	20.2802	ACLY;SCD;FASN;SCD5;ACAT1
cellular response to gamma radiation (GO:0071480)	45063	0.0112444	0.0786777	0	0	4.51887	20.2802	XRCC6;XRCC5;HSF1;MDM2;RPL26
modified amino acid transport (GO:0072337)	45063	0.0112444	0.0786777	0	0	4.51887	20.2802	SLC9A3R1;SLC6A8;MGST1;SLC1A4;FOLR2
negative regulation of amyloid-beta formation (GO:1902430)	45063	0.0112444	0.0786777	0	0	4.51887	20.2802	NTRK2;BIN1;APOE;CLU;SORL1
positive regulation of smooth muscle cell migration (GO:0014911)	45063	0.0112444	0.0786777	0	0	4.51887	20.2802	NRP1;VTN;IGFBP5;MDK;S100A11
reverse cholesterol transport (GO:0043691)	45063	0.0112444	0.0786777	0	0	4.51887	20.2802	SCARB1;APOE;CLU;ABCG1;CES1
cellular response to interleukin-1 (GO:0071347)	22/155	0.0112944	0.0789103	0	0	1.80023	8.07126	CCL14;EGR1;UPF1;NR1D1;HIF1A;PSMD8;PSMA6;PSMB7;PSMB4;PSMC5;PSMB5;PSMD4;IRAK1;PSMC4;UBC;PSME1;PSME2;RPS27A;SQSTM1;UBA52;GBP1;RBMX
retrograde vesicle-mediated transport, Golgi to endoplasmic reticulum (GO:0006890)	14/85	0.0116207	0.081071	0	0	2.14304	9.54718	NAPA;ARF4;COPB2;TMED9;COPA;TMED10;KDELR1;SURF4;KIF22;LMAN2;TMED2;KDELR2;ARF5;COPE
regulation of intracellular signal transduction (GO:1902531)	51/437	0.0118302	0.0823425	0	0	1.44298	6.40265	RPL5;NRK;EHMT1;HSPB1;NOC2L;ARHGAP36;PREX1;LBH;ARHGDIA;ARHGDIB;AKT1;RAC1;ZNF385A;IER3;SUPT16H;VWF;RHOF;ARAP1;PPP2R5C;PRKAB1;PJA2;RHOB;VAV2;DDIT4;CSNK2B;RGN;RHOU;SGK1;SQSTM1;NGEF;MAPKAP1;RPL11;CDC42;ARHGAP21;RBBP4;PRKAR2B;PIP5K1C;RBBP7;A2M;GBP1;PAK4;MBD3;NTRK2;PDE2A;MYO9B;SSRP1;VEGFA;TPX2;TAOK2;MDM2;TAF7
chromosome condensation (GO:0030261)	9/45	0.0118552	0.0823425	0	0	2.7142	12.0374	TOP2A;CCNB1;SET;AIFM1;CHMP1A;CSNK2B;ACIN1;NCAPD2;SMC4
zymogen activation (GO:0031638)	9/45	0.0118552	0.0823425	0	0	2.7142	12.0374	FGB;FGA;MMP14;KLK1;ASPH;PLAU;FGG;PGK1;LGMN
cellular divalent inorganic cation homeostasis (GO:0072503)	17/111	0.0118942	0.0824921	0	0	1.96658	8.7153	CCL14;ATP13A1;ATP2A3;STC1;MT1X;ATP1B1;MT3;CHERP;MT2A;CXCL12;MT1F;RGN;MT1G;SLC39A7;CALR;TPT1;MT1E
import into nucleus (GO:0051170)	13/77	0.0120516	0.0834611	0	0	2.20715	9.75245	NUP188;NUTF2;PTTG1IP;PHB2;SNRPD2;NUP62;AKT1;TNPO1;HNRNPA1;TNPO2;KPNB1;RAN;SNRPB
negative regulation of ubiquitin-dependent protein catabolic process (GO:2000059)	8/38	0.0127221	0.0879761	0	0	2.89438	12.6323	RPL5;SDCBP;HSP90AB1;RPS7;RPL23;RPL11;SGTA;EIF3H
cellular response to tumor necrosis factor (GO:0071356)	26/194	0.0129213	0.0884791	0	0	1.6851	7.32831	CCL14;ASAH1;DHX9;ZFP36L1;PSMD8;PSMB7;PSMB4;ZFP36;PSMB5;PSMD4;RPS3;AKT1;TNFRSF14;GBP1;EIF5A;TNFRSF12A;STAT1;ACTN4;NR1D1;PSMA6;PSMC5;PSMC4;PSME1;PSME2;LTBR;TNFRSF21
positive regulation of cellular response to transforming growth factor beta stimulus (GO:1903846)	45101	0.0129445	0.0884791	0	0	3.61605	15.7193	CDKN1C;SDCBP;DAB2;HSP90AB1;CITED2;THBS1
positive regulation of lamellipodium assembly (GO:0010592)	45101	0.0129445	0.0884791	0	0	3.61605	15.7193	ACTR3;CDC42;ACTR2;ARPC2;FSCN1;RAC1
positive regulation of transforming growth factor beta receptor signaling pathway (GO:0030511)	45101	0.0129445	0.0884791	0	0	3.61605	15.7193	CDKN1C;SDCBP;DAB2;HSP90AB1;CITED2;THBS1
protein alpha-1,2-demannosylation (GO:0036508)	45101	0.0129445	0.0884791	0	0	3.61605	15.7193	AMFR;UBC;MAN1C1;MAN1B1;RPS27A;UBA52
regulation of monooxygenase activity (GO:0032768)	45101	0.0129445	0.0884791	0	0	3.61605	15.7193	HSP90AA1;POR;AKT1;WASL;CALM1;DNM2
regulation of vascular endothelial growth factor receptor signaling pathway (GO:0030947)	45101	0.0129445	0.0884791	0	0	3.61605	15.7193	VTN;PDCD6;MMRN2;ITGA5;HIF1A;MT3
wound healing, spreading of cells (GO:0044319)	45101	0.0129445	0.0884791	0	0	3.61605	15.7193	DDR1;CD151;TOR1A;COL5A1;ITGA5;LCP1
negative regulation of cell population proliferation (GO:0008285)	45/379	0.0130113	0.0887049	0	0	1.47034	6.38411	CDKN1C;APP;COL18A1;IFITM1;BTG2;NDRG4;BTG1;CTBP1;MAGED1;GSTP1;TNFAIP3;SLC9A3R1;RBBP4;FTH1;NUP62;CYP1B1;HMOX1;SH3BP4;APOD;IGFBP7;HES1;B2M;S100A11;CD164;NPM1;IGFBP5;CDKN2A;TESC;IGFBP3;PPP2R5C;SOD2;DHRS2;TBX3;NME1;CHERP;MED25;FABP3;IL6;CDK6;DLG5;CSNK2B;CTNNB1;NUPR1;ATF5;HSPA1A
mitotic spindle organization (GO:0007052)	22/157	0.0130151	0.0887049	0	0	1.77337	7.69934	NEK9;DYNC1H1;VCP;DCTN2;RCC2;DYNLL1;RANGAP1;RAB11A;GOLGA2;PPP1CC;TPX2;CCNB1;CENPF;XPO1;PRC1;STMN1;MAP4;BUB3;MAPRE1;LSM14A;KPNB1;RAN
activation of protein kinase B activity (GO:0032148)	45138	0.013213	0.0895381	0	0	3.16489	13.693	PINK1;MAPKAP1;AKT1;TXN;GAS6;MT3;PPIA
positive regulation of protein targeting to mitochondrion (GO:1903955)	45138	0.013213	0.0895381	0	0	3.16489	13.693	UBL5;GSK3A;PINK1;UBE2D3;HUWE1;RHOU;SAE1
prostaglandin metabolic process (GO:0006693)	45138	0.013213	0.0895381	0	0	3.16489	13.693	CD74;GSTP1;PTGES3;GSTA1;AKR1C3;MIF;PTGDS
regulation of cellular component size (GO:0032535)	45138	0.013213	0.0895381	0	0	3.16489	13.693	SLC9A3R1;RDX;RIN3;RAC1;AP2M1;PPP1CA;VAV2
negative regulation of protein serine/threonine kinase activity (GO:0071901)	13/78	0.0133747	0.0905039	0	0	2.17308	9.37552	CDKN1C;DUSP1;CDKN2A;GSTP1;SORL1;AGT;UCHL1;PRKAR2B;SMPD1;ABL1;AKT1;APOE;PKIG
positive regulation of smooth muscle cell proliferation (GO:0048661)	9/46	0.013662	0.0921847	0	0	2.6407	11.3369	DNMT1;GJA1;IL6;IGFBP5;STAT1;ID2;AKT1;HMOX1;THBS1
posttranscriptional regulation of gene expression (GO:0010608)	9/46	0.013662	0.0921847	0	0	2.6407	11.3369	RBM3;APP;NUDT21;LARP1;RPL10;PCIF1;NOLC1;MATR3;ZNF385A
negative regulation of viral process (GO:0048525)	12/70	0.0138048	0.0930152	0	0	2.24754	9.62562	IFITM3;BST2;IFITM1;ZFP36;ILF3;TRIM28;SLPI;STAT1;OAS3;MX1;ISG15;PPIA
cellular response to growth factor stimulus (GO:0071363)	22/158	0.0139504	0.0937295	0	0	1.76023	7.52014	STAT5B;NRP1;NTRK2;MEF2C;AMHR2;SHC1;PDE2A;HSPB1;ZFP36L1;TGFBR2;VEGFA;EEF1A1;NR4A1;ZFP36;CILP;HAS1;KDR;AKT1;MT1G;CTNNB1;WNT4;LGMN
T cell receptor signaling pathway (GO:0050852)	22/158	0.0139504	0.0937295	0	0	1.76023	7.52014	KHDRBS1;HLA-DRB5;EIF2B2;HLA-A;BTN3A2;PSMD8;PSMA6;PSMB7;PSMB4;PSMC5;PSMB5;PSMD4;WNK1;PSMC4;PSME1;HLA-DPB1;PSME2;HLA-DRA;HLA-DRB1;TNFRSF21;HLA-DPA1;HLA-DQB1
regulation of alternative mRNA splicing, via spliceosome (GO:0000381)	10/54	0.0140525	0.0941477	0	0	2.46784	10.5252	DDX17;HNRNPL;PTBP1;KHDRBS1;RBM8A;PUF60;HNRNPU;RNPS1;HNRNPA1;RBMX
regulation of focal adhesion assembly (GO:0051893)	10/54	0.0140525	0.0941477	0	0	2.46784	10.5252	NRP1;RCC2;KDR;ABL1;APOD;RAC1;THBS1;ACTG1;S100A10;VEGFA
3'-UTR-mediated mRNA stabilization (GO:0070935)	45064	0.0145048	0.0945727	0	0	4.17104	17.6571	ZFP36;HNRNPC;TARDBP;ELAVL1;HNRNPA0
acidic amino acid transport (GO:0015800)	45064	0.0145048	0.0945727	0	0	4.17104	17.6571	SLC6A6;SLC9A3R1;GJA1;PRAF2;ARL6IP5
alternative mRNA splicing, via spliceosome (GO:0000380)	45064	0.0145048	0.0945727	0	0	4.17104	17.6571	DDX17;HNRNPM;SFPQ;PUF60;DHX9
chromatin disassembly (GO:0031498)	45064	0.0145048	0.0945727	0	0	4.17104	17.6571	SMARCD1;SMARCD2;SUPT16H;SET;SMARCA4
nucleosome disassembly (GO:0006337)	45064	0.0145048	0.0945727	0	0	4.17104	17.6571	SMARCD1;SMARCD2;SUPT16H;SET;SMARCA4
positive regulation of amyloid-beta formation (GO:1902004)	45064	0.0145048	0.0945727	0	0	4.17104	17.6571	EFNA1;ABCA2;GSK3A;CLU;ABCG1
release of cytochrome c from mitochondria (GO:0001836)	45064	0.0145048	0.0945727	0	0	4.17104	17.6571	IFI6;SFN;SOD2;CLU;TIMM50
response to interferon-alpha (GO:0035455)	45064	0.0145048	0.0945727	0	0	4.17104	17.6571	IFITM3;BST2;IFITM1;ADAR;GAS6
Golgi localization (GO:0051645)	45028	0.0145358	0.0945727	0	0	5.42062	22.9354	CDC42;ARHGAP21;SLC9A3R1;YWHAZ
hemidesmosome assembly (GO:0031581)	45028	0.0145358	0.0945727	0	0	5.42062	22.9354	CD151;DST;ITGB4;PLEC
mitochondrial electron transport, ubiquinol to cytochrome c (GO:0006122)	45028	0.0145358	0.0945727	0	0	5.42062	22.9354	UQCRB;UQCRC1;CYCS;UQCRC2
negative regulation of complement activation (GO:0045916)	45028	0.0145358	0.0945727	0	0	5.42062	22.9354	SERPING1;C4BPA;A2M;CD46
negative regulation of hemostasis (GO:1900047)	45028	0.0145358	0.0945727	0	0	5.42062	22.9354	VTN;SERPINE2;SERPINE1;APOE
negative regulation of histone acetylation (GO:0035067)	45028	0.0145358	0.0945727	0	0	5.42062	22.9354	SET;CTBP1;TAF7;NOC2L
phagolysosome assembly (GO:0001845)	45028	0.0145358	0.0945727	0	0	5.42062	22.9354	RAB14;RAB34;SYT7;RAB7A
positive regulation of ubiquitin protein ligase activity (GO:1904668)	45028	0.0145358	0.0945727	0	0	5.42062	22.9354	GOLGA2;FZR1;UBE2C;UBE2S
regulation of alcohol biosynthetic process (GO:1902930)	45028	0.0145358	0.0945727	0	0	5.42062	22.9354	ABCA2;MBTPS1;KPNB1;RAN
regulation of dendritic cell differentiation (GO:2001198)	45028	0.0145358	0.0945727	0	0	5.42062	22.9354	LGALS3;LGALS1;TMEM176B;HLA-B
regulation of leukocyte cell-cell adhesion (GO:1903037)	45028	0.0145358	0.0945727	0	0	5.42062	22.9354	MDK;WNK1;AKT1;ASS1
regulation of plasminogen activation (GO:0010755)	45028	0.0145358	0.0945727	0	0	5.42062	22.9354	SERPINE2;SERPINE1;ENO1;THBS1
very-low-density lipoprotein particle assembly (GO:0034379)	45028	0.0145358	0.0945727	0	0	5.42062	22.9354	DGAT1;SOAT1;APOC1;P4HB
regulation of cellular response to heat (GO:1900034)	13/79	0.0148066	0.0959533	0	0	2.14004	9.0153	YWHAE;HSPA8;HSP90AA1;HSP90AB1;NUP188;HSBP1;PTGES3;DNAJB1;NUP62;AKT1S1;HSF1;FKBP4;HSPA1A
regulation of cellular component biogenesis (GO:0044087)	8/39	0.0148494	0.0959533	0	0	2.80086	11.791	HSPA8;HSP90AA1;PINK1;NCLN;RDX;APOE;CD36;AGT
regulation of exit from mitosis (GO:0007096)	8/39	0.0148494	0.0959533	0	0	2.80086	11.791	UBE2C;UBE2S;UBC;ANAPC5;BUB3;RPS27A;PHB2;UBA52
regulation of nitric-oxide synthase activity (GO:0050999)	8/39	0.0148494	0.0959533	0	0	2.80086	11.791	SCARB1;HSP90AA1;AKT1;WASL;APOE;CALM1;HIF1A;DNM2
regulation of viral entry into host cell (GO:0046596)	8/39	0.0148494	0.0959533	0	0	2.80086	11.791	IFITM3;CD74;IFITM1;LGALS1;GSN;P4HB;HLA-DRB1;LY6E
cellular response to organic cyclic compound (GO:0071407)	21/150	0.0151463	0.0977378	0	0	1.77102	7.42057	EGR1;MEF2C;IGFBP5;ABCB4;INSIG1;PDE2A;AHR;ATP1A1;ACTB;HSP90B1;ZFP36L1;LARP1;RUVBL2;KCNQ1;GNB1;ARL6IP5;SPP1;CYP1B1;CTNNB1;HCN2;TGM2
regulation of hematopoietic stem cell differentiation (GO:1902036)	12/71	0.015372	0.0990593	0	0	2.20932	9.22438	PSMD8;PSMA6;PSMB7;PSMB4;PSMC5;PSMB5;PSMD4;PSMC4;PSME1;ABL1;PSME2;TCF3
positive regulation of neuron death (GO:1901216)	9/47	0.0156648	0.100543	0	0	2.57107	10.6862	C1QA;EGR1;DDIT3;DDIT4;CTNNB1;NUPR1;CLU;EIF2S1;MAP3K5
regulation of wound healing (GO:0061041)	9/47	0.0156648	0.100543	0	0	2.57107	10.6862	ITGB1;VTN;TNFRSF12A;PLAU;SERPINE1;TNFAIP3;CLDN1;DUOX2;ACTG1
endodermal cell differentiation (GO:0035987)	7/32	0.0157086	0.100543	0	0	3.03812	12.619	VTN;MMP14;COL4A2;FN1;PAF1;LAMB1;ITGA5
positive regulation of lamellipodium organization (GO:1902745)	7/32	0.0157086	0.100543	0	0	3.03812	12.619	CDC42;ACTR3;ACTR2;ARPC2;ENPP2;FSCN1;RAC1
regulation of cellular amide metabolic process (GO:0034248)	7/32	0.0157086	0.100543	0	0	3.03812	12.619	RBM3;APP;TMED10;RPL10;PGAM1;PCIF1;NOLC1
negative regulation of response to endoplasmic reticulum stress (GO:1903573)	45102	0.0158409	0.100611	0	0	3.42555	14.1994	NR1H2;TXNDC12;TMBIM6;CLU;HERPUD1;HSPA1A
protein quality control for misfolded or incompletely synthesized proteins (GO:0006515)	45102	0.0158409	0.100611	0	0	3.42555	14.1994	VCP;TOR1A;ZER1;LONP1;YME1L1;AUP1
glycoprotein metabolic process (GO:0009100)	10/55	0.0159109	0.100611	0	0	2.41287	9.99109	ERP44;GANAB;PRKCSH;FBXO2;MGAT4B;MAN1C1;MAN1B1;PCSK6;HIF1A;B4GALT5
protein maturation (GO:0051604)	15/97	0.016059	0.100611	0	0	1.98809	8.21376	PSENEN;SRGN;CPM;GALNT2;TESC;ECEL1;ECE1;AEBP1;PCSK6;SORL1;LMF2;HSPD1;MMP14;TSPAN17;METAP2
amino sugar catabolic process (GO:0046348)	44992	0.0163147	0.100611	0	0	8.12789	33.4518	GNPDA1;ALDH1A1;RENBP
astrocyte differentiation (GO:0048708)	44992	0.0163147	0.100611	0	0	8.12789	33.4518	CDK6;MT3;S100A9
chylomicron remnant clearance (GO:0034382)	44992	0.0163147	0.100611	0	0	8.12789	33.4518	APOC1;APOE;LDLR
collagen-activated tyrosine kinase receptor signaling pathway (GO:0038063)	44992	0.0163147	0.100611	0	0	8.12789	33.4518	COL1A1;DDR1;COL4A2
dendrite arborization (GO:0140059)	44992	0.0163147	0.100611	0	0	8.12789	33.4518	NRP1;TAOK2;PTN
gas homeostasis (GO:0033483)	44992	0.0163147	0.100611	0	0	8.12789	33.4518	EGLN1;SOD2;HIF1A
glutamine transport (GO:0006868)	44992	0.0163147	0.100611	0	0	8.12789	33.4518	SLC1A4;SLC1A5;SLC38A2
glyceraldehyde-3-phosphate metabolic process (GO:0019682)	44992	0.0163147	0.100611	0	0	8.12789	33.4518	TPI1;ALDH1A1;TKT
negative regulation of dendritic spine development (GO:0061000)	44992	0.0163147	0.100611	0	0	8.12789	33.4518	EFNA1;PTPRS;NGEF
negative regulation of steroid metabolic process (GO:0045939)	44992	0.0163147	0.100611	0	0	8.12789	33.4518	ABCA2;NR0B1;WNT4
polyamine biosynthetic process (GO:0006596)	44992	0.0163147	0.100611	0	0	8.12789	33.4518	SMS;SAT2;SRM
positive regulation of cardiac epithelial to mesenchymal transition (GO:0062043)	44992	0.0163147	0.100611	0	0	8.12789	33.4518	JAG1;ENG;TGFBR2
positive regulation of mitochondrial membrane potential (GO:0010918)	44992	0.0163147	0.100611	0	0	8.12789	33.4518	VCP;AKT2;AKT1
regulation of hemoglobin biosynthetic process (GO:0046984)	44992	0.0163147	0.100611	0	0	8.12789	33.4518	SLC6A9;PRMT1;EIF2AK1
regulation of male gonad development (GO:2000018)	44992	0.0163147	0.100611	0	0	8.12789	33.4518	NR5A1;CITED2;WNT4
regulation of necrotic cell death (GO:0010939)	44992	0.0163147	0.100611	0	0	8.12789	33.4518	SLC6A6;ASAH1;MT3
regulation of oxidative stress-induced neuron intrinsic apoptotic signaling pathway (GO:1903376)	44992	0.0163147	0.100611	0	0	8.12789	33.4518	NONO;HIF1A;MCL1
regulation of systemic arterial blood pressure by renin-angiotensin (GO:0003081)	44992	0.0163147	0.100611	0	0	8.12789	33.4518	ACE2;AGTR1;AGT
regulation of T cell mediated immune response to tumor cell (GO:0002840)	44992	0.0163147	0.100611	0	0	8.12789	33.4518	AHR;HLA-DRB1;HSPD1
response to lead ion (GO:0010288)	44992	0.0163147	0.100611	0	0	8.12789	33.4518	PPP2CA;PPP5C;PPP1CA
ribosomal large subunit export from nucleus (GO:0000055)	44992	0.0163147	0.100611	0	0	8.12789	33.4518	NPM1;XPO1;RAN
serine transport (GO:0032329)	44992	0.0163147	0.100611	0	0	8.12789	33.4518	SFXN3;SLC1A4;SLC38A2
skin morphogenesis (GO:0043589)	44992	0.0163147	0.100611	0	0	8.12789	33.4518	COL1A1;COL1A2;ITGB4
vascular associated smooth muscle cell development (GO:0097084)	44992	0.0163147	0.100611	0	0	8.12789	33.4518	HES1;ENG;VEGFA
negative regulation of cell cycle (GO:0045786)	13/80	0.0163526	0.100713	0	0	2.10798	8.6709	CDKN1C;TSPYL2;BTG2;BTG1;DUSP1;CDKN2A;RHOB;SLC9A3R1;NR4A1;CDK6;CHMP1A;NUPR1;INHA
chromosome organization (GO:0051276)	16/106	0.0163895	0.100809	0	0	1.93243	7.94445	TOP2A;DOT1L;HMGB2;EHMT1;NUCKS1;RAD23B;SMARCA4;MSH6;BAHD1;UBC;POLE3;ABL1;HMGN2;RPS27A;UBA52;HMGN1
SCF-dependent proteasomal ubiquitin-dependent protein catabolic process (GO:0031146)	14/89	0.0170547	0.104765	0	0	2.0283	8.25789	FBXW5;FBXO2;FBXL16;PSMD8;PSMA6;PSMB7;PSMB4;PSMC5;PSMB5;PSMD4;PSMC4;PSME1;PSME2;FBXL7
autophagy of mitochondrion (GO:0000422)	8/40	0.0172234	0.10539	0	0	2.71318	11.0196	FUNDC2;MAP1LC3B;GABARAPL1;PINK1;BNIP3;PHB2;SQSTM1;GABARAP
bone development (GO:0060348)	8/40	0.0172234	0.10539	0	0	2.71318	11.0196	GJA1;GNAS;STC1;PLS3;RPL13;PPIB;TGM2;SULF2
fatty acid derivative biosynthetic process (GO:1901570)	8/40	0.0172234	0.10539	0	0	2.71318	11.0196	GGT5;ACLY;BDH2;SCD;FASN;SCD5;AACS;ACAT1
protein catabolic process (GO:0030163)	11/64	0.0176322	0.107752	0	0	2.25388	9.10124	HSPA8;HSP90AA1;VCP;FBXO2;SIAH2;LAMP2;TPP1;APOE;NR1D1;UBE2G2;CTSD
substrate adhesion-dependent cell spreading (GO:0034446)	9/48	0.0178747	0.109094	0	0	2.505	10.0811	EFNA1;LAMA5;NRP1;LAMC3;PXN;FN1;LAMB1;RAC1;ANTXR1
regulation of ATP metabolic process (GO:1903578)	10/56	0.0179455	0.109384	0	0	2.36029	9.48933	COX7A2L;PINK1;NUP188;EIF6;SHMT2;PGAM1;NUP62;COX7A2;COX7A1;HIF1A
proteolysis (GO:0006508)	35/287	0.0181563	0.110527	0	0	1.51344	6.067	CPM;TPSB2;CPB1;SPPL2B;HM13;HTRA1;NEDD8;ECE1;AEBP1;PCSK6;PSMB5;DPP7;PLAU;ANPEP;LONP1;CTSF;CAPN1;CTSD;CTSA;PSENEN;GGT5;SRGN;MBTPS1;FBXO2;ECEL1;PSMA6;MMP14;FOLH1;BMP1;PSMC4;MDM2;YME1L1;TPP1;LGMN;METAP2
cellular response to interleukin-7 (GO:0098761)	45065	0.0183429	0.110665	0	0	3.87289	15.4858	STAT5A;STAT5B;CISH;IRS2;SMARCA4
endoplasmic reticulum mannose trimming (GO:1904380)	45065	0.0183429	0.110665	0	0	3.87289	15.4858	AMFR;UBC;MAN1B1;RPS27A;UBA52
interleukin-7-mediated signaling pathway (GO:0038111)	45065	0.0183429	0.110665	0	0	3.87289	15.4858	STAT5A;STAT5B;CISH;IRS2;SMARCA4
long-term memory (GO:0007616)	45065	0.0183429	0.110665	0	0	3.87289	15.4858	APOE;SGK1;LDLR;PJA2;NFATC4
N-glycan processing (GO:0006491)	45065	0.0183429	0.110665	0	0	3.87289	15.4858	GANAB;PRKCSH;MGAT4B;MAN1C1;MAN1B1
negative regulation of amyloid precursor protein catabolic process (GO:1902992)	45065	0.0183429	0.110665	0	0	3.87289	15.4858	NTRK2;BIN1;APOE;CLU;SORL1
striated muscle cell differentiation (GO:0051146)	45065	0.0183429	0.110665	0	0	3.87289	15.4858	MEF2C;SORT1;SDC1;SIK1;PLD3
positive regulation of ATP metabolic process (GO:1903580)	7/33	0.0185208	0.111172	0	0	2.92111	11.6519	APP;MLXIPL;VCP;PINK1;ENO1;NUPR1;HIF1A
positive regulation of cholesterol transport (GO:0032376)	7/33	0.0185208	0.111172	0	0	2.92111	11.6519	RXRA;ABCB4;ABCA3;NR1H2;APOE;ABCA8;CES1
regulation of cholesterol efflux (GO:0010874)	7/33	0.0185208	0.111172	0	0	2.92111	11.6519	ABCA2;RXRA;ABCA3;NR1H2;APOE;ABCA8;CES1
RNA stabilization (GO:0043489)	7/33	0.0185208	0.111172	0	0	2.92111	11.6519	LARP1;FUS;CIRBP;HNRNPU;YBX1;PABPC1;ELAVL1
positive regulation of Wnt signaling pathway (GO:0030177)	21/153	0.0185994	0.111502	0	0	1.73048	6.89533	VCP;TNFAIP3;CSNK1E;SMARCA4;SULF2;PSMD8;COL1A1;PSMA6;PSMB7;PSMB4;PSMC5;PSMB5;PSMD4;WNK1;PSMC4;PSME1;SPIN1;PSME2;TMEM9;CSNK1G2;WLS
glial cell development (GO:0021782)	45103	0.0191559	0.114259	0	0	3.25409	12.8704	APP;EIF2B2;CDK6;MDK;MT3;S100A9
positive regulation of filopodium assembly (GO:0051491)	45103	0.0191559	0.114259	0	0	3.25409	12.8704	CDC42;NRP1;FSCN1;WASL;ARAP1;AGRN
positive regulation of T cell mediated cytotoxicity (GO:0001916)	45103	0.0191559	0.114259	0	0	3.25409	12.8704	HLA-B;HLA-DRA;HLA-A;PVR;HLA-DRB1;HLA-E
regulation of actin filament bundle assembly (GO:0032231)	45103	0.0191559	0.114259	0	0	3.25409	12.8704	CDC42;RDX;RAC1;SYNPO;PFN1;ACTG1
alpha-linolenic acid metabolic process (GO:0036109)	45029	0.0196139	0.115967	0	0	4.81806	18.9423	ELOVL1;FADS2;HSD17B4;FADS1
negative regulation of intrinsic apoptotic signaling pathway in response to DNA damage by p53 class mediator (GO:1902166)	45029	0.0196139	0.115967	0	0	4.81806	18.9423	CD74;MUC1;MIF;ZNF385A
positive regulation of ERAD pathway (GO:1904294)	45029	0.0196139	0.115967	0	0	4.81806	18.9423	BCAP31;SGTA;UBQLN1;HERPUD1
positive regulation of fatty acid biosynthetic process (GO:0045723)	45029	0.0196139	0.115967	0	0	4.81806	18.9423	MLXIPL;LPGAT1;MID1IP1;NR1H2
positive regulation of lipid transport (GO:0032370)	45029	0.0196139	0.115967	0	0	4.81806	18.9423	ABCA3;ABCB4;SPP1;APOE
positive regulation of protein exit from endoplasmic reticulum (GO:0070863)	45029	0.0196139	0.115967	0	0	4.81806	18.9423	BCAP31;SAR1A;SEC16A;SORL1
regulation of protein exit from endoplasmic reticulum (GO:0070861)	45029	0.0196139	0.115967	0	0	4.81806	18.9423	SAR1A;INSIG1;SEC16A;SORL1
mitotic G1 DNA damage checkpoint signaling (GO:0031571)	11/65	0.0196528	0.116052	0	0	2.21202	8.69222	BTG2;CCNB1;MUC1;CCND1;PRMT1;PLAGL1;MDM2;RPS27L;SFN;RPL26;ZNF385A
regulation of filopodium assembly (GO:0051489)	8/41	0.0198581	0.116972	0	0	2.63082	10.3106	CDC42;NRP1;MYO10;FSCN1;WASL;ARAP1;AGRN;ARF6
regulation of mitochondrial membrane potential (GO:0051881)	8/41	0.0198581	0.116972	0	0	2.63082	10.3106	PRDX3;VCP;PINK1;AKT2;ABL1;ARL6IP5;AKT1;SOD1
cellular response to peptide (GO:1901653)	10/57	0.0201652	0.118634	0	0	2.30994	9.01754	APP;GJA1;CYP11A1;RPL23;CYP11B1;MDM2;CD36;VIM;ZFP36L1;LGMN
receptor internalization (GO:0031623)	9/49	0.020303	0.119148	0	0	2.44225	9.5174	ITGB1;RAB31;TFRC;MX1;CD9;ADM;CD36;AP2M1;DNM2
regulation of cellular localization (GO:0060341)	9/49	0.020303	0.119148	0	0	2.44225	9.5174	DYNC1H1;HSP90AA1;PINK1;HSP90AB1;GSN;CSNK1E;NR1D1;REEP6;CDK16
regulation of actin cytoskeleton organization (GO:0032956)	14/91	0.0204091	0.119622	0	0	1.9754	7.68783	PDGFRA;CSF1R;RHOF;IQGAP2;RHOB;BST2;MDK;ARHGDIA;ARHGDIB;TAOK2;FSCN1;ABL1;RAC1;PHPT1
regulation of transforming growth factor beta receptor signaling pathway (GO:0017015)	15/100	0.0207644	0.121554	0	0	1.9176	7.42979	CDKN1C;HSP90AB1;CITED2;ITGA3;THBS1;TGFBR2;SDCBP;DAB2;PEG10;UBC;STRAP;RPS27A;UBA52;ENG;HSPA1A
NIK/NF-kappaB signaling (GO:0038061)	12/74	0.0208845	0.122106	0	0	2.10207	8.13239	PSMD8;PSMA6;PSMB7;PSMB4;PSMC5;PSMB5;PSMD4;IRAK1;PSMC4;PSME1;AKT1;PSME2
autophagosome maturation (GO:0097352)	7/34	0.021668	0.12653	0	0	2.81277	10.7783	VCP;MAP1LC3B;GABARAPL1;LAMP2;UBQLN1;CALM1;GABARAP
peptide metabolic process (GO:0006518)	13/83	0.0217291	0.126731	0	0	2.01731	7.72447	CPM;GPX1;GSTP1;HM13;GSTT2;GSTT1;AEBP1;SOD1;GSTA4;ANPEP;GSTA2;GSTA1;TPP1
cellular component disassembly (GO:0022411)	11/66	0.0218394	0.126905	0	0	2.17168	8.3046	MMP14;GSN;BMP1;CAPNS1;BSG;TIMP2;HTRA1;CAPN1;TIMP1;LCP1;A2M
extracellular matrix disassembly (GO:0022617)	11/66	0.0218394	0.126905	0	0	2.17168	8.3046	MMP14;GSN;BMP1;CAPNS1;BSG;TIMP2;HTRA1;CAPN1;TIMP1;LCP1;A2M
negative regulation of G2/M transition of mitotic cell cycle (GO:0010972)	11/66	0.0218394	0.126905	0	0	2.17168	8.3046	PSMD8;PSMA6;PSMB7;PSMB4;PSMC5;PSMB5;PSMD4;PSMC4;PSME1;PSME2;FBXL7
negative regulation of canonical Wnt signaling pathway (GO:0090090)	22/165	0.0220802	0.128147	0	0	1.67342	6.38088	GSK3A;TLE1;IGFBP4;CSNK1A1;SIAH2;AMFR;PSMD8;SLC9A3R1;PSMA6;PSMB7;DAB2;PSMB4;PSMC5;PSMB5;PSMD4;MDK;PSMC4;RUVBL2;DDIT3;PSME1;PSME2;APOE
regulation of peptidyl-tyrosine phosphorylation (GO:0050730)	14/92	0.0222618	0.129042	0	0	1.94997	7.41942	APP;NRP1;CD74;IGF2;MIF;AGT;VEGFA;EFNA1;VTN;IL6;ENPP2;ABL1;TNFRSF14;ITGA5
positive regulation of protein localization to membrane (GO:1905477)	15/101	0.0225442	0.129488	0	0	1.8952	7.18714	ITGB1;YWHAE;YWHAB;ITGA3;YWHAZ;LGALS3;YWHAQ;AKT2;KIF5B;AKT1;SFN;SQSTM1;YWHAG;YWHAH;ARF6
positive regulation of cysteine-type endopeptidase activity involved in apoptotic process (GO:0043280)	17/119	0.0225499	0.129488	0	0	1.81154	6.86941	BCAP31;VCP;GSN;PDCD6;ATP2A3;RPS27L;ROBO1;HSPD1;DAP;AIFM1;ARL6IP5;RPS3;CYCS;ANP32B;S100A9;CTSD;MAP3K5
mitochondrial respiratory chain complex I assembly (GO:0032981)	10/58	0.0225788	0.129488	0	0	2.26169	8.57349	OXA1L;NDUFB8;NDUFS8;NDUFA11;NDUFB11;NDUFB4;NDUFA1;NDUFAF3;NDUFC1;NDUFV1
NADH dehydrogenase complex assembly (GO:0010257)	10/58	0.0225788	0.129488	0	0	2.26169	8.57349	OXA1L;NDUFB8;NDUFS8;NDUFA11;NDUFB11;NDUFB4;NDUFA1;NDUFAF3;NDUFC1;NDUFV1
negative regulation of neuron projection development (GO:0010977)	10/58	0.0225788	0.129488	0	0	2.26169	8.57349	EFNA1;PTPRS;GDI1;ARHGDIA;SPOCK1;APOE;FKBP4;MT3;NGEF;ITM2C
negative regulation of protein catabolic process (GO:0042177)	8/42	0.0227672	0.129488	0	0	2.5533	9.6577	CST3;CTSA;SF3B3;SNRNP70;CYP51A1;TIMP2;HMGCR;TIMP1
branched-chain amino acid catabolic process (GO:0009083)	45066	0.0227939	0.129488	0	0	3.6145	13.6674	BCKDHA;HIBADH;IVD;ACADSB;ACAT1
branched-chain amino acid metabolic process (GO:0009081)	45066	0.0227939	0.129488	0	0	3.6145	13.6674	BCKDHA;HIBADH;IVD;ACADSB;ACAT1
endoplasmic reticulum calcium ion homeostasis (GO:0032469)	45066	0.0227939	0.129488	0	0	3.6145	13.6674	BCAP31;PACS2;CCDC47;HERPUD1;TGM2
growth hormone receptor signaling pathway (GO:0060396)	45066	0.0227939	0.129488	0	0	3.6145	13.6674	STAT5A;STAT5B;PXN;STAT6;PRLR
positive regulation of G2/M transition of mitotic cell cycle (GO:0010971)	45066	0.0227939	0.129488	0	0	3.6145	13.6674	CCNB1;CCND1;CDK4;RCC2;RAB11A
protein targeting to lysosome (GO:0006622)	45066	0.0227939	0.129488	0	0	3.6145	13.6674	HSPA8;LAMP2;CLU;SORL1;RAB7A
regulation of granulocyte chemotaxis (GO:0071622)	45066	0.0227939	0.129488	0	0	3.6145	13.6674	MPP1;CSF1R;MDK;RARRES2;THBS1
regulation of programmed necrotic cell death (GO:0062098)	45066	0.0227939	0.129488	0	0	3.6145	13.6674	SDCBP;ASAH1;HSP90AA1;CDC37;NUPR1
regulation of T cell migration (GO:2000404)	45066	0.0227939	0.129488	0	0	3.6145	13.6674	APP;CXCL12;DOCK8;APOD;TNFRSF14
cellular response to unfolded protein (GO:0034620)	45104	0.0229136	0.129488	0	0	3.09897	11.7018	HSPA8;HSPA5;HSF1;TMBIM6;HSPD1;HSPA1A
mitotic chromosome condensation (GO:0007076)	45104	0.0229136	0.129488	0	0	3.09897	11.7018	CCNB1;SET;CHMP1A;CSNK2B;NCAPD2;SMC4
negative regulation of catalytic activity (GO:0043086)	45104	0.0229136	0.129488	0	0	3.09897	11.7018	OXA1L;TMBIM1;TIMP1;PHPT1;MT3;SERPINA5
positive regulation of erythrocyte differentiation (GO:0045648)	45104	0.0229136	0.129488	0	0	3.09897	11.7018	STAT5B;PRMT1;STAT1;HMGB2;HIF1A;HSPA1A
positive regulation of muscle cell differentiation (GO:0051149)	45104	0.0229136	0.129488	0	0	3.09897	11.7018	CDC42;MEF2C;OLFM2;ABL1;CTNNB1;TCF3
protein export from nucleus (GO:0006611)	45104	0.0229136	0.129488	0	0	3.09897	11.7018	XPO1;RANBP3;NUTF2;CALR;DUSP16;RAN
organic hydroxy compound biosynthetic process (GO:1901617)	9/50	0.0229602	0.129597	0	0	2.38255	8.99172	CYP27A1;SQLE;EBP;INSIG1;AKR1C3;HSD17B4;HMGCR;DHCR7;TM7SF2
regulation of hematopoietic progenitor cell differentiation (GO:1901532)	12/75	0.0230129	0.129739	0	0	2.06859	7.80212	PSMD8;PSMA6;PSMB7;PSMB4;PSMC5;PSMB5;PSMD4;PSMC4;PSME1;ABL1;PSME2;TCF3
regulation of canonical Wnt signaling pathway (GO:0060828)	31/253	0.0235779	0.132766	0	0	1.52048	5.69793	VCP;GSK3A;PSMD8;PSMB7;SLC9A3R1;PSMB4;PSMB5;PSMD4;MDK;RUVBL2;APOE;WLS;TLE1;CSNK1A1;IGFBP4;SIAH2;AMFR;CSNK1E;PPP1CA;COL1A1;PSMA6;PSMC5;DAB2;WNK1;PSMC4;DDIT3;PSME1;PSME2;CTNNB1;TMEM9;CSNK1G2
nuclear export (GO:0051168)	13/84	0.023785	0.1334	0	0	1.98878	7.43547	RANBP3;NUP188;RBM8A;NUTF2;U2AF1;XPO1;U2AF2;ZC3H11A;NUP62;RNPS1;CALR;HNRNPA1;RAN
regulation of Wnt signaling pathway (GO:0030111)	16/111	0.0244342	0.1334	0	0	1.83022	6.79337	APP;TLE1;ITGA3;NXN;TNFAIP3;APCDD1;SMARCA4;PPP1CA;SULF2;PPP2CA;PPP2R1A;WIF1;SPIN1;CTNNB1;TAX1BP3;WLS
anterograde axonal protein transport (GO:0099641)	44993	0.0244802	0.1334	0	0	6.50195	24.1215	KIF5B;HSPB1;MAPK8IP3
axo-dendritic protein transport (GO:0099640)	44993	0.0244802	0.1334	0	0	6.50195	24.1215	KIF5B;HSPB1;MAPK8IP3
fructose metabolic process (GO:0006000)	44993	0.0244802	0.1334	0	0	6.50195	24.1215	AKR1B1;ALDOC;ALDOA
isoprenoid metabolic process (GO:0006720)	44993	0.0244802	0.1334	0	0	6.50195	24.1215	PHYH;MVD;HMGCR
mammary gland epithelial cell differentiation (GO:0060644)	44993	0.0244802	0.1334	0	0	6.50195	24.1215	AKT2;ID2;AKT1
mitophagy (GO:0000423)	44993	0.0244802	0.1334	0	0	6.50195	24.1215	MAP1LC3B;PHB2;SQSTM1
negative regulation of amyloid-beta clearance (GO:1900222)	44993	0.0244802	0.1334	0	0	6.50195	24.1215	LRPAP1;CYP51A1;HMGCR
negative regulation of muscle cell differentiation (GO:0051148)	44993	0.0244802	0.1334	0	0	6.50195	24.1215	PTBP1;ID2;IGF2
peptidyl-lysine hydroxylation (GO:0017185)	44993	0.0244802	0.1334	0	0	6.50195	24.1215	PLOD3;PLOD2;PLOD1
positive regulation of cell migration by vascular endothelial growth factor signaling pathway (GO:0038089)	44993	0.0244802	0.1334	0	0	6.50195	24.1215	KDR;HSPB1;VEGFA
positive regulation of leukocyte differentiation (GO:1902107)	44993	0.0244802	0.1334	0	0	6.50195	24.1215	LGALS3;XRCC6;LGALS1
positive regulation of peptide secretion (GO:0002793)	44993	0.0244802	0.1334	0	0	6.50195	24.1215	FGB;FGA;FGG
positive regulation of ryanodine-sensitive calcium-release channel activity (GO:0060316)	44993	0.0244802	0.1334	0	0	6.50195	24.1215	CALM3;CALM1;CALM2
positive regulation of steroid biosynthetic process (GO:0010893)	44993	0.0244802	0.1334	0	0	6.50195	24.1215	STAR;ADM;NR1D1
pre-replicative complex assembly involved in nuclear cell cycle DNA replication (GO:0006267)	44993	0.0244802	0.1334	0	0	6.50195	24.1215	MCM7;MCM3;MCM5
protein localization to presynapse (GO:1905383)	44993	0.0244802	0.1334	0	0	6.50195	24.1215	KIF5B;HSPB1;MAPK8IP3
protein retention in ER lumen (GO:0006621)	44993	0.0244802	0.1334	0	0	6.50195	24.1215	GPAA1;KDELR1;KDELR2
regulation of anion transport (GO:0044070)	44993	0.0244802	0.1334	0	0	6.50195	24.1215	ABCB1;STC1;CES1
regulation of apoptotic cell clearance (GO:2000425)	44993	0.0244802	0.1334	0	0	6.50195	24.1215	C3;C4A;TGM2
regulation of CD4-positive, alpha-beta T cell activation (GO:2000514)	44993	0.0244802	0.1334	0	0	6.50195	24.1215	TWSG1;HLA-DRA;HLA-DRB1
regulation of Cdc42 protein signal transduction (GO:0032489)	44993	0.0244802	0.1334	0	0	6.50195	24.1215	NRP1;ABL1;APOE
regulation of endodeoxyribonuclease activity (GO:0032071)	44993	0.0244802	0.1334	0	0	6.50195	24.1215	NPM1;RPS3;AKT1
regulation of nitrogen compound metabolic process (GO:0051171)	44993	0.0244802	0.1334	0	0	6.50195	24.1215	ABCA3;APOE;LDLR
regulation of protein glycosylation (GO:0060049)	44993	0.0244802	0.1334	0	0	6.50195	24.1215	GOLGA2;ABCA2;MT3
regulation of transcription from RNA polymerase II promoter in response to oxidative stress (GO:0043619)	44993	0.0244802	0.1334	0	0	6.50195	24.1215	HMOX1;HIF1A;MT3
synaptic vesicle budding (GO:0070142)	44993	0.0244802	0.1334	0	0	6.50195	24.1215	MX1;AP3D1;DNM2
negative regulation of neurogenesis (GO:0050768)	7/35	0.025167	0.135297	0	0	2.71217	9.9868	IL6;GDI1;ARHGDIA;PTN;B2M;SORL1;YWHAH
regulation of blood circulation (GO:1903522)	7/35	0.025167	0.135297	0	0	2.71217	9.9868	ACE2;KCNQ1;HSPB7;AGTR1;ECE1;CACNA1H;AGT
regulation of mitotic spindle organization (GO:0060236)	7/35	0.025167	0.135297	0	0	2.71217	9.9868	DYNC1H1;TPX2;CHMP1A;NUP62;TACC3;HNRNPU;HSPA1A
semaphorin-plexin signaling pathway (GO:0071526)	7/35	0.025167	0.135297	0	0	2.71217	9.9868	SEMA6B;NRP1;ARHGDIA;SEMA4B;SEMA3B;PLXNB2;RAC1
negative regulation of autophagy (GO:0010507)	10/59	0.0251948	0.135297	0	0	2.21541	8.1552	GOLGA2;CTSA;DAP;PINK1;SNRNP70;AKT1;FOXK1;NUPR1;MT3;MCL1
protein polymerization (GO:0051258)	10/59	0.0251948	0.135297	0	0	2.21541	8.1552	FGB;PREX1;FGA;GSN;UBE2C;UBE2S;MID1IP1;FGG;WASL;RAC1
protein dephosphorylation (GO:0006470)	19/139	0.0252539	0.135297	0	0	1.72132	6.33235	DUSP5;PTPRS;DUSP1;SSU72;PPP2R5C;PTPRH;DUSP16;PTPRF;DUSP6;TIMM50;PPM1G;PPP1CA;PPP2CA;PPP1CC;PTPRE;PPP6C;PPP5C;PPP2R1A;PHPT1
protein import into nucleus (GO:0006606)	12/76	0.0252969	0.135297	0	0	2.03616	7.48711	NUP188;RPL23;NUP62;AKT1;NUTF2;PTTG1IP;KPNA2;TNPO1;PHB2;TNPO2;KPNB1;RAN
water-soluble vitamin metabolic process (GO:0006767)	12/76	0.0252969	0.135297	0	0	2.03616	7.48711	SLC23A2;CYB5A;PDXK;NNMT;CYB5R3;PC;MTHFD1;SHMT2;MMAB;SLC2A1;FOLR2;CD320
2-oxoglutarate metabolic process (GO:0006103)	45030	0.0256578	0.135297	0	0	4.33602	15.8824	PHYH;GPT2;OGDH;DLST
cellular copper ion homeostasis (GO:0006878)	45030	0.0256578	0.135297	0	0	4.33602	15.8824	APP;ARF1;MT2A;SLC31A1
ceramide transport (GO:0035627)	45030	0.0256578	0.135297	0	0	4.33602	15.8824	ABCA2;ABCB1;ABCB4;PSAP
endothelial cell differentiation (GO:0045446)	45030	0.0256578	0.135297	0	0	4.33602	15.8824	JAG1;KDR;EDF1;FSTL1
growth hormone receptor signaling pathway via JAK-STAT (GO:0060397)	45030	0.0256578	0.135297	0	0	4.33602	15.8824	STAT5A;STAT5B;STAT6;PRLR
negative regulation of cell activation (GO:0050866)	45030	0.0256578	0.135297	0	0	4.33602	15.8824	PDGFRA;NR1D1;APOE;LDLR
negative regulation of coagulation (GO:0050819)	45030	0.0256578	0.135297	0	0	4.33602	15.8824	VTN;SERPINE2;SERPINE1;APOE
negative regulation of DNA damage response, signal transduction by p53 class mediator (GO:0043518)	45030	0.0256578	0.135297	0	0	4.33602	15.8824	CD74;MDM2;MIF;PTTG1IP
negative regulation of mRNA splicing, via spliceosome (GO:0048025)	45030	0.0256578	0.135297	0	0	4.33602	15.8824	PTBP1;U2AF2;RNPS1;RBMX
ovarian follicle development (GO:0001541)	45030	0.0256578	0.135297	0	0	4.33602	15.8824	EIF2B2;INHA;SOD1;VEGFA
peptidyl-serine dephosphorylation (GO:0070262)	45030	0.0256578	0.135297	0	0	4.33602	15.8824	PPP2CA;PPP5C;DUSP1;PPP1CA
positive regulation of cellular response to insulin stimulus (GO:1900078)	45030	0.0256578	0.135297	0	0	4.33602	15.8824	IGF2;ECHDC3;SORL1;SNX5
positive regulation of glucose metabolic process (GO:0010907)	45030	0.0256578	0.135297	0	0	4.33602	15.8824	NNMT;AKT2;AKT1;IRS2
positive regulation of glycogen biosynthetic process (GO:0045725)	45030	0.0256578	0.135297	0	0	4.33602	15.8824	AKT2;IGF2;AKT1;IRS2
positive regulation of lymphocyte migration (GO:2000403)	45030	0.0256578	0.135297	0	0	4.33602	15.8824	APP;CXCL12;DOCK8;TNFRSF14
positive regulation of macrophage chemotaxis (GO:0010759)	45030	0.0256578	0.135297	0	0	4.33602	15.8824	CSF1R;MDK;RARRES2;THBS1
positive regulation of sodium ion transmembrane transporter activity (GO:2000651)	45030	0.0256578	0.135297	0	0	4.33602	15.8824	WNK1;TESC;ACTN4;ATP1B1
regulation of response to interferon-gamma (GO:0060330)	45030	0.0256578	0.135297	0	0	4.33602	15.8824	SOCS3;HSP90AB1;STAT1;CDC37
response to chemokine (GO:1990868)	45030	0.0256578	0.135297	0	0	4.33602	15.8824	CXCL12;DUSP1;WNK1;DOCK8
steroid catabolic process (GO:0006706)	45030	0.0256578	0.135297	0	0	4.33602	15.8824	SPP1;HSD17B14;CYP3A4;YWHAH
protein glycosylation (GO:0006486)	18/130	0.0257215	0.135482	0	0	1.74693	6.39451	B4GALT1;RPN2;GALNT2;RPN1;ALG2;PLOD3;PLOD2;PLOD1;FUT1;DDOST;GOLGA2;KRTCAP2;B3GNT9;DAD1;MGAT4B;MAN1C1;ST3GAL5;B4GALT5
regulation of protein modification process (GO:0031399)	9/51	0.0258568	0.136043	0	0	2.32569	8.50084	PPP2CA;CDK9;ABCA2;FN1;IGF2;HSPB1;PLXNB2;PPIB;MT3
positive regulation of peptide hormone secretion (GO:0090277)	8/43	0.0259636	0.136395	0	0	2.48022	9.05542	FGB;FGA;GLUD1;FGG;IRS2;LRRC8A;ACSL4;AACS
positive regulation of protein catabolic process (GO:0045732)	13/85	0.0259813	0.136395	0	0	1.96105	7.15859	GSK3A;HSP90AA1;VCP;RDX;HUWE1;TNFAIP3;C4BPA;PTTG1IP;OAZ1;SORL1;FZR1;APOE;RAB7A
protein homooligomerization (GO:0051260)	17/121	0.0260955	0.136842	0	0	1.77651	6.47714	GSDMD;STEAP4;SHMT2;FUS;PRMT1;SIGMAR1;MIF;SLC1A5;SOD2;ELAVL1;GLS;GOLGA2;ALAD;HPRT1;ALDOA;B2M;RBMX
positive regulation of protein localization to nucleus (GO:1900182)	11/68	0.0267391	0.139907	0	0	2.09525	7.58823	CCT3;CCT6A;TFRC;TRIM28;AKT1;CCT8;DMAP1;CCT7;CCT5;RAN;CCT4
regulation of myeloid cell differentiation (GO:0045637)	11/68	0.0267391	0.139907	0	0	2.09525	7.58823	LGALS3;MEF2C;MEIS1;CDK6;EIF6;PRMT1;WDR5;PAF1;MYL9;THBS1;MEIS2
carbohydrate derivative biosynthetic process (GO:1901137)	45105	0.0271361	0.141203	0	0	2.95794	10.669	RRM2;TPI1;RRM2B;ALG2;TKT;B4GALT5
L-amino acid transport (GO:0015807)	45105	0.0271361	0.141203	0	0	2.95794	10.669	SLC7A5;PRAF2;ARL6IP5;SLC1A4;SLC3A2;SLC38A2
negative regulation of oxidative stress-induced cell death (GO:1903202)	45105	0.0271361	0.141203	0	0	2.95794	10.669	PINK1;HSPB1;AKT1;TXN;SOD2;PPIA
regulation of small molecule metabolic process (GO:0062012)	45105	0.0271361	0.141203	0	0	2.95794	10.669	NCOR2;ACADVL;PDK4;FOXK1;APOE;PDK2
response to interferon-beta (GO:0035456)	45105	0.0271361	0.141203	0	0	2.95794	10.669	IFITM3;BST2;IFITM1;CDC34;STAT1;UBE2G2
negative regulation of developmental process (GO:0051093)	12/77	0.0277422	0.143536	0	0	2.00473	7.18654	CST3;VAT1;PINK1;PTPRS;CDK6;TFRC;BNIP3;HUWE1;PRAME;MIF;ANP32B;GAS6
positive regulation of tumor necrosis factor production (GO:0032760)	12/77	0.0277422	0.143536	0	0	2.00473	7.18654	APP;ORM1;IL6;DHX9;OAS3;HSPB1;CYBA;MIF;CD14;CLU;THBS1;HLA-E
androgen metabolic process (GO:0008209)	45067	0.027888	0.143536	0	0	3.38841	12.129	HSD3B2;SPP1;HSD17B4;CYP3A4;CYP17A1
linoleic acid metabolic process (GO:0043651)	45067	0.027888	0.143536	0	0	3.38841	12.129	ELOVL1;FADS2;GSTP1;GSTA1;FADS1
positive regulation of phosphatase activity (GO:0010922)	45067	0.027888	0.143536	0	0	3.38841	12.129	MEF2C;HSP90AB1;CALM3;CALM1;CALM2
purinergic nucleotide receptor signaling pathway (GO:0035590)	45067	0.027888	0.143536	0	0	3.38841	12.129	C3;APP;HSP90AB1;TXNIP;TXN
regulation of cardiac muscle contraction by calcium ion signaling (GO:0010882)	45067	0.027888	0.143536	0	0	3.38841	12.129	CALM3;ATP1B1;CALM1;PRKACA;CALM2
regulation of dendritic spine development (GO:0060998)	45067	0.027888	0.143536	0	0	3.38841	12.129	MEF2C;PTPRS;DLG5;APOE;ARF6
regulation of lipoprotein lipase activity (GO:0051004)	45067	0.027888	0.143536	0	0	3.38841	12.129	SORT1;NR1H2;APOC1;ANGPTL4;PCSK6
retinol metabolic process (GO:0042572)	45067	0.027888	0.143536	0	0	3.38841	12.129	ADH1C;ADH1B;RDH11;CYP1B1;CYP3A4
response to organic cyclic compound (GO:0014070)	10/60	0.0280213	0.144066	0	0	2.17099	7.76082	GGT5;ABCA2;STAT5B;IGFBP5;ABCB4;ARL6IP5;SPP1;CYP1B1;ALPL;CTNNB1
glucose homeostasis (GO:0042593)	13/86	0.0283231	0.145302	0	0	1.93409	6.89323	RPS6;NUCKS1;FOXK1;NR1D1;HIF1A;HK2;HK1;MLXIPL;IL6;CYP11B1;PDK4;LRRC8A;PDK2
regulation of neuron death (GO:1901214)	13/86	0.0283231	0.145302	0	0	1.93409	6.89323	C1QA;EGR1;MEF2C;SIGMAR1;DHCR24;CLU;EIF2S1;SORL1;AKT1S1;DDIT4;AKT1;SNCG;MAP3K5
ciliary basal body-plasma membrane docking (GO:0097711)	14/95	0.0285755	0.146438	0	0	1.87744	6.67469	YWHAE;DYNC1H1;HSP90AA1;DCTN2;TUBB;CSNK1E;DYNLL1;RAB11A;TUBA1A;PPP2R1A;PRKAR2B;PRKACA;MAPRE1;YWHAG
glycolipid metabolic process (GO:0006664)	9/52	0.0290024	0.147824	0	0	2.27148	8.04191	CTSA;ABCA2;ASAH1;GLB1;SMPD1;NEU1;PSAP;ESYT2;ESYT1
mitochondrion disassembly (GO:0061726)	7/36	0.0290335	0.147824	0	0	2.6185	9.26767	FUNDC2;MAP1LC3B;GABARAPL1;PINK1;BNIP3;SQSTM1;GABARAP
positive regulation of T cell mediated immunity (GO:0002711)	7/36	0.0290335	0.147824	0	0	2.6185	9.26767	HLA-B;HLA-DRA;HLA-A;B2M;HLA-DRB1;HSPD1;HLA-E
regulation of cardiac muscle contraction (GO:0055117)	7/36	0.0290335	0.147824	0	0	2.6185	9.26767	KCNQ1;STC1;CALM3;PRKACA;ATP1B1;CALM1;CALM2
regulation of mRNA processing (GO:0050684)	7/36	0.0290335	0.147824	0	0	2.6185	9.26767	KHDRBS1;HNRNPK;PABPN1;DHX9;PAPOLA;SAFB2;ZFP36L1
transferrin transport (GO:0033572)	7/36	0.0290335	0.147824	0	0	2.6185	9.26767	ATP6V0B;ATP6V1G1;ATP6V0E1;TFRC;ATP6V1B2;TCIRG1;DNM2
organelle organization (GO:0006996)	47/420	0.0295667	0.150377	0	0	1.3738	4.83731	ALAS1;TMED10;SAR1A;ARL1;TNFAIP3;AUP1;WASL;PHB2;PRDX3;CDC42;GOLGA2;SLC9A3R1;ARHGAP21;SEC61A1;CHCHD2;MDK;LMAN2;CFL1;CHMP1A;LONP1;TMED2;APOE;SEC31A;PAK4;TMED9;TOR1A;DST;CSNK1A1;SORT1;ABCA3;SEC16A;SURF4;HUWE1;CDC42BPB;PINK1;RAB31;RAB14;BIN1;PALLD;RAB34;YME1L1;CYCS;RAB38;RHOU;REEP6;PPIA;RAB7A
regulation of ERK1 and ERK2 cascade (GO:0070372)	29/238	0.0296655	0.150717	0	0	1.51013	5.31229	CCL14;APP;NRP1;CSF1R;NDRG4;SHC1;GSTP1;PHB2;SLC9A3R1;PDGFD;KDR;APOE;CD36;GBP1;FGB;CD74;PDGFRA;FGA;NTRK2;FGG;FN1;PRKCA;MIF;MT3;YWHAZ;DUSP6;TRAF7;GAS6;HLA-DRB1
negative regulation of blood vessel morphogenesis (GO:2000181)	12/78	0.0303544	0.154052	0	0	1.97424	6.89961	EFNA3;SPARC;COL4A2;STAT1;STAB1;PGK1;CTNNB1;ISM1;HSPG2;THBS1;DCN;WNT4
negative regulation of angiogenesis (GO:0016525)	13/87	0.0308152	0.156223	0	0	1.90784	6.63882	SPARC;STAT1;SERPINE1;ISM1;HSPG2;THBS1;DCN;EPN1;EFNA3;COL4A2;STAB1;PGK1;CTNNB1
regulation of cell motility (GO:2000145)	18/133	0.0314855	0.15945	0	0	1.70108	5.8827	CSF1R;SERPINE2;RCC2;OSGIN1;LDB2;RHOB;CDK6;AKT2;ENPP2;ABL1;AKT1;PLXNA1;PLXNB2;RAC1;PHPT1;SGK1;TMSB10;DUOX2
positive regulation of viral genome replication (GO:0045070)	45106	0.0318426	0.161086	0	0	2.82918	9.75205	TOP2A;LARP1;ADAR;RAD23A;PABPC1;PPIA
COPII-coated vesicle budding (GO:0090114)	11/70	0.0323856	0.161118	0	0	2.02401	6.94243	GOLGA2;NAPA;PPP6C;SERPINA1;TRAPPC2L;TMED10;SAR1A;PDCD6;SEC16A;TMED2;SEC31A
fatty acid catabolic process (GO:0009062)	11/70	0.0323856	0.161118	0	0	2.02401	6.94243	ALDH3A2;HADHB;ACADVL;PHYH;BDH2;ILVBL;ABHD2;HSD17B4;HADH;ACADS;ACAT1
wound healing (GO:0042060)	11/70	0.0323856	0.161118	0	0	2.02401	6.94243	SCARB1;PDGFRA;DST;SMPD1;MYH9;HMOX1;CLDN1;PPL;SYT7;PLEC;DCBLD2
acetyl-CoA metabolic process (GO:0006084)	45031	0.0327005	0.161118	0	0	3.94162	13.4818	ACLY;HMGCS1;MVD;ACAT1
cellular response to arsenic-containing substance (GO:0071243)	45031	0.0327005	0.161118	0	0	3.94162	13.4818	VCP;HSF1;MKNK2;HNRNPA1
central nervous system neuron development (GO:0021954)	45031	0.0327005	0.161118	0	0	3.94162	13.4818	NTRK2;HSP90AA1;HSP90AB1;B4GALT5
electron transport chain (GO:0022900)	45031	0.0327005	0.161118	0	0	3.94162	13.4818	POR;NDOR1;SDHA;DHRS2
establishment of spindle localization (GO:0051293)	45031	0.0327005	0.161118	0	0	3.94162	13.4818	DYNC1H1;CFL1;MAP4;KPNB1
intracellular cholesterol transport (GO:0032367)	45031	0.0327005	0.161118	0	0	3.94162	13.4818	STAR;NPC2;LDLR;ABCG1
macrophage differentiation (GO:0030225)	45031	0.0327005	0.161118	0	0	3.94162	13.4818	CDC42;CSF1R;HLA-DRB1;VEGFA
membrane repolarization during cardiac muscle cell action potential (GO:0086013)	45031	0.0327005	0.161118	0	0	3.94162	13.4818	YWHAE;KCNQ1;ATP1A1;ATP1B1
myoblast differentiation (GO:0045445)	45031	0.0327005	0.161118	0	0	3.94162	13.4818	DDX17;JAG1;EPAS1;SDC1
negative regulation of endoplasmic reticulum stress-induced intrinsic apoptotic signaling pathway (GO:1902236)	45031	0.0327005	0.161118	0	0	3.94162	13.4818	TXNDC12;TMBIM6;HERPUD1;HSPA1A
negative regulation of mRNA processing (GO:0050686)	45031	0.0327005	0.161118	0	0	3.94162	13.4818	PTBP1;U2AF2;RNPS1;RBMX
negative regulation of protein processing (GO:0010955)	45031	0.0327005	0.161118	0	0	3.94162	13.4818	TMEM59;SERPINE2;SERPINE1;THBS1
positive regulation of exosomal secretion (GO:1903543)	45031	0.0327005	0.161118	0	0	3.94162	13.4818	SDCBP;SDC4;SDC1;RAB7A
positive regulation of glycogen metabolic process (GO:0070875)	45031	0.0327005	0.161118	0	0	3.94162	13.4818	AKT2;IGF2;AKT1;IRS2
positive regulation of response to cytokine stimulus (GO:0060760)	45031	0.0327005	0.161118	0	0	3.94162	13.4818	CD74;DHX9;GAS6;AGPAT2
prostanoid biosynthetic process (GO:0046457)	45031	0.0327005	0.161118	0	0	3.94162	13.4818	CD74;PTGES3;MIF;PTGDS
protein homotrimerization (GO:0070207)	45031	0.0327005	0.161118	0	0	3.94162	13.4818	STEAP4;SIGMAR1;MIF;SLC1A5
protein hydroxylation (GO:0018126)	45031	0.0327005	0.161118	0	0	3.94162	13.4818	ASPH;PLOD3;PLOD2;PLOD1
protein trimerization (GO:0070206)	45031	0.0327005	0.161118	0	0	3.94162	13.4818	STEAP4;SIGMAR1;MIF;SLC1A5
regulation of amyloid fibril formation (GO:1905906)	45031	0.0327005	0.161118	0	0	3.94162	13.4818	APP;APOE;CLU;LDLR
regulation of extracellular matrix disassembly (GO:0010715)	45031	0.0327005	0.161118	0	0	3.94162	13.4818	DDR1;CST3;IL6;FSCN1
regulation of macrophage differentiation (GO:0045649)	45031	0.0327005	0.161118	0	0	3.94162	13.4818	ID2;HSF1;PRKCA;INHA
cellular response to molecule of bacterial origin (GO:0071219)	16/115	0.0327615	0.161251	0	0	1.75589	6.00251	UPF1;MEF2C;GSTP1;SERPINE1;HMGB2;TNFAIP3;NR1D1;ZFP36;SBNO2;IL6;IRAK1;PABPN1;PAF1;CD14;VIM;CD68
regulation of phosphatidylinositol 3-kinase signaling (GO:0014066)	15/106	0.0332041	0.163259	0	0	1.79058	6.09707	PDGFRA;NTRK2;MAZ;FN1;IRS2;PPP2R5C;DCN;AGT;SLC9A3R1;PIK3IP1;PDGFD;KDR;PIP5K1C;IER3;FGFR1
positive regulation of exocytosis (GO:0045921)	7/37	0.0332817	0.163302	0	0	2.53108	8.61262	FGB;SDCBP;FGA;SDC4;FGG;SDC1;RAB7A
positive regulation of myeloid cell differentiation (GO:0045639)	7/37	0.0332817	0.163302	0	0	2.53108	8.61262	STAT5B;PRMT1;STAT1;TESC;HMGB2;HIF1A;HSPA1A
positive regulation of ERK1 and ERK2 cascade (GO:0070374)	22/172	0.033461	0.163578	0	0	1.59471	5.41784	FGB;CCL14;APP;PDGFRA;CSF1R;NRP1;FGA;CD74;NTRK2;NDRG4;SHC1;FGG;PRKCA;MIF;PHB2;MT3;PDGFD;KDR;APOE;CD36;GAS6;HLA-DRB1
negative regulation of binding (GO:0051100)	13/88	0.0334622	0.163578	0	0	1.8823	6.39482	LRPAP1;CSNK1E;GTF2F1;SORL1;ACTB;PPP1CA;GOLGA2;DAB2;SLPI;SUMO3;AKT1;SYMPK;TMBIM6
error-free translesion synthesis (GO:0070987)	45068	0.0336493	0.163578	0	0	3.18892	10.8161	VCP;POLDIP2;UBC;RPS27A;UBA52
female gonad development (GO:0008585)	45068	0.0336493	0.163578	0	0	3.18892	10.8161	NR5A1;EIF2B2;INHA;SOD1;VEGFA
membrane lipid metabolic process (GO:0006643)	45068	0.0336493	0.163578	0	0	3.18892	10.8161	SPTLC1;MGST2;CYP1B1;SERINC1;TEX2
osteoclast differentiation (GO:0030316)	45068	0.0336493	0.163578	0	0	3.18892	10.8161	CSF1R;SBNO2;ANXA2;OSTM1;GLO1
positive regulation of peptidase activity (GO:0010952)	45068	0.0336493	0.163578	0	0	3.18892	10.8161	PSENEN;VCP;PINK1;PSME1;PSME2
proteasomal ubiquitin-independent protein catabolic process (GO:0010499)	45068	0.0336493	0.163578	0	0	3.18892	10.8161	PSMA6;PSMB7;PSMB4;PSMB5;ENC1
regulation of endoplasmic reticulum stress-induced intrinsic apoptotic signaling pathway (GO:1902235)	45068	0.0336493	0.163578	0	0	3.18892	10.8161	DDIT3;TXNDC12;TMBIM6;HERPUD1;HSPA1A
CD40 signaling pathway (GO:0023035)	44994	0.0344478	0.163921	0	0	5.418	18.2495	ITGB1;ITGA5;PHB2
cellular response to interleukin-9 (GO:0071355)	44994	0.0344478	0.163921	0	0	5.418	18.2495	STAT5A;STAT5B;STAT1
cholesterol catabolic process (GO:0006707)	44994	0.0344478	0.163921	0	0	5.418	18.2495	CYP27A1;APOE;MT3
collagen-activated signaling pathway (GO:0038065)	44994	0.0344478	0.163921	0	0	5.418	18.2495	COL1A1;DDR1;COL4A2
endothelial cell chemotaxis (GO:0035767)	44994	0.0344478	0.163921	0	0	5.418	18.2495	NR4A1;NRP1;VEGFA
fatty acid alpha-oxidation (GO:0001561)	44994	0.0344478	0.163921	0	0	5.418	18.2495	ALDH3A2;PHYH;ILVBL
interleukin-9-mediated signaling pathway (GO:0038113)	44994	0.0344478	0.163921	0	0	5.418	18.2495	STAT5A;STAT5B;STAT1
ketone body biosynthetic process (GO:0046951)	44994	0.0344478	0.163921	0	0	5.418	18.2495	BDH2;AACS;ACAT1
mesodermal cell differentiation (GO:0048333)	44994	0.0344478	0.163921	0	0	5.418	18.2495	ITGB1;ITGA3;ITGB4
mitochondrial respirasome assembly (GO:0097250)	44994	0.0344478	0.163921	0	0	5.418	18.2495	COX7A2L;COX7A2;COX7A1
negative regulation of lipase activity (GO:0060192)	44994	0.0344478	0.163921	0	0	5.418	18.2495	SORT1;APOC1;ANGPTL4
positive regulation of ATP biosynthetic process (GO:2001171)	44994	0.0344478	0.163921	0	0	5.418	18.2495	PINK1;VCP;ENO1
positive regulation of blood vessel endothelial cell proliferation involved in sprouting angiogenesis (GO:1903589)	44994	0.0344478	0.163921	0	0	5.418	18.2495	AGTR1;HMOX1;VEGFA
positive regulation of membrane potential (GO:0045838)	44994	0.0344478	0.163921	0	0	5.418	18.2495	VCP;AKT2;AKT1
positive regulation of memory T cell differentiation (GO:0043382)	44994	0.0344478	0.163921	0	0	5.418	18.2495	HLA-DRA;CD46;HLA-DRB1
positive regulation of mitochondrial calcium ion concentration (GO:0051561)	44994	0.0344478	0.163921	0	0	5.418	18.2495	BCAP31;SLC25A23;TGM2
purine nucleobase metabolic process (GO:0006144)	44994	0.0344478	0.163921	0	0	5.418	18.2495	SHMT2;HPRT1;PAICS
regulation of histone H4 acetylation (GO:0090239)	44994	0.0344478	0.163921	0	0	5.418	18.2495	MUC1;CTBP1;TAF7
regulation of skeletal muscle cell differentiation (GO:2001014)	44994	0.0344478	0.163921	0	0	5.418	18.2495	DDX17;MEF2C;GPC1
sterol catabolic process (GO:0016127)	44994	0.0344478	0.163921	0	0	5.418	18.2495	CYP27A1;APOE;MT3
unsaturated fatty acid biosynthetic process (GO:0006636)	44994	0.0344478	0.163921	0	0	5.418	18.2495	SCD;SCD5;FADS1
tumor necrosis factor-mediated signaling pathway (GO:0033209)	16/116	0.0351342	0.16702	0	0	1.73823	5.82062	EIF5A;TNFRSF12A;STAT1;ACTN4;PSMD8;PSMA6;PSMB7;PSMB4;PSMC5;PSMB5;PSMD4;PSMC4;PSME1;PSME2;TNFRSF14;LTBR
response to calcium ion (GO:0051592)	15/107	0.0357145	0.169608	0	0	1.77102	5.90139	FGB;FGA;MEF2C;PDCD6;FGG;ALG2;AKR1C3;THBS1;SYT7;SMPD1;CALM3;CALM1;CALM2;SEC31A;LGMN
transforming growth factor beta receptor signaling pathway (GO:0007179)	13/89	0.0362687	0.172067	0	0	1.85743	6.16073	ITGB1;AMHR2;GDF15;PXN;LTBP2;LRRC32;TGFBR2;TWSG1;COL1A2;UBC;RPS27A;UBA52;ENG
negative regulation of cell growth (GO:0030308)	17/126	0.0367738	0.174199	0	0	1.69455	5.59706	TSPYL2;GSK3A;BTG1;PTPRS;CDKN2A;OSGIN1;ENO1;MT3;SMARCA4;DCBLD2;BST2;PPP2CA;GJA1;PPP2R1A;SH3BP4;RBBP7;HSPA1A
chondroitin sulfate metabolic process (GO:0030204)	45107	0.0370495	0.174199	0	0	2.71115	8.9346	VCAN;CHPF;CHSY1;CHPF2;BGN;DCN
fatty-acyl-CoA biosynthetic process (GO:0046949)	45107	0.0370495	0.174199	0	0	2.71115	8.9346	ELOVL1;ACLY;SCD;FASN;SCD5;ACSL4
maintenance of blood-brain barrier (GO:0035633)	45107	0.0370495	0.174199	0	0	2.71115	8.9346	ITGB1;GJA1;IL6;CLDN1;ACTB;ACTG1
maturation of SSU-rRNA from tricistronic rRNA transcript (SSU-rRNA, 5.8S rRNA, LSU-rRNA) (GO:0000462)	45107	0.0370495	0.174199	0	0	2.71115	8.9346	RPS14;RPS16;RPS19;RPS8;TSR2;RPS21
positive regulation of B cell proliferation (GO:0030890)	45107	0.0370495	0.174199	0	0	2.71115	8.9346	CD74;MEF2C;TFRC;IRS2;MIF;CD320
positive regulation of endopeptidase activity (GO:0010950)	45107	0.0370495	0.174199	0	0	2.71115	8.9346	PSENEN;EFNA1;EFNA3;SEMG1;PSME1;PSME2
positive regulation of phosphate metabolic process (GO:0045937)	45107	0.0370495	0.174199	0	0	2.71115	8.9346	APP;NRP1;SDCBP;PTGES3;MIF;THBS1
regulation of macrophage activation (GO:0043030)	45107	0.0370495	0.174199	0	0	2.71115	8.9346	CD74;IL6;MIF;THBS1;PJA2;HSPD1
positive regulation of nucleocytoplasmic transport (GO:0046824)	8/46	0.0373927	0.175116	0	0	2.28404	7.50598	YWHAE;KHDRBS1;TRIM28;DHX9;DMAP1;ANP32B;GAS6;RAN
regulation of B cell proliferation (GO:0030888)	8/46	0.0373927	0.175116	0	0	2.28404	7.50598	CD74;MEF2C;TFRC;IRS2;AHR;MIF;TNFRSF21;CD320
regulation of DNA metabolic process (GO:0051052)	8/46	0.0373927	0.175116	0	0	2.28404	7.50598	CDK9;UPF1;XRCC5;WDR18;SUB1;HNRNPD;NUCKS1;KPNA2
vesicle organization (GO:0016050)	8/46	0.0373927	0.175116	0	0	2.28404	7.50598	SRGN;LAPTM4B;SAR1A;SORT1;ANXA8;WASL;SQSTM1;PLEKHJ1
COPII vesicle coating (GO:0048208)	10/63	0.0378396	0.176557	0	0	2.04776	6.7052	GOLGA2;NAPA;PPP6C;SERPINA1;TRAPPC2L;TMED10;PDCD6;SEC16A;TMED2;SEC31A
vesicle coating (GO:0006901)	10/63	0.0378396	0.176557	0	0	2.04776	6.7052	GOLGA2;NAPA;PPP6C;SERPINA1;TRAPPC2L;TMED10;PDCD6;SEC16A;TMED2;SEC31A
vesicle targeting, rough ER to cis-Golgi (GO:0048207)	10/63	0.0378396	0.176557	0	0	2.04776	6.7052	GOLGA2;NAPA;PPP6C;SERPINA1;TRAPPC2L;TMED10;PDCD6;SEC16A;TMED2;SEC31A
histone exchange (GO:0043486)	7/38	0.0379243	0.176557	0	0	2.4493	8.0145	NPM1;ZNHIT1;RBBP4;NASP;ANP32E;DMAP1;RBBP7
positive regulation of insulin secretion (GO:0032024)	7/38	0.0379243	0.176557	0	0	2.4493	8.0145	GLUD1;IRS2;LRRC8A;ACSL4;AACS;HLA-DRB1;BAIAP3
regulation of cell communication (GO:0010646)	7/38	0.0379243	0.176557	0	0	2.4493	8.0145	TSPYL2;NCLN;NUP62;SCG5;IGFBP7;YWHAG;TYMP
cell morphogenesis involved in differentiation (GO:0000904)	11/72	0.038829	0.180591	0	0	1.95743	6.35889	EFNA1;NRP1;LAMA5;MEF2C;LAMC3;ACTN1;PXN;FN1;LAMB1;RAC1;ANTXR1
positive regulation of MAPK cascade (GO:0043410)	32/274	0.0390807	0.181583	0	0	1.43909	4.66572	CCL14;APP;NRP1;CSF1R;NDRG4;SHC1;PHB2;ROBO1;IRAK1;PDGFD;ARL6IP5;KDR;APOE;CD36;FGB;CD74;PDGFRA;FGA;NTRK2;GDF15;FGG;IGF2;PRKCA;MIF;MT3;VEGFA;TRAF7;IL6;TAOK2;GAS6;HLA-DRB1;FGFR1
cellular amino acid catabolic process (GO:0009063)	13/90	0.0392391	0.181639	0	0	1.83321	5.93608	BCKDHA;HIBADH;SHMT2;DLST;ABAT;ACADSB;GLS;ACAT1;ALDH4A1;GLUD1;IVD;OGDH;GLUL
positive regulation of autophagy (GO:0010508)	13/90	0.0392391	0.181639	0	0	1.83321	5.93608	BNIP3L;GSK3A;BNIP3;GNAI3;SUPT5H;PHB2;DCN;TPCN1;TMEM59;PINK1;LARP1;KDR;SH3BP4
protein complex oligomerization (GO:0051259)	13/90	0.0392391	0.181639	0	0	1.83321	5.93608	GSDMD;PRMT1;SHMT2;FUS;CLDN1;ELAVL1;ALAD;OXA1L;NUDT21;YME1L1;LRRC8A;RBMX;HLA-DRB1
positive regulation of tumor necrosis factor superfamily cytokine production (GO:1903557)	12/81	0.0392464	0.181639	0	0	1.8881	6.11346	APP;ORM1;IL6;DHX9;OAS3;HSPB1;CYBA;MIF;CD14;CLU;THBS1;HLA-E
antigen receptor-mediated signaling pathway (GO:0050851)	23/185	0.0400302	0.18449	0	0	1.54361	4.96752	KHDRBS1;MEF2C;HLA-DRB5;EIF2B2;HLA-A;BTN3A2;PSMD8;PSMA6;PSMB7;PSMB4;PSMC5;PSMB5;PSMD4;WNK1;PSMC4;PSME1;HLA-DPB1;PSME2;HLA-DRA;HLA-DRB1;TNFRSF21;HLA-DPA1;HLA-DQB1
cytoskeleton-dependent intracellular transport (GO:0030705)	45069	0.0400962	0.18449	0	0	3.01159	9.6867	TUBA1B;TUBA1A;MYO10;TUBB;KIF5B
membrane protein ectodomain proteolysis (GO:0006509)	45069	0.0400962	0.18449	0	0	3.01159	9.6867	PSENEN;HM13;SPPL2B;MYH9;RBMX
regulation of interferon-gamma-mediated signaling pathway (GO:0060334)	45069	0.0400962	0.18449	0	0	3.01159	9.6867	SOCS3;HSP90AB1;STAT1;NR1H2;CDC37
regulation of mononuclear cell migration (GO:0071675)	45069	0.0400962	0.18449	0	0	3.01159	9.6867	CSF1R;LGALS3;MDK;RARRES2;THBS1
regulation of protein export from nucleus (GO:0046825)	45069	0.0400962	0.18449	0	0	3.01159	9.6867	YWHAE;IFI27;ANP32B;RANGAP1;GAS6
cellular response to corticosteroid stimulus (GO:0071384)	45032	0.0407602	0.185381	0	0	3.61295	11.5616	ZFP36;AKR1C3;HNRNPU;ZFP36L1
epiboly involved in wound healing (GO:0090505)	45032	0.0407602	0.185381	0	0	3.61295	11.5616	DDR1;CD151;TOR1A;LCP1
glutamine family amino acid catabolic process (GO:0009065)	45032	0.0407602	0.185381	0	0	3.61295	11.5616	ALDH4A1;GLUD1;GLUL;GLS
histone H2A acetylation (GO:0043968)	45032	0.0407602	0.185381	0	0	3.61295	11.5616	MORF4L2;RUVBL2;EP400;DMAP1
membrane repolarization (GO:0086009)	45032	0.0407602	0.185381	0	0	3.61295	11.5616	KCNE4;KCNQ1;ATP1A1;ATP1B1
negative regulation of histone modification (GO:0031057)	45032	0.0407602	0.185381	0	0	3.61295	11.5616	SET;CTBP1;TAF7;NOC2L
negative regulation of platelet activation (GO:0010544)	45032	0.0407602	0.185381	0	0	3.61295	11.5616	PDGFRA;SERPINE2;CD9;APOE
negative regulation of release of cytochrome c from mitochondria (GO:0090201)	45032	0.0407602	0.185381	0	0	3.61295	11.5616	GPX1;AKT1;GHITM;CLU
platelet-derived growth factor receptor signaling pathway (GO:0048008)	45032	0.0407602	0.185381	0	0	3.61295	11.5616	NRP1;PDGFRA;PDGFD;ABL1
regulation of blood vessel endothelial cell proliferation involved in sprouting angiogenesis (GO:1903587)	45032	0.0407602	0.185381	0	0	3.61295	11.5616	AGTR1;HMOX1;THBS1;VEGFA
regulation of cholesterol storage (GO:0010885)	45032	0.0407602	0.185381	0	0	3.61295	11.5616	SCARB1;NR1H2;ABCG1;CES1
retrograde axonal transport (GO:0008090)	45032	0.0407602	0.185381	0	0	3.61295	11.5616	DYNC1H1;DST;KIF5B;SOD1
regulation of transcription initiation from RNA polymerase II promoter (GO:0060260)	10/64	0.0415818	0.188935	0	0	2.00973	6.39114	CSF1R;MED25;CCNB1;IL6;CCND1;TRIM28;CDKN2A;CDK4;SUB1;CTNNB1
microtubule cytoskeleton organization involved in mitosis (GO:1902850)	17/128	0.0418316	0.189788	0	0	1.66384	5.28119	NEK9;DYNC1H1;DCTN2;RCC2;DYNLL1;RANGAP1;PPP1CC;CCNB1;CENPF;XPO1;STMN1;TACC3;MAP4;BUB3;MAPRE1;KPNB1;RAN
regulation of DNA binding (GO:0051101)	8/47	0.0418497	0.189788	0	0	2.22535	7.06252	SUMO3;DOT1L;CSNK2B;HMGB2;HES1;EDF1;TXN;NME1
response to molecule of bacterial origin (GO:0002237)	11/73	0.0423638	0.191814	0	0	1.92575	6.0882	PRDX3;GGT5;IL6;MAPKAPK3;SLPI;IRAK1;HMGB2;TNFAIP3;CD14;S100A9;HNRNPA0
positive regulation of supramolecular fiber organization (GO:1902905)	13/91	0.0423775	0.191814	0	0	1.80961	5.72042	APP;GPX1;LMOD1;ARL2;CLU;BIN1;RPS3;RAC1;APOE;SYNPO;MAPRE1;PFN1;ARF6
cellular response to cAMP (GO:0071320)	6/31	0.0427703	0.19267	0	0	2.60256	8.20305	IGFBP5;KCNQ1;PDE2A;AHR;HCN2;ZFP36L1
positive regulation of leukocyte cell-cell adhesion (GO:1903039)	6/31	0.0427703	0.19267	0	0	2.60256	8.20305	IL6;IRAK1;MDK;HLA-DPB1;HSPD1;HLA-DPA1
positive regulation of locomotion (GO:0040017)	6/31	0.0427703	0.19267	0	0	2.60256	8.20305	CSF1R;AKT2;RARRES2;PHPT1;THBS1;DUOX2
positive regulation of mononuclear cell migration (GO:0071677)	6/31	0.0427703	0.19267	0	0	2.60256	8.20305	LGALS3;CXCL12;SERPINE1;CALR;GAS6;LGMN
positive regulation of ubiquitin-protein transferase activity (GO:0051443)	6/31	0.0427703	0.19267	0	0	2.60256	8.20305	GOLGA2;FZR1;PINK1;UBE2C;UBE2S;RPS2
negative regulation of cellular metabolic process (GO:0031324)	7/39	0.0429719	0.193027	0	0	2.37263	7.46715	LRPAP1;SDCBP;ABCA2;PINK1;RIN3;APOE;MT3
regulation of protein targeting to mitochondrion (GO:1903214)	7/39	0.0429719	0.193027	0	0	2.37263	7.46715	UBL5;GSK3A;PINK1;UBE2D3;HUWE1;RHOU;SAE1
regulation of protein tyrosine kinase activity (GO:0061097)	7/39	0.0429719	0.193027	0	0	2.37263	7.46715	EFNA1;APP;CSF1R;SHC1;MVP;GAS6;AGT
regulation of protein kinase activity (GO:0045859)	15/110	0.0440653	0.19775	0	0	1.71481	5.35378	TSPYL2;XRCC6;XRCC5;GSTP1;HSPB1;SOD1;SLC9A3R1;AKT1S1;AKT1;TAF7;SFN;GAS6;PPIA;TRIB2;YWHAG
DNA damage response, signal transduction by p53 class mediator resulting in cell cycle arrest (GO:0006977)	9/56	0.0442501	0.198391	0	0	2.07771	6.47809	BTG2;CCNB1;MUC1;PRMT1;PLAGL1;MDM2;SFN;RPL26;ZNF385A
regulation of RNA metabolic process (GO:0051252)	10/65	0.0455689	0.200766	0	0	1.97308	6.09393	HNRNPL;PTBP1;AHNAK;SNRNP70;HNRNPH1;FUS;OAS3;PCBP1;HNRNPF;PCBP2
positive regulation of cellular component biogenesis (GO:0044089)	13/92	0.0456877	0.200766	0	0	1.7866	5.51333	VCP;TFRC;SDC4;PRKCA;CLU;VEGFA;LGALS3;SDCBP;RPS3;SDC1;SYNPO;PFN1;RAB7A
cellular response to lipopolysaccharide (GO:0071222)	16/120	0.0458812	0.200766	0	0	1.67101	5.14956	UPF1;MEF2C;GSTP1;SERPINE1;HMGB2;TNFAIP3;NR1D1;ZFP36;SBNO2;IL6;IRAK1;PABPN1;PAF1;CD14;VIM;CD68
macroautophagy (GO:0016236)	16/120	0.0458812	0.200766	0	0	1.67101	5.14956	GABARAPL1;VCP;TOMM40;TCIRG1;DYNLL1;TOMM20;PRKAB1;GABARAP;MAP1LC3B;PINK1;LAMP2;CSNK2B;UBQLN1;VDAC1;SQSTM1;TOMM5
DNA damage response, signal transduction by p53 class mediator (GO:0030330)	11/74	0.0461142	0.200766	0	0	1.89508	5.83048	BTG2;CCNB1;MUC1;PRMT1;PLAGL1;MDM2;RPS27L;SFN;RPL26;NDRG1;ZNF385A
mitotic nuclear division (GO:0140014)	11/74	0.0461142	0.200766	0	0	1.89508	5.83048	GOLGA2;TPX2;UBE2C;UBE2S;NUP62;KLHDC8B;SMC4;LSM14A;KPNB1;RAB11A;RAN
acetyl-CoA biosynthetic process (GO:0006085)	44995	0.0461804	0.200766	0	0	4.64375	14.2804	ACLY;PDHA1;ACAT1
adherens junction assembly (GO:0034333)	44995	0.0461804	0.200766	0	0	4.64375	14.2804	CTNNB1;PIP5K1C;ACTB
adrenal gland development (GO:0030325)	44995	0.0461804	0.200766	0	0	4.64375	14.2804	MDK;NR0B1;WNT4
cellular response to oxidised low-density lipoprotein particle stimulus (GO:0140052)	44995	0.0461804	0.200766	0	0	4.64375	14.2804	AKT1;CD36;CD68
dicarboxylic acid biosynthetic process (GO:0043650)	44995	0.0461804	0.200766	0	0	4.64375	14.2804	GLUD1;MTHFD1;GLS
endothelial tube morphogenesis (GO:0061154)	44995	0.0461804	0.200766	0	0	4.64375	14.2804	CSNK2B;CTNNB1;RHOB
fatty acid beta-oxidation using acyl-CoA dehydrogenase (GO:0033539)	44995	0.0461804	0.200766	0	0	4.64375	14.2804	ACADVL;IVD;ACADS
membrane lipid catabolic process (GO:0046466)	44995	0.0461804	0.200766	0	0	4.64375	14.2804	ENPP2;CYP1B1;MGST2
myelin assembly (GO:0032288)	44995	0.0461804	0.200766	0	0	4.64375	14.2804	ABCA2;GPC1;CD9
negative regulation of cholesterol storage (GO:0010887)	44995	0.0461804	0.200766	0	0	4.64375	14.2804	NR1H2;ABCG1;CES1
negative regulation of inclusion body assembly (GO:0090084)	44995	0.0461804	0.200766	0	0	4.64375	14.2804	DNAJB1;SORL1;HSPA1A
negative regulation of receptor binding (GO:1900121)	44995	0.0461804	0.200766	0	0	4.64375	14.2804	ATP2A3;B2M;PTPRF
negative regulation of transcription from RNA polymerase II promoter in response to stress (GO:0097201)	44995	0.0461804	0.200766	0	0	4.64375	14.2804	DNAJB1;CITED2;HSPA1A
negative regulation of transforming growth factor beta production (GO:0071635)	44995	0.0461804	0.200766	0	0	4.64375	14.2804	LAPTM4B;HSP90AB1;FN1
negative regulation of tyrosine phosphorylation of STAT protein (GO:0042532)	44995	0.0461804	0.200766	0	0	4.64375	14.2804	PPP2CA;SOCS3;PPP2R1A
neuron remodeling (GO:0016322)	44995	0.0461804	0.200766	0	0	4.64375	14.2804	C3;APP;C1QA
nucleoside metabolic process (GO:0009116)	44995	0.0461804	0.200766	0	0	4.64375	14.2804	ERH;NME4;TYMP
phagosome-lysosome fusion (GO:0090385)	44995	0.0461804	0.200766	0	0	4.64375	14.2804	RAB34;SYT7;RAB7A
pinocytosis (GO:0006907)	44995	0.0461804	0.200766	0	0	4.64375	14.2804	MAPKAPK3;RAB34;SNX5
positive regulation of mRNA 3'-end processing (GO:0031442)	44995	0.0461804	0.200766	0	0	4.64375	14.2804	NUDT21;HSF1;PAF1
regulation of attachment of spindle microtubules to kinetochore (GO:0051988)	44995	0.0461804	0.200766	0	0	4.64375	14.2804	CDC42;CCNB1;RCC2
regulation of bile acid biosynthetic process (GO:0070857)	44995	0.0461804	0.200766	0	0	4.64375	14.2804	STAR;NR1D1;CES1
regulation of low-density lipoprotein particle clearance (GO:0010988)	44995	0.0461804	0.200766	0	0	4.64375	14.2804	HNRNPK;ANXA2;KHSRP
regulation of memory T cell differentiation (GO:0043380)	44995	0.0461804	0.200766	0	0	4.64375	14.2804	HLA-DRA;CD46;HLA-DRB1
regulation of podosome assembly (GO:0071801)	44995	0.0461804	0.200766	0	0	4.64375	14.2804	GSN;FSCN1;LCP1
regulation of receptor binding (GO:1900120)	44995	0.0461804	0.200766	0	0	4.64375	14.2804	ATP2A3;B2M;PTPRF
renal filtration (GO:0097205)	44995	0.0461804	0.200766	0	0	4.64375	14.2804	ITGA3;TMEM63C;SULF2
cellular response to ionizing radiation (GO:0071479)	8/48	0.0466447	0.202412	0	0	2.1696	6.65024	XRCC6;XRCC5;EEF1D;HSF1;MDM2;NUCKS1;RPL26;RHOB
negative regulation of MAP kinase activity (GO:0043407)	8/48	0.0466447	0.202412	0	0	2.1696	6.65024	DNAJA1;UCHL1;DUSP1;GSTP1;SMPD1;APOE;SORL1;AGT
regulation of signal transduction (GO:0009966)	24/198	0.0469622	0.202586	0	0	1.49955	4.58623	TSPYL2;APP;CD63;IGFBP5;IGFBP4;ITGA3;IGFBP3;AMFR;PXN;AKR1C3;NUCKS1;CLU;PPP2CA;RGS5;NCLN;IRAK1;PPP2R1A;NUP62;IGFBP7;CD36;TIMP1;CD46;PPIA;YWHAG
apoptotic nuclear changes (GO:0030262)	45070	0.0472414	0.202586	0	0	2.85293	8.70853	TOP2A;HMGB2;ACIN1;BLCAP;KPNB1
cellular response to catecholamine stimulus (GO:0071870)	45070	0.0472414	0.202586	0	0	2.85293	8.70853	KCNQ1;GNB1;ABL1;PRKACA;TGM2
extracellular matrix assembly (GO:0085029)	45070	0.0472414	0.202586	0	0	2.85293	8.70853	TNXB;HAS1;LAMB1;LTBP3;GAS6
nucleotide-binding domain, leucine rich repeat containing receptor signaling pathway (GO:0035872)	45070	0.0472414	0.202586	0	0	2.85293	8.70853	IRAK1;UBC;TNFAIP3;RPS27A;UBA52
positive regulation of phospholipase activity (GO:0010518)	45070	0.0472414	0.202586	0	0	2.85293	8.70853	ARF4;PDGFRA;ARL1;AGTR1;FGFR1
positive regulation of viral life cycle (GO:1903902)	45070	0.0472414	0.202586	0	0	2.85293	8.70853	CD74;LGALS1;P4HB;KPNA2;HLA-DRB1
protein kinase B signaling (GO:0043491)	45070	0.0472414	0.202586	0	0	2.85293	8.70853	KDR;AKT1;GAS6;MT3;ZFP36L1
purine nucleotide metabolic process (GO:0006163)	45070	0.0472414	0.202586	0	0	2.85293	8.70853	PRPS2;GPX1;MTHFD1;GUK1;HPRT1
regulation of axon extension involved in axon guidance (GO:0048841)	45070	0.0472414	0.202586	0	0	2.85293	8.70853	SEMA6B;NRP1;SEMA4B;SEMA3B;VEGFA
regulation of cell size (GO:0008361)	45070	0.0472414	0.202586	0	0	2.85293	8.70853	SLC9A3R1;RDX;AKT1S1;RAC1;VAV2
response to gamma radiation (GO:0010332)	45070	0.0472414	0.202586	0	0	2.85293	8.70853	XRCC6;XRCC5;HSF1;MDM2;RPL26
sulfur amino acid metabolic process (GO:0000096)	45070	0.0472414	0.202586	0	0	2.85293	8.70853	AHCY;MTHFD1;TST;SMS;TXN2
positive regulation of canonical Wnt signaling pathway (GO:0090263)	17/130	0.0473708	0.202957	0	0	1.63421	4.98393	VCP;CSNK1E;PSMD8;COL1A1;PSMA6;PSMB7;PSMB4;PSMC5;PSMB5;PSMD4;WNK1;PSMC4;PSME1;PSME2;TMEM9;CSNK1G2;WLS
intrinsic apoptotic signaling pathway (GO:0097193)	14/102	0.0482499	0.206536	0	0	1.72744	5.23648	BNIP3;ATP2A3;IFI6;CRIP1;MSH6;AIFM1;DDIT3;ARL6IP5;ABL1;CYP1B1;SFN;PDK2;MAP3K5;MCL1
carboxylic acid metabolic process (GO:0019752)	7/40	0.0484337	0.206761	0	0	2.3006	6.96521	SLC23A2;CYB5A;GLUD1;GRHPR;CYB5R3;SLC2A1;MIF
negative regulation of cell-substrate adhesion (GO:0010812)	7/40	0.0484337	0.206761	0	0	2.3006	6.96521	JAG1;CDKN2A;RCC2;SPOCK1;ACTN4;THBS1;GBP1
positive regulation of wound healing (GO:0090303)	7/40	0.0484337	0.206761	0	0	2.3006	6.96521	ITGB1;VTN;SERPINE1;CLDN1;THBS1;DUOX2;ACTG1
negative regulation of cell-matrix adhesion (GO:0001953)	6/32	0.0490153	0.209055	0	0	2.50233	7.54607	JAG1;CDKN2A;RCC2;SERPINE1;APOD;THBS1
endomembrane system organization (GO:0010256)	24/199	0.0492962	0.210064	0	0	1.49089	4.48745	SRGN;TMED9;TMED10;TOR1A;CSNK1A1;SEC16A;SURF4;AP3D1;HUWE1;ARL1;SYP;GOLGA2;CDC42;LAPTM4B;ARHGAP21;SLC9A3R1;SEC61A1;LMAN2;TMED2;ANXA8;REEP6;SQSTM1;SEC31A;PLEKHJ1
cell-cell junction assembly (GO:0007043)	10/66	0.0498063	0.210682	0	0	1.93774	5.81249	GJA1;CDH11;FSCN1;CD9;CTNNB1;PRKCA;PIP5K1C;TLN1;ACTB;ACTG1
cell communication by electrical coupling involved in cardiac conduction (GO:0086064)	45033	0.049842	0.210682	0	0	3.33485	10.0009	GJA1;ATP1A1;ATP1B1;PRKACA
copper ion homeostasis (GO:0055070)	45033	0.049842	0.210682	0	0	3.33485	10.0009	APP;ARF1;MT2A;SLC31A1
negative regulation of chemokine production (GO:0032682)	45033	0.049842	0.210682	0	0	3.33485	10.0009	IL6;GSTP1;OAS3;APOD
negative regulation of peptidyl-threonine phosphorylation (GO:0010801)	45033	0.049842	0.210682	0	0	3.33485	10.0009	DDIT4;CALM3;CALM1;CALM2
negative regulation of viral entry into host cell (GO:0046597)	45033	0.049842	0.210682	0	0	3.33485	10.0009	IFITM3;IFITM1;GSN;LY6E
regulation of cardiac muscle contraction by regulation of the release of sequestered calcium ion (GO:0010881)	45033	0.049842	0.210682	0	0	3.33485	10.0009	CALM3;CALM1;PRKACA;CALM2
regulation of cellular response to growth factor stimulus (GO:0090287)	45033	0.049842	0.210682	0	0	3.33485	10.0009	TWSG1;ITGA3;PCSK6;FSTL1
regulation of stem cell proliferation (GO:0072091)	45033	0.049842	0.210682	0	0	3.33485	10.0009	GJA1;HMGB2;HNRNPU;ZFP36L1
positive regulation of transcription by RNA polymerase II (GO:0045944)	91/908	0.0499746	0.211053	0	0	1.21687	3.64602	ARF4;RNF10;APP;CITED2;SERPINE1;HMGB2;HNRNPU;WASL;LDB2;AHR;YBX1;ELK1;CHCHD2;RUVBL2;NAMPT;JUNB;ACTR3;EIF5A;DDX17;ACTR2;MEF2C;SUPT16H;PEG3;PTOV1;NME2;ABHD14B;GTF2F1;DCN;NR5A1;MED25;SFPQ;PRPF6;DDIT3;SUB1;ATF5;SQSTM1;UBA52;ENG;SMARCD1;SMARCD2;NFIX;BEX1;DHX9;EPAS1;WBP2;DOT1L;HIF1A;GLIS2;SBNO2;MUC1;RXRA;PLAGL1;PCBP1;HSF1;UBC;ABL1;STAT6;HES1;RPS27A;EGR1;STAT5B;XRCC6;NPM1;JAG1;JUND;STAT1;CNBP;NR1H2;IGF2;N…
positive regulation of lymphocyte proliferation (GO:0050671)	11/75	0.0500847	0.21133	0	0	1.86537	5.58499	CD74;MEF2C;IL6;TFRC;HLA-DPB1;IRS2;MIF;CD46;HLA-DPA1;HLA-E;CD320
cellular response to metal ion (GO:0071248)	17/131	0.0503271	0.212163	0	0	1.61979	4.84188	MEF2C;BNIP3;AKR1C3;MT1X;MT3;CACNA1H;SYT7;MT2A;CYP11B1;SMPD1;HSF1;MT1F;AKT1;MT1G;B2M;MT1E;LGMN
regulation of small GTPase mediated signal transduction (GO:0051056)	18/141	0.0514726	0.216799	0	0	1.58974	4.71628	MYO9B;ARAP1;RHOF;ARHGAP36;RHOB;VAV2;CDC42;PREX1;ARHGAP21;ARHGDIA;ARHGDIB;NUP62;RHOU;RAC1;A2M;SQSTM1;NGEF;TGM2
regulation of macromolecule metabolic process (GO:0060255)	24/200	0.0517129	0.217618	0	0	1.48234	4.39077	APP;ARF1;PEG3;SORT1;ATXN7L3B;AHR;YBX1;ATP1B1;HIF1A;CRIP1;HNRNPAB;ZFP36L1;HNRNPK;CDK6;CDK4;PCBP1;KHSRP;PCBP2;HNRNPD;HMG20B;APOE;TARDBP;LDLR;RNF187
negative regulation of cell death (GO:0060548)	13/94	0.0528378	0.222154	0	0	1.7423	5.12328	BNIP3L;LRPAP1;BNIP3;AMIGO2;TXNDC12;CLU;MT3;SORL1;PINK1;PSMC5;NUP62;AKT1;HSPA1A
negative regulation of hydrolase activity (GO:0051346)	9/58	0.0535759	0.222251	0	0	1.99269	5.83191	CST3;EGLN1;WNK1;RCC2;RDX;TMED2;ARL2;SH3BP4;SERPINA5
positive regulation of protein binding (GO:0032092)	9/58	0.0535759	0.222251	0	0	1.99269	5.83191	PPP2CA;APP;VTN;AMFR;RPL11;ABL1;APOE;B2M;RAN
negative regulation of cell differentiation (GO:0045596)	23/191	0.0541231	0.222251	0	0	1.48799	4.33971	JAG1;NR1H2;IGF2;HNRNPU;LRP3;MEIS2;TBX3;EFNA1;PPP2CA;PTBP1;IL6;MEIS1;EFEMP1;CDK6;COL5A1;ID2;PAF1;HES1;PRAME;ANP32B;CALR;TRIB2;ABCG1
modification-dependent protein catabolic process (GO:0019941)	24/201	0.0542137	0.222251	0	0	1.47389	4.29611	UBE2C;SIAH2;AMFR;UBR3;NEDD8;ISG15;UBE2G2;HERPUD1;FZR1;PINK1;CDC34;RNF128;UBE2S;UBC;LONP1;MDM2;UBQLN1;ANAPC5;UBA1;BUB3;RPS27A;UBA52;SQSTM1;FBXL7
anion transmembrane transport (GO:0098656)	10/67	0.0542987	0.222251	0	0	1.90364	5.5458	SLC23A2;SLC7A5;SLC6A8;SLC6A9;PRAF2;ARL6IP5;SFXN3;SLC3A2;LRRC8A;SLC25A4
protein N-linked glycosylation (GO:0006487)	10/67	0.0542987	0.222251	0	0	1.90364	5.5458	DPM2;KRTCAP2;B4GALT1;RPN2;DAD1;RPN1;MGAT4B;ALG2;MAN1C1;DDOST
regulation of viral transcription (GO:0046782)	7/41	0.0543169	0.222251	0	0	2.23282	6.50401	IFITM3;CDK9;ZFP36;POLR2A;DHX9;GTF2F1;SUPT5H
Ras protein signal transduction (GO:0007265)	18/142	0.0544856	0.222251	0	0	1.57683	4.58829	DNMT1;GDI1;SHC1;CDKN2A;MYO9B;RHOB;COL1A2;TRIM28;ARHGDIA;ARHGDIB;CFL1;GNB1;AGTR1;TAX1BP3;RAC1;RALGDS;CTNNAL1;KPNB1
fat-soluble vitamin metabolic process (GO:0006775)	45071	0.0550916	0.222251	0	0	2.71014	7.85603	CBR1;CYP11A1;RBP1;CYP3A4;LGMN
negative regulation of endocytosis (GO:0045806)	45071	0.0550916	0.222251	0	0	2.71014	7.85603	LGALS3;NR1H2;APOC1;RAC1;ARF6
positive regulation of T cell migration (GO:2000406)	45071	0.0550916	0.222251	0	0	2.71014	7.85603	APP;CXCL12;WNK1;DOCK8;TNFRSF14
positive regulation of vascular endothelial growth factor production (GO:0010575)	45071	0.0550916	0.222251	0	0	2.71014	7.85603	C3;IL6;CYP1B1;HIF1A;SULF2
receptor catabolic process (GO:0032801)	45071	0.0550916	0.222251	0	0	2.71014	7.85603	AP2S1;CLTA;AP2A1;AP2M1;LGMN
regulation of calcium ion import (GO:0090279)	45071	0.0550916	0.222251	0	0	2.71014	7.85603	LGALS3;CXCL12;SEMG1;STC1;CTNNB1
regulation of cholesterol transport (GO:0032374)	45071	0.0550916	0.222251	0	0	2.71014	7.85603	ABCA2;ABCB4;NR1H2;APOC1;ABCA8
regulation of mitochondrial fission (GO:0090140)	45071	0.0550916	0.222251	0	0	2.71014	7.85603	PINK1;INF2;BNIP3;KDR;DCN
response to hexose (GO:0009746)	45071	0.0550916	0.222251	0	0	2.71014	7.85603	PFKL;EIF2B2;IRS2;THBS1;VAMP2
mRNA transport (GO:0051028)	14/104	0.0552745	0.222251	0	0	1.68886	4.89001	SLBP;UPF1;NUP188;RBM8A;CPSF1;U2AF1;ZFP36L1;ZFP36;U2AF2;ZC3H11A;NUP62;HNRNPA2B1;SYMPK;RNPS1
positive regulation of epithelial cell proliferation (GO:0050679)	16/123	0.0553379	0.222251	0	0	1.62389	4.70003	STAT5A;NRP1;PDCD6;HMGB2;NME2;PRKCA;LAMB1;PTN;CLDN1;HIF1A;NME1;VEGFA;NR4A1;MDK;KDR;AKT1
positive regulation of signal transduction (GO:0009967)	29/252	0.0556227	0.222251	0	0	1.41423	4.08594	NRP1;CD63;CITED2;TNFAIP3;HIF1A;AGPAT2;ROBO1;C3;VTN;SPIN1;RPS3;SNX5;WLS;CD74;JAG1;VWF;IGF2;PRKCA;EMP2;MT3;SORL1;SMARCA4;SULF2;TRAF7;IL6;RAB34;DLG5;ITGA5;GAS6
regulation of sprouting angiogenesis (GO:1903670)	6/33	0.0557919	0.222251	0	0	2.40952	6.95417	ITGA5;FUT1;THBS1;GLUL;EPN1;VEGFA
positive regulation of cellular component organization (GO:0051130)	15/114	0.0572257	0.222251	0	0	1.64516	4.7064	VCP;TMED9;CD151;GPX1;TFRC;ABCB4;BNIP3;SURF4;CLU;VEGFA;LGALS3;DAB2;SMPD1;RPS3;APOE
amino acid transport (GO:0006865)	8/50	0.0572749	0.222251	0	0	2.06606	5.9087	SLC7A5;SLC6A6;SLC38A10;SH3BP4;SLC1A4;SLC3A2;SLC1A5;SLC38A2
regulation of cellular component movement (GO:0051270)	8/50	0.0572749	0.222251	0	0	2.06606	5.9087	CDK6;RPS19;ACTN1;ABL1;CD9;ACTN4;ARAP1;VEGFA
negative regulation of DNA-binding transcription factor activity (GO:0043433)	18/143	0.0576198	0.222251	0	0	1.56413	4.46385	EGLN1;CDKN2A;ANXA4;TNFAIP3;NR0B1;PHB2;NR0B2;GLIS2;DAP;IRAK1;DDIT3;ID2;BHLHE40;CYP1B1;SIK1;HES1;NUPR1;GAS6
regulation of interferon-gamma production (GO:0032649)	12/86	0.0578628	0.222251	0	0	1.76004	5.01555	SLC7A5;DDIT3;HLA-DPB1;ISG15;BTN3A2;HLA-A;CD14;GAS6;INHA;HLA-DRB1;HLA-DPA1;HSPD1
regulation of Ras protein signal transduction (GO:0046578)	12/86	0.0578628	0.222251	0	0	1.76004	5.01555	LRRC59;SHC1;ARHGDIA;MAPKAP1;ARHGDIB;NUP62;RDX;IRS2;MYO9B;SQSTM1;GABARAP;ARF6
dephosphorylation (GO:0016311)	19/153	0.0583681	0.222251	0	0	1.54029	4.37595	DUSP5;PTPRS;DUSP1;PPP2R5C;PTPRH;DUSP16;PTPRF;DUSP6;TIMM50;PPM1G;PPP1CA;PPP2CA;PPP1CC;PTPRE;PPP6C;PPP5C;PPP2R1A;ALPL;PHPT1
phospholipid transport (GO:0015914)	9/59	0.0586845	0.222251	0	0	1.95273	5.53711	SCARB1;ABCB1;NPC2;ABCB4;ABCA3;APOC1;APOE;LDLR;ABCG1
regulation of tumor necrosis factor production (GO:0032680)	16/124	0.0587691	0.222251	0	0	1.60877	4.55947	APP;ORM1;DHX9;GSTP1;HSPB1;TNFAIP3;CYBA;MIF;CLU;THBS1;HLA-E;ZFP36;IL6;OAS3;CD14;GAS6
actin filament depolymerization (GO:0030042)	44996	0.0596071	0.222251	0	0	4.06306	11.4577	GSN;CFL1;DSTN
actin filament network formation (GO:0051639)	44996	0.0596071	0.222251	0	0	4.06306	11.4577	ACTN1;PLS3;LCP1
alcohol catabolic process (GO:0046164)	44996	0.0596071	0.222251	0	0	4.06306	11.4577	CYP27A1;APOE;MT3
cellular response to interleukin-2 (GO:0071352)	44996	0.0596071	0.222251	0	0	4.06306	11.4577	STAT5A;STAT5B;SHC1
central nervous system myelination (GO:0022010)	44996	0.0596071	0.222251	0	0	4.06306	11.4577	ABCA2;CLU;B4GALT5
ER-associated misfolded protein catabolic process (GO:0071712)	44996	0.0596071	0.222251	0	0	4.06306	11.4577	VCP;TOR1A;AUP1
hepatocyte growth factor receptor signaling pathway (GO:0048012)	44996	0.0596071	0.222251	0	0	4.06306	11.4577	NRP1;STMN1;RAC1
interleukin-2-mediated signaling pathway (GO:0038110)	44996	0.0596071	0.222251	0	0	4.06306	11.4577	STAT5A;STAT5B;SHC1
ketone body metabolic process (GO:1902224)	44996	0.0596071	0.222251	0	0	4.06306	11.4577	BDH2;AACS;ACAT1
negative regulation of calcium ion transmembrane transport (GO:1903170)	44996	0.0596071	0.222251	0	0	4.06306	11.4577	YWHAE;BIN1;VDAC1
negative regulation of homotypic cell-cell adhesion (GO:0034111)	44996	0.0596071	0.222251	0	0	4.06306	11.4577	SERPINE2;RDX;CD9
negative regulation of lymphocyte migration (GO:2000402)	44996	0.0596071	0.222251	0	0	4.06306	11.4577	AKT1;APOD;WASL
negative regulation of oxidative stress-induced neuron death (GO:1903204)	44996	0.0596071	0.222251	0	0	4.06306	11.4577	PINK1;NONO;HIF1A
negative regulation of platelet-derived growth factor receptor signaling pathway (GO:0010642)	44996	0.0596071	0.222251	0	0	4.06306	11.4577	SLC9A3R1;NDRG4;APOD
nuclear DNA replication (GO:0033260)	44996	0.0596071	0.222251	0	0	4.06306	11.4577	MCM7;MCM3;MCM5
positive regulation of cytoplasmic transport (GO:1903651)	44996	0.0596071	0.222251	0	0	4.06306	11.4577	DAB2;RDX;SORL1
positive regulation of macrophage differentiation (GO:0045651)	44996	0.0596071	0.222251	0	0	4.06306	11.4577	ID2;HSF1;PRKCA
positive regulation of phospholipid transport (GO:2001140)	44996	0.0596071	0.222251	0	0	4.06306	11.4577	ABCA3;ABCB4;APOE
positive regulation of triglyceride biosynthetic process (GO:0010867)	44996	0.0596071	0.222251	0	0	4.06306	11.4577	SCARB1;NR1H2;LDLR
regulation of cardiac muscle cell apoptotic process (GO:0010665)	44996	0.0596071	0.222251	0	0	4.06306	11.4577	MDK;NUPR1;ENG
regulation of mitochondrial depolarization (GO:0051900)	44996	0.0596071	0.222251	0	0	4.06306	11.4577	IFI6;KDR;DCN
regulation of monocyte chemotactic protein-1 production (GO:0071637)	44996	0.0596071	0.222251	0	0	4.06306	11.4577	GSTP1;OAS3;APOD
regulation of mRNA 3'-end processing (GO:0031440)	44996	0.0596071	0.222251	0	0	4.06306	11.4577	PAPOLA;PAF1;ZFP36L1
regulation of toll-like receptor 2 signaling pathway (GO:0034135)	44996	0.0596071	0.222251	0	0	4.06306	11.4577	TNFAIP3;CYBA;PJA2
response to sterol (GO:0036314)	44996	0.0596071	0.222251	0	0	4.06306	11.4577	ABCA2;INSIG1;TGFBR2
sphingomyelin metabolic process (GO:0006684)	44996	0.0596071	0.222251	0	0	4.06306	11.4577	ABCA2;SMPD1;ABCA8
synaptic vesicle transport (GO:0048489)	44996	0.0596071	0.222251	0	0	4.06306	11.4577	TOR1A;KIF5B;DNM2
tetrahydrobiopterin metabolic process (GO:0046146)	44996	0.0596071	0.222251	0	0	4.06306	11.4577	HSP90AA1;AKT1;CALM1
carbohydrate derivative transport (GO:1901264)	45034	0.0599384	0.222251	0	0	3.09648	8.71485	SCARB1;NPC2;SLC29A1;ABCG1
DNA conformation change (GO:0071103)	45034	0.0599384	0.222251	0	0	3.09648	8.71485	TOP2A;HMGB2;ABL1;HMGB3
DNA strand elongation involved in DNA replication (GO:0006271)	45034	0.0599384	0.222251	0	0	3.09648	8.71485	MCM7;POLD2;POLE3;MCM3
establishment of vesicle localization (GO:0051650)	45034	0.0599384	0.222251	0	0	3.09648	8.71485	TOR1A;KIF5B;RAB11A;DNM2
high-density lipoprotein particle remodeling (GO:0034375)	45034	0.0599384	0.222251	0	0	3.09648	8.71485	SCARB1;APOC1;APOE;ABCG1
negative regulation of signal transduction by p53 class mediator (GO:1901797)	45034	0.0599384	0.222251	0	0	3.09648	8.71485	CD74;MDM2;MIF;PTTG1IP
neuron maturation (GO:0042551)	45034	0.0599384	0.222251	0	0	3.09648	8.71485	C3;APP;C1QA;B4GALT5
positive regulation of fatty acid metabolic process (GO:0045923)	45034	0.0599384	0.222251	0	0	3.09648	8.71485	MLXIPL;LPGAT1;MID1IP1;NR1H2
positive regulation of myoblast differentiation (GO:0045663)	45034	0.0599384	0.222251	0	0	3.09648	8.71485	MEF2C;BTG1;IGFBP3;LRRC8A
positive regulation of nitric-oxide synthase activity (GO:0051000)	45034	0.0599384	0.222251	0	0	3.09648	8.71485	SCARB1;AKT1;APOE;HIF1A
positive regulation of phosphoprotein phosphatase activity (GO:0032516)	45034	0.0599384	0.222251	0	0	3.09648	8.71485	HSP90AB1;CALM3;CALM1;CALM2
regulation of B cell differentiation (GO:0045577)	45034	0.0599384	0.222251	0	0	3.09648	8.71485	MMP14;ID2;INHA;ZFP36L1
regulation of catabolic process (GO:0009894)	45034	0.0599384	0.222251	0	0	3.09648	8.71485	ITGB1;RARRES2;MDM2;TMEM9
regulation of mRNA polyadenylation (GO:1900363)	45034	0.0599384	0.222251	0	0	3.09648	8.71485	CDK9;NUDT21;HSF1;SUPT5H
regulation of protein sumoylation (GO:0033233)	45034	0.0599384	0.222251	0	0	3.09648	8.71485	EGR1;CTNNB1;UBA2;SAE1
regulation of spindle organization (GO:0090224)	45034	0.0599384	0.222251	0	0	3.09648	8.71485	DYNC1H1;TPX2;NUP62;TACC3
regulation of transforming growth factor beta production (GO:0071634)	45034	0.0599384	0.222251	0	0	3.09648	8.71485	FN1;LRRC32;CD46;HIF1A
regulation of vascular endothelial cell proliferation (GO:1905562)	45034	0.0599384	0.222251	0	0	3.09648	8.71485	MEF2C;MDK;IGF2;FGFR1
positive regulation of peptidyl-tyrosine phosphorylation (GO:0050731)	17/134	0.0599686	0.222251	0	0	1.57799	4.44037	CSF1R;NRP1;CD74;IGF2;MIF;AGT;VEGFA;EFNA1;SOCS3;VTN;IL6;ENPP2;ABL1;TNFRSF14;HES1;ITGA5;GAS6
activation of protein kinase C activity (GO:1990051)	44962	0.060191	0.222251	0	0	7.22091	20.2924	ABL1;PHB2
alkaloid metabolic process (GO:0009820)	44962	0.060191	0.222251	0	0	7.22091	20.2924	NNMT;CYP3A4
apoptotic chromosome condensation (GO:0030263)	44962	0.060191	0.222251	0	0	7.22091	20.2924	TOP2A;ACIN1
axon choice point recognition (GO:0016198)	44962	0.060191	0.222251	0	0	7.22091	20.2924	APP;ROBO1
bile acid secretion (GO:0032782)	44962	0.060191	0.222251	0	0	7.22091	20.2924	SLC9A3R1;ABCB4
cellular response to cGMP (GO:0071321)	44962	0.060191	0.222251	0	0	7.22091	20.2924	PDE2A;HCN2
cellular response to erythropoietin (GO:0036018)	44962	0.060191	0.222251	0	0	7.22091	20.2924	MT2A;MT1X
cellular response to macrophage colony-stimulating factor stimulus (GO:0036006)	44962	0.060191	0.222251	0	0	7.22091	20.2924	CSF1R;PDE2A
cellular response to salt stress (GO:0071472)	44962	0.060191	0.222251	0	0	7.22091	20.2924	AKR1B1;ZFP36L1
cellular response to sodium arsenite (GO:1903936)	44962	0.060191	0.222251	0	0	7.22091	20.2924	HSF1;HNRNPA1
chronic inflammatory response (GO:0002544)	44962	0.060191	0.222251	0	0	7.22091	20.2924	S100A9;THBS1
deoxyribonucleotide metabolic process (GO:0009262)	44962	0.060191	0.222251	0	0	7.22091	20.2924	RRM2;RRM2B
disaccharide biosynthetic process (GO:0046351)	44962	0.060191	0.222251	0	0	7.22091	20.2924	B4GALT1;SLC2A1
gamma-aminobutyric acid metabolic process (GO:0009448)	44962	0.060191	0.222251	0	0	7.22091	20.2924	ALDH1A1;ABAT
glial cell-derived neurotrophic factor receptor signaling pathway (GO:0035860)	44962	0.060191	0.222251	0	0	7.22091	20.2924	GDF15;SULF2
glutamate catabolic process (GO:0006538)	44962	0.060191	0.222251	0	0	7.22091	20.2924	GLUD1;GLUL
glutathione transport (GO:0034635)	44962	0.060191	0.222251	0	0	7.22091	20.2924	SLC9A3R1;MGST1
hemoglobin metabolic process (GO:0020027)	44962	0.060191	0.222251	0	0	7.22091	20.2924	ALAS1;INHA
intracellular sequestering of iron ion (GO:0006880)	44962	0.060191	0.222251	0	0	7.22091	20.2924	FTH1;FTL
L-aspartate transmembrane transport (GO:0070778)	44962	0.060191	0.222251	0	0	7.22091	20.2924	SLC1A4;SLC1A5
metanephric mesenchymal cell differentiation (GO:0072162)	44962	0.060191	0.222251	0	0	7.22091	20.2924	STAT1;WNT4
negative regulation of B cell differentiation (GO:0045578)	44962	0.060191	0.222251	0	0	7.22091	20.2924	ID2;INHA
negative regulation of blood coagulation, intrinsic pathway (GO:2000267)	44962	0.060191	0.222251	0	0	7.22091	20.2924	SERPING1;A2M
negative regulation of cGMP-mediated signaling (GO:0010754)	44962	0.060191	0.222251	0	0	7.22091	20.2924	PDE2A;THBS1
negative regulation of cholesterol biosynthetic process (GO:0045541)	44962	0.060191	0.222251	0	0	7.22091	20.2924	APOE;SOD1
negative regulation of cholesterol metabolic process (GO:0090206)	44962	0.060191	0.222251	0	0	7.22091	20.2924	APOE;SOD1
negative regulation of CREB transcription factor activity (GO:0032792)	44962	0.060191	0.222251	0	0	7.22091	20.2924	DDIT3;SIK1
negative regulation of gonadotropin secretion (GO:0032277)	44962	0.060191	0.222251	0	0	7.22091	20.2924	GJA1;INHA
negative regulation of histone H4 acetylation (GO:0090241)	44962	0.060191	0.222251	0	0	7.22091	20.2924	CTBP1;TAF7
negative regulation of insulin-like growth factor receptor signaling pathway (GO:0043569)	44962	0.060191	0.222251	0	0	7.22091	20.2924	IGFBP5;CILP
negative regulation of metallopeptidase activity (GO:1905049)	44962	0.060191	0.222251	0	0	7.22091	20.2924	TIMP2;TIMP1
negative regulation of sterol biosynthetic process (GO:0106119)	44962	0.060191	0.222251	0	0	7.22091	20.2924	APOE;SOD1
neutral lipid catabolic process (GO:0046461)	44962	0.060191	0.222251	0	0	7.22091	20.2924	ABHD12;ABHD2
p38MAPK cascade (GO:0038066)	44962	0.060191	0.222251	0	0	7.22091	20.2924	ZFP36;ZFP36L1
peptidyl-cysteine S-nitrosylation (GO:0018119)	44962	0.060191	0.222251	0	0	7.22091	20.2924	GAPDH;S100A9
positive regulation by host of viral genome replication (GO:0044829)	44962	0.060191	0.222251	0	0	7.22091	20.2924	NUCKS1;PPIB
positive regulation of amino acid transport (GO:0051957)	44962	0.060191	0.222251	0	0	7.22091	20.2924	ACE2;ARL6IP1
positive regulation of axon extension involved in axon guidance (GO:0048842)	44962	0.060191	0.222251	0	0	7.22091	20.2924	NRP1;VEGFA
positive regulation of CD4-positive, CD25-positive, alpha-beta regulatory T cell differentiation (GO:0032831)	44962	0.060191	0.222251	0	0	7.22091	20.2924	HLA-DRA;HLA-DRB1
positive regulation of dendritic cell differentiation (GO:2001200)	44962	0.060191	0.222251	0	0	7.22091	20.2924	LGALS3;LGALS1
positive regulation of deoxyribonuclease activity (GO:0032077)	44962	0.060191	0.222251	0	0	7.22091	20.2924	RPS3;AKT1
positive regulation of DNA topoisomerase (ATP-hydrolyzing) activity (GO:2000373)	44962	0.060191	0.222251	0	0	7.22091	20.2924	DHX9;HNRNPU
positive regulation of epithelial to mesenchymal transition involved in endocardial cushion formation (GO:1905007)	44962	0.060191	0.222251	0	0	7.22091	20.2924	ENG;TGFBR2
positive regulation of low-density lipoprotein receptor activity (GO:1905599)	44962	0.060191	0.222251	0	0	7.22091	20.2924	HNRNPK;ANXA2
positive regulation of mitochondrial depolarization (GO:0051901)	44962	0.060191	0.222251	0	0	7.22091	20.2924	KDR;DCN
positive regulation of necrotic cell death (GO:0010940)	44962	0.060191	0.222251	0	0	7.22091	20.2924	SLC6A6;MT3
positive regulation of nucleobase-containing compound transport (GO:0032241)	44962	0.060191	0.222251	0	0	7.22091	20.2924	KHDRBS1;DHX9
positive regulation of protein catabolic process in the vacuole (GO:1904352)	44962	0.060191	0.222251	0	0	7.22091	20.2924	RNF128;LDLR
positive regulation of RNA export from nucleus (GO:0046833)	44962	0.060191	0.222251	0	0	7.22091	20.2924	KHDRBS1;DHX9
positive regulation of smooth muscle cell differentiation (GO:0051152)	44962	0.060191	0.222251	0	0	7.22091	20.2924	OLFM2;ENG
positive regulation of transcription from RNA polymerase II promoter in response to hypoxia (GO:0061419)	44962	0.060191	0.222251	0	0	7.22091	20.2924	HIF1A;VEGFA
postsynaptic endocytosis (GO:0140239)	44962	0.060191	0.222251	0	0	7.22091	20.2924	MX1;DNM2
postsynaptic neurotransmitter receptor internalization (GO:0098884)	44962	0.060191	0.222251	0	0	7.22091	20.2924	MX1;DNM2
pyridine-containing compound metabolic process (GO:0072524)	44962	0.060191	0.222251	0	0	7.22091	20.2924	PDXK;NNMT
receptor-mediated virion attachment to host cell (GO:0046813)	44962	0.060191	0.222251	0	0	7.22091	20.2924	ACE2;GAS6
regulation of adherens junction organization (GO:1903391)	44962	0.060191	0.222251	0	0	7.22091	20.2924	RDX;VEGFA
regulation of blood coagulation, intrinsic pathway (GO:2000266)	44962	0.060191	0.222251	0	0	7.22091	20.2924	SERPING1;A2M
regulation of cell proliferation involved in heart morphogenesis (GO:2000136)	44962	0.060191	0.222251	0	0	7.22091	20.2924	TBX3;ENG
regulation of circadian sleep/wake cycle (GO:0042749)	44962	0.060191	0.222251	0	0	7.22091	20.2924	NR1D1;PTGDS
regulation of cytochrome-c oxidase activity (GO:1904959)	44962	0.060191	0.222251	0	0	7.22091	20.2924	NDUFA4;PHB2
regulation of DNA topoisomerase (ATP-hydrolyzing) activity (GO:2000371)	44962	0.060191	0.222251	0	0	7.22091	20.2924	DHX9;HNRNPU
regulation of germinal center formation (GO:0002634)	44962	0.060191	0.222251	0	0	7.22091	20.2924	MEF2C;TNFAIP3
regulation of guanyl-nucleotide exchange factor activity (GO:1905097)	44962	0.060191	0.222251	0	0	7.22091	20.2924	STMN1;PBXIP1
regulation of mitophagy (GO:1901524)	44962	0.060191	0.222251	0	0	7.22091	20.2924	VDAC1;SLC25A4
regulation of plasma membrane organization (GO:1903729)	44962	0.060191	0.222251	0	0	7.22091	20.2924	GSN;MYH9
regulation of retinal ganglion cell axon guidance (GO:0090259)	44962	0.060191	0.222251	0	0	7.22091	20.2924	NRP1;VEGFA
regulation of ribonuclease activity (GO:0060700)	44962	0.060191	0.222251	0	0	7.22091	20.2924	NPM1;OAS3
regulation of triglyceride metabolic process (GO:0090207)	44962	0.060191	0.222251	0	0	7.22091	20.2924	C3;MBOAT7
renal tubule development (GO:0061326)	44962	0.060191	0.222251	0	0	7.22091	20.2924	MEF2C;STAT1
response to cGMP (GO:0070305)	44962	0.060191	0.222251	0	0	7.22091	20.2924	PDE2A;HCN2
response to macrophage colony-stimulating factor (GO:0036005)	44962	0.060191	0.222251	0	0	7.22091	20.2924	CSF1R;PDE2A
response to sodium arsenite (GO:1903935)	44962	0.060191	0.222251	0	0	7.22091	20.2924	HSF1;HNRNPA1
RNA import into mitochondrion (GO:0035927)	44962	0.060191	0.222251	0	0	7.22091	20.2924	TST;TOMM20
Roundabout signaling pathway (GO:0035385)	44962	0.060191	0.222251	0	0	7.22091	20.2924	MYO9B;ROBO1
rRNA transport (GO:0051029)	44962	0.060191	0.222251	0	0	7.22091	20.2924	NPM1;TST
spliceosomal conformational changes to generate catalytic conformation (GO:0000393)	44962	0.060191	0.222251	0	0	7.22091	20.2924	XAB2;SNRNP200
SRP-dependent cotranslational protein targeting to membrane, translocation (GO:0006616)	44962	0.060191	0.222251	0	0	7.22091	20.2924	SEC61A1;SEC61B
stress granule disassembly (GO:0035617)	44962	0.060191	0.222251	0	0	7.22091	20.2924	VCP;KIF5B
succinyl-CoA metabolic process (GO:0006104)	44962	0.060191	0.222251	0	0	7.22091	20.2924	OGDH;DLST
regulation of chemokine production (GO:0032642)	7/42	0.0606268	0.223511	0	0	2.1689	6.07947	APP;CSF1R;CD74;EGR1;IL6;HMOX1;HIF1A
translesion synthesis (GO:0019985)	7/42	0.0606268	0.223511	0	0	2.1689	6.07947	VCP;POLDIP2;POLD2;UBC;ISG15;RPS27A;UBA52
regulation of I-kappaB kinase/NF-kappaB signaling (GO:0043122)	26/224	0.061694	0.227268	0	0	1.42742	3.97617	TFRC;SLC44A2;SLC20A1;GSTP1;HSPB1;TNFAIP3;GJA1;LGALS1;IRAK1;NUP62;S100A13;HMOX1;WLS;CD74;TLE1;STAT1;NR1D1;BST2;PPP5C;PINK1;EEF1D;S100A4;LTBR;SQSTM1;GAPDH;HLA-DRB1
negative regulation of multicellular organismal process (GO:0051241)	25/214	0.062005	0.228236	0	0	1.43773	3.99766	LRPAP1;GSK3A;STC1;ADM;HMGCR;ROBO1;PPP2CA;GJA1;RPS19;CHSY1;MDK;ARHGDIB;TIMP1;SRGN;MEF2C;GDF15;NR1H2;CYP51A1;NR1D1;EFNA1;TWSG1;DDIT3;ALDH1A1;CALR;GAS6
regulation of protein secretion (GO:0050708)	16/125	0.0623435	0.229304	0	0	1.59392	4.42329	FGB;FGA;TMED10;FGG;CYP51A1;SLC2A1;PRKCA;HMGCR;SYT7;IL6;ENSA;APOE;HADH;PPIA;ABCG1;ARF6
cellular response to peptide hormone stimulus (GO:0071375)	14/106	0.0629669	0.230014	0	0	1.65197	4.56793	GSK3A;INSIG1;IRS2;ZFP36L1;NR4A1;RAB31;TBC1D4;CYP11A1;PRKAR2B;AKT2;CYP11B1;AKT1;PRKACA;VAMP2
positive regulation of protein serine/threonine kinase activity (GO:0071902)	14/106	0.0629669	0.230014	0	0	1.65197	4.56793	CSF1R;MAP2K2;ROBO1;VEGFA;PPP2CA;CCND3;CCND1;IRAK1;PDGFD;AKT1;CALM3;CALM1;CALM2;FGFR1
RNA export from nucleus (GO:0006405)	14/106	0.0629669	0.230014	0	0	1.65197	4.56793	SLBP;UPF1;NUP188;RBM8A;CPSF1;U2AF1;U2AF2;ZC3H11A;NUP62;HNRNPA2B1;SYMPK;RNPS1;HNRNPA1;RAN
cellular response to vascular endothelial growth factor stimulus (GO:0035924)	6/34	0.0631042	0.230014	0	0	2.32334	6.4193	NRP1;NR4A1;KDR;HSPB1;MT1G;VEGFA
epithelial tube morphogenesis (GO:0060562)	6/34	0.0631042	0.230014	0	0	2.32334	6.4193	CSF1R;MEF2C;CSNK2B;CTNNB1;HES1;RHOB
positive regulation of telomerase activity (GO:0051973)	6/34	0.0631042	0.230014	0	0	2.32334	6.4193	HSP90AA1;HSP90AB1;XRCC5;PTGES3;CTNNB1;CCT4
regulation of cell adhesion mediated by integrin (GO:0033628)	6/34	0.0631042	0.230014	0	0	2.32334	6.4193	EFNA1;MUC1;PLAU;TESC;SERPINE1;CYP1B1
regulation of glucose metabolic process (GO:0010906)	6/34	0.0631042	0.230014	0	0	2.32334	6.4193	AKT2;PDK4;AKT1;FOXK1;IRS2;PDK2
regulation of lamellipodium assembly (GO:0010591)	6/34	0.0631042	0.230014	0	0	2.32334	6.4193	CDC42;ACTR3;ACTR2;ARPC2;FSCN1;RAC1
regulation of myoblast differentiation (GO:0045661)	6/34	0.0631042	0.230014	0	0	2.32334	6.4193	MEF2C;BTG1;IGFBP3;LRRC8A;TBX3;ZFP36L1
intrinsic apoptotic signaling pathway in response to DNA damage (GO:0008630)	8/51	0.0631202	0.230014	0	0	2.0179	5.57488	MSH6;DDIT4;ABL1;RPS27L;SFN;CRIP1;PHLDA3;MCL1
positive regulation of actin filament bundle assembly (GO:0032233)	8/51	0.0631202	0.230014	0	0	2.0179	5.57488	CDC42;NRP1;PXN;ABL1;RAC1;SYNPO;PFN1;S100A10
chaperone cofactor-dependent protein refolding (GO:0051085)	45072	0.0636477	0.230693	0	0	2.58094	7.10892	DNAJB1;HSPA8;HSPA5;PTGES3;HSPA1A
maturation of LSU-rRNA (GO:0000470)	45072	0.0636477	0.230693	0	0	2.58094	7.10892	RPL7A;EIF6;PES1;RPL35;RPL10A
mononuclear cell differentiation (GO:1903131)	45072	0.0636477	0.230693	0	0	2.58094	7.10892	CSF1R;MT1G;MYH9;GAS6;VEGFA
positive regulation of ion transmembrane transporter activity (GO:0032414)	45072	0.0636477	0.230693	0	0	2.58094	7.10892	ABCB1;SLC6A9;NDUFA4;WNK1;ATP1B1
positive regulation of viral transcription (GO:0050434)	45072	0.0636477	0.230693	0	0	2.58094	7.10892	CDK9;POLR2A;DHX9;GTF2F1;SUPT5H
regulation of glycogen biosynthetic process (GO:0005979)	45072	0.0636477	0.230693	0	0	2.58094	7.10892	GSK3A;AKT2;IGF2;AKT1;IRS2
TOR signaling (GO:0031929)	45072	0.0636477	0.230693	0	0	2.58094	7.10892	PINK1;LARP1;MAPKAP1;RPS6;AKT1
positive regulation of protein polymerization (GO:0032273)	10/69	0.0640647	0.231849	0	0	1.83891	5.05308	HSP90AA1;PINK1;BIN1;LMOD1;RPS3;ARL2;RAC1;MAPRE1;PFN1;ARF6
RNA 3'-end processing (GO:0031123)	10/69	0.0640647	0.231849	0	0	1.83891	5.05308	NUDT21;RBM8A;PABPN1;CPSF1;U2AF2;ZC3H11A;PAPOLA;SYMPK;U2AF1;RNPS1
regulation of MAP kinase activity (GO:0043405)	13/97	0.064934	0.234815	0	0	1.6798	4.59321	DUSP1;GSTP1;SORL1;AGT;ROBO1;VEGFA;UCHL1;IRAK1;PDGFD;SMPD1;APOE;TRIB2;FGFR1
protein deubiquitination (GO:0016579)	30/267	0.0672545	0.24302	0	0	1.37633	3.7151	VCP;SHMT2;USP11;TNFAIP3;NEDD8;FOXK1;HIF1A;TOMM20;ACTB;PSMD8;PSMB7;UCHL1;PSMB4;PSMB5;PSMD4;UBC;RPS27A;USP5;SIAH2;RAD23A;RAD23B;PSMA6;PSMC5;RNF128;PSMC4;TADA3;PSME1;MDM2;PSME2;UBA52
negative regulation of proteolysis (GO:0045861)	7/43	0.0673669	0.243241	0	0	2.10854	5.688	CST3;EFNA1;TMEM59;SERPINE2;TIMP2;AKT1;TIMP1
regulation of MAPK cascade (GO:0043408)	20/166	0.068489	0.247104	0	0	1.48801	3.98946	CD74;NTRK2;MAP2K2;SHC1;DUSP1;GDF15;NRK;GSTP1;FN1;IGF2;PEBP1;YWHAZ;TRAF7;IL6;LBH;TAOK2;KDR;HLA-DRB1;FGFR1;PAK4
fatty acid beta-oxidation (GO:0006635)	8/52	0.0693234	0.249051	0	0	1.97193	5.26302	HADHB;ACADVL;BDH2;IVD;HSD17B4;HADH;ACADS;ACAT1
negative regulation of protein metabolic process (GO:0051248)	8/52	0.0693234	0.249051	0	0	1.97193	5.26302	HSP90AB1;SF3B3;EIF2AK1;CYP51A1;HMGCR;APOE;CLU;LDLR
sprouting angiogenesis (GO:0002040)	8/52	0.0693234	0.249051	0	0	1.97193	5.26302	NRP1;NR4A1;KDR;AKT1;THBS1;ROBO1;ENG;VEGFA
negative regulation of neuron death (GO:1901215)	13/98	0.0693419	0.249051	0	0	1.65994	4.4299	NTRK2;MEF2C;SET;SOD2;MT3;SORL1;NFATC4;SOD1;PINK1;MDK;AKT1;APOE;LGMN
regulation of peptidyl-serine phosphorylation (GO:0033135)	13/98	0.0693419	0.249051	0	0	1.65994	4.4299	APP;HSP90AA1;HSP90AB1;TFRC;MIF;TXN;VEGFA;MLXIPL;IL6;PINK1;DDIT4;AKT1;GAS6
DNA-templated transcription, termination (GO:0006353)	10/70	0.0693446	0.249051	0	0	1.80816	4.82539	SLBP;NUDT21;PABPN1;POLR2A;CPSF1;MAZ;PAPOLA;SSU72;SYMPK;SNRPB
regulation of DNA-templated transcription, initiation (GO:2000142)	9/61	0.0698123	0.250351	0	0	1.87742	4.99758	CSF1R;MED25;CCNB1;IL6;CCND1;TRIM28;CDKN2A;CDK4;CTNNB1
regulation of endocytosis (GO:0030100)	9/61	0.0698123	0.250351	0	0	1.87742	4.99758	LGALS3;LRPAP1;RAB5B;DAB2;CD151;SMPD1;ABL1;AP2S1;APOE
central nervous system development (GO:0007417)	30/268	0.069871	0.250371	0	0	1.37048	3.64698	C1QA;COX7B;NDRG4;GSTP1;AMIGO2;ATN1;SLC2A1;GLIS2;C3;DNER;SPOCK1;APOD;NPTX1;CIC;SH3GL1;SEMA6B;MARCKSL1;GSN;EIF2B2;SPINK6;HSPG2;MEIS2;TBX3;TGFBR2;ALDH3A2;VCAN;MEIS1;DDIT4;PLXNB2;TPP1
cellular response to virus (GO:0098586)	6/35	0.0709532	0.251348	0	0	2.2431	5.93464	EIF5A;ARF1;HSP90AA1;IL6;IFI6;HIF1A
peptidyl-tyrosine dephosphorylation (GO:0035335)	6/35	0.0709532	0.251348	0	0	2.2431	5.93464	DUSP5;PTPRS;DUSP1;DUSP16;PTPRF;DUSP6
positive regulation of cell cycle G1/S phase transition (GO:1902808)	6/35	0.0709532	0.251348	0	0	2.2431	5.93464	CCND3;CCND1;RDX;AKT1;PAF1;PHB2
aspartate family amino acid metabolic process (GO:0009066)	45035	0.0710305	0.251348	0	0	2.88989	7.64273	FOLH1;MTHFD1;SMS;ASS1
negative regulation of RNA metabolic process (GO:0051253)	45035	0.0710305	0.251348	0	0	2.88989	7.64273	NCOR2;PTBP1;TMBIM6;RPS13
positive regulation of G protein-coupled receptor signaling pathway (GO:0045745)	45035	0.0710305	0.251348	0	0	2.88989	7.64273	C3;MRAP;GSK3A;PRKCA
positive regulation of macrophage migration (GO:1905523)	45035	0.0710305	0.251348	0	0	2.88989	7.64273	CSF1R;MDK;RARRES2;THBS1
positive regulation of mitochondrial fission (GO:0090141)	45035	0.0710305	0.251348	0	0	2.88989	7.64273	PINK1;BNIP3;KDR;DCN
positive regulation of oxidoreductase activity (GO:0051353)	45035	0.0710305	0.251348	0	0	2.88989	7.64273	POR;ABL1;AGTR1;AGT
regulation of exosomal secretion (GO:1903541)	45035	0.0710305	0.251348	0	0	2.88989	7.64273	SDCBP;SDC4;SDC1;RAB7A
regulation of insulin-like growth factor receptor signaling pathway (GO:0043567)	45035	0.0710305	0.251348	0	0	2.88989	7.64273	IGFBP5;IGFBP4;CILP;IGFBP3
regulation of leukocyte chemotaxis (GO:0002688)	45035	0.0710305	0.251348	0	0	2.88989	7.64273	IL6;MDK;MTUS1;PTN
regulation of nervous system process (GO:0031644)	45035	0.0710305	0.251348	0	0	2.88989	7.64273	APP;NPTX1;NPTX2;TYMP
regulation of oligodendrocyte differentiation (GO:0048713)	45035	0.0710305	0.251348	0	0	2.88989	7.64273	MDK;HES1;PTN;TNFRSF21
response to cholesterol (GO:0070723)	45035	0.0710305	0.251348	0	0	2.88989	7.64273	ABCA2;GRAMD1B;TGFBR2;CES1
response to fatty acid (GO:0070542)	45035	0.0710305	0.251348	0	0	2.88989	7.64273	PPP5C;SCD;PDK4;CD36
regulation of protein kinase B signaling (GO:0051896)	24/207	0.0710471	0.251348	0	0	1.42509	3.76852	ITGB1;PDGFRA;NTRK2;HSP90AA1;HSP90AB1;GDF15;PDCD6;MAZ;IGF2;AKR1C3;IRS2;TXN;PPP2R5C;THBS1;SLC9A3R1;PINK1;AKT2;DDIT3;AKT1;RAC1;GAS6;ENG;PHLDA3;FGFR1
positive regulation of inflammatory response (GO:0050729)	12/89	0.0714732	0.252478	0	0	1.69119	4.46208	APP;IL6;RPS19;MDK;DHX9;SERPINE1;PDE2A;AGTR1;MGST2;NUPR1;S100A9;AGT
regulation of type I interferon production (GO:0032479)	12/89	0.0714732	0.252478	0	0	1.69119	4.46208	XRCC6;IRAK1;DHX9;XRCC5;PCBP2;TNFAIP3;CTNNB1;STAT6;ISG15;DDX41;CD14;GAPDH
cellular lipid catabolic process (GO:0044242)	45073	0.0729055	0.255629	0	0	2.46349	6.45088	ABHD12;ENPP2;MGST2;CYP1B1;MT3
cytoplasmic pattern recognition receptor signaling pathway (GO:0002753)	45073	0.0729055	0.255629	0	0	2.46349	6.45088	IRAK1;UBC;TNFAIP3;RPS27A;UBA52
dendritic spine organization (GO:0097061)	45073	0.0729055	0.255629	0	0	2.46349	6.45088	CDC42;ARF1;ITGA3;WASL;LGMN
entrainment of circadian clock by photoperiod (GO:0043153)	45073	0.0729055	0.255629	0	0	2.46349	6.45088	PPP1CC;ID2;BHLHE40;SIK1;PPP1CA
melanosome organization (GO:0032438)	45073	0.0729055	0.255629	0	0	2.46349	6.45088	BLOC1S1;HPS1;AP3D1;RAB38;AP1M1
negative regulation of cation channel activity (GO:2001258)	45073	0.0729055	0.255629	0	0	2.46349	6.45088	SLC6A9;UBQLN1;CALM3;CALM1;CALM2
regulation of blood coagulation (GO:0030193)	45073	0.0729055	0.255629	0	0	2.46349	6.45088	VTN;SERPINE2;SERPINE1;APOE;THBS1
regulation of vascular endothelial growth factor production (GO:0010574)	45073	0.0729055	0.255629	0	0	2.46349	6.45088	C3;IL6;CYP1B1;HIF1A;SULF2
response to glucocorticoid (GO:0051384)	45073	0.0729055	0.255629	0	0	2.46349	6.45088	ZFP36;IL6;HSD3B2;HNRNPU;ZFP36L1
stress-activated protein kinase signaling cascade (GO:0031098)	45073	0.0729055	0.255629	0	0	2.46349	6.45088	UBC;TAOK2;RPS27A;UBA52;MAP3K5
response to interferon-gamma (GO:0034341)	11/80	0.0733691	0.256544	0	0	1.72972	4.51848	IFITM3;CCL14;BST2;CD74;IFITM1;STAT1;RPL13A;GAPDH;GBP1;GBP4;HLA-DPA1
response to UV (GO:0009411)	13/99	0.0739411	0.256544	0	0	1.64055	4.2728	NPM1;TMEM161A;GPX1;CIRBP;NOC2L;EIF2S1;MSH6;CCND1;RUVBL2;SMPD1;AKT1;SDF4;RPL26
plasma membrane bounded cell projection organization (GO:0120036)	16/128	0.0739424	0.256544	0	0	1.55097	4.03946	APP;CSF1R;BTG2;TOR1A;PRMT1;STMN3;LAMB1;RAB11A;SLC9A3R1;IL6;BLOC1S1;STMN1;APOE;MAP4;RAC1;CDK16
positive regulation of biosynthetic process (GO:0009891)	7/44	0.0745386	0.256544	0	0	2.05144	5.32644	MLXIPL;AKT1;CYBA;APOE;CD36;VIM;WNT4
cellular response to nitrogen levels (GO:0043562)	44997	0.0746309	0.256544	0	0	3.61141	9.37232	GABARAPL1;MAP1LC3B;GABARAP
cellular response to nitrogen starvation (GO:0006995)	44997	0.0746309	0.256544	0	0	3.61141	9.37232	GABARAPL1;MAP1LC3B;GABARAP
chromatin assembly or disassembly (GO:0006333)	44997	0.0746309	0.256544	0	0	3.61141	9.37232	SUPT16H;RBBP4;NOC2L
dermatan sulfate biosynthetic process (GO:0030208)	44997	0.0746309	0.256544	0	0	3.61141	9.37232	VCAN;BGN;DCN
double-strand break repair via break-induced replication (GO:0000727)	44997	0.0746309	0.256544	0	0	3.61141	9.37232	MCM7;MCM3;MCM5
ganglion development (GO:0061548)	44997	0.0746309	0.256544	0	0	3.61141	9.37232	NRP1;TUBB3;CTNNB1
glutamine metabolic process (GO:0006541)	44997	0.0746309	0.256544	0	0	3.61141	9.37232	GLUD1;GLUL;GLS
intrinsic apoptotic signaling pathway in response to oxidative stress (GO:0008631)	44997	0.0746309	0.256544	0	0	3.61141	9.37232	ARL6IP5;CYP1B1;MAP3K5
keratan sulfate catabolic process (GO:0042340)	44997	0.0746309	0.256544	0	0	3.61141	9.37232	GLB1;LUM;GNS
mitochondrial genome maintenance (GO:0000002)	44997	0.0746309	0.256544	0	0	3.61141	9.37232	LONP1;SLC25A4;TYMP
mitotic nuclear membrane disassembly (GO:0007077)	44997	0.0746309	0.256544	0	0	3.61141	9.37232	NEK9;CCNB1;PRKCA
morphogenesis of a polarized epithelium (GO:0001738)	44997	0.0746309	0.256544	0	0	3.61141	9.37232	LAMA5;ACTB;ACTG1
negative regulation of amyloid fibril formation (GO:1905907)	44997	0.0746309	0.256544	0	0	3.61141	9.37232	APOE;CLU;LDLR
negative regulation of leukocyte chemotaxis (GO:0002689)	44997	0.0746309	0.256544	0	0	3.61141	9.37232	DUSP1;RIN3;MIF
negative regulation of receptor internalization (GO:0002091)	44997	0.0746309	0.256544	0	0	3.61141	9.37232	LRPAP1;SDCBP;RIN3
negative regulation of release of sequestered calcium ion into cytosol (GO:0051280)	44997	0.0746309	0.256544	0	0	3.61141	9.37232	CALM3;CALM1;CALM2
negative regulation of ryanodine-sensitive calcium-release channel activity (GO:0060315)	44997	0.0746309	0.256544	0	0	3.61141	9.37232	CALM3;CALM1;CALM2
P-body assembly (GO:0033962)	44997	0.0746309	0.256544	0	0	3.61141	9.37232	DYNC1H1;LSM14A;LSM4
phospholipid efflux (GO:0033700)	44997	0.0746309	0.256544	0	0	3.61141	9.37232	APOC1;APOE;ABCG1
purine nucleotide biosynthetic process (GO:0006164)	44997	0.0746309	0.256544	0	0	3.61141	9.37232	PRPS2;MTHFD1;HPRT1
regulation of amyloid precursor protein catabolic process (GO:1902991)	44997	0.0746309	0.256544	0	0	3.61141	9.37232	ABCA2;TMED10;APOE
regulation of cell communication by electrical coupling involved in cardiac conduction (GO:1901844)	44997	0.0746309	0.256544	0	0	3.61141	9.37232	CALM3;CALM1;CALM2
regulation of oxidative stress-induced cell death (GO:1903201)	44997	0.0746309	0.256544	0	0	3.61141	9.37232	PINK1;UBQLN1;P4HB
protein tetramerization (GO:0051262)	10/71	0.0748921	0.257068	0	0	1.77843	4.60916	GOLGA2;OXA1L;NUDT21;SHMT2;HPRT1;ALDOA;SOD2;B2M;HLA-DRB1;GLS
regulation of G1/S transition of mitotic cell cycle (GO:2000045)	10/71	0.0748921	0.257068	0	0	1.77843	4.60916	CCND3;CDK6;CCND1;CDKN2A;CDK4;ID2;RDX;PSME1;AKT1;PSME2
cellular response to starvation (GO:0009267)	19/158	0.0754019	0.25863	0	0	1.48448	3.83726	HSPA8;ATP6V1G1;GABARAPL1;ATP6V0B;ATP6V0E1;HSPA5;AKR1C3;TCIRG1;EIF2S1;GABARAP;DAP;MAP1LC3B;LAMP2;PDK4;ATP6V1B2;SIK1;HNRNPA1;FADS1;MAP3K5
positive regulation of interleukin-1 production (GO:0032732)	9/62	0.0758365	0.259539	0	0	1.84189	4.75056	GSDMD;APP;EGR1;ORM1;IL6;TMED10;S100A13;HSPB1;CD36
regulation of neurogenesis (GO:0050767)	9/62	0.0758365	0.259539	0	0	1.84189	4.75056	IL6;BHLHE40;HMGB2;CTNNB1;HES1;NAP1L1;B2M;SORL1;TGM2
positive regulation of B cell activation (GO:0050871)	8/53	0.0758865	0.259539	0	0	1.928	4.97139	CD74;MEF2C;MMP14;IL6;TFRC;IRS2;MIF;CD320
positive regulation of chemokine production (GO:0032722)	8/53	0.0758865	0.259539	0	0	1.928	4.97139	APP;CSF1R;CD74;EGR1;IL6;OAS3;HMOX1;HIF1A
mitochondrial respiratory chain complex assembly (GO:0033108)	12/90	0.0764323	0.261217	0	0	1.66941	4.29265	OXA1L;NDUFB8;NDUFS8;SAMM50;NDUFA11;AIFM1;NDUFB11;NDUFB4;NDUFA1;NDUFAF3;NDUFC1;NDUFV1
cellular response to lipid (GO:0071396)	25/219	0.076711	0.26198	0	0	1.40029	3.59553	ABCB4;GSTP1;INSIG1;SERPINE1;MGST1;HMGB2;TNFAIP3;AHR;ATP1A1;ZFP36;SBNO2;IRAK1;PABPN1;RUVBL2;PDK4;SPP1;CD14;UPF1;MEF2C;TESC;NR1D1;IL6;PAF1;VIM;CD68
muscle contraction (GO:0006936)	16/129	0.0781056	0.266551	0	0	1.53716	3.91929	TPM4;TPM3;TPM2;PXN;LMOD1;CACNA1H;MYL6;SLC6A8;ASPH;PABPN1;VIM;TLN1;CALM1;ALDOA;MYL9;SNTB1
axonal transport (GO:0098930)	6/36	0.0793372	0.269975	0	0	2.16821	5.49435	DYNC1H1;DST;BLOC1S1;AP3D1;HIF1A;SOD1
dendrite morphogenesis (GO:0048813)	6/36	0.0793372	0.269975	0	0	2.16821	5.49435	CDC42;FARP1;SDC2;TAOK2;PTN;WASL
regulation of receptor internalization (GO:0002090)	6/36	0.0793372	0.269975	0	0	2.16821	5.49435	CD63;LRPAP1;SDCBP;ARF1;RIN3;VEGFA
retina homeostasis (GO:0001895)	6/36	0.0793372	0.269975	0	0	2.16821	5.49435	PRDX1;HSPB1;B2M;ACTB;ACTG1;SOD1
negative regulation of epithelial cell proliferation (GO:0050680)	10/72	0.0807087	0.271559	0	0	1.74965	4.4037	CDKN1C;SPARC;CDK6;MAGED1;STAT1;NUPR1;APOE;B2M;THBS1;ROBO1
positive regulation of neurogenesis (GO:0050769)	10/72	0.0807087	0.271559	0	0	1.74965	4.4037	NTRK2;ARHGDIA;CAPRIN1;PLXNA1;CTNNB1;PLXNB2;NAP1L1;ROBO1;TGM2;VEGFA
protein polyubiquitination (GO:0000209)	34/314	0.0816377	0.271559	0	0	1.32033	3.30805	UBE2D3;TNFAIP3;PSMD8;PSMB7;PSMB4;FZR1;PSMB5;PSMD4;TMEM129;UBC;PRAME;RPS27A;FBXW5;UBE2C;FBXO2;SIAH2;AMFR;HUWE1;UBE2G2;FBXL16;PSMA6;PSMC5;CDC34;IFI27;PSMC4;UBE2S;PSME1;MDM2;PSME2;CTNNB1;ANAPC5;UBA52;FBXL7;RNF187
amino acid transmembrane transport (GO:0003333)	7/45	0.0821415	0.271559	0	0	1.99734	4.99199	SLC6A6;SLC7A5;SLC47A1;SFXN3;SLC38A10;SLC3A2;SLC38A2
negative regulation of viral genome replication (GO:0045071)	8/54	0.0828099	0.271559	0	0	1.88599	4.69838	IFITM3;BST2;IFITM1;ILF3;SLPI;OAS3;MX1;ISG15
regulation of megakaryocyte differentiation (GO:0045652)	8/54	0.0828099	0.271559	0	0	1.88599	4.69838	MEF2C;EIF6;PRMT1;TESC;HMGB2;WDR5;MYL9;THBS1
negative regulation of calcium ion transmembrane transporter activity (GO:1901020)	45074	0.0828553	0.271559	0	0	2.35625	5.86862	YWHAE;UBQLN1;CALM3;CALM1;CALM2
nucleotide-binding oligomerization domain containing signaling pathway (GO:0070423)	45074	0.0828553	0.271559	0	0	2.35625	5.86862	IRAK1;UBC;TNFAIP3;RPS27A;UBA52
photoperiodism (GO:0009648)	45074	0.0828553	0.271559	0	0	2.35625	5.86862	PPP1CC;ID2;BHLHE40;SIK1;PPP1CA
positive regulation of microtubule polymerization (GO:0031116)	45074	0.0828553	0.271559	0	0	2.35625	5.86862	RPS3;ARL2;RAC1;MAPRE1;HSPA1A
positive regulation of monooxygenase activity (GO:0032770)	45074	0.0828553	0.271559	0	0	2.35625	5.86862	SCARB1;POR;AKT1;APOE;HIF1A
protein depolymerization (GO:0051261)	45074	0.0828553	0.271559	0	0	2.35625	5.86862	GSN;CFL1;STMN1;STMN3;DSTN
regulation of extrinsic apoptotic signaling pathway in absence of ligand (GO:2001239)	45074	0.0828553	0.271559	0	0	2.35625	5.86862	IFI6;AKT1;MCL1;FGFR1;HSPA1A
response to ketone (GO:1901654)	45074	0.0828553	0.271559	0	0	2.35625	5.86862	HSD3B2;WBP2;ABCB4;ABHD2;THBS1
adaptive immune response based on somatic recombination of immune receptors built from immunoglobulin superfamily domains (GO:0002460)	45036	0.0830897	0.271559	0	0	2.70912	6.73985	JAG1;BTN3A2;CD46;HLA-DRB1
cardiac ventricle development (GO:0003231)	45036	0.0830897	0.271559	0	0	2.70912	6.73985	PDE2A;HES1;MATR3;ENG
embryonic digestive tract development (GO:0048566)	45036	0.0830897	0.271559	0	0	2.70912	6.73985	PDGFRA;PKDCC;RARRES2;ID2
fatty acid transport (GO:0015908)	45036	0.0830897	0.271559	0	0	2.70912	6.73985	FABP3;FABP4;APOE;CD36
miRNA metabolic process (GO:0010586)	45036	0.0830897	0.271559	0	0	2.70912	6.73985	DDX17;KHSRP;SND1;RAN
myeloid cell development (GO:0061515)	45036	0.0830897	0.271559	0	0	2.70912	6.73985	APP;ALAS1;ANXA2;ZNF385A
negative regulation of lipid storage (GO:0010888)	45036	0.0830897	0.271559	0	0	2.70912	6.73985	IL6;NR1H2;ABCG1;CES1
nucleobase-containing compound biosynthetic process (GO:0034654)	45036	0.0830897	0.271559	0	0	2.70912	6.73985	POLD2;AMPD3;HPRT1;APRT
positive regulation of alpha-beta T cell activation (GO:0046635)	45036	0.0830897	0.271559	0	0	2.70912	6.73985	HLA-DRA;HLA-A;HLA-DRB1;HLA-E
positive regulation of cyclin-dependent protein kinase activity (GO:1904031)	45036	0.0830897	0.271559	0	0	2.70912	6.73985	CCND3;HSP90AB1;CCND1;AKT1
positive regulation of hormone secretion (GO:0046887)	45036	0.0830897	0.271559	0	0	2.70912	6.73985	FGB;FGA;FGG;SPP1
positive regulation of lymphocyte differentiation (GO:0045621)	45036	0.0830897	0.271559	0	0	2.70912	6.73985	XRCC6;MMP14;MDK;GAS6
regulation of protein localization to cell periphery (GO:1904375)	45036	0.0830897	0.271559	0	0	2.70912	6.73985	ABCA2;MMP14;GBP1;ACTB
Fc-epsilon receptor signaling pathway (GO:0038095)	14/111	0.0852289	0.271559	0	0	1.56638	3.85709	SHC1;VAV2;PSMD8;PSMA6;PSMB7;PSMB4;PSMC5;PSMB5;PSMD4;PSMC4;PSME1;PSME2;RAC1;CALM1
regulation of protein serine/threonine kinase activity (GO:0071900)	14/111	0.0852289	0.271559	0	0	1.56638	3.85709	CSF1R;MAP2K2;ACTB;PPP2CA;CCND3;CCNB1;CCND1;CDC37;ABL1;AKT1;CALM3;CALM1;TRIB2;CALM2
3'-phosphoadenosine 5'-phosphosulfate biosynthetic process (GO:0050428)	44963	0.0853144	0.271559	0	0	5.41538	13.3295	SLC26A2;PAPSS2
5S class rRNA transcription by RNA polymerase III (GO:0042791)	44963	0.0853144	0.271559	0	0	5.41538	13.3295	GTF3C1;GTF3C5
axo-dendritic transport (GO:0008088)	44963	0.0853144	0.271559	0	0	5.41538	13.3295	APP;HSPA8
cellular response to bacterial lipopeptide (GO:0071221)	44963	0.0853144	0.271559	0	0	5.41538	13.3295	CD14;CD36
cellular response to salt (GO:1902075)	44963	0.0853144	0.271559	0	0	5.41538	13.3295	HSF1;HNRNPA1
choline transport (GO:0015871)	44963	0.0853144	0.271559	0	0	5.41538	13.3295	SLC44A1;SLC44A2
chromatin organization involved in negative regulation of transcription (GO:0097549)	44963	0.0853144	0.271559	0	0	5.41538	13.3295	BAHD1;POLE3
foam cell differentiation (GO:0090077)	44963	0.0853144	0.271559	0	0	5.41538	13.3295	SOAT1;STAT1
free ubiquitin chain polymerization (GO:0010994)	44963	0.0853144	0.271559	0	0	5.41538	13.3295	UBE2C;UBE2S
gamma-aminobutyric acid transport (GO:0015812)	44963	0.0853144	0.271559	0	0	5.41538	13.3295	SLC6A6;SLC9A3R1
glycolipid transport (GO:0046836)	44963	0.0853144	0.271559	0	0	5.41538	13.3295	NPC2;PSAP
IMP biosynthetic process (GO:0006188)	44963	0.0853144	0.271559	0	0	5.41538	13.3295	AMPD3;HPRT1
induction of bacterial agglutination (GO:0043152)	44963	0.0853144	0.271559	0	0	5.41538	13.3295	FGB;FGA
leucine transport (GO:0015820)	44963	0.0853144	0.271559	0	0	5.41538	13.3295	SLC7A5;SLC3A2
leukocyte chemotaxis involved in inflammatory response (GO:0002232)	44963	0.0853144	0.271559	0	0	5.41538	13.3295	MDK;PTN
macromolecule biosynthetic process (GO:0009059)	44963	0.0853144	0.271559	0	0	5.41538	13.3295	COL5A1;RPS23
macrophage derived foam cell differentiation (GO:0010742)	44963	0.0853144	0.271559	0	0	5.41538	13.3295	SOAT1;STAT1
melanosome assembly (GO:1903232)	44963	0.0853144	0.271559	0	0	5.41538	13.3295	HPS1;RAB38
mesenchymal cell differentiation involved in kidney development (GO:0072161)	44963	0.0853144	0.271559	0	0	5.41538	13.3295	STAT1;WNT4
N-acetylneuraminate catabolic process (GO:0019262)	44963	0.0853144	0.271559	0	0	5.41538	13.3295	GNPDA1;RENBP
negative regulation of amyloid precursor protein biosynthetic process (GO:0042985)	44963	0.0853144	0.271559	0	0	5.41538	13.3295	ITM2B;ITM2C
negative regulation of astrocyte differentiation (GO:0048712)	44963	0.0853144	0.271559	0	0	5.41538	13.3295	NR1D1;LDLR
negative regulation of cardiac muscle cell apoptotic process (GO:0010667)	44963	0.0853144	0.271559	0	0	5.41538	13.3295	MDK;NUPR1
negative regulation of cell size (GO:0045792)	44963	0.0853144	0.271559	0	0	5.41538	13.3295	AKT1S1;RDX
negative regulation of endoplasmic reticulum calcium ion concentration (GO:0032471)	44963	0.0853144	0.271559	0	0	5.41538	13.3295	BCAP31;TGM2
negative regulation of erythrocyte differentiation (GO:0045647)	44963	0.0853144	0.271559	0	0	5.41538	13.3295	ZFP36;ZFP36L1
negative regulation of fibroblast migration (GO:0010764)	44963	0.0853144	0.271559	0	0	5.41538	13.3295	HAS1;RAC1
negative regulation of glial cell proliferation (GO:0060253)	44963	0.0853144	0.271559	0	0	5.41538	13.3295	RNF10;HES1
negative regulation of serine-type peptidase activity (GO:1902572)	44963	0.0853144	0.271559	0	0	5.41538	13.3295	SPINK6;ANXA8
negative regulation of triglyceride metabolic process (GO:0090209)	44963	0.0853144	0.271559	0	0	5.41538	13.3295	SIK1;SORL1
peroxisome proliferator activated receptor signaling pathway (GO:0035357)	44963	0.0853144	0.271559	0	0	5.41538	13.3295	RXRA;ACTN4
positive regulation of cholesterol metabolic process (GO:0090205)	44963	0.0853144	0.271559	0	0	5.41538	13.3295	ABCG1;CES1
positive regulation of focal adhesion disassembly (GO:0120183)	44963	0.0853144	0.271559	0	0	5.41538	13.3295	IQSEC1;ARF6
positive regulation of gap junction assembly (GO:1903598)	44963	0.0853144	0.271559	0	0	5.41538	13.3295	ACE2;AGT
positive regulation of gonad development (GO:1905941)	44963	0.0853144	0.271559	0	0	5.41538	13.3295	NR5A1;CITED2
positive regulation of hemoglobin biosynthetic process (GO:0046985)	44963	0.0853144	0.271559	0	0	5.41538	13.3295	SLC6A9;PRMT1
positive regulation of immune response to tumor cell (GO:0002839)	44963	0.0853144	0.271559	0	0	5.41538	13.3295	HLA-DRB1;HSPD1
positive regulation of male gonad development (GO:2000020)	44963	0.0853144	0.271559	0	0	5.41538	13.3295	NR5A1;CITED2
positive regulation of sterol transport (GO:0032373)	44963	0.0853144	0.271559	0	0	5.41538	13.3295	ABCB4;NR1H2
positive regulation of T cell mediated immune response to tumor cell (GO:0002842)	44963	0.0853144	0.271559	0	0	5.41538	13.3295	HLA-DRB1;HSPD1
positive regulation of toll-like receptor 2 signaling pathway (GO:0034137)	44963	0.0853144	0.271559	0	0	5.41538	13.3295	CYBA;PJA2
protein-DNA covalent cross-linking repair (GO:0106300)	44963	0.0853144	0.271559	0	0	5.41538	13.3295	VCP;TEX264
purine nucleobase biosynthetic process (GO:0009113)	44963	0.0853144	0.271559	0	0	5.41538	13.3295	SHMT2;PAICS
purine ribonucleoside bisphosphate biosynthetic process (GO:0034036)	44963	0.0853144	0.271559	0	0	5.41538	13.3295	SLC26A2;PAPSS2
regulation of blood vessel remodeling (GO:0060312)	44963	0.0853144	0.271559	0	0	5.41538	13.3295	CST3;TMBIM1
regulation of focal adhesion disassembly (GO:0120182)	44963	0.0853144	0.271559	0	0	5.41538	13.3295	IQSEC1;ARF6
regulation of glomerular filtration (GO:0003093)	44963	0.0853144	0.271559	0	0	5.41538	13.3295	EMP2;GAS6
regulation of glucagon secretion (GO:0070092)	44963	0.0853144	0.271559	0	0	5.41538	13.3295	IL6;SYT7
regulation of hepatocyte proliferation (GO:2000345)	44963	0.0853144	0.271559	0	0	5.41538	13.3295	MDK;PTN
regulation of hormone biosynthetic process (GO:0046885)	44963	0.0853144	0.271559	0	0	5.41538	13.3295	EGR1;HIF1A
regulation of macrophage apoptotic process (GO:2000109)	44963	0.0853144	0.271559	0	0	5.41538	13.3295	MEF2C;CDKN2A
regulation of mast cell chemotaxis (GO:0060753)	44963	0.0853144	0.271559	0	0	5.41538	13.3295	RIN3;VEGFA
regulation of membrane tubulation (GO:1903525)	44963	0.0853144	0.271559	0	0	5.41538	13.3295	WASL;DNM2
regulation of mitotic sister chromatid segregation (GO:0033047)	44963	0.0853144	0.271559	0	0	5.41538	13.3295	CCNB1;DUSP1
regulation of mitotic spindle checkpoint (GO:1903504)	44963	0.0853144	0.271559	0	0	5.41538	13.3295	CCNB1;DUSP1
regulation of nitric oxide mediated signal transduction (GO:0010749)	44963	0.0853144	0.271559	0	0	5.41538	13.3295	THBS1;VEGFA
regulation of nuclease activity (GO:0032069)	44963	0.0853144	0.271559	0	0	5.41538	13.3295	OAS3;HMGB2
regulation of pro-B cell differentiation (GO:2000973)	44963	0.0853144	0.271559	0	0	5.41538	13.3295	NUDT21;HES1
regulation of serine-type endopeptidase activity (GO:1900003)	44963	0.0853144	0.271559	0	0	5.41538	13.3295	SEMG1;ANXA8
regulation of T-helper cell differentiation (GO:0045622)	44963	0.0853144	0.271559	0	0	5.41538	13.3295	HLA-DRA;HLA-DRB1
ruffle assembly (GO:0097178)	44963	0.0853144	0.271559	0	0	5.41538	13.3295	RAC1;ARF6
snoRNA localization (GO:0048254)	44963	0.0853144	0.271559	0	0	5.41538	13.3295	FBL;PRPF31
taurine metabolic process (GO:0019530)	44963	0.0853144	0.271559	0	0	5.41538	13.3295	STAT5A;STAT5B
TORC2 signaling (GO:0038203)	44963	0.0853144	0.271559	0	0	5.41538	13.3295	PINK1;MAPKAP1
transmembrane receptor protein tyrosine phosphatase signaling pathway (GO:0007185)	44963	0.0853144	0.271559	0	0	5.41538	13.3295	PTN;PTPRF
valine metabolic process (GO:0006573)	44963	0.0853144	0.271559	0	0	5.41538	13.3295	HIBADH;ILVBL
venous blood vessel morphogenesis (GO:0048845)	44963	0.0853144	0.271559	0	0	5.41538	13.3295	ENG;VEGFA
neuron projection development (GO:0031175)	20/171	0.0867264	0.275716	0	0	1.43834	3.51673	APP;BTG2;TOR1A;PRMT1;NRK;STMN3;LAMB1;WASL;MAPK8IP3;RAB11A;DNM2;CDC42;IL6;BLOC1S1;STMN1;TAOK2;APOE;MAP4;SGK1;CDK16
chromatin assembly (GO:0031497)	10/73	0.0867952	0.275716	0	0	1.72178	4.20838	NPM1;RBBP4;BAHD1;POLE3;HMGB2;PAF1;NAP1L1;ANP32B;NOC2L;NAP1L4
regulation of Rho protein signal transduction (GO:0035023)	10/73	0.0867952	0.275716	0	0	1.72178	4.20838	NRP1;ITGA3;ARHGDIA;ARHGDIB;STMN1;ABL1;MYO9B;RAC1;APOE;ROBO1
cellular response to fibroblast growth factor stimulus (GO:0044344)	12/92	0.0869928	0.276158	0	0	1.6275	3.97424	PTBP1;HNRNPM;NR4A1;ZFP36;POLR2A;RAB14;HNRNPH1;HNRNPF;GTF2F1;HNRNPA1;ZFP36L1;FGFR1
positive regulation of cellular catabolic process (GO:0031331)	17/141	0.0871949	0.276614	0	0	1.48834	3.63097	APP;UPF1;GSK3A;HSP90AA1;BNIP3;RDX;IRS2;PTTG1IP;HIF1A;DCN;TPCN1;MLXIPL;TMEM59;AKT2;KHSRP;SH3BP4;APOE
anterograde axonal transport (GO:0008089)	6/37	0.0882512	0.278112	0	0	2.09815	5.09341	BLOC1S1;KIF5B;AP3D1;HSPB1;MAPK8IP3;SOD1
phagocytosis, engulfment (GO:0006911)	6/37	0.0882512	0.278112	0	0	2.09815	5.09341	CDC42;GSN;MYH9;CD36;RAC1;THBS1
lipid homeostasis (GO:0055088)	9/64	0.0888109	0.278112	0	0	1.77472	4.29703	ABCA2;MLXIPL;FABP3;ABCB4;RBP1;IRS2;APOE;USF2;ABCG1
regulation of extrinsic apoptotic signaling pathway (GO:2001236)	9/64	0.0888109	0.278112	0	0	1.77472	4.29703	LGALS3;TNFRSF12A;GSTP1;SIAH2;G0S2;LTBR;THBS1;AGT;FGFR1
mitotic sister chromatid segregation (GO:0000070)	13/102	0.0889002	0.278112	0	0	1.58499	3.83606	SET;DCTN2;KIF22;SMC4;RAB11A;CCNB1;PRC1;CSNK2B;CHMP1A;NUP62;NCAPD2;KPNB1;RAN
protein sumoylation (GO:0016925)	8/55	0.0900928	0.278112	0	0	1.84576	4.44258	NUP188;TRIM28;SUMO3;NUP62;SUMO2;UBA2;RANGAP1;SAE1
regulation of cardiac conduction (GO:1903779)	8/55	0.0900928	0.278112	0	0	1.84576	4.44258	ACE2;ASPH;ATP2A3;FXYD6;ATP1A1;PRKACA;ATP1B1;AGT
long-chain fatty acid metabolic process (GO:0001676)	11/83	0.0901731	0.278112	0	0	1.65738	3.9877	FADS2;ELOVL1;GPX1;GSTP1;EPHX1;GSTA1;CYP1B1;HSD17B4;ACSL4;CYP3A4;FADS1
positive regulation of plasma membrane bounded cell projection assembly (GO:0120034)	11/83	0.0901731	0.278112	0	0	1.65738	3.9877	ACTR3;CDC42;NRP1;ACTR2;ARPC2;FSCN1;WASL;RAC1;ARAP1;PFN1;AGRN
alpha-amino acid metabolic process (GO:1901605)	7/46	0.0901734	0.278112	0	0	1.94602	4.68218	GLUD1;FOLH1;MTHFD1;GPT2;GLUL;ASS1;GLS
erythrocyte differentiation (GO:0030218)	7/46	0.0901734	0.278112	0	0	1.94602	4.68218	RPS14;ALAS1;RPS19;ID2;ACIN1;INHA;VEGFA
positive regulation of organelle assembly (GO:1902117)	7/46	0.0901734	0.278112	0	0	1.94602	4.68218	SDCBP;DYNC1H1;SDC4;NUP62;FSCN1;SDC1;LCP1
Fc receptor signaling pathway (GO:0038093)	14/112	0.0902121	0.278112	0	0	1.55032	3.72943	SHC1;VAV2;PSMD8;PSMA6;PSMB7;PSMB4;PSMC5;PSMB5;PSMD4;PSMC4;PSME1;PSME2;RAC1;CALM1
cellular response to interleukin-15 (GO:0071350)	44998	0.0911361	0.278112	0	0	3.25009	7.78527	STAT5A;STAT5B;SHC1
central nervous system neuron axonogenesis (GO:0021955)	44998	0.0911361	0.278112	0	0	3.25009	7.78527	HSP90AA1;HSP90AB1;B4GALT5
chondroitin sulfate catabolic process (GO:0030207)	44998	0.0911361	0.278112	0	0	3.25009	7.78527	VCAN;BGN;DCN
dermatan sulfate metabolic process (GO:0030205)	44998	0.0911361	0.278112	0	0	3.25009	7.78527	VCAN;BGN;DCN
detection of calcium ion (GO:0005513)	44998	0.0911361	0.278112	0	0	3.25009	7.78527	CALM3;CALM1;CALM2
DNA replication-independent nucleosome organization (GO:0034724)	44998	0.0911361	0.278112	0	0	3.25009	7.78527	SUPT16H;NASP;RBBP4
glucan biosynthetic process (GO:0009250)	44998	0.0911361	0.278112	0	0	3.25009	7.78527	GYS1;GBE1;NR1D1
glycogen biosynthetic process (GO:0005978)	44998	0.0911361	0.278112	0	0	3.25009	7.78527	GYS1;GBE1;NR1D1
high-density lipoprotein particle assembly (GO:0034380)	44998	0.0911361	0.278112	0	0	3.25009	7.78527	BMP1;APOE;PRKACA
interleukin-15-mediated signaling pathway (GO:0035723)	44998	0.0911361	0.278112	0	0	3.25009	7.78527	STAT5A;STAT5B;SHC1
intracellular sterol transport (GO:0032366)	44998	0.0911361	0.278112	0	0	3.25009	7.78527	STAR;NPC2;ABCG1
lymphocyte mediated immunity (GO:0002449)	44998	0.0911361	0.278112	0	0	3.25009	7.78527	JAG1;BTN3A2;CD46
negative regulation of cell morphogenesis involved in differentiation (GO:0010771)	44998	0.0911361	0.278112	0	0	3.25009	7.78527	RCC2;ACTN4;GBP1
negative regulation of macromolecule biosynthetic process (GO:0010558)	44998	0.0911361	0.278112	0	0	3.25009	7.78527	GSTP1;TAF7;AP2A1
negative regulation of mononuclear cell migration (GO:0071676)	44998	0.0911361	0.278112	0	0	3.25009	7.78527	DUSP1;AKT1;WASL
negative regulation of stem cell differentiation (GO:2000737)	44998	0.0911361	0.278112	0	0	3.25009	7.78527	JAG1;HNRNPU;HES1
negative regulation of substrate adhesion-dependent cell spreading (GO:1900025)	44998	0.0911361	0.278112	0	0	3.25009	7.78527	RCC2;ACTN4;GBP1
pentose-phosphate shunt (GO:0006098)	44998	0.0911361	0.278112	0	0	3.25009	7.78527	PGLS;PGD;TKT
plasma membrane repair (GO:0001778)	44998	0.0911361	0.278112	0	0	3.25009	7.78527	SMPD1;MYH9;SYT7
polyamine metabolic process (GO:0006595)	44998	0.0911361	0.278112	0	0	3.25009	7.78527	SMS;SAT2;SRM
positive regulation of calcium ion import (GO:0090280)	44998	0.0911361	0.278112	0	0	3.25009	7.78527	LGALS3;CXCL12;STC1
positive regulation of CD4-positive, alpha-beta T cell activation (GO:2000516)	44998	0.0911361	0.278112	0	0	3.25009	7.78527	HLA-DRA;HLA-DRB1;TGFBR2
positive regulation of cellular carbohydrate metabolic process (GO:0010676)	44998	0.0911361	0.278112	0	0	3.25009	7.78527	AKT2;AKT1;IRS2
positive regulation of insulin receptor signaling pathway (GO:0046628)	44998	0.0911361	0.278112	0	0	3.25009	7.78527	IGF2;SORL1;SNX5
positive regulation of mRNA metabolic process (GO:1903313)	44998	0.0911361	0.278112	0	0	3.25009	7.78527	UPF1;NUDT21;KHSRP
positive regulation of nuclear-transcribed mRNA poly(A) tail shortening (GO:0060213)	44998	0.0911361	0.278112	0	0	3.25009	7.78527	BTG2;ZFP36;PABPC1
positive regulation of purine nucleotide biosynthetic process (GO:1900373)	44998	0.0911361	0.278112	0	0	3.25009	7.78527	VCP;PINK1;ENO1
positive regulation of vascular endothelial cell proliferation (GO:1905564)	44998	0.0911361	0.278112	0	0	3.25009	7.78527	MDK;IGF2;FGFR1
pteridine-containing compound metabolic process (GO:0042558)	44998	0.0911361	0.278112	0	0	3.25009	7.78527	HSP90AA1;AKT1;CALM1
purine-containing compound salvage (GO:0043101)	44998	0.0911361	0.278112	0	0	3.25009	7.78527	AMPD3;HPRT1;APRT
regulation of actomyosin structure organization (GO:0110020)	44998	0.0911361	0.278112	0	0	3.25009	7.78527	CDC42;RAC1;ACTG1
regulation of cell communication by electrical coupling (GO:0010649)	44998	0.0911361	0.278112	0	0	3.25009	7.78527	CALM3;CALM1;CALM2
regulation of histone modification (GO:0031056)	44998	0.0911361	0.278112	0	0	3.25009	7.78527	CDK9;NNMT;IGF2
regulation of leukocyte adhesion to vascular endothelial cell (GO:1904994)	44998	0.0911361	0.278112	0	0	3.25009	7.78527	IL6;IRAK1;MDK
regulation of oxidoreductase activity (GO:0051341)	44998	0.0911361	0.278112	0	0	3.25009	7.78527	OXA1L;ABL1;MT3
regulation of platelet-derived growth factor receptor signaling pathway (GO:0010640)	44998	0.0911361	0.278112	0	0	3.25009	7.78527	SLC9A3R1;NDRG4;APOD
regulation of receptor signaling pathway via STAT (GO:1904892)	44998	0.0911361	0.278112	0	0	3.25009	7.78527	IL6;DOT1L;HES1
regulation of tube diameter (GO:0035296)	44998	0.0911361	0.278112	0	0	3.25009	7.78527	ACE2;SCPEP1;AGTR1
relaxation of cardiac muscle (GO:0055119)	44998	0.0911361	0.278112	0	0	3.25009	7.78527	GSN;ATP1A1;ATP1B1
response to nitric oxide (GO:0071731)	44998	0.0911361	0.278112	0	0	3.25009	7.78527	EGLN1;TXN;MT3
semaphorin-plexin signaling pathway involved in neuron projection guidance (GO:1902285)	44998	0.0911361	0.278112	0	0	3.25009	7.78527	NRP1;PLXNA1;PLXNB2
sphingoid biosynthetic process (GO:0046520)	44998	0.0911361	0.278112	0	0	3.25009	7.78527	ABCA2;ASAH1;SPTLC1
sphingosine biosynthetic process (GO:0046512)	44998	0.0911361	0.278112	0	0	3.25009	7.78527	ABCA2;ASAH1;SPTLC1
synaptic vesicle localization (GO:0097479)	44998	0.0911361	0.278112	0	0	3.25009	7.78527	TOR1A;KIF5B;DNM2
transport along microtubule (GO:0010970)	44998	0.0911361	0.278112	0	0	3.25009	7.78527	CDC42;APP;ARHGAP21
vascular process in circulatory system (GO:0003018)	44998	0.0911361	0.278112	0	0	3.25009	7.78527	ACE2;SCPEP1;AGTR1
actin filament organization (GO:0007015)	18/152	0.0915317	0.278959	0	0	1.45835	3.48702	MARCKSL1;GSN;TPM4;TPM3;ACTN1;TPM2;LMOD1;DSTN;EMP2;WASL;RHOF;RHOB;CDC42;MYO1D;PLS3;RAC1;LCP1;ALDOA
negative regulation of protein phosphorylation (GO:0001933)	18/152	0.0915317	0.278959	0	0	1.45835	3.48702	IGFBP3;GSTP1;MVP;HSPB1;MLXIPL;DDIT4;AKT1S1;AKT1;TAF7;SFN;CALM3;CALM1;TARDBP;PPIA;TRIB2;CALM2;YWHAG;ENG
axon guidance (GO:0007411)	23/203	0.0922086	0.280841	0	0	1.38787	3.30827	SEMA6B;NRP1;LAMA5;SHC1;SEMA4B;SEMA3B;PRKCA;IRS2;ROBO1;VEGFA;EFNA1;EFNA3;CXCL12;TUBB3;PALLD;GPC1;KIF5B;BSG;PLXNA1;PLXNB2;EMB;RAC1;SPTAN1
regulation of cytokine-mediated signaling pathway (GO:0001959)	10/74	0.0931516	0.283082	0	0	1.69478	4.02261	SOCS3;CD74;HSP90AB1;IRAK1;STAT1;SPPL2B;CDC37;TNFAIP3;GAS6;AGPAT2
regulation of stress fiber assembly (GO:0051492)	10/74	0.0931516	0.283082	0	0	1.69478	4.02261	CDC42;NRP1;STMN1;PXN;ABL1;RAC1;ARAP1;PFN1;ACTG1;S100A10
sphingolipid biosynthetic process (GO:0030148)	10/74	0.0931516	0.283082	0	0	1.69478	4.02261	ALDH3A2;ELOVL1;ASAH1;SPTLC1;PRKD3;SMPD1;ALDH3B1;ST3GAL5;ABCA8;CSNK1G2
protein modification by small protein removal (GO:0070646)	30/276	0.0933844	0.283082	0	0	1.32532	3.14238	VCP;USP11;TNFAIP3;NEDD8;FOXK1;HIF1A;TOMM20;ACTB;PSMD8;PSMB7;UCHL1;PSMB4;PSMB5;PSMD4;UBC;RPS27A;TOR1A;USP5;SIAH2;RAD23A;RAD23B;PSMA6;PSMC5;RNF128;PSMC4;TADA3;PSME1;MDM2;PSME2;UBA52
positive regulation of extrinsic apoptotic signaling pathway (GO:2001238)	45075	0.093483	0.283082	0	0	2.25795	5.35129	TNFRSF12A;G0S2;LTBR;THBS1;AGT
positive regulation of leukocyte migration (GO:0002687)	45075	0.093483	0.283082	0	0	2.25795	5.35129	LGALS3;IL6;MDK;PTN;VEGFA
protein K11-linked ubiquitination (GO:0070979)	45075	0.093483	0.283082	0	0	2.25795	5.35129	FZR1;UBE2C;UBE2S;UBE2D3;ANAPC5
regulation of calcium ion transmembrane transporter activity (GO:1901019)	45075	0.093483	0.283082	0	0	2.25795	5.35129	YWHAE;AHNAK;PRKACA;CALM1;CALM2
regulation of T cell mediated cytotoxicity (GO:0001914)	45075	0.093483	0.283082	0	0	2.25795	5.35129	HLA-B;HLA-DRA;HLA-A;HLA-DRB1;HLA-E
cellular response to organonitrogen compound (GO:0071417)	13/103	0.0942764	0.28512	0	0	1.5673	3.70121	EGR1;MEF2C;IGFBP5;PDE2A;AHR;ACTB;HSP90B1;ZFP36L1;LARP1;KCNQ1;SH3BP4;CTNNB1;HCN2
chromatin remodeling (GO:0006338)	13/103	0.0942764	0.28512	0	0	1.5673	3.70121	MBD3;SMARCD1;SMARCD2;KDM4B;NPM1;CBX3;ACTB;SMARCA4;RBBP4;RUVBL2;BAHD1;POLE3;HNRNPC
cellular protein localization (GO:0034613)	35/329	0.09438	0.285251	0	0	1.29422	3.05491	NAPA;ARF4;CD63;COPB2;ARF1;COPA;RAB5B;TMED10;SAR1A;PDCD6;ARL1;AP2A1;GJA1;TMED2;SIL1;WLS;SEC31A;YWHAH;CTSA;CD74;TMED9;NPM1;AP3D1;EMP2;TM9SF1;OXA1L;RAB31;PACS2;TBC1D4;RAB14;SCG5;CTNNB1;RAB38;ARF5;ARF6
regulation of cell-matrix adhesion (GO:0001952)	9/65	0.0957606	0.289091	0	0	1.74293	4.08876	JAG1;CDK6;PLAU;CDKN2A;EMP2;CD36;FUT1;THBS1;ACTG1
regulation of anatomical structure morphogenesis (GO:0022603)	15/123	0.096008	0.289091	0	0	1.50732	3.53214	EGLN1;MEF2C;RNH1;SPARC;SDC2;TNFAIP3;EMP2;IL6;INF2;CFL1;KIF13B;HMOX1;CTNNB1;PDLIM5;PROK1
mitochondrial calcium ion transmembrane transport (GO:0006851)	45037	0.0960783	0.289091	0	0	2.54962	5.97273	YME1L1;PMPCA;SLC25A23;PHB2
myotube differentiation (GO:0014902)	45037	0.0960783	0.289091	0	0	2.54962	5.97273	MEF2C;SORT1;CACNA1H;PLD3
positive regulation of lipid storage (GO:0010884)	45037	0.0960783	0.289091	0	0	2.54962	5.97273	C3;SCARB1;PLIN3;PLIN2
regulation of fibroblast migration (GO:0010762)	45037	0.0960783	0.289091	0	0	2.54962	5.97273	ITGB1;HAS1;RAC1;THBS1
sterol transport (GO:0015918)	45037	0.0960783	0.289091	0	0	2.54962	5.97273	NPC2;ABCA8;CD36;LDLR
neuron development (GO:0048666)	17/143	0.0962338	0.289249	0	0	1.46455	3.42848	APP;NTRK2;MEF2C;BTG2;TOR1A;PRMT1;STMN3;LAMB1;RAB11A;IL6;BLOC1S1;WNK1;STMN1;APOE;MAP4;CDK16;B4GALT5
response to insulin (GO:0032868)	11/84	0.0962534	0.289249	0	0	1.63459	3.82619	GSK3A;RAB31;TBC1D4;EIF6;SORT1;AKT2;INSIG1;AKT1;IRS2;VAMP2;ZFP36L1
DNA metabolic process (GO:0006259)	30/277	0.0966536	0.290268	0	0	1.31988	3.08407	TOP2A;BTG2;DNMT1;VCP;MCM7;DOT1L;HMGB2;HMGB3;UNG;TRIM28;UBC;POLD2;LONP1;RPS27A;KPNA2;UPF1;XRCC6;NPM1;XRCC5;PTGES3;CNBP;CSNK1E;MSH6;CDC34;APEX1;POLE3;MCM3;MCM5;UBA52;RAN
negative regulation of endothelial cell migration (GO:0010596)	6/38	0.0976875	0.291658	0	0	2.03247	4.7275	MEF2C;CSNK2B;STC1;APOE;THBS1;DCN
negative regulation of G0 to G1 transition (GO:0070317)	6/38	0.0976875	0.291658	0	0	2.03247	4.7275	CBX5;RRM2;RBBP4;CBX3;EHMT1;RBBP7
negative regulation of innate immune response (GO:0045824)	6/38	0.0976875	0.291658	0	0	2.03247	4.7275	RPS19;OAS3;TNFAIP3;SERPING1;ISG15;A2M
positive regulation of production of molecular mediator of immune response (GO:0002702)	6/38	0.0976875	0.291658	0	0	2.03247	4.7275	GPI;SLC7A5;IL6;TNFRSF14;PHB2;HLA-E
regulation of axon extension (GO:0030516)	6/38	0.0976875	0.291658	0	0	2.03247	4.7275	OLFM1;PTPRS;ABL1;APOE;MT3;DNM2
regulation of phosphoprotein phosphatase activity (GO:0043666)	6/38	0.0976875	0.291658	0	0	2.03247	4.7275	HSP90AB1;CSNK2B;CALM3;CALM1;CALM2;HSP90B1
spliceosomal snRNP assembly (GO:0000387)	6/38	0.0976875	0.291658	0	0	2.03247	4.7275	PRPF6;SNRPD2;STRAP;PRPF31;LSM4;SNRPB
synaptic vesicle endocytosis (GO:0048488)	6/38	0.0976875	0.291658	0	0	2.03247	4.7275	MX1;CANX;SNCG;PIP5K1C;VAMP2;DNM2
ventricular septum development (GO:0003281)	6/38	0.0976875	0.291658	0	0	2.03247	4.7275	CITED2;PDE2A;HES1;MATR3;ROBO1;TGFBR2
blood vessel morphogenesis (GO:0048514)	8/56	0.0977333	0.291658	0	0	1.80721	4.20268	NRP1;KDR;CYP1B1;ADM;HES1;TGFBR2;ENG;VEGFA
positive regulation of DNA-binding transcription factor activity (GO:0051091)	27/246	0.0980072	0.292291	0	0	1.33943	3.11111	APP;BEX1;TFRC;DHX9;PHB2;CLU;PRDX3;IRAK1;HSF1;UBC;RPS3;AKT1;CD36;RPS27A;NPM1;AGT;SMARCA4;VEGFA;PSMA6;IL6;DDIT3;CTNNB1;TCF3;UBA52;PPIA;S100A9;HSPA1A
negative regulation of MAPK cascade (GO:0043409)	12/94	0.0984139	0.293319	0	0	1.58763	3.68104	SLC9A3R1;UCHL1;DUSP1;SMPD1;GSTP1;PEBP1;APOE;PPIA;GBP1;SORL1;DUSP6;AGT
positive regulation of pathway-restricted SMAD protein phosphorylation (GO:0010862)	7/47	0.09863	0.293778	0	0	1.89727	4.3948	SDCBP;DAB2;TWSG1;GDF15;CSNK2B;INHA;ENG
transcription by RNA polymerase II (GO:0006366)	34/320	0.0992386	0.295405	0	0	1.2922	2.98529	SLBP;ELOF1;NFIX;SRRT;MAZ;MLLT1;RXRA;PABPN1;POLR2A;PAPOLA;SYMPK;BTF3;SUPT16H;INTS1;TSC22D1;CPSF1;NR1H2;SSU72;NR0B1;NR1D1;DEK;SSRP1;GTF2F1;SUPT5H;NR0B2;NCOR2;NR5A1;CDK9;NUDT21;NR4A1;PAF1;TAF7;RBMX;SNRPB
regulation of insulin secretion (GO:0050796)	13/104	0.0998481	0.297033	0	0	1.54999	3.57133	SLC2A1;IRS2;ACSL4;PRKCA;NR1D1;SYT7;AACS;GLUD1;IL6;ENSA;LRRC8A;HADH;CDK16
negative regulation of cell motility (GO:2000146)	14/114	0.100715	0.299422	0	0	1.51914	3.48713	CD74;IFITM1;JAG1;IGFBP5;CITED2;SERPINE1;STC1;MIF;ROBO1;RHOB;BST2;DLG5;CYP1B1;ENG
artery morphogenesis (GO:0048844)	45076	0.10477	0.309256	0	0	2.16752	4.8899	NRP1;JAG1;HES1;VEGFA;ENG
cardiac muscle cell action potential (GO:0086001)	45076	0.10477	0.309256	0	0	2.16752	4.8899	YWHAE;KCNQ1;ATP1A1;ATP1B1;HCN2
cell projection organization (GO:0030030)	45076	0.10477	0.309256	0	0	2.16752	4.8899	ITGB1;CDC42;GSN;RHOU;RAC1
Golgi to plasma membrane protein transport (GO:0043001)	45076	0.10477	0.309256	0	0	2.16752	4.8899	RAB31;SEC16A;RAB34;VAMP5;VAMP2
protein N-linked glycosylation via asparagine (GO:0018279)	45076	0.10477	0.309256	0	0	2.16752	4.8899	DPM2;RPN2;DAD1;RPN1;DDOST
regulation of protein localization to membrane (GO:1905475)	45076	0.10477	0.309256	0	0	2.16752	4.8899	MMP14;GSN;GPC1;GBP1;ACTB
response to alcohol (GO:0097305)	45076	0.10477	0.309256	0	0	2.16752	4.8899	ABCA2;HSD3B2;SDF4;SOD1;TGFBR2
RNA-dependent DNA biosynthetic process (GO:0006278)	45076	0.10477	0.309256	0	0	2.16752	4.8899	PPP6C;HSP90AA1;HSP90AB1;PTGES3;PPIA
TRIF-dependent toll-like receptor signaling pathway (GO:0035666)	45076	0.10477	0.309256	0	0	2.16752	4.8899	UBE2D3;UBC;CD14;RPS27A;UBA52
positive regulation of NF-kappaB transcription factor activity (GO:0051092)	18/155	0.105197	0.309256	0	0	1.42618	3.21165	APP;NPM1;TFRC;DHX9;CLU;AGT;PRDX3;PSMA6;IL6;IRAK1;UBC;RPS3;CD36;RPS27A;PPIA;S100A9;UBA52;HSPA1A
monocarboxylic acid transport (GO:0015718)	8/57	0.105728	0.309256	0	0	1.77023	3.9775	SLC9A3R1;RXRA;SLC16A1;SLC6A8;ABCB4;CD36;SLC16A9;SLC16A3
positive regulation of interferon-gamma production (GO:0032729)	8/57	0.105728	0.309256	0	0	1.77023	3.9775	SLC7A5;HLA-DPB1;ISG15;BTN3A2;HLA-A;CD14;HLA-DPA1;HSPD1
protein K48-linked ubiquitination (GO:0070936)	8/57	0.105728	0.309256	0	0	1.77023	3.9775	CDC34;IFI27;UBE2C;AMFR;UBE2D3;TNFAIP3;UBE2G2;RNF187
cellular response to hormone stimulus (GO:0032870)	10/76	0.106671	0.309256	0	0	1.64325	3.6776	STAT5B;MEF2C;WBP2;CYP11A1;CYP11B1;RDX;AKR1C3;ATP1A1;CACNA1H;ZFP36L1
regulation of epithelial to mesenchymal transition (GO:0010717)	10/76	0.106671	0.309256	0	0	1.64325	3.6776	PPP2CA;COL1A1;EFNA1;OLFM1;SDCBP;DAB2;IL6;MDK;CTNNB1;TGFBR2
regulation of T cell proliferation (GO:0042129)	10/76	0.106671	0.309256	0	0	1.64325	3.6776	LGALS3;IL6;TFRC;SDC4;DLG5;HLA-DPB1;CD46;TNFRSF21;HLA-DRB1;HLA-DPA1
cellular response to alcohol (GO:0097306)	7/48	0.107506	0.309256	0	0	1.85089	4.12789	GRAMD1B;LARP1;GNB1;AKR1C3;CTNNB1;AHR;CES1
regulation of interleukin-10 production (GO:0032653)	7/48	0.107506	0.309256	0	0	1.85089	4.12789	IL6;ISG15;CD46;TRIB2;HLA-DRB1;TNFRSF21;HSPD1
regulation of protein metabolic process (GO:0051246)	7/48	0.107506	0.309256	0	0	1.85089	4.12789	APP;HSP90AB1;MDM2;NEDD8;APOE;TMEM9;LDLR
cellular response to ketone (GO:1901655)	6/39	0.107636	0.309256	0	0	1.97078	4.39286	LARP1;NDOR1;GNB1;SPP1;AKR1C3;AHR
membrane protein proteolysis (GO:0033619)	6/39	0.107636	0.309256	0	0	1.97078	4.39286	PSENEN;MBTPS1;HM13;SPPL2B;MYH9;RBMX
aorta development (GO:0035904)	44999	0.108994	0.309256	0	0	2.95446	6.54847	JAG1;PDE2A;ROBO1
cGMP-mediated signaling (GO:0019934)	44999	0.108994	0.309256	0	0	2.95446	6.54847	PDE2A;APOE;CD36
detection of bacterium (GO:0016045)	44999	0.108994	0.309256	0	0	2.95446	6.54847	HLA-B;HLA-A;HLA-DRB1
dicarboxylic acid catabolic process (GO:0043649)	44999	0.108994	0.309256	0	0	2.95446	6.54847	GLUD1;QPRT;GLUL
low-density lipoprotein particle remodeling (GO:0034374)	44999	0.108994	0.309256	0	0	2.95446	6.54847	AGTR1;AGT;ABCG1
negative regulation of fibroblast growth factor receptor signaling pathway (GO:0040037)	44999	0.108994	0.309256	0	0	2.95446	6.54847	GPC1;THBS1;SULF2
nuclear membrane disassembly (GO:0051081)	44999	0.108994	0.309256	0	0	2.95446	6.54847	NEK9;CCNB1;PRKCA
nucleoside phosphate biosynthetic process (GO:1901293)	44999	0.108994	0.309256	0	0	2.95446	6.54847	NME2;CMPK1;ME1
positive regulation of glycoprotein biosynthetic process (GO:0010560)	44999	0.108994	0.309256	0	0	2.95446	6.54847	GOLGA2;ABCA2;SOAT1
positive regulation of long-term synaptic potentiation (GO:1900273)	44999	0.108994	0.309256	0	0	2.95446	6.54847	APP;SQSTM1;LGMN
positive regulation of regulatory T cell differentiation (GO:0045591)	44999	0.108994	0.309256	0	0	2.95446	6.54847	HLA-DRA;CD46;HLA-DRB1
protein localization to vacuole (GO:0072665)	44999	0.108994	0.309256	0	0	2.95446	6.54847	RNF128;SH3BP4;GBP1
protein modification by small protein conjugation or removal (GO:0070647)	44999	0.108994	0.309256	0	0	2.95446	6.54847	UBA2;UBA1;SAE1
regulation of fatty acid beta-oxidation (GO:0031998)	44999	0.108994	0.309256	0	0	2.95446	6.54847	AKT2;AKT1;IRS2
regulation of integrin-mediated signaling pathway (GO:2001044)	44999	0.108994	0.309256	0	0	2.95446	6.54847	CD63;EMP2;TIMP1
regulation of nitric-oxide synthase biosynthetic process (GO:0051769)	44999	0.108994	0.309256	0	0	2.95446	6.54847	GSTP1;NAMPT;KDR
regulation of response to endoplasmic reticulum stress (GO:1905897)	44999	0.108994	0.309256	0	0	2.95446	6.54847	NR1H2;NUPR1;CLU
regulation of retinoic acid receptor signaling pathway (GO:0048385)	44999	0.108994	0.309256	0	0	2.95446	6.54847	AKR1C3;PRAME;CALR
relaxation of muscle (GO:0090075)	44999	0.108994	0.309256	0	0	2.95446	6.54847	GSN;ATP1A1;ATP1B1
response to UV-A (GO:0070141)	44999	0.108994	0.309256	0	0	2.95446	6.54847	CCND1;AKT1;TIMP1
response to X-ray (GO:0010165)	44999	0.108994	0.309256	0	0	2.95446	6.54847	XRCC6;XRCC5;NUCKS1
retinal metabolic process (GO:0042574)	44999	0.108994	0.309256	0	0	2.95446	6.54847	RDH11;AKR1C3;CYP1B1
striated muscle cell development (GO:0055002)	44999	0.108994	0.309256	0	0	2.95446	6.54847	LMOD1;SDC1;PGM5
vascular endothelial growth factor signaling pathway (GO:0038084)	44999	0.108994	0.309256	0	0	2.95446	6.54847	NRP1;KDR;VEGFA
negative regulation of phosphorylation (GO:0042326)	11/86	0.10913	0.309256	0	0	1.59082	3.52401	CDKN1C;PRDX3;CDKN2A;IGFBP3;HNRNPU;IRS2;NUPR1;DYNLL1;INHA;TARDBP;PPIA
protein modification by small protein conjugation (GO:0032446)	42/409	0.109769	0.309256	0	0	1.24436	2.74926	VCP;NUP188;EPAS1;UBE2D3;UBR3;NEDD8;HIF1A;TRIM28;SUMO3;SUMO2;ENC1;TMEM129;UBC;NUP62;RPS27A;FBXW5;USP5;UBE2C;AMFR;FBXO2;HUWE1;KLHL21;ISG15;HLA-A;UBE2G2;RANGAP1;PJA2;TRAF7;PINK1;CDC34;UBE2S;TSPAN17;MDM2;PAF1;UBA2;UBA1;BIRC7;SAE1;UBA52;FBXL7;RNF187;UBE2M
cell projection assembly (GO:0030031)	45038	0.109951	0.309256	0	0	2.40785	5.31584	CDC42;GSN;RHOU;RAC1
membrane protein intracellular domain proteolysis (GO:0031293)	45038	0.109951	0.309256	0	0	2.40785	5.31584	PSENEN;MBTPS1;HM13;SPPL2B
mitochondrial calcium ion homeostasis (GO:0051560)	45038	0.109951	0.309256	0	0	2.40785	5.31584	BCAP31;FATE1;SLC25A23;TGM2
negative regulation of B cell activation (GO:0050869)	45038	0.109951	0.309256	0	0	2.40785	5.31584	ID2;TNFAIP3;INHA;TNFRSF21
negative regulation of phosphate metabolic process (GO:0045936)	45038	0.109951	0.309256	0	0	2.40785	5.31584	CDKN1C;CDKN2A;DYNLL1;INHA
nucleotide-excision repair, DNA duplex unwinding (GO:0000717)	45038	0.109951	0.309256	0	0	2.40785	5.31584	UBC;RPS27A;RAD23B;UBA52
positive regulation of calcium ion transmembrane transporter activity (GO:1901021)	45038	0.109951	0.309256	0	0	2.40785	5.31584	CALM3;ATP1B1;CALM1;CALM2
positive regulation of neural precursor cell proliferation (GO:2000179)	45038	0.109951	0.309256	0	0	2.40785	5.31584	MDK;CTNNB1;NAP1L1;VEGFA
regulation of centrosome cycle (GO:0046605)	45038	0.109951	0.309256	0	0	2.40785	5.31584	NPM1;FBXW5;CHMP1A;ATF5
regulation of vacuole organization (GO:0044088)	45038	0.109951	0.309256	0	0	2.40785	5.31584	LAPTM4B;ANXA2;ENO1;ENO2
peptidyl-threonine modification (GO:0018210)	9/67	0.110576	0.309256	0	0	1.68265	3.70528	GSK3A;GALNT2;WNK1;CSNK2B;AKT1;PRKCA;CDC42BPB;CIT;TGFBR2
positive regulation of catabolic process (GO:0009896)	9/67	0.110576	0.309256	0	0	1.68265	3.70528	GSK3A;VCP;FZR1;HUWE1;TNFAIP3;C4BPA;OAZ1;SORL1;RAB7A
transcription elongation from RNA polymerase II promoter (GO:0006368)	9/67	0.110576	0.309256	0	0	1.68265	3.70528	CDK9;SUPT16H;ELOF1;POLR2A;PAF1;MLLT1;SSRP1;GTF2F1;SUPT5H
cellular calcium ion homeostasis (GO:0006874)	16/136	0.111496	0.309256	0	0	1.44694	3.17424	YWHAE;CCL14;ATP13A1;CCDC47;ATP2A3;STC1;ATP1B1;CHERP;HERPUD1;CALB2;CXCL12;PACS2;RGN;CALR;PRKACA;TPT1
protein localization to plasma membrane (GO:0072659)	16/136	0.111496	0.309256	0	0	1.44694	3.17424	SEC16A;TESC;RDX;EMP2;ATP1B1;RAB11A;MRAP;SLC9A3R1;EHD2;PACS2;RAB34;BSG;TSPAN17;TMED2;GAS6;S100A10
protein processing (GO:0016485)	13/106	0.111577	0.309256	0	0	1.51649	3.32572	PSENEN;SRGN;CPM;KLK1;HM13;ECEL1;ECE1;AEBP1;PCSK6;MMP14;YME1L1;LGMN;METAP2
positive regulation of developmental process (GO:0051094)	20/177	0.112465	0.309256	0	0	1.38291	3.02182	HSP90AB1;TFRC;BNIP3;PA2G4;PTN;SORL1;DCN;VEGFA;SLC6A6;GJA1;PINK1;BMP1;MDK;DLG5;CFL1;ENPP2;KDR;APOE;FGFR1;B4GALT5
adenylate cyclase-activating dopamine receptor signaling pathway (GO:0007191)	44964	0.112914	0.309256	0	0	4.33207	9.44879	GNB1;GNAS
aldehyde catabolic process (GO:0046185)	44964	0.112914	0.309256	0	0	4.33207	9.44879	ALDH3B1;ADH5
bleb assembly (GO:0032060)	44964	0.112914	0.309256	0	0	4.33207	9.44879	EMP2;EMP3
Cdc42 protein signal transduction (GO:0032488)	44964	0.112914	0.309256	0	0	4.33207	9.44879	CDC42;RHOU
cellular amino acid biosynthetic process (GO:0008652)	44964	0.112914	0.309256	0	0	4.33207	9.44879	ILVBL;ALDH1A1
cellular nitrogen compound catabolic process (GO:0044270)	44964	0.112914	0.309256	0	0	4.33207	9.44879	TST;CYP3A4
cellular response to monoamine stimulus (GO:0071868)	44964	0.112914	0.309256	0	0	4.33207	9.44879	GNB1;TGM2
chemical homeostasis within a tissue (GO:0048875)	44964	0.112914	0.309256	0	0	4.33207	9.44879	ABCA3;VEGFA
creatine metabolic process (GO:0006600)	44964	0.112914	0.309256	0	0	4.33207	9.44879	SLC6A8;CKB
DNA ligation (GO:0006266)	44964	0.112914	0.309256	0	0	4.33207	9.44879	TOP2A;XRCC6
endothelial cell morphogenesis (GO:0001886)	44964	0.112914	0.309256	0	0	4.33207	9.44879	COL18A1;STC1
G-quadruplex DNA unwinding (GO:0044806)	44964	0.112914	0.309256	0	0	4.33207	9.44879	DHX9;HNRNPA2B1
hemostasis (GO:0007599)	44964	0.112914	0.309256	0	0	4.33207	9.44879	GPI;VWF
iron coordination entity transport (GO:1901678)	44964	0.112914	0.309256	0	0	4.33207	9.44879	SLC48A1;SLC22A17
macropinocytosis (GO:0044351)	44964	0.112914	0.309256	0	0	4.33207	9.44879	MAPKAPK3;RAB34
malate metabolic process (GO:0006108)	44964	0.112914	0.309256	0	0	4.33207	9.44879	MDH2;ME1
mitochondrion-endoplasmic reticulum membrane tethering (GO:1990456)	44964	0.112914	0.309256	0	0	4.33207	9.44879	PACS2;CALM1
negative regulation of cell cycle phase transition (GO:1901988)	44964	0.112914	0.309256	0	0	4.33207	9.44879	ATF5;ZFP36L1
negative regulation of dendritic cell apoptotic process (GO:2000669)	44964	0.112914	0.309256	0	0	4.33207	9.44879	CXCL12;GAS6
negative regulation of low-density lipoprotein receptor activity (GO:1905598)	44964	0.112914	0.309256	0	0	4.33207	9.44879	ABCA2;APP
negative regulation of lymphocyte differentiation (GO:0045620)	44964	0.112914	0.309256	0	0	4.33207	9.44879	ID2;INHA
negative regulation of membrane protein ectodomain proteolysis (GO:0051045)	44964	0.112914	0.309256	0	0	4.33207	9.44879	TIMP2;TIMP1
negative regulation of protein kinase activity by regulation of protein phosphorylation (GO:0044387)	44964	0.112914	0.309256	0	0	4.33207	9.44879	NPM1;ADAR
negative regulation of retinoic acid receptor signaling pathway (GO:0048387)	44964	0.112914	0.309256	0	0	4.33207	9.44879	PRAME;CALR
negative regulation of stress-activated protein kinase signaling cascade (GO:0070303)	44964	0.112914	0.309256	0	0	4.33207	9.44879	GSTP1;PPIA
nuclear-transcribed mRNA catabolic process, deadenylation-independent decay (GO:0031086)	44964	0.112914	0.309256	0	0	4.33207	9.44879	ZFP36;ZFP36L1
nucleobase biosynthetic process (GO:0046112)	44964	0.112914	0.309256	0	0	4.33207	9.44879	SHMT2;PAICS
pexophagy (GO:0000425)	44964	0.112914	0.309256	0	0	4.33207	9.44879	MAP1LC3B;SQSTM1
positive regulation of amyloid-beta clearance (GO:1900223)	44964	0.112914	0.309256	0	0	4.33207	9.44879	LRPAP1;APOE
positive regulation of aspartic-type endopeptidase activity involved in amyloid precursor protein catabolic process (GO:1902961)	44964	0.112914	0.309256	0	0	4.33207	9.44879	EFNA1;EFNA3
positive regulation of cytoplasmic translation (GO:2000767)	44964	0.112914	0.309256	0	0	4.33207	9.44879	DHX9;CNBP
positive regulation of hormone metabolic process (GO:0032352)	44964	0.112914	0.309256	0	0	4.33207	9.44879	EGR1;HIF1A
positive regulation of integrin-mediated signaling pathway (GO:2001046)	44964	0.112914	0.309256	0	0	4.33207	9.44879	CD63;EMP2
positive regulation of membrane depolarization (GO:1904181)	44964	0.112914	0.309256	0	0	4.33207	9.44879	KDR;DCN
positive regulation of mitophagy in response to mitochondrial depolarization (GO:0098779)	44964	0.112914	0.309256	0	0	4.33207	9.44879	PINK1;HUWE1
positive regulation of mRNA binding (GO:1902416)	44964	0.112914	0.309256	0	0	4.33207	9.44879	CDK9;EIF3E
positive regulation of oxidative stress-induced cell death (GO:1903209)	44964	0.112914	0.309256	0	0	4.33207	9.44879	SFPQ;SOD1
positive regulation of podosome assembly (GO:0071803)	44964	0.112914	0.309256	0	0	4.33207	9.44879	FSCN1;LCP1
positive regulation of potassium ion import across plasma membrane (GO:1903288)	44964	0.112914	0.309256	0	0	4.33207	9.44879	WNK1;ATP1B1
positive regulation of receptor catabolic process (GO:2000646)	44964	0.112914	0.309256	0	0	4.33207	9.44879	ABCA2;APOE
positive regulation of RNA polymerase II transcription preinitiation complex assembly (GO:0045899)	44964	0.112914	0.309256	0	0	4.33207	9.44879	PSMC5;PSMC4
positive regulation of vascular associated smooth muscle cell differentiation (GO:1905065)	44964	0.112914	0.309256	0	0	4.33207	9.44879	SOD2;ENG
positive regulation of vesicle fusion (GO:0031340)	44964	0.112914	0.309256	0	0	4.33207	9.44879	ANXA2;AKT2
protein catabolic process in the vacuole (GO:0007039)	44964	0.112914	0.309256	0	0	4.33207	9.44879	LAMP2;TCIRG1
protein localization to cytoplasmic stress granule (GO:1903608)	44964	0.112914	0.309256	0	0	4.33207	9.44879	DHX9;YBX1
protein localization to endoplasmic reticulum exit site (GO:0070973)	44964	0.112914	0.309256	0	0	4.33207	9.44879	BCAP31;SEC16A
regulation of bone remodeling (GO:0046850)	44964	0.112914	0.309256	0	0	4.33207	9.44879	MDK;SYT7
regulation of cGMP-mediated signaling (GO:0010752)	44964	0.112914	0.309256	0	0	4.33207	9.44879	PDE2A;THBS1
regulation of glycogen (starch) synthase activity (GO:2000465)	44964	0.112914	0.309256	0	0	4.33207	9.44879	GSK3A;IGF2
regulation of ketone biosynthetic process (GO:0010566)	44964	0.112914	0.309256	0	0	4.33207	9.44879	EGR1;AKR1C3
regulation of lysosomal protein catabolic process (GO:1905165)	44964	0.112914	0.309256	0	0	4.33207	9.44879	LAPTM4B;LDLR
regulation of mesenchymal stem cell differentiation (GO:2000739)	44964	0.112914	0.309256	0	0	4.33207	9.44879	PDGFRA;LTBP3
regulation of metallopeptidase activity (GO:1905048)	44964	0.112914	0.309256	0	0	4.33207	9.44879	TIMP2;TIMP1
regulation of microtubule binding (GO:1904526)	44964	0.112914	0.309256	0	0	4.33207	9.44879	PPP2CA;ABL1
regulation of NAD(P)H oxidase activity (GO:0033860)	44964	0.112914	0.309256	0	0	4.33207	9.44879	AGTR1;AGT
regulation of phospholipid transport (GO:2001138)	44964	0.112914	0.309256	0	0	4.33207	9.44879	ABCA3;ABCB4
regulation of T cell tolerance induction (GO:0002664)	44964	0.112914	0.309256	0	0	4.33207	9.44879	HLA-B;TGFBR2
regulation of transforming growth factor beta activation (GO:1901388)	44964	0.112914	0.309256	0	0	4.33207	9.44879	HSP90AB1;LRRC32
regulation of transforming growth factor beta1 production (GO:0032908)	44964	0.112914	0.309256	0	0	4.33207	9.44879	LAPTM4B;THBS1
regulation of vascular associated smooth muscle cell apoptotic process (GO:1905459)	44964	0.112914	0.309256	0	0	4.33207	9.44879	DNMT1;SOD2
regulation of vesicle size (GO:0097494)	44964	0.112914	0.309256	0	0	4.33207	9.44879	RIN3;AP2M1
ribonucleoprotein complex disassembly (GO:0032988)	44964	0.112914	0.309256	0	0	4.33207	9.44879	VCP;KIF5B
ribose phosphate biosynthetic process (GO:0046390)	44964	0.112914	0.309256	0	0	4.33207	9.44879	PRPS2;TKT
RIG-I signaling pathway (GO:0039529)	44964	0.112914	0.309256	0	0	4.33207	9.44879	OAS3;PHB2
somatic recombination of immunoglobulin gene segments (GO:0016447)	44964	0.112914	0.309256	0	0	4.33207	9.44879	MSH6;TCF3
sphingosine-1-phosphate receptor signaling pathway (GO:0003376)	44964	0.112914	0.309256	0	0	4.33207	9.44879	AKT1;RAC1
substrate-dependent cell migration, cell extension (GO:0006930)	44964	0.112914	0.309256	0	0	4.33207	9.44879	NRP1;SDCBP
surfactant homeostasis (GO:0043129)	44964	0.112914	0.309256	0	0	4.33207	9.44879	ABCA3;VEGFA
synaptic vesicle budding from presynaptic endocytic zone membrane (GO:0016185)	44964	0.112914	0.309256	0	0	4.33207	9.44879	MX1;DNM2
terpenoid metabolic process (GO:0006721)	44964	0.112914	0.309256	0	0	4.33207	9.44879	CYP3A4;FDFT1
tRNA transcription by RNA polymerase III (GO:0042797)	44964	0.112914	0.309256	0	0	4.33207	9.44879	GTF3C1;GTF3C5
vascular wound healing (GO:0061042)	44964	0.112914	0.309256	0	0	4.33207	9.44879	KDR;VEGFA
positive regulation of phosphatidylinositol 3-kinase signaling (GO:0014068)	10/77	0.11383	0.311584	0	0	1.61863	3.51736	PDGFRA;NTRK2;PDGFD;MAZ;KDR;FN1;IRS2;DCN;AGT;FGFR1
axonogenesis (GO:0007409)	26/240	0.114909	0.314354	0	0	1.31953	2.85496	APP;NRP1;LAMA5;HSP90AB1;SHC1;SEMA3B;IRS2;ACTB;ROBO1;TUBB3;GPC1;KIF5B;BSG;EMB;SPTAN1;SEMA6B;HSP90AA1;SEMA4B;PRKCA;EFNA1;EFNA3;CXCL12;PALLD;MAP1B;TAOK2;B4GALT5
protein targeting to membrane (GO:0006612)	11/87	0.115924	0.316949	0	0	1.5698	3.38265	ALDH3A2;SEC61A1;SDCBP;ICMT;ARL6IP1;NACA;SSR2;SGTA;TAOK2;SRP14;SIL1
'de novo' posttranslational protein folding (GO:0051084)	45077	0.116693	0.317487	0	0	2.08404	4.47695	DNAJB1;HSPA8;HSPA5;PTGES3;HSPA1A
MyD88-independent toll-like receptor signaling pathway (GO:0002756)	45077	0.116693	0.317487	0	0	2.08404	4.47695	UBE2D3;UBC;CD14;RPS27A;UBA52
negative regulation of axon extension (GO:0030517)	45077	0.116693	0.317487	0	0	2.08404	4.47695	SEMA6B;PTPRS;SEMA4B;SEMA3B;MT3
negative regulation of proteasomal ubiquitin-dependent protein catabolic process (GO:0032435)	45077	0.116693	0.317487	0	0	2.08404	4.47695	SDCBP;HSP90AB1;RPL11;SGTA;EIF3H
peptide cross-linking (GO:0018149)	45077	0.116693	0.317487	0	0	2.08404	4.47695	FN1;F13A1;THBS1;SPRR1A;TGM2
peptidyl-asparagine modification (GO:0018196)	45077	0.116693	0.317487	0	0	2.08404	4.47695	DPM2;RPN2;DAD1;RPN1;DDOST
regulation of macrophage derived foam cell differentiation (GO:0010743)	45077	0.116693	0.317487	0	0	2.08404	4.47695	NR1H2;AGTR1;CD36;AGT;ABCG1
regulation of transmembrane receptor protein serine/threonine kinase signaling pathway (GO:0090092)	45077	0.116693	0.317487	0	0	2.08404	4.47695	TWSG1;ITGA3;PCSK6;FSTL1;ENG
negative regulation of cell projection organization (GO:0031345)	7/49	0.116792	0.317487	0	0	1.80673	3.87969	PTPRS;SPOCK1;APOE;FKBP4;MT3;YWHAH;ITM2C
response to glucose (GO:0009749)	7/49	0.116792	0.317487	0	0	1.80673	3.87969	PFKL;EIF2B2;IRS2;PRKACA;GAS6;THBS1;VAMP2
mRNA export from nucleus (GO:0006406)	13/107	0.117732	0.319857	0	0	1.50027	3.2096	SLBP;UPF1;NUP188;RBM8A;CPSF1;U2AF1;PABPN1;U2AF2;ZC3H11A;NUP62;HNRNPA2B1;SYMPK;RNPS1
negative regulation of protein kinase B signaling (GO:0051898)	6/40	0.118083	0.32026	0	0	1.91271	4.08624	SLC9A3R1;PDCD6;DDIT3;AKT1;PPP2R5C;PHLDA3
nucleocytoplasmic transport (GO:0006913)	6/40	0.118083	0.32026	0	0	1.91271	4.08624	NPM1;XPO1;SNRPD2;NUTF2;HNRNPA1;SNRPB
regulation of microtubule polymerization (GO:0031113)	6/40	0.118083	0.32026	0	0	1.91271	4.08624	STMN1;ABL1;RPS3;ARL2;RAC1;MAPRE1
positive regulation of protein-containing complex assembly (GO:0031334)	14/118	0.12386	0.335734	0	0	1.46039	3.05019	VCP;HSP90AA1;TFRC;ISG15;CLU;VEGFA;LGALS3;MED25;PSMC5;PSMC4;FSCN1;RPS3;CD36;LCP1
ERK1 and ERK2 cascade (GO:0070371)	45039	0.124658	0.335781	0	0	2.28099	4.74944	MAP2K2;KDR;MT3;ZFP36L1
negative regulation of extrinsic apoptotic signaling pathway in absence of ligand (GO:2001240)	45039	0.124658	0.335781	0	0	2.28099	4.74944	IFI6;AKT1;HSPA1A;MCL1
negative regulation of intracellular protein transport (GO:0090317)	45039	0.124658	0.335781	0	0	2.28099	4.74944	GDI1;INSIG1;APOD;RANGAP1
negative regulation of signal transduction in absence of ligand (GO:1901099)	45039	0.124658	0.335781	0	0	2.28099	4.74944	IFI6;AKT1;HSPA1A;MCL1
nucleotide metabolic process (GO:0009117)	45039	0.124658	0.335781	0	0	2.28099	4.74944	GUK1;NME2;CMPK1;ME1
nucleotide-excision repair, DNA damage recognition (GO:0000715)	45039	0.124658	0.335781	0	0	2.28099	4.74944	UBC;RPS27A;RAD23B;UBA52
positive regulation of epithelial cell apoptotic process (GO:1904037)	45039	0.124658	0.335781	0	0	2.28099	4.74944	IL6;GSN;AKR1C3;THBS1
positive regulation of morphogenesis of an epithelium (GO:1905332)	45039	0.124658	0.335781	0	0	2.28099	4.74944	GJA1;MDK;AGT;VEGFA
regulation of interleukin-4 production (GO:0032673)	45039	0.124658	0.335781	0	0	2.28099	4.74944	SLC7A5;DDIT3;HLA-DRB1;HLA-E
regulation of necroptotic process (GO:0060544)	45039	0.124658	0.335781	0	0	2.28099	4.74944	SDCBP;HSP90AA1;CDC37;SLC25A4
regulation of release of sequestered calcium ion into cytosol by sarcoplasmic reticulum (GO:0010880)	45039	0.124658	0.335781	0	0	2.28099	4.74944	CALM3;CALM1;PRKACA;CALM2
DNA-templated transcription, elongation (GO:0006354)	9/69	0.126592	0.3377	0	0	1.62638	3.36139	CDK9;SUPT16H;ELOF1;POLR2A;PAF1;MLLT1;SSRP1;GTF2F1;SUPT5H
peptidyl-tyrosine phosphorylation (GO:0018108)	9/69	0.126592	0.3377	0	0	1.62638	3.36139	DDR1;PDGFRA;CSF1R;EFEMP1;PKDCC;KDR;ABL1;PRLR;FGFR1
positive regulation of protein transport (GO:0051222)	9/69	0.126592	0.3377	0	0	1.62638	3.36139	FGB;FGA;TMED10;FGG;PPIA;OAZ1;ABCG1;VAMP2;ARF6
aflatoxin metabolic process (GO:0046222)	45000	0.128067	0.3377	0	0	2.70811	5.56571	MGST1;MGST2;CYP3A4
clathrin coat assembly (GO:0048268)	45000	0.128067	0.3377	0	0	2.70811	5.56571	CLTB;AP2S1;CLTA
contractile actin filament bundle assembly (GO:0030038)	45000	0.128067	0.3377	0	0	2.70811	5.56571	ITGB1;PDLIM1;FAM171A1
dermatan sulfate proteoglycan biosynthetic process (GO:0050651)	45000	0.128067	0.3377	0	0	2.70811	5.56571	VCAN;BGN;DCN
embryonic cranial skeleton morphogenesis (GO:0048701)	45000	0.128067	0.3377	0	0	2.70811	5.56571	PDGFRA;MTHFD1;TGFBR2
establishment of apical/basal cell polarity (GO:0035089)	45000	0.128067	0.3377	0	0	2.70811	5.56571	CDC42;SLC9A3R1;FSCN1
interleukin-27-mediated signaling pathway (GO:0070106)	45000	0.128067	0.3377	0	0	2.70811	5.56571	STAT1;MX1;CANX
membrane raft organization (GO:0031579)	45000	0.128067	0.3377	0	0	2.70811	5.56571	ANXA2;EMP2;S100A10
modulation by host of viral genome replication (GO:0044827)	45000	0.128067	0.3377	0	0	2.70811	5.56571	IFI27;NUCKS1;PPIB
mycotoxin metabolic process (GO:0043385)	45000	0.128067	0.3377	0	0	2.70811	5.56571	MGST1;MGST2;CYP3A4
negative regulation of androgen receptor signaling pathway (GO:0060766)	45000	0.128067	0.3377	0	0	2.70811	5.56571	NCOR2;DAB2;SMARCA4
neurotrophin TRK receptor signaling pathway (GO:0048011)	45000	0.128067	0.3377	0	0	2.70811	5.56571	NTRK2;SORT1;DDIT4
organic heteropentacyclic compound metabolic process (GO:1901376)	45000	0.128067	0.3377	0	0	2.70811	5.56571	MGST1;MGST2;CYP3A4
peptidyl-tyrosine autophosphorylation (GO:0038083)	45000	0.128067	0.3377	0	0	2.70811	5.56571	DDR1;ABL1;KDR
positive regulation of heterotypic cell-cell adhesion (GO:0034116)	45000	0.128067	0.3377	0	0	2.70811	5.56571	FGB;FGA;FGG
positive regulation of histone H3-K4 methylation (GO:0051571)	45000	0.128067	0.3377	0	0	2.70811	5.56571	DNMT1;WDR5;CTNNB1
positive regulation of nuclear-transcribed mRNA catabolic process, deadenylation-dependent decay (GO:1900153)	45000	0.128067	0.3377	0	0	2.70811	5.56571	ZFP36;PABPC1;ZFP36L1
positive regulation of protein export from nucleus (GO:0046827)	45000	0.128067	0.3377	0	0	2.70811	5.56571	YWHAE;ANP32B;GAS6
positive regulation of sprouting angiogenesis (GO:1903672)	45000	0.128067	0.3377	0	0	2.70811	5.56571	ITGA5;FUT1;VEGFA
protein kinase A signaling (GO:0010737)	45000	0.128067	0.3377	0	0	2.70811	5.56571	RDX;LCP1;PRKACA
regulation of cytoplasmic translation (GO:2000765)	45000	0.128067	0.3377	0	0	2.70811	5.56571	DHX9;CNBP;ZNF385A
regulation of endothelial cell chemotaxis (GO:2001026)	45000	0.128067	0.3377	0	0	2.70811	5.56571	HSPB1;THBS1;LGMN
regulation of extracellular matrix organization (GO:1903053)	45000	0.128067	0.3377	0	0	2.70811	5.56571	DDR1;AEBP1;AGT
regulation of microglial cell activation (GO:1903978)	45000	0.128067	0.3377	0	0	2.70811	5.56571	IL6;NR1D1;LDLR
regulation of nuclear-transcribed mRNA catabolic process, deadenylation-dependent decay (GO:1900151)	45000	0.128067	0.3377	0	0	2.70811	5.56571	ZFP36;PABPC1;ZFP36L1
regulation of nuclear-transcribed mRNA poly(A) tail shortening (GO:0060211)	45000	0.128067	0.3377	0	0	2.70811	5.56571	BTG2;ZFP36;PABPC1
regulation of phospholipase C activity (GO:1900274)	45000	0.128067	0.3377	0	0	2.70811	5.56571	PDGFRA;ABL1;FGFR1
regulation of secretion (GO:0051046)	45000	0.128067	0.3377	0	0	2.70811	5.56571	KCNQ1;SGK1;CES1
stress fiber assembly (GO:0043149)	45000	0.128067	0.3377	0	0	2.70811	5.56571	ITGB1;PDLIM1;FAM171A1
vitamin D metabolic process (GO:0042359)	45000	0.128067	0.3377	0	0	2.70811	5.56571	CYP11A1;CYP3A4;LGMN
regulation of neuron differentiation (GO:0045664)	10/79	0.128935	0.3377	0	0	1.57154	3.21922	MEF2C;PCP4;BIN1;ID2;HES1;CALR;TCF3;YWHAG;YWHAH;FGFR1
carboxylic acid transmembrane transport (GO:1905039)	6/41	0.129015	0.3377	0	0	1.85796	3.80478	SLC23A2;SLC7A5;ABCB1;SLC16A1;SLC38A10;SLC38A2
epithelial cell migration (GO:0010631)	6/41	0.129015	0.3377	0	0	1.85796	3.80478	NRP1;STAT1;PXN;ABL1;CYP1B1;FSTL1
hexose metabolic process (GO:0019318)	6/41	0.129015	0.3377	0	0	1.85796	3.80478	IRS2;APOD;ALDOC;GALM;ALDOA;HK1
import into cell (GO:0098657)	6/41	0.129015	0.3377	0	0	1.85796	3.80478	SLC6A6;SLC7A5;SLC47A1;LRRC8A;SLC29A1;GLUL
negative regulation of cell-cell adhesion (GO:0022408)	6/41	0.129015	0.3377	0	0	1.85796	3.80478	JAG1;WNK1;RDX;AKT1;ASS1;VEGFA
regulation of cell development (GO:0060284)	6/41	0.129015	0.3377	0	0	1.85796	3.80478	RPS19;BHLHE40;HMGB2;AKT1;CTNNB1;HES1
regulation of G0 to G1 transition (GO:0070316)	6/41	0.129015	0.3377	0	0	1.85796	3.80478	CBX5;RRM2;RBBP4;CBX3;EHMT1;RBBP7
regulation of release of cytochrome c from mitochondria (GO:0090199)	6/41	0.129015	0.3377	0	0	1.85796	3.80478	PINK1;GPX1;BNIP3;AKT1;GHITM;CLU
response to growth factor (GO:0070848)	6/41	0.129015	0.3377	0	0	1.85796	3.80478	STAT5B;AMHR2;SHC1;AKT1;CTNNB1;TGFBR2
cellular response to topologically incorrect protein (GO:0035967)	5/32	0.129226	0.3377	0	0	2.00674	4.10618	HSPA8;HSPA5;HSF1;TMBIM6;HSPA1A
long-chain fatty acid transport (GO:0015909)	5/32	0.129226	0.3377	0	0	2.00674	4.10618	FABP3;FABP4;MID1IP1;APOE;CD36
metal ion export (GO:0070839)	5/32	0.129226	0.3377	0	0	2.00674	4.10618	KCNE4;KCNQ1;SLC40A1;ATP1A1;ATP1B1
mitochondrial membrane organization (GO:0007006)	5/32	0.129226	0.3377	0	0	2.00674	4.10618	SAMM50;BNIP3;GHITM;SLC25A4;TIMM50
negative regulation of chemotaxis (GO:0050922)	5/32	0.129226	0.3377	0	0	2.00674	4.10618	SEMA6B;SEMA4B;SEMA3B;THBS1;ROBO1
negative regulation of intracellular steroid hormone receptor signaling pathway (GO:0033144)	5/32	0.129226	0.3377	0	0	2.00674	4.10618	NCOR2;DAB2;NR0B1;CALR;SMARCA4
negative regulation of microtubule polymerization or depolymerization (GO:0031111)	5/32	0.129226	0.3377	0	0	2.00674	4.10618	TPX2;MID1IP1;STMN1;FKBP4;MAPRE1
protein transmembrane import into intracellular organelle (GO:0044743)	5/32	0.129226	0.3377	0	0	2.00674	4.10618	TOMM40;AIFM1;TOMM20;HSPD1;TIMM50
regulation of cell migration involved in sprouting angiogenesis (GO:0090049)	5/32	0.129226	0.3377	0	0	2.00674	4.10618	MMRN2;KDR;HMOX1;THBS1;VEGFA
regulation of cellular biosynthetic process (GO:0031326)	5/32	0.129226	0.3377	0	0	2.00674	4.10618	C3;EIF6;PDK4;RAC1;CES1
regulation of dendritic spine morphogenesis (GO:0061001)	5/32	0.129226	0.3377	0	0	2.00674	4.10618	EFNA1;CAPRIN1;CFL1;PDLIM5;NGEF
mRNA-containing ribonucleoprotein complex export from nucleus (GO:0071427)	12/99	0.130707	0.341383	0	0	1.49598	3.04401	SLBP;UPF1;NUP188;RBM8A;CPSF1;U2AF2;ZC3H11A;NUP62;HNRNPA2B1;SYMPK;RNPS1;U2AF1
homophilic cell adhesion via plasma membrane adhesion molecules (GO:0007156)	8/60	0.131786	0.343631	0	0	1.66782	3.37997	ITGB1;PALLD;BSG;AMIGO2;PLXNB2;EMB;PVR;ROBO1
Notch signaling pathway (GO:0007219)	8/60	0.131786	0.343631	0	0	1.66782	3.37997	PSENEN;TRAF7;JAG1;MDK;STAT1;HES1;SORBS2;YBX1
peptidyl-threonine phosphorylation (GO:0018107)	8/60	0.131786	0.343631	0	0	1.66782	3.37997	GSK3A;WNK1;CSNK2B;AKT1;PRKCA;CDC42BPB;CIT;TGFBR2
protein localization to cell periphery (GO:1990778)	16/140	0.133924	0.349013	0	0	1.39995	2.81459	SEC16A;TESC;RDX;EMP2;ATP1B1;RAB11A;MRAP;SLC9A3R1;EHD2;PACS2;RAB34;BSG;TSPAN17;TMED2;GAS6;S100A10
positive regulation of I-kappaB kinase/NF-kappaB signaling (GO:0043123)	19/171	0.13408	0.349228	0	0	1.35655	2.72573	CD74;TFRC;SLC44A2;SLC20A1;BST2;GJA1;PPP5C;PINK1;LGALS1;IRAK1;EEF1D;NUP62;S100A13;HMOX1;S100A4;LTBR;GAPDH;HLA-DRB1;WLS
mitotic metaphase plate congression (GO:0007080)	7/51	0.136561	0.350972	0	0	1.72441	3.43327	CCNB1;DCTN2;CHMP1A;NUP62;KIF22;KPNB1;RAB11A
mitotic nuclear membrane organization (GO:0101024)	7/51	0.136561	0.350972	0	0	1.72441	3.43327	PPP2CA;CCNB1;NUP188;PPP2R1A;RANGAP1;KPNB1;RAN
mitotic nuclear membrane reassembly (GO:0007084)	7/51	0.136561	0.350972	0	0	1.72441	3.43327	PPP2CA;CCNB1;NUP188;PPP2R1A;RANGAP1;KPNB1;RAN
positive regulation of fat cell differentiation (GO:0045600)	7/51	0.136561	0.350972	0	0	1.72441	3.43327	ZFP36;RARRES2;ID2;HNRNPU;AKT1;ZNF385A;ZFP36L1
regulation of axonogenesis (GO:0050770)	7/51	0.136561	0.350972	0	0	1.72441	3.43327	NTRK2;GDI1;ARHGDIA;KIF13B;PLXNA1;PLXNB2;ROBO1
regulation of epithelial cell migration (GO:0010632)	7/51	0.136561	0.350972	0	0	1.72441	3.43327	ENPP2;EMP2;PTN;PFN1;GLUL;HIF1A;RAB11A
regulation of fat cell differentiation (GO:0045598)	10/80	0.136873	0.350972	0	0	1.54901	3.08051	ZFP36;IL6;RARRES2;ID2;AKT1;LRP3;NR1D1;TRIB2;ZNF385A;ZFP36L1
regulation of organelle organization (GO:0033043)	10/80	0.136873	0.350972	0	0	1.54901	3.08051	TMED9;PINK1;ARL6IP1;SAR1A;PDE2A;RDX;SURF4;STMN3;S100A9;SQSTM1
negative regulation of cytokine production (GO:0001818)	20/182	0.137155	0.350972	0	0	1.33986	2.66182	SRGN;ORM1;ANXA4;FN1;TNFAIP3;ISG15;THBS1;ZFP36;TWSG1;IL6;DDIT3;PCBP2;APOD;RAC1;GAS6;INHA;TRIB2;GBP1;HLA-DRB1;TNFRSF21
axon extension (GO:0048675)	45040	0.140141	0.350972	0	0	2.16682	4.25804	NRP1;HSP90AA1;HSP90AB1;MAP1B
cardiac muscle cell development (GO:0055013)	45040	0.140141	0.350972	0	0	2.16682	4.25804	PDGFRA;SORBS2;PDLIM5;VEGFA
mammary gland development (GO:0030879)	45040	0.140141	0.350972	0	0	2.16682	4.25804	PRLR;TBX3;VEGFA;WNT4
negative regulation of ossification (GO:0030279)	45040	0.140141	0.350972	0	0	2.16682	4.25804	SRGN;MEF2C;CHSY1;MDK
nucleotide-excision repair, DNA gap filling (GO:0006297)	45040	0.140141	0.350972	0	0	2.16682	4.25804	POLD2;UBC;RPS27A;UBA52
phospholipid catabolic process (GO:0009395)	45040	0.140141	0.350972	0	0	2.16682	4.25804	ABHD12;SMPD1;ENPP2;PRDX6
positive regulation of neuron apoptotic process (GO:0043525)	45040	0.140141	0.350972	0	0	2.16682	4.25804	DDIT3;CTNNB1;NUPR1;MCL1
positive regulation of p38MAPK cascade (GO:1900745)	45040	0.140141	0.350972	0	0	2.16682	4.25804	PRMT1;PJA2;GADD45G;VEGFA
protein insertion into mitochondrial membrane (GO:0051204)	45040	0.140141	0.350972	0	0	2.16682	4.25804	HSP90AA1;SAMM50;HSPA4;TIMM13
purine ribonucleotide catabolic process (GO:0009154)	45040	0.140141	0.350972	0	0	2.16682	4.25804	PDE2A;AMPD3;HPRT1;ACAT1
regulation of nervous system development (GO:0051960)	6/42	0.140412	0.350972	0	0	1.80625	3.54597	BHLHE40;HMGB2;CTNNB1;HES1;PTN;TYMP
apoptotic cell clearance (GO:0043277)	5/33	0.142339	0.350972	0	0	1.93496	3.7723	SCARB1;RAC1;GAS6;THBS1;TGM2
keratan sulfate metabolic process (GO:0042339)	5/33	0.142339	0.350972	0	0	1.93496	3.7723	B4GALT1;LUM;GLB1;GNS;B4GALT5
muscle cell development (GO:0055001)	5/33	0.142339	0.350972	0	0	1.93496	3.7723	BIN1;SDC1;HES1;VEGFA;ENG
neuron projection extension (GO:1990138)	5/33	0.142339	0.350972	0	0	1.93496	3.7723	NRP1;HSP90AA1;HSP90AB1;MAP1B;CTNNB1
phosphatidylcholine biosynthetic process (GO:0006656)	5/33	0.142339	0.350972	0	0	1.93496	3.7723	SLC44A1;SLC44A2;STARD10;CSNK2B;CHPT1
positive regulation of cytokine production involved in immune response (GO:0002720)	5/33	0.142339	0.350972	0	0	1.93496	3.7723	SLC7A5;TNFRSF14;HLA-A;B2M;HLA-E
positive regulation of receptor signaling pathway via JAK-STAT (GO:0046427)	5/33	0.142339	0.350972	0	0	1.93496	3.7723	IL6;OCIAD1;CYP1B1;HES1;PRLR
regulation of histone acetylation (GO:0035065)	5/33	0.142339	0.350972	0	0	1.93496	3.7723	SET;CTBP1;RUVBL2;TAF7;NOC2L
regulation of protein localization to cell surface (GO:2000008)	5/33	0.142339	0.350972	0	0	1.93496	3.7723	ABCA2;HSP90AB1;TOR1A;CTNNB1;TAX1BP3
vasculogenesis (GO:0001570)	5/33	0.142339	0.350972	0	0	1.93496	3.7723	KDR;ADM;TGFBR2;VEGFA;ENG
alpha-beta T cell activation (GO:0046631)	44965	0.142392	0.350972	0	0	3.60986	7.03623	HLA-A;HLA-E
antigen processing and presentation of endogenous peptide antigen via MHC class I (GO:0019885)	44965	0.142392	0.350972	0	0	3.60986	7.03623	HLA-A;B2M
aspartate family amino acid biosynthetic process (GO:0009067)	44965	0.142392	0.350972	0	0	3.60986	7.03623	MTHFD1;PLOD2
atrial cardiac muscle cell to AV node cell signaling (GO:0086026)	44965	0.142392	0.350972	0	0	3.60986	7.03623	GJA1;KCNQ1
carbohydrate phosphorylation (GO:0046835)	44965	0.142392	0.350972	0	0	3.60986	7.03623	GNPTG;HK1
cellular response to epinephrine stimulus (GO:0071872)	44965	0.142392	0.350972	0	0	3.60986	7.03623	KCNQ1;PRKACA
cellular response to hepatocyte growth factor stimulus (GO:0035729)	44965	0.142392	0.350972	0	0	3.60986	7.03623	NRP1;LGMN
cellular response to potassium ion (GO:0035865)	44965	0.142392	0.350972	0	0	3.60986	7.03623	CYP11B1;CACNA1H
commissural neuron axon guidance (GO:0071679)	44965	0.142392	0.350972	0	0	3.60986	7.03623	NRP1;VEGFA
coronary vasculature morphogenesis (GO:0060977)	44965	0.142392	0.350972	0	0	3.60986	7.03623	NRP1;VEGFA
dynamin family protein polymerization involved in membrane fission (GO:0003373)	44965	0.142392	0.350972	0	0	3.60986	7.03623	MX1;DNM2
dynamin family protein polymerization involved in mitochondrial fission (GO:0003374)	44965	0.142392	0.350972	0	0	3.60986	7.03623	MX1;DNM2
elastic fiber assembly (GO:0048251)	44965	0.142392	0.350972	0	0	3.60986	7.03623	TNXB;LTBP3
fusion of virus membrane with host plasma membrane (GO:0019064)	44965	0.142392	0.350972	0	0	3.60986	7.03623	GAS6;PPIA
glyoxylate metabolic process (GO:0046487)	44965	0.142392	0.350972	0	0	3.60986	7.03623	ALDH4A1;GRHPR
integrin activation (GO:0033622)	44965	0.142392	0.350972	0	0	3.60986	7.03623	CXCL12;FN1
membrane fusion involved in viral entry into host cell (GO:0039663)	44965	0.142392	0.350972	0	0	3.60986	7.03623	GAS6;PPIA
methionine metabolic process (GO:0006555)	44965	0.142392	0.350972	0	0	3.60986	7.03623	MTHFD1;SMS
negative regulation by symbiont of host programmed cell death (GO:0052041)	44965	0.142392	0.350972	0	0	3.60986	7.03623	SFPQ;RAB7A
negative regulation of B cell apoptotic process (GO:0002903)	44965	0.142392	0.350972	0	0	3.60986	7.03623	IRS2;NOC2L
negative regulation of calcium ion import (GO:0090281)	44965	0.142392	0.350972	0	0	3.60986	7.03623	SEMG1;VDAC1
negative regulation of cAMP-dependent protein kinase activity (GO:2000480)	44965	0.142392	0.350972	0	0	3.60986	7.03623	PRKAR2B;PKIG
negative regulation of complement activation, classical pathway (GO:0045959)	44965	0.142392	0.350972	0	0	3.60986	7.03623	C4BPA;CD46
negative regulation of fatty acid oxidation (GO:0046322)	44965	0.142392	0.350972	0	0	3.60986	7.03623	ACADVL;AKT1
negative regulation of glial cell apoptotic process (GO:0034351)	44965	0.142392	0.350972	0	0	3.60986	7.03623	PRKCA;GAS6
negative regulation of microglial cell activation (GO:1903979)	44965	0.142392	0.350972	0	0	3.60986	7.03623	NR1D1;LDLR
negative regulation of mRNA polyadenylation (GO:1900364)	44965	0.142392	0.350972	0	0	3.60986	7.03623	CDK9;SUPT5H
negative regulation of phospholipase activity (GO:0010519)	44965	0.142392	0.350972	0	0	3.60986	7.03623	ABL1;ANXA8
negative regulation of striated muscle cell apoptotic process (GO:0010664)	44965	0.142392	0.350972	0	0	3.60986	7.03623	MDK;NUPR1
peptidyl-serine autophosphorylation (GO:0036289)	44965	0.142392	0.350972	0	0	3.60986	7.03623	PINK1;MAP2K2
positive regulation of apoptotic cell clearance (GO:2000427)	44965	0.142392	0.350972	0	0	3.60986	7.03623	C3;C4A
positive regulation of aspartic-type peptidase activity (GO:1905247)	44965	0.142392	0.350972	0	0	3.60986	7.03623	EFNA1;EFNA3
positive regulation of CD4-positive, alpha-beta T cell differentiation (GO:0043372)	44965	0.142392	0.350972	0	0	3.60986	7.03623	HLA-DRA;HLA-DRB1
positive regulation of chromosome segregation (GO:0051984)	44965	0.142392	0.350972	0	0	3.60986	7.03623	CCNB1;RCC2
positive regulation of dendritic cell chemotaxis (GO:2000510)	44965	0.142392	0.350972	0	0	3.60986	7.03623	CALR;GAS6
positive regulation of early endosome to late endosome transport (GO:2000643)	44965	0.142392	0.350972	0	0	3.60986	7.03623	DAB2;RDX
positive regulation of endocytic recycling (GO:2001137)	44965	0.142392	0.350972	0	0	3.60986	7.03623	EHD2;SORL1
positive regulation of extracellular matrix disassembly (GO:0090091)	44965	0.142392	0.350972	0	0	3.60986	7.03623	IL6;FSCN1
positive regulation of fibroblast migration (GO:0010763)	44965	0.142392	0.350972	0	0	3.60986	7.03623	ITGB1;THBS1
positive regulation of isomerase activity (GO:0010912)	44965	0.142392	0.350972	0	0	3.60986	7.03623	DHX9;HNRNPU
positive regulation of membrane invagination (GO:1905155)	44965	0.142392	0.350972	0	0	3.60986	7.03623	C3;RAB31
positive regulation of myeloid cell apoptotic process (GO:0033034)	44965	0.142392	0.350972	0	0	3.60986	7.03623	MEF2C;CDKN2A
positive regulation of oligodendrocyte differentiation (GO:0048714)	44965	0.142392	0.350972	0	0	3.60986	7.03623	MDK;PTN
positive regulation of protein localization to early endosome (GO:1902966)	44965	0.142392	0.350972	0	0	3.60986	7.03623	RDX;SORL1
positive regulation of protein localization to endosome (GO:1905668)	44965	0.142392	0.350972	0	0	3.60986	7.03623	RDX;SORL1
postsynapse organization (GO:0099173)	44965	0.142392	0.350972	0	0	3.60986	7.03623	ARF1;LGMN
protein localization to microtubule (GO:0035372)	44965	0.142392	0.350972	0	0	3.60986	7.03623	HNRNPU;MAPRE1
purine ribonucleoside monophosphate catabolic process (GO:0009169)	44965	0.142392	0.350972	0	0	3.60986	7.03623	AMPD3;HPRT1
regulation of acetyl-CoA biosynthetic process from pyruvate (GO:0010510)	44965	0.142392	0.350972	0	0	3.60986	7.03623	PDK4;PDK2
regulation of acyl-CoA biosynthetic process (GO:0050812)	44965	0.142392	0.350972	0	0	3.60986	7.03623	PDK4;PDK2
regulation of CD8-positive, alpha-beta T cell proliferation (GO:2000564)	44965	0.142392	0.350972	0	0	3.60986	7.03623	HLA-A;HLA-E
regulation of chemokine-mediated signaling pathway (GO:0070099)	44965	0.142392	0.350972	0	0	3.60986	7.03623	HIF1A;ROBO1
regulation of dendritic cell chemotaxis (GO:2000508)	44965	0.142392	0.350972	0	0	3.60986	7.03623	CALR;GAS6
regulation of epithelial to mesenchymal transition involved in endocardial cushion formation (GO:1905005)	44965	0.142392	0.350972	0	0	3.60986	7.03623	ENG;TGFBR2
regulation of establishment of protein localization to mitochondrion (GO:1903747)	44965	0.142392	0.350972	0	0	3.60986	7.03623	DNAJA1;PINK1
regulation of lymphocyte apoptotic process (GO:0070228)	44965	0.142392	0.350972	0	0	3.60986	7.03623	LGALS3;BIRC7
regulation of phospholipase A2 activity (GO:0032429)	44965	0.142392	0.350972	0	0	3.60986	7.03623	AGTR1;ANXA8
regulation of positive chemotaxis (GO:0050926)	44965	0.142392	0.350972	0	0	3.60986	7.03623	KDR;VEGFA
regulation of potassium ion import (GO:1903286)	44965	0.142392	0.350972	0	0	3.60986	7.03623	WNK1;ATP1B1
regulation of protein localization to early endosome (GO:1902965)	44965	0.142392	0.350972	0	0	3.60986	7.03623	RDX;SORL1
regulation of proton transport (GO:0010155)	44965	0.142392	0.350972	0	0	3.60986	7.03623	SLC9A3R1;PHB2
regulation of response to wounding (GO:1903034)	44965	0.142392	0.350972	0	0	3.60986	7.03623	TNFRSF12A;PLAU
regulation of RNA biosynthetic process (GO:2001141)	44965	0.142392	0.350972	0	0	3.60986	7.03623	RALY;ACTN4
regulation of vascular wound healing (GO:0061043)	44965	0.142392	0.350972	0	0	3.60986	7.03623	SERPINE1;TNFAIP3
response to epinephrine (GO:0071871)	44965	0.142392	0.350972	0	0	3.60986	7.03623	KCNQ1;PRKACA
response to hepatocyte growth factor (GO:0035728)	44965	0.142392	0.350972	0	0	3.60986	7.03623	NRP1;LGMN
response to potassium ion (GO:0035864)	44965	0.142392	0.350972	0	0	3.60986	7.03623	CYP11B1;CACNA1H
self proteolysis (GO:0097264)	44965	0.142392	0.350972	0	0	3.60986	7.03623	CAPN1;LGMN
spermidine metabolic process (GO:0008216)	44965	0.142392	0.350972	0	0	3.60986	7.03623	SAT2;SRM
T cell mediated cytotoxicity (GO:0001913)	44965	0.142392	0.350972	0	0	3.60986	7.03623	EMP2;HLA-A
tRNA transcription (GO:0009304)	44965	0.142392	0.350972	0	0	3.60986	7.03623	GTF3C1;GTF3C5
vascular associated smooth muscle cell differentiation (GO:0035886)	44965	0.142392	0.350972	0	0	3.60986	7.03623	HES1;ENG
wound healing, spreading of epidermal cells (GO:0035313)	44965	0.142392	0.350972	0	0	3.60986	7.03623	COL5A1;ITGA5
protein phosphorylation (GO:0006468)	49/496	0.143171	0.352708	0	0	1.19167	2.31627	DDR1;APP;GSK3A;AMHR2;NRK;EFEMP1;AKT2;KDR;PDK4;AKT1;PRKACA;PDK2;MAP3K5;PDGFRA;IGFBP3;PRKCA;CSNK1E;PRKAB1;YWHAZ;CIT;TGFBR2;ILF3;MAPKAPK3;CSNK2B;FAM20C;SIK1;GAS6;SGK1;TRIB2;CSNK1G2;CSF1R;PKDCC;CTBP1;IRAK1;MKNK2;ABL1;PAK4;NTRK2;CSNK1A1;EIF2AK1;CDC42BPB;CDK9;PINK1;CDK6;CDK4;WNK1;TAOK2;CDK16;FGFR1
negative regulation of transcription by RNA polymerase II (GO:0000122)	66/684	0.143348	0.352961	0	0	1.16188	2.25693	CITED2;UBE2D3;ATN1;HNRNPU;ENO1;LDB2;NOC2L;RPS14;ZFP36;SIN3B;CCND1;MEF2C;PEG3;HSBP1;RPL23;NCOR2;MED25;SFPQ;IFI27;DDIT3;ERF;UBA52;NFIX;RPL10;CTBP1;MAZ;AEBP1;ZBTB4;GLIS2;DNAJB1;SDCBP;RXRA;HSF1;UBC;HES1;DMAP1;RPS27A;JAZF1;CBX5;CBX4;STAT1;NR1H2;CNBP;PDE2A;IGF2;NR0B1;NR1D1;SUPT5H;NR0B2;MEIS2;TBX3;NFATC4;SMARCA4;VEGFA;EFNA1;DAB2;ID2;ZNF219;BHLHE40;MDM2;PAF1;TAF7;HDGF;CALR;TCF3;HSPA1A
gland development (GO:0048732)	9/71	0.143769	0.353812	0	0	1.57375	3.05235	SLC9A3R1;CITED2;PRKCSH;MDK;HES1;NR0B1;TBX3;WNT4;SOD1
activation of cysteine-type endopeptidase activity involved in apoptotic process (GO:0006919)	10/81	0.145062	0.35681	0	0	1.52711	2.94822	VCP;DAP;AIFM1;ATP2A3;RPS27L;CYCS;ANP32B;S100A9;ROBO1;HSPD1
negative regulation of cellular biosynthetic process (GO:0031327)	7/52	0.147021	0.358597	0	0	1.686	3.23237	ABCA2;ACADVL;KHSRP;APOC1;AKR1C3;SIK1;WNT4
positive regulation of protein localization to cell periphery (GO:1904377)	7/52	0.147021	0.358597	0	0	1.686	3.23237	ITGB1;LGALS3;ITGA3;KIF5B;AKT1;SQSTM1;ARF6
positive regulation of protein localization to plasma membrane (GO:1903078)	7/52	0.147021	0.358597	0	0	1.686	3.23237	ITGB1;LGALS3;ITGA3;KIF5B;AKT1;SQSTM1;ARF6
protein homotetramerization (GO:0051289)	7/52	0.147021	0.358597	0	0	1.686	3.23237	GOLGA2;SHMT2;HPRT1;ALDOA;SOD2;B2M;GLS
cellular response to sterol (GO:0036315)	45001	0.148215	0.358597	0	0	2.49966	4.77208	GRAMD1B;INSIG1;CES1
dendrite self-avoidance (GO:0070593)	45001	0.148215	0.358597	0	0	2.49966	4.77208	PALLD;BSG;EMB
Golgi to endosome transport (GO:0006895)	45001	0.148215	0.358597	0	0	2.49966	4.77208	RAB14;SORT1;AP2A1
heme catabolic process (GO:0042167)	45001	0.148215	0.358597	0	0	2.49966	4.77208	GSTA1;BLVRB;HMOX1
negative regulation of cell-substrate junction organization (GO:0150118)	45001	0.148215	0.358597	0	0	2.49966	4.77208	RCC2;APOD;THBS1
negative regulation of focal adhesion assembly (GO:0051895)	45001	0.148215	0.358597	0	0	2.49966	4.77208	RCC2;APOD;THBS1
negative regulation of lyase activity (GO:0051350)	45001	0.148215	0.358597	0	0	2.49966	4.77208	GABBR2;GNAI3;PHPT1
negative regulation of natural killer cell mediated cytotoxicity (GO:0045953)	45001	0.148215	0.358597	0	0	2.49966	4.77208	HLA-B;HLA-A;HLA-E
negative regulation of receptor signaling pathway via JAK-STAT (GO:0046426)	45001	0.148215	0.358597	0	0	2.49966	4.77208	PPP2CA;SOCS3;PPP2R1A
neuron projection organization (GO:0106027)	45001	0.148215	0.358597	0	0	2.49966	4.77208	APP;ARF1;LGMN
nuclear transport (GO:0051169)	45001	0.148215	0.358597	0	0	2.49966	4.77208	NPM1;XPO1;NUTF2
porphyrin-containing compound catabolic process (GO:0006787)	45001	0.148215	0.358597	0	0	2.49966	4.77208	GSTA1;BLVRB;HMOX1
positive regulation of alpha-beta T cell proliferation (GO:0046641)	45001	0.148215	0.358597	0	0	2.49966	4.77208	HLA-A;HLA-E;TGFBR2
positive regulation of leukocyte adhesion to vascular endothelial cell (GO:1904996)	45001	0.148215	0.358597	0	0	2.49966	4.77208	IL6;IRAK1;MDK
positive regulation of vasoconstriction (GO:0045907)	45001	0.148215	0.358597	0	0	2.49966	4.77208	FGB;FGA;FGG
protein localization to endoplasmic reticulum (GO:0070972)	45001	0.148215	0.358597	0	0	2.49966	4.77208	BCAP31;HSPA5;SEC16A
regulation of ATP biosynthetic process (GO:2001169)	45001	0.148215	0.358597	0	0	2.49966	4.77208	VCP;PINK1;ENO1
regulation of cellular carbohydrate metabolic process (GO:0010675)	45001	0.148215	0.358597	0	0	2.49966	4.77208	PDK4;FOXK1;PDK2
regulation of defense response to virus (GO:0050688)	45001	0.148215	0.358597	0	0	2.49966	4.77208	DHX9;PCBP2;TNFAIP3
regulation of fatty acid oxidation (GO:0046320)	45001	0.148215	0.358597	0	0	2.49966	4.77208	ACADVL;FABP3;PDK4
regulation of interleukin-1 production (GO:0032652)	45001	0.148215	0.358597	0	0	2.49966	4.77208	ORM1;TMED10;GAS6
regulation of leukocyte activation (GO:0002694)	45001	0.148215	0.358597	0	0	2.49966	4.77208	CD74;MIF;PJA2
regulation of Rac protein signal transduction (GO:0035020)	45001	0.148215	0.358597	0	0	2.49966	4.77208	STMN3;GABARAP;ARF6
regulation of systemic arterial blood pressure (GO:0003073)	45001	0.148215	0.358597	0	0	2.49966	4.77208	GSK3A;KLK1;ADM
regulation of systemic arterial blood pressure by hormone (GO:0001990)	45001	0.148215	0.358597	0	0	2.49966	4.77208	ACE2;AGTR1;ECE1
response to organophosphorus (GO:0046683)	45001	0.148215	0.358597	0	0	2.49966	4.77208	VGF;STAT1;DUOX2
sphingolipid catabolic process (GO:0030149)	45001	0.148215	0.358597	0	0	2.49966	4.77208	ASAH1;SMPD1;ENPP2
transepithelial transport (GO:0070633)	45001	0.148215	0.358597	0	0	2.49966	4.77208	SLC23A2;ABCB1;RHCG
protein localization to membrane (GO:0072657)	21/195	0.150399	0.363695	0	0	1.30975	2.48127	TESC;SEC16A;RDX;AP3D1;EMP2;PTN;ATP1B1;RAB11A;MRAP;EHD2;TM9SF1;SLC9A3R1;PACS2;RAB34;BSG;TSPAN17;TMED2;RAB38;GAS6;AGRN;S100A10
positive regulation of cysteine-type endopeptidase activity (GO:2001056)	8/62	0.150815	0.364328	0	0	1.60588	3.03784	BCAP31;ASPH;PDCD6;ARL6IP5;CYCS;CTSD;MAP3K5;LGMN
stress-activated MAPK cascade (GO:0051403)	8/62	0.150815	0.364328	0	0	1.60588	3.03784	ZFP36;IRAK1;UBC;TAOK2;RPS27A;UBA52;MAP3K5;ZFP36L1
phosphorylation (GO:0016310)	40/400	0.152233	0.367251	0	0	1.20716	2.27229	APP;GSK3A;AMHR2;CTBP1;NRK;HK1;IRAK1;MKNK2;ABL1;PGK1;PDK4;AKT1;PRKACA;PDK2;MAP3K5;PAK4;CSNK1A1;IGFBP3;PRKCA;CDC42BPB;CSNK1E;PRKAB1;YWHAZ;TGFBR2;CDK9;GNPTG;ILF3;PINK1;CDK6;CDK4;WNK1;TAOK2;FAM20C;SIK1;GAS6;SGK1;TRIB2;CSNK1G2;CDK16;FGFR1
DNA synthesis involved in DNA repair (GO:0000731)	6/43	0.152258	0.367251	0	0	1.75733	3.30762	VCP;POLD2;UBC;ISG15;RPS27A;UBA52
positive regulation of leukocyte mediated cytotoxicity (GO:0001912)	6/43	0.152258	0.367251	0	0	1.75733	3.30762	HLA-B;HLA-DRA;HLA-A;PVR;HLA-DRB1;HLA-E
regulation of cell death (GO:0010941)	12/102	0.152577	0.367833	0	0	1.44587	2.71837	BNIP3L;LRPAP1;BNIP3;AKR1C3;HBB;SNCG;TXNDC12;DHCR24;CD36;CLU;MT3;HSPA1A
negative regulation of supramolecular fiber organization (GO:1902904)	9/72	0.152778	0.368129	0	0	1.54868	2.90962	HSPA8;TPX2;MID1IP1;STMN1;APOE;MAPRE1;PFN1;CLU;LDLR
positive regulation of transmembrane receptor protein serine/threonine kinase signaling pathway (GO:0090100)	11/92	0.153348	0.369127	0	0	1.4725	2.76101	CDKN1C;SDCBP;TWSG1;DAB2;HSP90AB1;CITED2;GDF15;CSNK2B;INHA;THBS1;ENG
Wnt signaling pathway (GO:0016055)	11/92	0.153348	0.369127	0	0	1.4725	2.76101	PORCN;NXN;CSNK1A1;UBC;CTNNB1;CSNK1E;RPS27A;UBA52;CSNK1G2;WLS;WNT4
positive regulation of cytoskeleton organization (GO:0051495)	10/82	0.153497	0.369299	0	0	1.50581	2.822	CDC42;NRP1;DYNC1H1;BIN1;NUP62;LMOD1;ABL1;SYNPO;PFN1;ARF6
defense response to virus (GO:0051607)	15/133	0.154584	0.371726	0	0	1.37882	2.57429	IFITM3;BNIP3L;IFITM1;STAT1;BNIP3;MX1;IFI6;ISG15;PHB2;RNASE1;BST2;IL6;IFI27;OAS3;DDIT4
negative regulation of blood vessel endothelial cell migration (GO:0043537)	5/34	0.156	0.371791	0	0	1.86814	3.47082	MEF2C;CSNK2B;MMRN2;APOE;THBS1
organelle disassembly (GO:1903008)	5/34	0.156	0.371791	0	0	1.86814	3.47082	GOLGA2;VCP;TEX264;KIF5B;DENR
positive regulation of DNA binding (GO:0043388)	5/34	0.156	0.371791	0	0	1.86814	3.47082	HMGB2;HES1;EDF1;TXN;NME1
protein destabilization (GO:0031648)	5/34	0.156	0.371791	0	0	1.86814	3.47082	GSN;MDM2;RAD23A;NR1D1;SERF2
response to steroid hormone (GO:0048545)	5/34	0.156	0.371791	0	0	1.86814	3.47082	ABCA2;WBP2;ABHD2;ATP1A1;THBS1
synaptic vesicle recycling (GO:0036465)	5/34	0.156	0.371791	0	0	1.86814	3.47082	CANX;SNCG;PIP5K1C;SYT7;VAMP2
3'-phosphoadenosine 5'-phosphosulfate metabolic process (GO:0050427)	45041	0.156341	0.371791	0	0	2.06353	3.82932	SLC26A2;ABHD14B;PAPSS2;SULT2A1
acylglycerol homeostasis (GO:0055090)	45041	0.156341	0.371791	0	0	2.06353	3.82932	SCARB1;MLXIPL;APOE;ANGPTL4
endosome transport via multivesicular body sorting pathway (GO:0032509)	45041	0.156341	0.371791	0	0	2.06353	3.82932	LAPTM4B;VCP;SORT1;CHMP1A
organophosphate ester transport (GO:0015748)	45041	0.156341	0.371791	0	0	2.06353	3.82932	SCARB1;NPC2;ABCA3;LDLR
outflow tract septum morphogenesis (GO:0003148)	45041	0.156341	0.371791	0	0	2.06353	3.82932	NRP1;ROBO1;TGFBR2;ENG
peptide catabolic process (GO:0043171)	45041	0.156341	0.371791	0	0	2.06353	3.82932	GGT5;ANPEP;ECE1;TPP1
positive regulation of ERBB signaling pathway (GO:1901186)	45041	0.156341	0.371791	0	0	2.06353	3.82932	NUP62;AKT1;ARAP1;AGT
positive regulation of lipid metabolic process (GO:0045834)	45041	0.156341	0.371791	0	0	2.06353	3.82932	MLXIPL;EEF1A2;AKT1;APOE
positive regulation of peptidyl-threonine phosphorylation (GO:0010800)	45041	0.156341	0.371791	0	0	2.06353	3.82932	APP;CALM3;CALM1;CALM2
receptor signaling pathway via STAT (GO:0097696)	45041	0.156341	0.371791	0	0	2.06353	3.82932	STAT5A;STAT5B;STAT1;STAT6
regulation of heterotypic cell-cell adhesion (GO:0034114)	45041	0.156341	0.371791	0	0	2.06353	3.82932	FGB;FGA;WNK1;FGG
regulation of interferon-alpha production (GO:0032647)	45041	0.156341	0.371791	0	0	2.06353	3.82932	PTPRS;DHX9;STAT1;HSPD1
regulation of neutrophil chemotaxis (GO:0090022)	45041	0.156341	0.371791	0	0	2.06353	3.82932	MPP1;CD74;MDK;RAC1
regulation of ryanodine-sensitive calcium-release channel activity (GO:0060314)	45041	0.156341	0.371791	0	0	2.06353	3.82932	CALM3;PRKACA;CALM1;CALM2
regulation of spindle assembly (GO:0090169)	45041	0.156341	0.371791	0	0	2.06353	3.82932	DYNC1H1;CHMP1A;HNRNPU;HSPA1A
RNA splicing, via transesterification reactions (GO:0000375)	45041	0.156341	0.371791	0	0	2.06353	3.82932	SF3B4;SF3B3;PRPF6;KHSRP
cellular response to organic substance (GO:0071310)	14/123	0.156713	0.372488	0	0	1.39302	2.58174	CSF1R;STAT5B;AMHR2;IGFBP5;SHC1;CACNA1H;TGFBR2;CDK9;NDOR1;KHSRP;CYP11B1;ARL6IP5;CYP1B1;CTNNB1
positive regulation of phagocytosis (GO:0050766)	7/53	0.157846	0.374804	0	0	1.64926	3.04476	C3;C4A;RAB31;LMAN2;CYBA;CALR;GAS6
regulation of DNA replication (GO:0006275)	7/53	0.157846	0.374804	0	0	1.64926	3.04476	TSPYL2;PPP2CA;PPP2R1A;DHX9;BRPF3;NUCKS1;S100A11
regulation of neuron projection development (GO:0010975)	18/165	0.159336	0.378154	0	0	1.32843	2.43998	NTRK2;NDRG4;GSK3A;PTPRS;PTN;MT3;MDK;CFL1;NCS1;KIF13B;AKT1;PLXNB2;SPOCK1;APOE;FKBP4;PDLIM5;S100A9;ITM2C
cellular component assembly (GO:0022607)	27/261	0.160747	0.381054	0	0	1.25253	2.28952	ARL6IP1;GPAA1;SLC2A1;WASL;NOC2L;ACTB;ACTG1;CDC42;SLC9A3R1;RBBP4;PPP2R1A;HAS1;REPS2;PLS3;HES1;RAC1;CD74;FGA;GSN;ABCA3;YWHAZ;FSCN1;MDM2;RHOU;LCP1;GAS6;VAMP2
cell cycle G1/S phase transition (GO:0044843)	8/63	0.1608	0.381054	0	0	1.57659	2.88137	PPP6C;KHDRBS1;CDC34;CDK6;CCND1;NASP;CDKN2A;CDK4
organonitrogen compound catabolic process (GO:1901565)	8/63	0.1608	0.381054	0	0	1.57659	2.88137	GNPDA1;TST;ANPEP;ENPP2;TPP1;CYP3A4;RENBP;TXN2
positive regulation of peptidyl-serine phosphorylation (GO:0033138)	11/93	0.161497	0.382515	0	0	1.45446	2.65187	APP;HSP90AA1;IL6;PINK1;HSP90AB1;TFRC;AKT1;MIF;TXN;GAS6;VEGFA
regulation of hydrolase activity (GO:0051336)	9/73	0.162056	0.383647	0	0	1.5244	2.77412	NTRK2;RDX;STMN3;PLXNA1;PLXNB2;NGEF;SERPINA5;VAV2;SOD1
defense response to symbiont (GO:0140546)	14/124	0.163786	0.387548	0	0	1.38028	2.49719	IFITM3;BNIP3L;IFITM1;STAT1;BNIP3;MX1;IFI6;ISG15;RNASE1;BST2;IL6;IFI27;OAS3;DDIT4
[truncated: 2,731 more rows]

## Sheet: GO Molecular Function 2021
Term	Overlap	P-value	Adjusted P-value	Old P-value	Old Adjusted P-value	Odds Ratio	Combined Score	Genes
RNA binding (GO:0003723)	298/1406	6.56906e-54	5.82019e-51	0	0	3.3185	406.375	EIF4A2;RPL4;EIF4A1;RPL5;RPL30;RPL3;TFRC;RPL32;RPL31;RPL34;HNRNPU;C4BPA;ENO1;NOC2L;RPL8;MKI67;RPL6;RPS15;LGALS3;RPS14;RPS17;LGALS1;RPS16;PSMD4;RAVER1;SNRPD2;TRIM28;RPL18A;RPS19;RPS18;PEG10;RPL36;LONP1;RPL35;RPL38;DENR;UBAP2L;RPL37;RPS11;RPS10;RPS13;RPS12;DDX17;SRRM2;SRRM3;ACTN1;RPL23;RPL22;CIRBP;ACTN4;CSNK1E;HLA-A;SND1;SLPI;EWSR1;ZC3H11A;SUB1;RPL24;FLYWCH2;RPL27;RPL26;RPL29;PFN1;RPL28;SLBP;DHX9;RP…
cadherin binding (GO:0045296)	82/322	3.90063e-20	1.72798e-17	0	0	3.83431	171.357	ITGB1;YWHAE;HSP90AB1;YWHAB;RPL34;HDLBP;ENO1;PTPRH;BZW1;RPL6;GOLGA2;GOLGA3;RPL7A;KIF5B;BSG;KDR;EFHD2;CLIC1;SPTAN1;TMPO;SH3GL1;ANXA2;AHSA1;RANGAP1;YWHAZ;SND1;EEF1G;EEF1D;CDH11;FSCN1;RPL24;PLIN3;MYH9;TAGLN2;PFN1;RPL29;TLN1;ALDOA;CD46;MAPRE1;PLEC;LRRC59;AHNAK;SLC3A2;PPL;NDRG1;PDLIM1;DNAJB1;LDHA;LARP1;PUF60;PCBP1;PRDX1;EIF4H;SFN;FLNB;CCT8;RPL15;RPS2;PDLIM5;YKT6;S100A11;SNX5;PAK4;HSPA8;HSPA5;STAT1;RDX;…
mRNA binding (GO:0003729)	60/263	8.14379e-13	2.40513e-10	0	0	3.27894	91.2737	EIF4A1;RPL5;HDLBP;HNRNPU;ELAVL1;RPS14;PTBP1;ZFP36;SNRNP70;KHSRP;RPL35;DENR;RPS13;ZNF385A;SRRM2;SRRM3;RPS7;PABPC4;RPS5;CIRBP;RPL13A;CARHSP1;SLPI;ZC3H11A;NCL;RPL26;PABPC1;SLBP;KHDRBS1;RBM47;RBM8A;DHX9;SHMT2;ZFP36L1;LARP1;PCBP1;PCBP2;RPS3;RPS2;CCT5;HNRNPA0;RPL41;CNBP;EIF2S2;SUPT5H;HNRNPAB;HNRNPL;HNRNPM;NUDT21;HNRNPK;CSDC2;HNRNPA2B1;SERBP1;RNPS1;CALR;HNRNPC;TARDBP;LSM14A;RBMX;EIF3A
ubiquitin-like protein ligase binding (GO:0044389)	59/282	5.54096e-11	1.22732e-08	0	0	2.93008	69.1976	YWHAE;RPL5;GPI;HSP90AB1;AUP1;CLU;ACTG1;LAPTM4B;MAP1LC3B;TUBA1B;UCHL1;TRIM28;SUMO3;SUMO2;PRKACA;GABARAPL1;HSP90AA1;TPI1;RPL23;TUBB;YWHAZ;SCAMP3;UQCRC1;TXNIP;TMBIM6;FATE1;TRIB2;UBA52;SQSTM1;VCP;ABCB1;HM13;RPL11;NEDD8;HIF1A;GABARAP;HSPD1;CCNB1;POLR2A;PRKAR2B;PCBP2;UBC;TNFRSF14;CKB;RPS27A;HSPA8;HSPA5;XRCC5;STAT1;UBE2C;ISG15;PA2G4;PRDX6;DNAJA1;PINK1;MDM2;CALR;LTBR;HSPA1A
ubiquitin protein ligase binding (GO:0031625)	55/265	3.39431e-10	6.01472e-08	0	0	2.89551	63.133	YWHAE;RPL5;GPI;HSP90AB1;AUP1;CLU;ACTG1;LAPTM4B;MAP1LC3B;TUBA1B;UCHL1;TRIM28;SUMO2;PRKACA;GABARAPL1;HSP90AA1;TPI1;RPL23;TUBB;YWHAZ;SCAMP3;UQCRC1;TXNIP;TMBIM6;FATE1;TRIB2;UBA52;SQSTM1;VCP;ABCB1;HM13;RPL11;NEDD8;HIF1A;GABARAP;HSPD1;POLR2A;PRKAR2B;PCBP2;UBC;TNFRSF14;CKB;RPS27A;HSPA8;HSPA5;XRCC5;ISG15;PA2G4;PRDX6;DNAJA1;PINK1;MDM2;CALR;LTBR;HSPA1A
protein kinase binding (GO:0019901)	82/506	7.31844e-09	1.08069e-06	0	0	2.14826	40.2431	ITGB1;TOP2A;GSK3A;TFRC;PRKCSH;PEBP1;HSPB1;AP2A1;DUSP16;ELAVL1;ACTB;GOLGA2;PPP1CC;GYS1;ZFP36;CCND3;RPS19;CCND1;KIF13B;RAC1;PRKACA;YWHAG;DUSP5;HSP90AA1;FBXW5;RPS7;DUSP1;PGAM1;RPS6;EMP2;RHOF;PRKAB1;MAPK8IP3;YWHAZ;DUSP6;PJA2;CIT;RHOB;EEF1A1;MAPKAPK3;KCNQ1;EEF1A2;CKS2;SIK1;VDAC1;MAPRE1;SQSTM1;TRIB2;KHDRBS1;DCTN2;SHC1;MAPKAP1;GSTP1;MVP;PTN;HIF1A;ZBTB4;PRDX3;CDC42;FAM83H;CCNB1;IRAK1;PRKAR2B;HSF1;RPS3;AB…
mRNA 3'-UTR binding (GO:0003730)	25/85	1.90231e-08	2.40779e-06	0	0	4.56109	81.0852	RPL5;HNRNPU;ELAVL1;ZFP36L1;ZFP36;LARP1;KHSRP;ZNF385A;CCT5;HNRNPA0;RPL41;RPS7;CPSF1;PABPC4;CIRBP;NUDT21;CARHSP1;ILF3;CSDC2;HNRNPA2B1;SERBP1;RNPS1;PABPC1;HNRNPC;TARDBP
ubiquitin ligase inhibitor activity (GO:1990948)	45115	2.27208e-07	2.35812e-05	0	0	76.0528	1163.41	RPS15;RPL5;RPS7;RPL23;RPL11;RPS20;RPL37
purine ribonucleoside triphosphate binding (GO:0035639)	72/460	2.44321e-07	2.35812e-05	0	0	2.05269	31.2518	ARF4;ARF1;HSP90AB1;HNRNPU;SMC4;TUBA1B;TUBA1A;TUBB3;GUK1;AKT2;PAPOLA;LONP1;PDK4;AKT1;RAC1;PDK2;MAP3K5;TGM2;HSP90AA1;TUBB;RHOF;NME1;RHOB;DNM2;MSH6;EEF1A1;PSMA6;ACLY;RAB31;OAS3;SCG5;MYH9;RAB38;SIK1;RHOU;ARF5;ABCG1;ARF6;RAB7A;PRPS2;PDXK;ABCB1;DHX9;RRAD;ARL1;ARL2;ATP1A1;CDC42;MKNK2;ABL1;PGK1;GBP1;GBP4;ABCA2;HSPA8;EIF2B2;HSPA5;HSPA4;MYO9B;CDC42BPB;GLUD1;PPP5C;PFKL;PINK1;CDK6;RAB14;WNK1;UBA2;PFKM;PFKP;R…
kinase binding (GO:0019900)	72/461	2.66154e-07	2.35812e-05	0	0	2.0473	30.9945	BTG1;HSP90AB1;TFRC;PEBP1;HSPB1;AP2A1;ELAVL1;ACTB;GOLGA2;LAPTM4B;PPP1CC;GYS1;ZFP36;CCND3;RPS19;CCND1;KIF13B;RAC1;PRKACA;FBXW5;RPS7;PGAM1;RPS6;EMP2;RAD23A;RHOF;PRKAB1;YWHAZ;CIT;RHOB;EEF1A1;CDC37;EEF1A2;CKS2;SIK1;VDAC1;ATF5;MAPRE1;SQSTM1;DCTN2;SHC1;MAPKAP1;MVP;PTN;HIF1A;ZBTB4;PRDX3;CDC42;FAM83H;CCNB1;POLR2A;IRAK1;HSF1;RPS3;UBQLN1;HNRNPA0;NEK9;NPM1;GSN;CDKN2A;RCC2;EEF2;TPX2;PFKL;PIK3IP1;PRC1;WNK1;CTN…
protein heterodimerization activity (GO:0046982)	38/188	3.59547e-07	2.89599e-05	0	0	2.78115	41.2679	ITGB1;TOP2A;YWHAE;EPAS1;NOLC1;AHR;ATP1A1;PHB2;HIF1A;PPP2CA;SDCBP;IRAK1;PPP2R1A;HSF1;MCL1;YWHAH;GABBR2;MEF2C;TPM4;ITGA3;TPM2;ALG2;CYBA;ATP1B1;SUPT5H;USF2;MLXIPL;NR4A1;DDIT3;BHLHE40;AGTR1;UBA2;TAF7;TCF3;P4HB;SAE1;ABCG1;RAN
metal ion binding (GO:0046872)	77/517	7.18766e-07	5.30689e-05	0	0	1.93616	27.3884	TOP2A;SPARC;PDCD6;CCDC47;MT1X;CALB2;MT2A;DNER;NCS1;PAPOLA;EFHD2;ENPP2;SDF4;ANXA8;CAPN1;MAP3K5;IDH3A;TGM2;ANXA2;TPM4;ANXA4;TESC;IGFBP3;ANXA5;NME1;MSH6;PCP4;RCN1;ASPH;PPA1;CANX;CDH11;RGN;MT1F;MT1G;S100A4;SIK1;HPRT1;LCP1;MAN1B1;TKT;S100A9;MT1E;PDXK;THBS1;HSP90B1;S100A13;ABL1;MAN1C1;SPOCK1;APOE;SLC25A23;S100A11;DUOX2;S100A10;GSN;HSPA5;PDE2A;CDC42BPB;MT3;SYT7;BAIAP3;PINK1;APEX1;CALU;NUCB1;UBA2;CALM3;E…
ubiquitin-protein transferase inhibitor activity (GO:0055105)	45116	9.47147e-07	6.45517e-05	0	0	38.0243	527.39	RPS15;RPL5;RPS7;RPL23;RPL11;RPS20;RPL37
endopeptidase inhibitor activity (GO:0004866)	25/115	9.20717e-06	0.000582683	0	0	3.03573	35.2008	APP;SERPINA3;ITIH4;SERPINA1;SERPINE2;SERPINE1;CST5;SERPINA5;CST3;PCSK1N;SERPINH1;TIMP2;SPOCK1;TIMP1;A2M;ANXA2;SPINK6;RENBP;AGT;BST2;SLPI;BIN1;SERPING1;BIRC7;GAPDH
protease binding (GO:0002020)	25/118	1.47806e-05	0.000873041	0	0	2.93732	32.6694	ITGB1;VCP;SERPINA1;SERPINE1;TNFAIP3;SERPINA5;CST3;PSAP;UBC;TIMP2;TIMP1;A2M;LDLR;NTRK2;ANXA2;VWF;RHBDD2;ITGA3;AMFR;FN1;RAD23A;COL1A1;PINK1;COL1A2;BIN1
mRNA 5'-UTR binding (GO:0048027)	45224	1.82659e-05	0.00101147	0	0	7.2505	79.1064	RPL5;RPS14;RPL41;LARP1;RPS7;SHMT2;NCL;RPL26;CCT5;RPS13
translation initiation factor activity (GO:0003743)	13/41	2.00342e-05	0.00104413	0	0	5.05488	54.684	EIF4A2;EIF4A1;EIF2B2;EIF2S2;EIF2S1;EIF3M;EIF3K;EIF3L;EIF3G;EIF3H;EIF3E;EIF3A;EIF3B
adenyl ribonucleotide binding (GO:0032559)	48/306	2.24325e-05	0.00110418	0	0	2.04266	21.8667	PRPS2;PDXK;ABCB1;HSP90AB1;DHX9;HNRNPU;ATP1A1;HMGCR;SMC4;GUK1;AKT2;MKNK2;LONP1;PDK4;PAPOLA;ABL1;PGK1;ME1;AKT1;PDK2;MAP3K5;ABCA2;HSPA8;HSP90AA1;EIF2B2;HSPA5;HSPA4;PDE2A;MYO9B;CDC42BPB;APRT;NME1;MSH6;GLUD1;ACLY;PPP5C;PFKL;PINK1;CDK6;WNK1;OAS3;UBA2;MYH9;SIK1;PFKM;ABCG1;PFKP;HSPA1A
rRNA binding (GO:0019843)	13/42	2.67805e-05	0.00124882	0	0	4.88031	51.3791	RPL5;RPS9;RPL12;RPL23;RPS5;RPL11;RPLP0;CIRBP;RPS14;TST;RPS3;MDM2;RPS13
oxidoreductase activity, acting on the CH-OH group of donors, NAD or NADP as acceptor (GO:0016616)	20/87	2.99993e-05	0.00131953	0	0	3.25662	33.9156	CBR1;HIBADH;ADH1C;HSD3B2;ADH1B;MDH2;AKR1C3;HSD17B4;HMGCR;PGD;DHRS2;ADH5;HADHB;LDHB;GRHPR;LDHA;BDH2;RDH11;ME1;HADH
MHC class II protein complex binding (GO:0023026)	45155	3.12755e-05	0.00131953	0	0	9.65901	100.19	YWHAE;CD74;HSPA8;HSP90AA1;HSP90AB1;HLA-DRA;ATP1B1;HLA-DRB1
calcium ion binding (GO:0005509)	52/348	4.0296e-05	0.00162283	0	0	1.92943	19.5244	SPARC;PDCD6;CCDC47;CALB2;DNER;NCS1;ENPP2;EFHD2;SDF4;ANXA8;CAPN1;TGM2;ANXA2;TPM4;ANXA4;TESC;ANXA5;PCP4;RCN1;ASPH;CANX;CDH11;RGN;S100A4;LCP1;MAN1B1;TKT;S100A9;THBS1;HSP90B1;S100A13;MAN1C1;SPOCK1;SLC25A23;S100A11;DUOX2;S100A10;GSN;HSPA5;SYT7;BAIAP3;CALU;NUCB1;CALM3;ESYT2;CALR;ESYT1;CALM1;AGRN;CALM2;TPT1;CD320
NAD binding (GO:0051287)	45227	5.79221e-05	0.00219272	0	0	6.04109	58.9394	GLUD1;GRHPR;BDH2;ALDH1B1;ALDH2;CTBP1;NNT;ALDH1A1;ME1;HADH
disordered domain specific binding (GO:0097718)	45192	5.93965e-05	0.00219272	0	0	6.98778	68	HSP90AA1;HSP90AB1;FN1;MDM2;CALM3;CALM1;CALM2;GAPDH;HSPA1A
protein homodimerization activity (GO:0042803)	82/636	7.89825e-05	0.00278036	0	0	1.6322	15.4183	TOP2A;HSP90AB1;TFRC;HSPB6;PDCD6;SPPL2B;HSPB1;ECE1;ENO1;AHR;PHB2;ELAVL1;CHMP1A;AKT1;B2M;PDK2;MAP3K5;BNIP3L;PDGFRA;HSP90AA1;TPI1;TPM4;HMGCS1;TESC;TPM2;ACTN1;ACTN4;MSH6;ALDH3A2;OXA1L;SFPQ;DDIT3;MYH9;MVD;TKT;ABCG1;PRPS2;CSF1R;PDXK;SHMT2;HM13;HSD17B4;TXN;ZBTB4;SRM;TYMP;IRAK1;PSAP;S100A13;HMOX1;HES1;APOE;GBP1;S100A11;GBP4;S100A10;MCL1;NTRK2;NPM1;STAT1;GDF15;EIF2AK1;BNIP3;PDE2A;NR0B1;MYO9B;COQ9;NR0B2;US…
ATP binding (GO:0005524)	43/278	8.15907e-05	0.00278036	0	0	2.00544	18.8788	PRPS2;PDXK;ABCB1;HSP90AB1;DHX9;HNRNPU;ATP1A1;SMC4;GUK1;AKT2;MKNK2;LONP1;PDK4;PAPOLA;ABL1;PGK1;AKT1;PDK2;MAP3K5;ABCA2;HSPA8;HSP90AA1;EIF2B2;HSPA5;HSPA4;MYO9B;CDC42BPB;NME1;MSH6;ACLY;PPP5C;PFKL;PINK1;CDK6;WNK1;OAS3;UBA2;MYH9;SIK1;PFKM;ABCG1;PFKP;HSPA1A
double-stranded RNA binding (GO:0003725)	17/73	9.7731e-05	0.00320703	0	0	3.30793	30.5431	EIF4A1;HSP90AB1;TFRC;DHX9;ACTN1;HNRNPU;ADAR;SLC3A2;ELAVL1;ILF2;HSPD1;TUBA1B;ILF3;OAS3;EIF4H;VIM;EIF4B
ADP binding (GO:0043531)	45196	0.000249658	0.00789989	0	0	5.43375	45.0752	MSH6;GLUD1;PPP5C;LONP1;ME1;PGK1;MYH9;MYO9B;ABCG1
guanyl ribonucleotide binding (GO:0032561)	34/214	0.000260426	0.00795645	0	0	2.06525	17.0449	ARF4;ARF1;RAB5B;RRAD;GNAI3;ARL1;ARL2;CDC42;TUBA1B;TUBA1A;TUBB3;RAC1;GBP1;GBP4;TGM2;EIF2B2;TUBB;PDE2A;NME2;RHOF;NME1;RHOB;DNM2;EEF1A1;GLUD1;RAB31;RAB14;SCG5;RHOU;RAB38;ARF5;RAN;ARF6;RAB7A
mRNA 3'-UTR AU-rich region binding (GO:0035925)	45160	0.000280073	0.0082715	0	0	6.20767	50.7816	NUDT21;ILF3;ZFP36;CPSF1;KHSRP;ELAVL1;ZFP36L1;HNRNPA0
tau protein binding (GO:0048156)	11/40	0.000355269	0.0101538	0	0	4.12458	32.76	PPP2CA;GSK3A;HSP90AA1;PPP5C;HSP90AB1;BIN1;TAOK2;APOE;CLU;ACTB;LGMN
aldehyde dehydrogenase (NAD+) activity (GO:0004029)	45090	0.000370058	0.010246	0	0	9.30402	73.519	ALDH3A2;ALDH4A1;ALDH1B1;ALDH2;ALDH1A1;ADH5
serine-type endopeptidase inhibitor activity (GO:0004867)	14/60	0.000385245	0.0103432	0	0	3.31228	26.0399	APP;SERPINA3;SERPINA1;SERPINE2;ANXA2;SPINK6;SERPINE1;AGT;SERPINA5;SLPI;SERPINH1;SERPING1;SPOCK1;A2M
low-density lipoprotein particle receptor binding (GO:0050750)	45161	0.000397769	0.0103654	0	0	5.79351	45.3611	DNAJA1;LRPAP1;AP2A1;APOE;CLU;HSPG2;AP2M1;HSP90B1
RNA polymerase binding (GO:0070063)	45125	0.000422524	0.0106959	0	0	6.91012	53.6865	ZFP36;PABPN1;DHX9;BIN1;STOM;ANP32B;PPIB
Hsp90 protein binding (GO:0051879)	10/35	0.000468377	0.0115273	0	0	4.34792	33.3322	STIP1;PPP5C;PTGES3;HSF1;KDR;RPS3;AHSA1;AHR;HIF1A;GBP1
GTP binding (GO:0005525)	30/189	0.000591079	0.0141539	0	0	2.06037	15.3159	ARF4;ARF1;RRAD;ARL1;ARL2;CDC42;TUBA1B;TUBA1A;TUBB3;RAC1;GBP1;GBP4;TGM2;EIF2B2;TUBB;RHOF;DNM2;NME1;RHOB;EEF1A1;GLUD1;RAB31;RAB14;SCG5;RAB38;RHOU;ARF5;RAN;ARF6;RAB7A
C3HC4-type RING finger domain binding (GO:0055131)	45022	0.000666055	0.0155296	0	0	21.6896	158.641	DNAJA1;HSPA8;PINK1;HSPA1A
poly-pyrimidine tract binding (GO:0008187)	45163	0.000752974	0.0167364	0	0	5.11136	36.7582	KHDRBS1;PTBP1;U2AF2;HNRNPH1;PABPC4;HNRNPU;HNRNPC;PABPC1
Tat protein binding (GO:0030957)	45056	0.000755593	0.0167364	0	0	10.8494	77.9858	DNAJA1;GABARAPL1;NPM1;ACTB;SMARCA4
aldehyde dehydrogenase [NAD(P)+] activity (GO:0004030)	45092	0.000930755	0.0201134	0	0	7.23567	50.5014	ALDH3A2;ALDH4A1;ALDH1B1;ALDH2;ALDH3B1;ALDH1A1
single-stranded RNA binding (GO:0003727)	11/45	0.00105328	0.0222193	0	0	3.51706	24.1124	PTBP1;ILF3;DHX9;U2AF2;CNBP;HNRNPF;EIF4H;LONP1;HNRNPU;HNRNPA1;EIF4B
fibroblast growth factor binding (GO:0017134)	45128	0.00123151	0.0253749	0	0	5.42849	36.3682	RPS19;GPC1;S100A13;RPS2;THBS1;GLG1;FGFR1
transcription coregulator binding (GO:0001221)	12/53	0.00130901	0.0261244	0	0	3.1824	21.1263	CDK9;MED25;CTBP1;RPL23;USP11;EHMT1;WIZ;CTNNB1;HDGF;AHR;NR1D1;CIT
glutathione transferase activity (GO:0004364)	45165	0.00132686	0.0261244	0	0	4.57282	30.2947	GSTA4;GSTP1;GSTA2;GSTA1;MGST1;GSTT2;MGST2;GSTT1
RNA polymerase II-specific DNA-binding transcription factor binding (GO:0061629)	29/190	0.0013576	0.0261486	0	0	1.96555	12.9766	BEX1;DHX9;ATN1;HSPB1;LDB2;ELK1;HIF1A;ACTB;RXRA;HES1;DMAP1;GABARAPL1;NPM1;CDKN2A;STAT1;ANXA4;NR0B1;ACTN4;TBX3;SMARCA4;NCOR2;DNAJA1;PSMA6;IFI27;ID2;BHLHE40;TADA3;CTNNB1;TCF3
heme binding (GO:0020037)	17/91	0.0014849	0.0279919	0	0	2.50083	16.2864	SLC48A1;CYB5B;CYB5A;STEAP4;EIF2AK1;CYP51A1;HBB;NR1D1;CYP17A1;HEBP1;CYP27A1;CYP21A2;CYP11A1;CYP11B1;CYP1B1;HMOX1;CYCS
peptidase activator activity (GO:0016504)	45129	0.00167552	0.0309273	0	0	5.06631	32.382	PSENEN;VCP;PINK1;PCOLCE2;PSME1;PSME2;PCOLCE
lipoprotein particle receptor binding (GO:0070325)	45166	0.00172142	0.031126	0	0	4.34394	27.6475	DNAJA1;LRPAP1;AP2A1;APOE;CLU;HSPG2;AP2M1;HSP90B1
ribosome binding (GO:0043022)	11/48	0.00185389	0.032851	0	0	3.23136	20.3268	SEC61A1;OXA1L;NCLN;TMEM147;EIF6;CCDC47;SERBP1;SEC61B;EEF2;EIF2S1;NOMO1
low-density lipoprotein particle binding (GO:0030169)	45094	0.00198577	0.0338345	0	0	5.91944	36.8293	SCARB1;STAB1;CD36;SORL1;THBS1;LDLR
ribosomal small subunit binding (GO:0043024)	45094	0.00198577	0.0338345	0	0	5.91944	36.8293	NPM1;LARP1;EIF4H;EIF4B;NME1;UNG
nucleoside-triphosphatase activity (GO:0017111)	38/278	0.00222734	0.0372345	0	0	1.7296	10.5626	RAB5B;VCP;SAR1A;DHX9;GNAI3;ARL1;ARL2;CLU;EFTUD2;CDC42;RUVBL2;ARHGDIB;RAC1;GBP1;GBP4;HSP90AA1;TOR1A;ABCA3;MX1;RHOF;EEF2;RAB11A;RHOB;DNM2;EEF1A1;MYL6;RAB31;RAB14;GNB2;EEF1A2;GNB1;GNAS;MYH9;RHOU;RAB38;RAN;RAB7A;HSPA1A
nuclear receptor binding (GO:0016922)	20/120	0.00253568	0.0416039	0	0	2.17799	13.0185	STAT5B;WBP2;STAT1;DDX54;NR0B1;ACTN4;PHB2;HIF1A;SMARCA4;NCOR2;NR4A1;MED25;PRPF6;RXRA;TADA3;CTNNB1;TAF7;PRAME;CALR;YWHAH
peptidyl-proline 4-dioxygenase activity (GO:0031545)	45024	0.00270558	0.0430161	0	0	10.8436	64.1121	EGLN1;P4HA1;P4HA2;P4HB
cadherin binding involved in cell-cell adhesion (GO:0098641)	45095	0.0027674	0.0430161	0	0	5.42586	31.9575	PDLIM1;ANXA2;PDLIM5;S100A11;PPP1CA;PAK4
DNA polymerase binding (GO:0070182)	45095	0.0027674	0.0430161	0	0	5.42586	31.9575	HSP90AA1;HSP90AB1;PTGES3;LONP1;CDK2AP1;SMARCA4
lipoprotein particle binding (GO:0071813)	45131	0.00292706	0.0436083	0	0	4.46979	26.0756	SCARB1;STAB1;CD36;SORL1;THBS1;LDLR;HSPD1
transforming growth factor beta binding (GO:0050431)	45131	0.00292706	0.0436083	0	0	4.46979	26.0756	TWSG1;LTBP3;CD36;LRRC32;THBS1;TGFBR2;ENG
oxidoreduction-driven active transmembrane transporter activity (GO:0015453)	12/58	0.00295316	0.0436083	0	0	2.83571	16.5177	CYB5A;COX7A2L;NDUFB8;NDUFS8;NDUFA4;NDUFB4;UQCRC1;NDUFA1;NDUFC1;COX5B;COX7A1;NDUFV1
GDP-dissociation inhibitor activity (GO:0005092)	45059	0.00311019	0.0437401	0	0	6.77979	39.1402	GDI1;ARHGDIA;GDI2;ARHGDIB;SH3BP4
intramolecular oxidoreductase activity, transposing C=C bonds (GO:0016863)	45059	0.00311019	0.0437401	0	0	6.77979	39.1402	EBP;HSD3B2;ECH1;GSTA1;MIF
protein phosphatase activator activity (GO:0072542)	45059	0.00311019	0.0437401	0	0	6.77979	39.1402	IGFBP3;CALM3;PPP2R5C;CALM1;CALM2
neutral amino acid transmembrane transporter activity (GO:0015175)	8/32	0.00430039	0.0546292	0	0	3.61916	19.721	SLC6A6;SLC7A5;SLC6A9;SFXN3;SLC1A4;SLC3A2;SLC1A5;SLC38A2
endopeptidase regulator activity (GO:0061135)	10/46	0.00442722	0.0546292	0	0	3.01757	16.3552	CST3;PSENEN;ITIH4;ABCA2;PCSK1N;SLPI;PSME1;PSME2;A2M;RENBP
insulin-like growth factor receptor binding (GO:0005159)	45060	0.004504	0.0546292	0	0	6.02615	32.558	SHC1;IGF2;GNAS;YWHAG;YWHAH
phosphatase activator activity (GO:0019211)	45060	0.004504	0.0546292	0	0	6.02615	32.558	CALM3;PPP2R5C;GTF2F1;CALM1;CALM2
translation elongation factor activity (GO:0003746)	45060	0.004504	0.0546292	0	0	6.02615	32.558	EIF5A;EEF1A1;EEF1B2;EEF1A2;EEF2
5S rRNA binding (GO:0008097)	45025	0.00454518	0.0546292	0	0	8.67441	46.787	RPL5;TST;RPL11;MDM2
acyl-CoA dehydrogenase activity (GO:0003995)	45025	0.00454518	0.0546292	0	0	8.67441	46.787	ACADVL;IVD;ACADS;ACADSB
clathrin heavy chain binding (GO:0032050)	45025	0.00454518	0.0546292	0	0	8.67441	46.787	CLTB;CLTA;GPR107;LDLR
RAGE receptor binding (GO:0050786)	45025	0.00454518	0.0546292	0	0	8.67441	46.787	HMGB2;S100A13;S100A4;S100A9
small ribosomal subunit rRNA binding (GO:0070181)	45025	0.00454518	0.0546292	0	0	8.67441	46.787	RPS14;CIRBP;RPS3;RPS13
transition metal ion binding (GO:0046914)	54/445	0.00456271	0.0546292	0	0	1.51067	8.14225	B4GALT1;ECE1;MT1X;ALAD;MT2A;TRIM28;SMPD1;ANPEP;FTH1;CHMP1A;TIMP2;PAPOLA;ME1;ENPP2;TIMP1;ACE2;TRAF7;RGN;MT1F;MT1G;FAM20C;S100A9;KPNB1;ISCU;FTL;MT1E;PDXK;ADH1C;SHMT2;ADH1B;GLO1;TIMM13;CYP3A4;CRIP1;ADH5;RXRA;GPC1;S100A13;ABL1;EGR1;ZNF185;GALNT2;PDE2A;SCD5;SOD2;MT3;SOD1;RPS29;SCD;QPCT;SEMG1;MDM2;ACO2;CALR
oxidoreductase activity, acting on the aldehyde or oxo group of donors, NAD or NADP as acceptor (GO:0016620)	45097	0.00498971	0.0587533	0	0	4.65023	24.648	ALDH3A2;ALDH2;ALDH3B1;ALDH1A1;AKR1C3;AKR1B1
large ribosomal subunit rRNA binding (GO:0070180)	44990	0.00530504	0.0587533	0	0	16.2575	85.1749	RPL12;RPL23;RPLP0
oxidoreductase activity, acting on a sulfur group of donors, NAD(P) as acceptor (GO:0016668)	44990	0.00530504	0.0587533	0	0	16.2575	85.1749	PRDX3;PGK1;TXN
phosphatidylcholine floppase activity (GO:0090554)	44990	0.00530504	0.0587533	0	0	16.2575	85.1749	ABCB1;ABCB4;ABCG1
procollagen-proline 4-dioxygenase activity (GO:0004656)	44990	0.00530504	0.0587533	0	0	16.2575	85.1749	P4HA1;P4HA2;P4HB
TPR domain binding (GO:0030911)	44990	0.00530504	0.0587533	0	0	16.2575	85.1749	HSP90AA1;HSP90AB1;PDE2A
clathrin adaptor activity (GO:0035615)	45061	0.00629063	0.0671506	0	0	5.42324	27.4887	DAB2;AP2S1;AP2A1;AP2M1;AP1M1
cytochrome-c oxidase activity (GO:0004129)	45061	0.00629063	0.0671506	0	0	5.42324	27.4887	CYB5A;COX7A2L;NDUFA4;COX5B;COX7A1
insulin-like growth factor binding (GO:0005520)	45061	0.00629063	0.0671506	0	0	5.42324	27.4887	IGFBP5;IGFBP4;ITGB4;IGFBP3;IGF2R
histone acetyltransferase binding (GO:0035035)	45098	0.00649299	0.0684856	0	0	4.33998	21.8606	EGR1;CITED2;EPAS1;STAT1;TAF7;HIF1A
MAP kinase tyrosine/serine/threonine phosphatase activity (GO:0017017)	45026	0.00707158	0.071198	0	0	7.22828	35.7921	DUSP5;DUSP1;DUSP16;DUSP6
MHC class II receptor activity (GO:0032395)	45026	0.00707158	0.071198	0	0	7.22828	35.7921	HLA-DRA;HLA-DRB1;HLA-DPA1;HLA-DQB1
phospholipase inhibitor activity (GO:0004859)	45026	0.00707158	0.071198	0	0	7.22828	35.7921	ANXA2;ANXA4;ANXA5;APOC1
protein tyrosine/threonine phosphatase activity (GO:0008330)	45026	0.00707158	0.071198	0	0	7.22828	35.7921	DUSP5;DUSP1;DUSP16;DUSP6
cell-cell adhesion mediator activity (GO:0098632)	9/42	0.0074944	0.0737782	0	0	2.96143	14.4921	PDLIM1;ANXA2;PALLD;BSG;EMB;PDLIM5;S100A11;PAK4;PPP1CA
signal sequence binding (GO:0005048)	9/42	0.0074944	0.0737782	0	0	2.96143	14.4921	SEC61A1;KDELR1;KDELR2;KPNA2;TNPO1;TOMM20;TNPO2;AP2M1;KPNB1
ubiquitin binding (GO:0043130)	13/74	0.00868139	0.0845243	0	0	2.31608	10.9935	TOP2A;USP5;HSPB1;TNFAIP3;RAD23A;AUP1;RAD23B;UCHL1;NUP62;CKS2;MDM2;BUB3;SQSTM1
mitogen-activated protein kinase binding (GO:0051019)	45136	0.00909458	0.086229	0	0	3.45298	16.2293	DUSP5;MAPKAPK3;DUSP1;PRMT1;ABL1;DUSP16;DUSP6
pre-mRNA binding (GO:0036002)	45136	0.00909458	0.086229	0	0	3.45298	16.2293	HNRNPL;SLBP;PTBP1;U2AF2;HNRNPU;U2AF1;HNRNPA1
[truncated: 793 more rows]

## Sheet: GO Cellular Component 2021
Term	Overlap	P-value	Adjusted P-value	Old P-value	Old Adjusted P-value	Odds Ratio	Combined Score	Genes
[truncated: 410 more rows]
