# Supplementary material for: Application note: TDbasedUFE and TDbasedUFEadv: bioconductor packages to perform tensor decomposition based unsupervised feature extraction
Source: Front Artif Intell. 2023 Sep 1;6:1237542. doi: 10.3389/frai.2023.1237542 (PMC10503044; doi:10.3389/frai.2023.1237542)
Supplement: Supplementary file 1 [file Data_Sheet_1.ZIP › genes_multi.xlsx]

## Sheet: genes
A2M
ACTB
ACTG1
ALDOA
APOE
ASS1
B2M
C3
C7
CD74
CHGB
CST3
CTSA
CTSD
CYP11A1
CYP11B1
CYP17A1
CYP21A2
CYP51A1
DHCR24
DHCR7
DLK1
EEF1A1
EEF2
FADS2
FDFT1
FDPS
FDX1
FSCN1
FTH1
FTL
GNB2L1
GSTA1
H19
HLA-A
HLA-B
HMGCS1
HSD3B2
HSPA8
HSPB1
HSPB6
HSPD1
IGF2
KCNK3
LDLR
LGALS3BP
MAGED2
MDK
MGP
MYL6
NDRG4
NOV
NR5A1
P4HB
PDE2A
PDK4
PEBP1
PEG10
POR
PPP2R1A
QPCT
RARRES2
RHOB
RPL13A
RPL18
RPL36
RPL3
RPL4
RPL7A
RPLP0
RPS11
RPS24
RPS5
RPS8
SC4MOL
SCARB1
SCD
SDC3
SLPI
SPARC
SQSTM1
STAR
TBX3
TIMP1
TMSL3
TPT1
TUBB4
UBC
VIM
RPS18
MIF
PPIF
NPTX1
HLA-C
INHA
CTNNB1
RPL28
RPS19
COL14A1
HSPE1
CYB5B
HMGCR
RPS6
FAM166B
FATE1
SQLE
RPLP1
DAB2
IDI1
OAZ1
PRLR
RPL15
EBP
EPB41L1
RPL37A
NPTX2
TXNIP
RAN
RPS16
ASPH
PGRMC1
PAM
UBA52
LY6E
RPL8
TNXB
RPL41
MEG3
GNAS
RPL32
CD59
NELF
SERPINA5
RPS12
RHBDD2
PABPC1
DDB1
EEF1A2
SMS
BSG
PRDX2
MVP
ITGA5
SLC26A2
LSS
RGS2
RPL5
PEG3
PRKACA
RPL31
CALM2
SLC40A1
ABAT
FABP3
TSPAN12
AES
ECE1
SOAT1
SOD2
PCBP2
SNCG
IFI27
WISP2
FASN
HSPA1A
FDXR
C2CD2
SCG2
ECH1
MYL9
C4A
NAP1L1
RPL35
NACA
TLN1
RPS23
MFAP4
SCAP
SERF2
ATP5B
RPS4X
TPP1
PAPSS2
LONP1
RPS3
SCD5
ACAT2
IDH1
ALPL
MVD
TGM2
RPL29
HSP90AA1
CALM3
NCLN
SOD1
TGFBI
BIRC7
SEPP1
HLA-E
RPL6
GJA1
SH3BP5
APP
TUBB
RPS17
SREBF2
RPS2
IFI30
TSPAN7
MYH9
EMB
TMEM97
RPS9
COL4A2
FGG
NUPR1
ACADVL
SLC23A2
C1R
AP2M1
EIF4A1
ALAS1
GSN
FN1
RPL27A
COL6A1
FAM198B
CLPTM1
MID1IP1
CHCHD2
FLNA
TMBIM6
FARP1
RPL13
UBA1
CSDC2
CCT3
HNRNPA2B1
C9orf16
RPS27A
GPX3
C1S
RPL30
TPI1
S100A6
RPL12
HLA-DRA
NDN
DDX24
PROK1
LDHB
TRIM28
SNRPN
C14orf1
PLAGL1
NCL
NPM1
ITGB1
RPL37
HNRNPK
BTF3
MRFAP1
CTSB
RDH11
ABCA3
ACTN4
NEAT1
RPS7
MVK
FGFR4
RPS14
ISYNA1
PRKCA
VCAN
ALDH1A1
EIF1
PLP2
MYL12B
C5orf32
PPIB
EEF1G
CCDC69
STMN3
RPS20
HNRNPC
FAM129B
ACSS2
S1PR3
MT1F
TM7SF2
PTRF
RPLP2
RPL11
ITGA3
BUB3
CBX3
CTNNAL1
SULF2
IGFBP4
PPIA
STARD10
C4orf49
EIF4B
SEMA6B
CD46
PLIN3
TUBB2C
RPL10A
AS3MT
RPS15
PECI
EIF4A2
MSN
PSME2
MOBKL3
RPL26
TMEM66
DYNC1H1
EPRS
DUSP16
TMEM9
CIRBP
PLS3
SLC41A3
PRDX6
CLIC1
INSIG1
ST3GAL5
ATP5C1
RNF187
AP2A1
SC5DL
SLC38A2
COL18A1
RPL24
CYP27A1
SPTAN1
ATF4
CPB1
RPS25
ALDOB
LAMB1
CCND1
ASAH1
TIMP3
FADS1
SDC4
LDHA
SPRR1A
RPL27
ABR
FAU
LAPTM4A
RPL35A
PTP4A1
RAP1GAP
YWHAQ
PGAM1
MTCH1
G6PD
VWA5B2
LRP1
C10orf72
AKR1B1
LAMC3
UBB
GSTA2
RALGDS
COL1A2
HNRNPU
RPL17
CPM
LASS2
TXNRD1
GNS
NDUFA11
RHOA
PABPC4
ETNK2
GPR98
NCRNA00188
EFHD2
HSPB7
PDIA6
RPSAP58
PGK1
ID2
S100A11
CFI
ATP1B1
XRCC6
DUSP1
TPM2
NR4A1
ILF3
TNS1
TCIRG1
EIF4EBP2
APOA1
LMNA
RAD23A
EFEMP1
GRN
HADHA
EEF1A1P9
CYB5R3
PRKAR2B
KLK1
SLC47A1
SLC25A39
RPL10
TUBA1B
GLTSCR2
DNAJB1
MC2R
CTSC
ARHGDIA
GHITM
SSR2
VCP
SRP9
WBP2
HSP90AB1
CCT7
CCT8
KDELR1
MYO9B
CNBP
TWIST1
SPTBN1
RPS15A
HLA-DPA1
OBSL1
ATP6V0B
PXN
EEF1D
ABI3BP
GDI2
YBX1
PVRL2
NFATC4
LTBP3
PGM5
ESYT1
AKT2
BST2
GBP2
DAZAP2
RPL19
POSTN
TFPI2
ANGPTL2
OLFM2
PSD3
PTGES3
KIF5B
MT3
CABC1
SKP1
CXCR4
PSMB7
TENC1
NGEF
PPA1
EIF3L
LRPAP1
EMID1
VTN
MCFD2
HSPA5
PCBP1
RGS5
SERINC1
EIF3A
2023-09-04
VCAM1
RHOU
RPS10
MARCKSL1
HMGN2
NCRNA00087
ADH1B
LIPA
RAB11A
ADI1
LAMA5
ATF5
PPDPF
HNRNPA1
ACP1
APOC1
SYNPO
HDLBP
MAOB
PON2
PRKD3
EZR
RPL14
ACLY
2023-09-02
RPS29
SIAH2
NCRNA00086
PTMA
PDP1
SDCBP
YME1L1
GLO1
KCNH2
TOMM20
ELOVL5
PCDHGC3
GNB2
SEMG1
SHMT2
MAP1B
C10orf26
MFGE8
TIMM13
TESK1
CS
PPL
2023-09-06
SURF4
TAGLN2
CLCN7
SLC25A3
ZNF275
XIST
C19orf48
MATR3
DAD1
EDA
DCTN2
DDIT4
HSP90B1
SERPINH1
PRKCSH
LY6D
RPS21
G0S2
HK2
RDX
COX4I1
KRT8
ENC1
GRINA
AOC3
ACSL4
SAT1
GSTA4
COPE
IFI6
NDRG2
PINK1
CCT4
ALDOC
ACE2
ANXA1
GSTT2
MDH2
SLC3A2
DCN
AUP1
B4GALT5
LILRB5
PSMB4
CD14
FGB
GRHPR
HCFC1R1
BAT2
LSM4
EDF1
ATP1A1
BAMBI
CHST6
ALDH2
MMAB
UQCRFS1
LAMP2
ABCB4
RPL22
MALAT1
SNTB1
PTPRF
AP1S1
REXO1
INSR
ANAPC16
VAV2
COX7A2L
EIF4H
HADHB
TSC22D1
ARL6IP5
EIF3G
AP3D1
SLC44A2
PPP2R4
RANGAP1
ANXA6
CARHSP1
EIF5A
PBX1
TM9SF3
ATP2B4
NGRN
ETV5
ISM1
GPR56
RPS13
NME2
GALNT2
EIF3E
SHC2
MORF4L1
CFB
PDK2
HTRA1
CST2
REEP6
C16orf5
ITGA1
TSPYL2
CSDE1
HNRNPH1
SAPS1
LYVE1
DAP
VDAC1
DST
PALM
ITM2B
ATP5A1
PKIG
CD68
CPEB4
VGF
MEIS1
SYP
ST3GAL4
APEX1
RPL36AL
BAI1
ATP2B1
PTPLAD1
PLCXD3
TLE1
SET
NRCAM
ACTR3
C5orf62
MGAT4B
RTN4
PYCR2
PDGFD
GLIS2
MMP14
ATP5G2
CHP
H1F0
CREBL2
MXRA5
TCP1
PTOV1
SCAMP3
CD276
CD36
PKN1
TSPAN17
RORA
MT1X
EPB49
SERPINE2
COL6A2
MFSD6
DFNA5
METTL9
SLC25A1
CYP1B1
C6orf48
ATP6V1G1
PITRM1
SNRNP200
OS9
BRPF3
PEA15
ATP6V1B2
CANX
RAD21
ILF2
MMRN2
COL4A1
PIK3R1
EID1
SERINC2
TGFBR3
SH3BP4
AMFR
EIF3M
FAM19A4
EIF3B
PPP1CA
FBN2
CLDN1
MBD3
PSMB5
FAM171A1
DHRS7
ARF4
FLJ10357
HNRNPL
PTMS
CLSTN3
RIN3
ARPC2
RPSA
DPP7
RPL18A
S100A10
PLEKHB2
MLF2
SNRNP70
CCND3
CCT2
FCGBP
TSC22D3
EEF1B2
NUCKS1
DDIT4L
SMARCA4
PAPOLA
ZNF385A
H2AFJ
CIT
TMEM120A
S100A4
FXYD6
MRPL41
HEBP1
SVEP1
FUS
EIF2AK1
GLS
TSR2
APCDD1
C1QA
KLHL4
IMMT
TMEM47
PTPRS
C5orf13
ABCB1
NRP2
CDK6
LAPTM5
GADD45GIP1
EIF5
MAZ
SEMA6A
SIRPA
PFN1
SYTL2
TTLL12
TMEM147
PTPRH
BZW1
ANP32B
HERPUD1
MDH1
SCPEP1
COL4A3BP
BAT1
C1QB
MXRA7
NAPA
CHL1
NR1D1
EML6
SLC41A1
CYBASC3
NADK
CD83
MAOA
PTPN7
CD44
DPYSL2
FBXO2
SLC25A23
KCTD3
TAX1BP1
ALDH3A2
LYNX1
AIF1L
FKBP1A
STMN1
AACS
HLA-DRB1
ERGIC1
SERPINA3
PBXIP1
ELOVL1
MERTK
SAR1A
XRCC5
ALAD
PA2G4
ATP6V0C
SEZ6L2
HSD17B12
SIK1
GPD1L
HNRNPA3
FAM36A
ACTR1A
TPM3
NDUFA1
PCP4
ITPR3
EIF3CL
SUPT5H
ST13
SF3B1
CSGALNACT1
CDC37
PRKAR1A
BAT2L1
SFRS3
SPRY4
C16orf57
SFXN3
CHSY1
GALM
MEST
HNRNPM
CCT6A
PRMT1
CDKN1C
FGA
CCDC80
PTN
CD97
TGFBR2
HIF1A
VAPA
TNPO2
CCT5
KIAA1522
NSDHL
PTBP1
UGP2
NR0B1
YIPF3
AHSA1
WNT4
CALB2
RAB31
FBXW5
BLVRB
MAPKAPK3
SMPD1
SERPINA1
PPP1CC
PSMA7
TOMM40
DDX39
POLD2
IL32
UPF1
SLC6A8
LAPTM4B
ABHD2
CPN2
RPS3A
HLA-H
EWSR1
LRCH4
AHR
ENO2
KLF6
DNER
ID1
PJA2
UNG
PLAT
HS6ST3
SFRP1
BCKDHA
PLIN2
CD99L2
NFE2L1
FGFRL1
ESYT2
RBM19
DCAF11
H2AFY
ZNF117
RER1
FN3K
UBL5
HNRNPAB
COX7B
PLEKHJ1
SOX9
PARK7
PLOD2
ASTN1
RBP4
BHLHE40
PRDX5
VAT1
YWHAE
PPP2R5C
FAM169A
C20orf30
KAZ
SH3BGRL
WSB2
CXCL14
CARKD
UQCRC2
LMBR1
TPD52L2
C1orf115
RALBP1
C19orf56
CRAT
RUVBL2
PHPT1
TMOD1
HSDL2
C1QC
QPRT
PRCP
UBE2M
AKR1C3
CD164
CPLX2
DPYSL3
PAIP2
SLC31A1
HLA-DPB1
VEGFA
FAT1
CREG1
FAS
PDXK
TM4SF1
XYLT1
EGLN1
HNRNPUL1
PCK2
RAB38
CALD1
NEDD8
ATG9A
EPHB4
KPNB1
KCNQ1
HLA-F
VWF
PLVAP
CIB1
FBXL7
SEC16A
DSG2
HIPK2
BIN1
SYN2
PNMAL2
PDCD6
TWSG1
PSME1
ANXA7
NQO1
SDC2
RNH1
ATP6AP2
ARHGAP21
DDX17
RAC1
ICMT
TSC22D4
PIK3IP1
SCRN1
SFRS5
PDHA1
SEL1L3
IGFBP3
WLS
AQP2
CD81
APLP2
PRPF8
SFRS9
PLOD3
BACE1
RAB5B
NRP1
PCIF1
MYOF
SYMPK
SORL1
SMAD2
PAF1
HMGB1
RAD23B
KDM4B
AGXT2L1
ABHD12
MYL12A
TARS
ZMYND8
SPSB3
SDC1
AKT1S1
CDC42BPB
CTDSP2
NETO2
C12orf75
NDUFA13
ATP5E
ATP13A1
D4S234E
GIPC1
LARP1
PTTG1IP
PLD3
IARS
STRAP
ZNF711
ME1
ENO1
SEC24C
PPP1R3B
ABCC3
PSMB1
CALB1
LIPE
PHLDA1
EIF2S2
TMED10
ERRFI1
LIFR
SRRM2
IKBKAP
MARS
GLUL
FSTL3
STIP1
SNX3
NSFL1C
STAB1
AHNAK
FOXK1
BCKDK
ILVBL
BDH2
ATP2A2
COL11A1
HDAC2
RRAD
C19orf6
SLC10A3
CSNK2B
FKBP8
SNRPD2
STK19
FKBP4
CDH2
ESD
KLK4
CSNK1G2
BAT3
SRPR
TTC3
SLC29A1
MAPK4
SEC61B
AOX1
PCOLCE2
RHOF
OPTN
SMARCD1
SLC16A9
QARS
CDC42SE1
SFPQ
SCYL1
HES6
SAT2
DUOX2
CREB3L2
C14orf166
STAT6
MGEA5
SLC6A9
UBXN6
PHB2
CAPN1
GAS5
MYO1D
HNRNPH3
TP53INP2
SORBS3
F8
PRDX4
SLC12A4
PSMA6
USP22
EIF3D
PALLD
BRE
SORBS2
RNF10
ITPR1
HEXA
MBNL1
ATP5J
AGRP
CTSS
PFDN5
CKB
PLEC
MRAP
CISH
CYP19A1
RPL23
KCTD12
HERC3
RHOC
ZNF185
SELS
OAF
C5orf23
NUCB2
KIAA0100
PHC2
C8orf33
PSMC4
SGK1
CLTA
EIF3K
ORAI3
TRMT112
CYCS
C1RL
C10orf58
AHCY
OSTalpha
FAM107B
ATP1A3
H3F3B
GALNT10
TAX1BP3
MCL1
SS18
ASB13
HSDL1
GAPDH
NRD1
C9orf86
CIAO1
GUSB
RNF128
VEPH1
CLU
HINT1
SLC39A7
NCOA4
DHRS2
FAM189B
EFNB1
FSTL1
PPAP2B
BASP1
STEAP4
TAOK2
GUK1
SND1
MAPK8IP1
NR1H2
HNRNPF
C15orf17
JAK3
FUT1
BGN
CAST
MT2A
SV2A
GANAB
NUTF2
EHD2
CAMK2N1
ADM
OXA1L
GGA2
RANBP3
FBL
DDX54
ARHGAP17
STARD7
TCEAL4
TFPI
RAG1AP1
ADRM1
TNFRSF1A
SDHA
CCNG2
ANTXR1
GET4
SARS
LOC146336
DNAJB2
EPN1
NCAM1
EP400
ZFAND5
PERP
PPP1CB
CAMK1
EIF2S1
SGCE
MSH6
GNG12
METAP2
NUMA1
VDAC2
POLE3
TOM1L2
ECHS1
BMP1
CADM1
SON
FXYD5
SLC4A3
DMAP1
TIMM17A
MTUS1
IGF2R
C7orf27
SEC63
UGCG
UQCR10
CBR1
SUMO1
GSTO1
PMPCA
PSMD2
CCDC8
ITGB5
UBE2I
C20orf24
LRPPRC
SF4
KIAA0195
PUF60
EFNA3
UCP2
ABLIM1
CYTH2
SLC7A1
BMP4
SAMM50
DDT
SURF6
CREB3
SUPT16H
SLC11A2
TMCO1
KLHDC3
TST
NHP2L1
OXR1
ECEL1
ATN1
CDK16
LOC96610
IMPDH2
PNKP
NFIX
PIGT
USF2
ALDH3B1
SPOCK2
TK2
ARPC5
CYBRD1
MRPL4
GPAA1
WASL
DMPK
FAM168B
ARF1
C1orf43
SLC24A6
HSPA9
NTS
NRBP1
DSP
CALM1
PHF10
CLTB
TOMM6
UST
DDR1
HSBP1
IFITM3
COBRA1
SIGLEC11
ORAI2
PFKP
SAE1
TRIM24
SNRPB
ARPP19
GLUD1
TCEA3
ERH
APPL2
MAN1C1
RPL23A
TPD52L1
CBX5
BAALC
ATP5L
PACS2
DNM2
KHSRP
SSR3
CEBPZ
TMED9
UQCRB
REPS2
SNHG5
HCN2
ATP4A
DDX5
PSMA4
MAP2K2
TNFRSF12A
ACAT1
PPP1R14A
LRRC59
PLCL2
ACACB
TNS3
ATL2
FKBP10
C6orf62
ICK
NUCB1
CDSN
MAPRE1
C12orf34
GOT2
EHMT1
CES2
C20orf103
NRK
KITLG
GNPTG
GM2A
MAP4
CTTN
ANO4
SF3B2
LRP11
PAK4
SEC11A
PGCP
ARHGAP12
DCTN1
STK11
IL17RC
BRD2
ETF1
ARHGDIB
PPARD
RRP12
CKS2
ROBO1
NEFM
FUNDC2
AP1M1
TNIP1
PREX1
FKBP9
PYGB
HSPB8
COL15A1
SNTB2
KIAA0913
MRPS16
DOCK8
C9orf84
HTR2B
CNN3
STAT5B
PLXNA1
WDR82
DLG5
NCKAP5L
DHX9
WAC
DLD
SPP1
ABCA8
SUMO3
ENPP2
MAPK1
COL1A1
GTPBP4
LSM14A
HPCAL1
EIF4A3
SORT1
SKAP2
NME4
FBXL5
HMGN3
H2AFV
XAB2
LY96
ASB4
FAM73B
TPSB2
MORF4L2
GPRC5A
CHPF
RAPGEF1
REG3G
PRPS2
SLK
MT1E
H1FX
ZC3H11A
CSF1R
PCNX
MCOLN1
DHX32
LSR
CMBL
PRSS8
FAM127A
NNT
NAP1L4
GSTP1
C21orf33
CSTB
AKAP8L
HMGN1
NDUFS5
ATP5D
STARD3
HSD17B11
POLR2A
CD320
TRIP12
TAPBP
EIF5B
PLA2G15
RPTOR
LPCAT2
CACNA1H
LRRC8D
WDR18
FOXK2
DLST
IDS
HSPA1B
RASAL1
GATM
GNPTAB
LOC647979
DYNLT3
TMEM184A
ANXA2
CYP11B2
ACTA2
BCAR1
H3F3A
WASF2
CXCL12
SH3BP2
DCBLD2
AIFM1
C11orf67
S100A16
BNIP3
GABARAP
PRKAB1
SLC39A9
TRIB2
RAB14
SYNM
PWWP2B
EIF3H
SAP18
CLTC
GPAM
C10orf82
SERPING1
MTSS1L
PCGF5
RAB7A
HBP1
MRPL49
RAB6A
USP53
GPX4
IMPDH1
MAPK14
RALA
PPP2R2B
ITM2C
GRLF1
ABCD1
GTF2IP1
DUSP6
SERPINE1
ARAP3
ATP5G3
SH3D19
PPM1G
MKNK2
YWHAH
GLG1
DLC1
GABARAPL1
FAM178A
RNF7
GPNMB
PLEKHO2
UCHL1
ZNF219
RHCG
BTBD2
CDK9
ENSA
MGST3
LEF1
PVR
PSME4
HN1L
CDC34
IFITM1
NGFRAP1
PSAP
FUCA1
CLIC4
PSMD8
SLIT2
TMTC1
ACSF2
KIFC3
TOMM7
TUBGCP2
MOXD1
APEX2
ANP32A
FLYWCH2
LOC728392
SYPL1
GOLGA8A
CCDC107
BCAM
UNC45A
AKR1C1
SERBP1
F3
OLFML2A
NDUFV2
LARP4B
H2AFZ
NBPF1
TNFAIP3
AAMP
C19orf43
TMEM50A
USMG5
ACTR2
TNC
DYNLRB1
HCP5
CCNY
SFXN1
STXBP1
NOLC1
NAPRT1
BAP1
SYNE1
GBF1
C10orf10
ZNHIT1
PRNP
HSPA4
UBE2D3
ABHD14B
CLSTN1
SH3YL1
PES1
SBF1
HEPH
MEGF10
MLXIPL
CTSO
YPEL3
ATP6V1E1
INPPL1
DKK3
PSMD4
ANKRD52
S100A13

## Sheet: KEGG 2021 Human
Term	Overlap	P-value	Adjusted P-value	Old P-value	Old Adjusted P-value	Odds Ratio	Combined Score	Genes
Coronavirus disease	90/232	6.26286e-39	1.92896e-36	0	0	7.57656	666.481	RPL4;RPL5;NRP1;RPL30;RPL3;RPL32;RPL31;RPLP1;RPLP0;RPL8;RPL10A;RPL6;RPS15;RPS4X;C4A;RPS14;RPL7A;RPS17;RPS16;RPL18A;RPS19;RPL36AL;RPS18;RPL36;RPL35;RPLP2;RPL37;RPS11;RPS10;RPS13;RPS12;FGB;FGA;RPS9;RPS7;VWF;RPS8;RPL23;RPS5;RPL22;RPS6;FGG;RPL13A;PRKCA;RPSA;RPS3A;TNFRSF1A;ACE2;RPL37A;RPL24;RPL27;RPL26;RPL29;RPL28;UBA52;CFB;C1QB;C1QA;RPL10;C1S;C1R;RPL12;RPL11;PIK3R1;C3;RPS15A;C7;RPL14;RPS3;RPL13;MAPK1;…
Ribosome	72/158	6.5116e-37	1.00279e-34	0	0	9.9218	826.705	RPL4;RPL5;RPL30;RPL3;MRPS16;RPL32;RPL31;RPLP1;RPLP0;RPL10A;RPL8;RPL6;RPS15;MRPL4;RPS4X;RPS14;RPL7A;RPS17;RPS16;RPL18A;RPS19;RPL36AL;RPS18;RPL36;RPL35;RPLP2;RPL37;RPS11;RPS10;RPS13;RPS12;RPS9;RPS7;RPS8;RPL23;RPS5;RPL22;RPS6;RPL13A;RPSA;RPS3A;RPL37A;RPL24;RPL27;RPL26;RPL29;RPL28;UBA52;RPL10;RPL12;RPL11;RPS15A;RPL14;RPS3;RPL13;RPL15;RPS2;RPL18;RPS27A;RPL17;RPL19;RPL41;RPL35A;RPL23A;RPS25;RPS29;RPL27…
Lysosome	40/128	2.78926e-14	2.86364e-12	0	0	5.27688	164.694	ASAH1;CLTC;HEXA;CLTB;CLTA;TCIRG1;LIPA;GNS;CTSS;GGA2;LAPTM4B;LAPTM4A;CTSO;GNPTAB;GM2A;SMPD1;LAMP2;PSAP;AP1S1;IDS;GUSB;CTSD;CTSC;AP1M1;CTSB;CTSA;CD164;ATP6V0B;SORT1;FUCA1;SLC11A2;AP3D1;LAPTM5;MCOLN1;IGF2R;PLA2G15;GNPTG;TPP1;CD68;ATP6V0C
Focal adhesion	48/201	5.64549e-12	4.34703e-10	0	0	3.64766	94.475	ITGB1;LAMA5;SHC2;TNXB;ITGB5;LAMC3;PXN;TNC;PIK3R1;ACTB;MYL12A;MYL12B;ACTG1;PPP1CB;PPP1CC;VTN;CCND3;CCND1;AKT2;PDGFD;SPP1;FLNA;MAPK1;RAC1;PAK4;VWF;ITGA3;ITGA1;FN1;PRKCA;LAMB1;ACTN4;RHOA;VAV2;PPP1CA;VEGFA;COL1A1;COL1A2;COL4A2;COL4A1;COL6A2;COL6A1;RAPGEF1;CTNNB1;ITGA5;TLN1;MYL9;BCAR1
Proteoglycans in cancer	48/205	1.20184e-11	7.40334e-10	0	0	3.55395	89.3625	ITGB1;DDX5;SDC4;ITGB5;SDC2;PXN;ITPR1;TWIST1;ITPR3;PIK3R1;HIF1A;ACTB;ACTG1;PPP1CB;PPP1CC;VTN;CCND1;AKT2;TIMP3;FLNA;MAPK1;RAC1;PRKACA;EIF4B;WNT4;SMAD2;MAP2K2;RDX;RPS6;FN1;IGF2;MSN;PRKCA;MAPK14;RHOA;DCN;VAV2;PPP1CA;VEGFA;COL1A1;COL1A2;CTTN;SDC1;CTNNB1;FAS;ITGA5;EZR;CD44
Aldosterone synthesis and secretion	31/98	1.53703e-11	7.89008e-10	0	0	5.34702	133.133	SCARB1;ITPR1;ATP1A3;ITPR3;ATP1A1;CACNA1H;LIPE;MC2R;CYP11A1;CREB3L2;PRKACA;LDLR;HSD3B2;PDE2A;ATP2B4;PRKCA;ATP2B1;ATP1B1;NR4A1;CREB3;STAR;PRKD3;CYP11B2;CYP21A2;GNAS;CALM3;CAMK1;CALM1;CALM2;KCNK3;ATF4
Parkinson disease	53/249	5.03497e-11	2.21539e-09	0	0	3.14663	74.613	COX7B;NDUFA13;NDUFA11;COX4I1;PARK7;PSMD8;TUBA1B;UCHL1;PSMD4;PSMD2;KIF5B;UQCRFS1;PRKACA;DUSP1;TUBB;SDHA;PSMA6;COX7A2L;PSMA4;NDUFS5;PPIF;VDAC2;VDAC1;UQCRC2;UBA52;ATF4;MAOB;UQCRB;MAOA;ITPR1;ITPR3;UQCR10;PSMA7;PSMB7;PSMB4;PSMB5;UBB;PSMB1;UBC;RPS27A;NDUFV2;HSPA5;ADRM1;NDUFA1;EIF2S1;PINK1;PSMC4;GNAS;CYCS;CALM3;UBA1;CALM1;CALM2
Prion disease	56/273	6.5781e-11	2.53257e-09	0	0	3.00529	70.4582	COX7B;NDUFA13;NDUFA11;COX4I1;PSMD8;TUBA1B;PSMD4;PSMD2;KIF5B;CREB3L2;UQCRFS1;RAC1;PRKACA;TUBB;SDHA;PSMA6;CREB3;COX7A2L;PSMA4;NDUFS5;CSNK2B;PPIF;VDAC2;VDAC1;UQCRC2;ATF4;C1QB;C1QA;UQCRB;ITPR1;ITPR3;PIK3R1;UQCR10;PSMA7;PSMB7;STIP1;PSMB4;PSMB5;C7;PSMB1;MAPK1;NCAM1;NDUFV2;HSPA8;PRNP;HSPA5;ADRM1;NDUFA1;MAPK14;EIF2S1;SOD1;PSMC4;CYCS;HSPA1B;C1QC;HSPA1A
Shigellosis	52/246	9.99851e-11	3.42171e-09	0	0	3.11744	71.7821	ITGB1;ARF1;UBE2D3;WASL;ACTB;HK2;ACTG1;RPTOR;AKT2;RAC1;CAPN1;SKP1;CAST;ACTR3;ACTR2;GABARAPL1;ACTN4;RHOA;TNFRSF1A;CTTN;AKT1S1;VDAC1;ITGA5;PFN1;TLN1;MYL9;UBA52;SQSTM1;CD44;PXN;ITPR1;ITPR3;PIK3R1;GABARAP;MYL12A;MYL12B;C3;CYTH2;UBB;UBC;MAPK1;CD14;RPS27A;WASF2;CBX3;BNIP3;ARPC5;MAPK14;ARPC2;TNIP1;CYCS;BCAR1
Complement and coagulation cascades	27/85	2.80582e-10	8.64193e-09	0	0	5.36883	118.083	C1QB;C1QA;SERPINA1;C1S;C1R;SERPINE1;CFI;PLAT;TFPI;CLU;SERPINA5;C3;C4A;VTN;C7;CD59;A2M;FGB;FGA;VWF;FGG;F3;F8;SERPING1;CD46;CFB;C1QC
Cortisol synthesis and secretion	23/65	5.21232e-10	1.45945e-08	0	0	6.30535	134.776	SCARB1;HSD3B2;ITPR1;ITPR3;NR0B1;CACNA1H;PBX1;CYP17A1;MRAP;NR5A1;CREB3;NR4A1;MC2R;STAR;CYP21A2;CYP11A1;CYP11B1;CREB3L2;GNAS;PRKACA;LDLR;KCNK3;ATF4
PI3K-Akt signaling pathway	64/354	7.70792e-10	1.97836e-08	0	0	2.57291	53.989	ITGB1;YWHAE;HSP90AB1;ITGB5;LAMC3;TNC;RPTOR;CCND3;STK11;CCND1;YWHAQ;PPP2R1A;AKT2;CREB3L2;RAC1;JAK3;YWHAH;HSP90AA1;MAP2K2;VWF;ITGA3;RPS6;ITGA1;PRKCA;PPP2R5C;PRLR;CREB3;COL4A2;COL4A1;CDC37;COL6A2;DDIT4;COL6A1;ITGA5;SGK1;ATF4;CSF1R;LAMA5;TNXB;PIK3R1;HSP90B1;VTN;PDGFD;SPP1;MAPK1;EIF4B;PCK2;MCL1;INSR;FN1;IGF2;LAMB1;GNG12;VEGFA;COL1A1;NR4A1;KITLG;EFNA3;COL1A2;CDK6;PPP2R2B;GNB2;PKN1;FGFR4
Fluid shear stress and atherosclerosis	35/139	8.99438e-10	2.13098e-08	0	0	3.89116	81.0499	HSP90AB1;SDC4;MGST3;SDC2;GSTP1;GSTT2;PLAT;PIK3R1;ACTB;ACTG1;HSP90B1;SUMO1;AKT2;SUMO3;RAC1;NQO1;HSP90AA1;VCAM1;DUSP1;GSTO1;MAPK14;RHOA;ASS1;TNFRSF1A;VEGFA;BMP4;GSTA4;GSTA2;GSTA1;SDC1;CTNNB1;CALM3;CALM1;SQSTM1;CALM2
Antigen processing and presentation	25/78	1.03162e-09	2.26955e-08	0	0	5.43476	112.457	HSP90AB1;IFI30;CTSS;B2M;CTSB;HLA-DPA1;CD74;HSPA8;HSP90AA1;HSPA5;HSPA4;HLA-B;HLA-C;HLA-A;HLA-F;HLA-E;TAPBP;CANX;PSME1;HLA-DPB1;PSME2;HLA-DRA;HLA-DRB1;HSPA1B;HSPA1A
Salmonella infection	50/249	1.48094e-09	3.04086e-08	0	0	2.91769	59.3183	ARF1;HSP90AB1;WASL;ACTB;ACTG1;ACTR1A;TUBA1B;AKT2;KIF5B;RAC1;SKP1;ACTR3;ACTR2;HSP90AA1;MAP2K2;ANXA2;TUBB;DYNLT3;RHOA;RHOB;DNM2;TNFRSF1A;PFN1;MYL9;GAPDH;RAB7A;RAB5B;RALA;AHNAK;DCTN2;DCTN1;LEF1;LY96;MYL12A;MYL12B;HSP90B1;CYTH2;RPS3;FLNA;MAPK1;CD14;S100A10;DYNC1H1;ARPC5;MAPK14;ARPC2;CTNNB1;CYCS;PKN1;DYNLRB1
Glycolysis / Gluconeogenesis	22/67	6.19345e-09	1.19224e-07	0	0	5.62468	106.305	TPI1;ACSS2;PDHA1;ADH1B;PGAM1;ENO1;ENO2;HK2;ALDH3A2;LDHB;LDHA;ALDH2;ALDH3B1;PGK1;ALDOC;GALM;ALDOB;ALDOA;DLD;GAPDH;PFKP;PCK2
Phagosome	35/152	1.12795e-08	2.04359e-07	0	0	3.45635	63.2521	ITGB1;SCARB1;RAB5B;ITGB5;C1R;TCIRG1;ACTB;CTSS;ACTG1;C3;TUBA1B;LAMP2;CD14;CD36;RAC1;SEC61B;ATP6V1E1;HLA-DPA1;DYNC1H1;ATP6V1G1;ATP6V0B;TUBB;HLA-B;HLA-C;HLA-A;HLA-F;HLA-E;CANX;ATP6V1B2;HLA-DPB1;HLA-DRA;ITGA5;ATP6V0C;HLA-DRB1;RAB7A
Pathways of neurodegeneration	75/475	1.44366e-08	2.47027e-07	0	0	2.18819	39.5045	APP;COX7B;NDUFA13;NDUFA11;COX4I1;ATP2A2;PARK7;PSMD8;TUBA1B;ACTR1A;UCHL1;PSMD4;PSMD2;KIF5B;UQCRFS1;NEFM;RAC1;CAPN1;GABARAPL1;MAP2K2;GPX3;TUBB;PRKCA;SDHA;TNFRSF1A;PSMA6;COX7A2L;PSMA4;NDUFS5;CSNK2B;PPIF;VDAC2;VDAC1;UQCRC2;UBA52;SQSTM1;OPTN;ATF4;VCP;TOMM40;UQCRB;DCTN2;DCTN1;ITPR1;ITPR3;UQCR10;GABARAP;PSMA7;PSMB7;PSMB4;PSMB5;UBB;PSMB1;UBC;MAPK1;RPS27A;NDUFV2;WNT4;PRNP;HSPA5;FUS;ADRM1;NDUFA1;MAPK14;EIF…
ECM-receptor interaction	25/88	1.65019e-08	2.67504e-07	0	0	4.5696	81.8863	ITGB1;LAMA5;TNXB;ITGB5;SDC4;LAMC3;TNC;VTN;SV2A;SPP1;CD36;VWF;ITGA3;ITGA1;FN1;LAMB1;COL1A1;COL1A2;COL4A2;COL4A1;COL6A2;COL6A1;SDC1;ITGA5;CD44
Bacterial invasion of epithelial cells	23/77	2.16358e-08	3.33191e-07	0	0	4.90096	86.4966	ITGB1;ACTR3;ACTR2;SHC2;CLTC;PXN;CLTB;FN1;CLTA;WASL;PIK3R1;ARPC5;ACTB;RHOA;ACTG1;DNM2;CTTN;ARPC2;CTNNB1;RAC1;ITGA5;WASF2;BCAR1
Protein processing in endoplasmic reticulum	37/171	2.55399e-08	3.74585e-07	0	0	3.19137	55.7949	VCP;HSP90AB1;SAR1A;PRKCSH;UBE2D3;HSP90B1;HERPUD1;DNAJB2;DNAJB1;GANAB;OS9;MAN1C1;CAPN1;SEC61B;UBXN6;SEC63;SKP1;HSPA8;HSP90AA1;HSPA5;FBXO2;EIF2AK1;SSR2;AMFR;SSR3;RAD23A;PDIA6;EIF2S1;RAD23B;NSFL1C;DAD1;CANX;P4HB;SEC24C;HSPA1B;ATF4;HSPA1A
Pyruvate metabolism	17/47	6.45395e-08	9.03554e-07	0	0	6.50444	107.687	ACSS2;PDHA1;MDH1;ADH1B;MDH2;GLO1;ACACB;ACAT2;ACAT1;ALDH3A2;LDHB;GRHPR;LDHA;ALDH2;ME1;DLD;PCK2
Steroid biosynthesis	11/20	7.85018e-08	1.05124e-06	0	0	13.9927	228.923	SQLE;EBP;NSDHL;SOAT1;CYP51A1;DHCR24;DHCR7;LIPA;LSS;TM7SF2;FDFT1
Cholesterol metabolism	17/50	1.83494e-07	2.35484e-06	0	0	5.91216	91.704	SCARB1;STARD3;LRPAP1;LRP1;SORT1;APOA1;LIPA;CYP27A1;SOAT1;STAR;VAPA;APOC1;VDAC2;VDAC1;CD36;APOE;LDLR
Amyotrophic lateral sclerosis	59/364	2.00198e-07	2.46644e-06	0	0	2.24615	34.6445	COX7B;NDUFA13;NDUFA11;COX4I1;ACTB;ACTG1;PSMD8;ACTR1A;TUBA1B;PSMD4;PSMD2;KIF5B;ANXA7;UQCRFS1;NEFM;RAC1;GABARAPL1;GPX3;TUBB;SDHA;TNFRSF1A;PSMA6;COX7A2L;PSMA4;NDUFS5;VDAC1;MATR3;UQCRC2;PFN1;SQSTM1;OPTN;ATF4;VCP;TOMM40;UQCRB;DCTN2;DCTN1;ITPR3;UQCR10;GABARAP;PSMA7;PSMB7;PSMB4;PSMB5;PSMB1;NDUFV2;HNRNPA1;HNRNPA3;HSPA5;FUS;ADRM1;NDUFA1;MAPK14;EIF2S1;SOD1;PINK1;PSMC4;HNRNPA2B1;CYCS
Regulation of actin cytoskeleton	41/218	2.82782e-07	3.34988e-06	0	0	2.67774	40.3765	ITGB1;ITGB5;PXN;CXCR4;PIK3R1;WASL;ACTB;MYL12A;MYL12B;ACTG1;PPP1CB;PPP1CC;PDGFD;MAPK1;RAC1;WASF2;PAK4;ACTR3;ACTR2;GSN;MAP2K2;ITGA3;RDX;ITGA1;FN1;MSN;ACTN4;ARPC5;GNG12;RHOA;VAV2;PPP1CA;CXCL12;ARPC2;MYH9;ITGA5;EZR;PFN1;FGFR4;MYL9;BCAR1
Endocrine and other factor-regulated calcium reabsorption	17/53	4.7657e-07	5.43643e-06	0	0	5.41859	78.8766	KLK1;CLTC;CLTB;ATP2B4;CLTA;ATP1A3;AP2A1;PRKCA;ATP1A1;ATP2B1;ATP1B1;RAB11A;DNM2;CALB1;GNAS;PRKACA;AP2M1
Human papillomavirus infection	53/331	1.20829e-06	1.32911e-05	0	0	2.20849	30.0935	ITGB1;ITGB5;LAMC3;TNC;TCIRG1;CCND3;CCND1;PPP2R1A;AKT2;CREB3L2;ATP6V1E1;PRKACA;HES6;ATP6V1G1;ATP6V0B;MAP2K2;VWF;ITGA3;ITGA1;HLA-B;HLA-C;HLA-A;PPP2R5C;HLA-F;HLA-E;TNFRSF1A;CREB3;COL4A2;COL4A1;COL6A2;COL6A1;ATP6V1B2;ITGA5;ATP6V0C;LAMA5;HDAC2;TNXB;PXN;PIK3R1;VTN;SPP1;MAPK1;WNT4;FN1;LAMB1;VEGFA;COL1A1;COL1A2;CDK6;PPP2R2B;GNAS;CTNNB1;FAS
Insulin signaling pathway	29/137	1.28873e-06	1.36872e-05	0	0	3.09228	41.937	PYGB;SHC2;INPPL1;PIK3R1;ACACB;HK2;PTPRF;PPP1CB;RPTOR;LIPE;PPP1CC;PRKAR2B;AKT2;MKNK2;MAPK1;PRKACA;PCK2;MAP2K2;INSR;RPS6;PRKAB1;PPP1CA;PPP1R3B;PRKAR1A;FASN;RAPGEF1;CALM3;CALM1;CALM2
HIF-1 signaling pathway	25/109	1.46179e-06	1.50077e-05	0	0	3.42327	45.9946	SERPINE1;ENO1;PIK3R1;ENO2;HIF1A;HK2;LDHB;LDHA;AKT2;MKNK2;PGK1;MAPK1;TIMP1;EGLN1;MAP2K2;PDHA1;INSR;RPS6;PRKCA;VEGFA;ALDOC;ALDOB;ALDOA;GAPDH;PFKP
Alzheimer disease	57/369	1.57843e-06	1.56825e-05	0	0	2.11778	28.2916	APP;COX7B;NDUFA13;NDUFA11;COX4I1;ATP2A2;PSMD8;TUBA1B;PSMD4;AKT2;PSMD2;KIF5B;UQCRFS1;CAPN1;MAP2K2;TUBB;SDHA;TNFRSF1A;BACE1;PSMA6;COX7A2L;PSMA4;NDUFS5;CSNK2B;PPIF;VDAC2;VDAC1;UQCRC2;GAPDH;ATF4;UQCRB;LRP1;ITPR1;ITPR3;PIK3R1;UQCR10;PSMA7;RTN4;PSMB7;PSMB4;PSMB5;PSMB1;MAPK1;APOE;NDUFV2;WNT4;INSR;ADRM1;NDUFA1;EIF2S1;PSMC4;CTNNB1;FAS;CYCS;CALM3;CALM1;CALM2
Proteasome	15/46	1.77e-06	1.68173e-05	0	0	5.54684	73.4652	ADRM1;PSMA7;PSMD8;PSMB7;PSMA6;PSMB4;PSMB5;PSMA4;PSMD4;PSMC4;PSMD2;PSMB1;PSME4;PSME1;PSME2
Kaposi sarcoma-associated herpesvirus infection	36/193	1.80186e-06	1.68173e-05	0	0	2.64521	34.9874	LEF1;ITPR1;ITPR3;PIK3R1;HIF1A;GABARAP;C3;PREX1;CCND1;UBB;AKT2;UBC;MAPK1;RAC1;RPS27A;GABARAPL1;MAP2K2;HLA-B;HLA-C;HLA-A;HLA-F;GNG12;MAPK14;HLA-E;NFATC4;VEGFA;TNFRSF1A;CDK6;GNB2;CTNNB1;FAS;CYCS;CALM3;CALM1;UBA52;CALM2
Ferroptosis	14/41	2.09242e-06	1.89549e-05	0	0	5.9416	77.6994	PRNP;GPX4;NCOA4;SLC11A2;SLC40A1;SAT2;SLC3A2;ACSL4;SAT1;FTH1;PCBP1;PCBP2;VDAC2;FTL
Diabetic cardiomyopathy	37/203	2.31088e-06	2.00231e-05	0	0	2.57165	33.3746	COX7B;NDUFA13;NDUFA11;UQCRB;COX4I1;ATP2A2;PIK3R1;UQCR10;PPP1CB;PPP1CC;AKT2;PDK4;UQCRFS1;CD36;RAC1;NDUFV2;CTSD;PDK2;SMAD2;G6PD;PDHA1;INSR;NDUFA1;PRKCA;SDHA;MAPK14;PPP1CA;TGFBR2;COL1A1;COX7A2L;COL1A2;NDUFS5;PPIF;VDAC2;VDAC1;UQCRC2;GAPDH
Cellular senescence	31/156	2.34036e-06	2.00231e-05	0	0	2.85693	37.0407	SERPINE1;ITPR1;ITPR3;PIK3R1;PPP1CB;PPP1CC;CCND3;CCND1;AKT2;MAPK1;CAPN1;SMAD2;MAP2K2;IGFBP3;HLA-B;HLA-C;HLA-A;HLA-F;MAPK14;HLA-E;NFATC4;TGFBR2;HIPK2;PPP1CA;CDK6;VDAC2;VDAC1;CALM3;CALM1;SQSTM1;CALM2
Huntington disease	49/306	3.00852e-06	2.50439e-05	0	0	2.20557	28.0417	COX7B;NDUFA13;NDUFA11;COX4I1;CLTC;CLTB;CLTA;AP2A1;PSMD8;ACTR1A;TUBA1B;PSMD4;PSMD2;KIF5B;CREB3L2;UQCRFS1;AP2M1;TGM2;GPX3;TUBB;SDHA;PSMA6;CREB3;COX7A2L;PSMA4;NDUFS5;PPIF;VDAC2;VDAC1;UQCRC2;HDAC2;UQCRB;DCTN2;DCTN1;ITPR1;UQCR10;PSMA7;PSMB7;PSMB4;PSMB5;POLR2A;PSMB1;NDUFV2;ADRM1;NDUFA1;SOD2;SOD1;PSMC4;CYCS
Human cytomegalovirus infection	39/225	4.45038e-06	3.60715e-05	0	0	2.4196	29.8156	PXN;ITPR1;CXCR4;ITPR3;PIK3R1;CCND1;AKT2;CREB3L2;MAPK1;RAC1;PRKACA;B2M;MAP2K2;HLA-B;HLA-C;PRKCA;HLA-A;HLA-F;GNG12;MAPK14;RHOA;HLA-E;NFATC4;VEGFA;TAPBP;TNFRSF1A;CREB3;CDK6;CXCL12;GNB2;GNAS;CTNNB1;FAS;CYCS;CALM3;CALM1;CALM2;BCAR1;ATF4
Endocytosis	42/252	5.4255e-06	4.28475e-05	0	0	2.30928	27.9986	ARF4;ARF1;RAB5B;CLTC;CLTB;CLTA;CXCR4;AP2A1;WASL;SNX3;CYTH2;KIF5B;PSD3;LDLR;AP2M1;SMAD2;ACTR3;HSPA8;ACTR2;GBF1;HLA-B;HLA-C;ARAP3;HLA-A;ARPC5;HLA-F;RHOA;RAB11A;IGF2R;EPN1;HLA-E;DNM2;TGFBR2;EHD2;DAB2;RAB31;ARPC2;BIN1;FGFR4;HSPA1B;RAB7A;HSPA1A
Vibrio cholerae infection	15/50	5.71629e-06	4.40154e-05	0	0	4.91184	59.2967	ARF1;ATP6V0B;ATP6V1G1;KDELR1;PRKCA;TCIRG1;ACTB;ACTG1;KCNQ1;ATP6V1B2;GNAS;SEC61B;ATP6V1E1;PRKACA;ATP6V0C
Cushing syndrome	30/155	5.91247e-06	4.44156e-05	0	0	2.76303	33.2625	SCARB1;LEF1;ITPR1;ITPR3;AHR;CACNA1H;CYP17A1;MC2R;CCND1;CYP11A1;CREB3L2;MAPK1;PRKACA;LDLR;WNT4;MAP2K2;HSD3B2;PBX1;MRAP;NR5A1;NR4A1;CREB3;CDK6;STAR;CYP21A2;CYP11B1;GNAS;CTNNB1;KCNK3;ATF4
Tight junction	31/169	1.29907e-05	9.5265e-05	0	0	2.58596	29.0953	ITGB1;ARHGAP17;CLDN1;ACTB;MYL12A;ACTG1;MYL12B;STK11;TUBA1B;CCND1;PPP2R1A;SYMPK;RAC1;PRKACA;SYNPO;ACTR3;ACTR2;HSPA4;RDX;MSN;ACTN4;ARPC5;PRKAB1;RHOA;MYL6;ARPC2;CTTN;PPP2R2B;MYH9;EZR;MYL9
Mineral absorption	16/60	1.499e-05	0.00010737	0	0	4.16818	46.3007	SLC31A1;SLC11A2;SLC40A1;ATP2B4;ATP1A3;CYBRD1;MT1X;ATP1A1;ATP2B1;ATP1B1;MT2A;HEPH;FTH1;MT1F;FTL;MT1E
Mitophagy	17/68	2.0678e-05	0.000144746	0	0	3.82176	41.2232	GABARAPL1;BNIP3;ATG9A;HIF1A;GABARAP;PINK1;UBB;CSNK2B;UBC;TAX1BP1;TOMM7;RPS27A;SQSTM1;UBA52;OPTN;ATF4;RAB7A
Pertussis	18/76	2.63992e-05	0.000180688	0	0	3.55906	37.5203	ITGB1;C1QB;C1QA;C1S;C1R;LY96;MAPK14;RHOA;C3;C4A;SERPING1;MAPK1;CALM3;ITGA5;CD14;CALM1;CALM2;C1QC
Terpenoid backbone biosynthesis	9/22	2.70741e-05	0.000181278	0	0	7.91437	83.2349	FDPS;IDI1;ICMT;MVK;HMGCS1;MVD;HMGCR;ACAT2;ACAT1
AMPK signaling pathway	24/120	2.79427e-05	0.000183114	0	0	2.87186	30.1125	INSR;SCD5;PIK3R1;PPP2R5C;HMGCR;EEF2;PRKAB1;ACACB;RPTOR;LIPE;CREB3;STK11;CCND1;RAB14;PPP2R1A;PPP2R2B;SCD;AKT2;FASN;CREB3L2;AKT1S1;CD36;PFKP;PCK2
Leukocyte transendothelial migration	23/114	3.5221e-05	0.000226002	0	0	2.90239	29.7607	ITGB1;VCAM1;PXN;MSN;CXCR4;PRKCA;CD99L2;ACTN4;PIK3R1;MAPK14;CLDN1;ACTB;MYL12A;RHOA;ACTG1;MYL12B;VAV2;CXCL12;CTNNB1;RAC1;EZR;MYL9;BCAR1
Glucagon signaling pathway	22/107	3.81504e-05	0.000239802	0	0	2.97127	30.2297	PYGB;PDHA1;PRMT1;PGAM1;ITPR1;ITPR3;PRKAB1;ACACB;LDHB;CREB3;LDHA;AKT2;CREB3L2;GNAS;SIK1;CALM3;PRKACA;CALM1;CALM2;PFKP;ATF4;PCK2
Propanoate metabolism	11/34	4.62978e-05	0.000285194	0	0	5.47124	54.6053	BCKDHA;LDHB;HADHA;LDHA;ACSS2;ECHS1;ABAT;ACACB;DLD;ACAT2;ACAT1
Platelet activation	24/124	4.88391e-05	0.00029495	0	0	2.75638	27.3625	ITGB1;FGB;FGA;VWF;FGG;ITPR1;ITPR3;PIK3R1;MAPK14;ACTB;MYL12A;RHOA;ACTG1;MYL12B;PPP1CA;PPP1CB;COL1A1;PPP1CC;COL1A2;AKT2;GNAS;MAPK1;PRKACA;TLN1
Adrenergic signaling in cardiomyocytes	27/150	6.43523e-05	0.000381164	0	0	2.52266	24.3466	ATP2A2;ATP1A3;ATP1A1;PPP1CB;PPP1CC;PPP2R1A;AKT2;CREB3L2;MAPK1;PRKACA;TPM3;TPM2;ATP2B4;PRKCA;PPP2R5C;ATP2B1;ATP1B1;MAPK14;PPP1CA;CREB3;PPP2R2B;KCNQ1;GNAS;CALM3;CALM1;CALM2;ATF4
cGMP-PKG signaling pathway	29/167	6.90829e-05	0.000401463	0	0	2.41607	23.1465	ITPR1;ATP2A2;ATP1A3;ITPR3;ATP1A1;PPP1CB;PPP1CC;RGS2;AKT2;CREB3L2;MAPK1;MAP2K2;INSR;PDE2A;ATP2B4;ATP2B1;ATP1B1;RHOA;NFATC4;PPP1CA;CREB3;PPIF;VDAC2;VDAC1;CALM3;CALM1;MYL9;CALM2;ATF4
Rap1 signaling pathway	34/210	7.46556e-05	0.000416613	0	0	2.22342	21.1284	ITGB1;CSF1R;RALA;PIK3R1;ACTB;RAP1GAP;ACTG1;AKT2;PDGFD;MAPK1;RAC1;RALGDS;MAP2K2;INSR;ARAP3;PRKCA;MAPK14;RHOA;VAV2;VEGFA;KITLG;EFNA3;PRKD3;ID1;RAPGEF1;GNAS;CTNNB1;CALM3;PFN1;TLN1;CALM1;FGFR4;CALM2;BCAR1
Citrate cycle (TCA cycle)	10/30	7.69572e-05	0.000416613	0	0	5.71731	54.1559	CS;ACLY;PDHA1;MDH1;MDH2;IDH1;DLST;SDHA;DLD;PCK2
Glyoxylate and dicarboxylate metabolism	10/30	7.69572e-05	0.000416613	0	0	5.71731	54.1559	CS;GRHPR;ACSS2;MDH1;SHMT2;MDH2;GLUL;DLD;ACAT2;ACAT1
Human T-cell leukemia virus 1 infection	35/219	7.72361e-05	0.000416613	0	0	2.18973	20.7337	NRP1;PIK3R1;CCND3;CCND1;AKT2;CREB3L2;MAPK1;BUB3;PRKACA;B2M;JAK3;HLA-DPA1;SMAD2;STAT5B;FDPS;RANBP3;MAP2K2;HLA-B;HLA-C;HLA-A;HLA-F;HLA-E;NFATC4;TGFBR2;TNFRSF1A;CREB3;CANX;HLA-DPB1;VDAC2;HLA-DRA;VDAC1;TLN1;HLA-DRB1;RAN;ATF4
Valine, leucine and isoleucine degradation	13/48	7.8453e-05	0.000416613	0	0	4.25162	40.1906	BCKDHA;ECHS1;HMGCS1;ABAT;AACS;ACAT2;ACAT1;ALDH3A2;HADHB;HADHA;ALDH2;AOX1;DLD
Tryptophan metabolism	12/42	8.33196e-05	0.000434956	0	0	4.57706	42.9915	ALDH3A2;HADHA;ECHS1;MAOB;ALDH2;MAOA;DLST;AOX1;CYP1B1;DLD;ACAT2;ACAT1
RNA transport	31/186	8.78626e-05	0.000451028	0	0	2.30019	21.4832	EIF4A2;EIF4A1;EIF4A3;SUMO1;SUMO3;EIF4EBP2;EIF3CL;SAP18;EIF4B;EIF5B;UPF1;UBE2I;FUS;PABPC4;EIF2S2;RANGAP1;EIF2S1;EIF1;EEF1A1;EIF5;EEF1A2;EIF3G;STRAP;EIF3H;EIF3E;PABPC1;EIF3D;KPNB1;EIF3A;RAN;EIF3B
Human immunodeficiency virus 1 infection	34/212	9.04721e-05	0.00045681	0	0	2.1982	20.4663	PXN;ITPR1;CXCR4;ITPR3;PIK3R1;RNF7;AKT2;AP1S1;MAPK1;RAC1;B2M;SKP1;PAK4;AP1M1;MAP2K2;HLA-B;HLA-C;PRKCA;HLA-A;HLA-F;GNG12;MAPK14;HLA-E;NFATC4;TAPBP;TNFRSF1A;BST2;DDB1;GNB2;FAS;CYCS;CALM3;CALM1;CALM2
Pathways in cancer	68/531	0.000101222	0.000502847	0	0	1.70028	15.6395	ITGB1;HSP90AB1;LAMC3;CCND3;CCND1;AKT2;RAC1;PRKACA;JAK3;SKP1;HSP90AA1;RALBP1;MAP2K2;GSTO1;TPM3;ITGA3;NCOA4;PRKCA;RHOA;TGFBR2;MSH6;COL4A2;COL4A1;CKS2;BIRC7;PPARD;CSF1R;LAMA5;HDAC2;RALA;GSTP1;MGST3;LEF1;GSTT2;CXCR4;PIK3R1;HIF1A;HSP90B1;MAPK1;STAT6;RALGDS;WNT4;EGLN1;SMAD2;STAT5B;NQO1;TXNRD1;FN1;IGF2;LAMB1;GNG12;VEGFA;BMP4;KITLG;CDK6;CXCL12;GSTA4;GSTA2;GNB2;GSTA1;GNAS;CTNNB1;FAS;CYCS;CALM3;CALM1;FGFR4…
Cell adhesion molecules	26/148	0.000131932	0.000637374	0	0	2.44774	21.8662	ITGB1;SDC4;SDC2;SDC3;CD99L2;CLDN1;PVR;GLG1;PTPRF;CDH2;NRCAM;NCAM1;CD276;HLA-DPA1;VCAM1;CADM1;HLA-B;HLA-C;HLA-A;HLA-F;HLA-E;VCAN;HLA-DPB1;HLA-DRA;SDC1;HLA-DRB1
Legionellosis	14/57	0.000133912	0.000637374	0	0	3.72752	33.2433	HSPA8;ARF1;VCP;SAR1A;BNIP3;HSPD1;EEF1A1;EEF1G;C3;EEF1A2;CYCS;CD14;HSPA1B;HSPA1A
Dopaminergic synapse	24/132	0.000136469	0.000637374	0	0	2.55109	22.7032	MAOB;MAOA;ITPR1;PRKCA;ITPR3;PPP2R5C;GNG12;MAPK14;PPP1CA;PPP1CB;PPP1CC;CREB3;PPP2R1A;PPP2R2B;AKT2;KIF5B;GNB2;CREB3L2;GNAS;CALM3;PRKACA;CALM1;CALM2;ATF4
Vasopressin-regulated water reabsorption	12/44	0.00013658	0.000637374	0	0	4.29052	38.1796	DYNC1H1;CREB3;RAB5B;DCTN2;DCTN1;ARHGDIA;ARHGDIB;CREB3L2;GNAS;AQP2;PRKACA;RAB11A
Apoptosis	25/142	0.000169977	0.000781389	0	0	2.4533	21.2943	ITPR1;ITPR3;PIK3R1;ACTB;CTSS;ACTG1;CTSO;TUBA1B;AIFM1;AKT2;LMNA;MAPK1;CAPN1;CTSD;SPTAN1;CTSC;MCL1;CTSB;MAP2K2;EIF2S1;TNFRSF1A;CYCS;FAS;BIRC7;ATF4
Hepatocellular carcinoma	28/168	0.000188583	0.000854171	0	0	2.29773	19.7053	SMARCD1;SHC2;MGST3;GSTP1;LEF1;GSTT2;PIK3R1;ACTB;ACTG1;CCND1;AKT2;MAPK1;WNT4;SMAD2;NQO1;MAP2K2;PHF10;GSTO1;TXNRD1;IGF2;PRKCA;SMARCA4;TGFBR2;CDK6;GSTA4;GSTA2;GSTA1;CTNNB1
Viral myocarditis	14/60	0.000240082	0.00107167	0	0	3.48385	29.0363	HLA-B;HLA-C;HLA-A;HLA-F;ACTB;ACTG1;HLA-E;CCND1;HLA-DPB1;CYCS;HLA-DRA;RAC1;HLA-DRB1;HLA-DPA1
Pathogenic Escherichia coli infection	31/197	0.000256046	0.0011266	0	0	2.14647	17.7516	ITGB1;ARF1;TMED10;WASL;CLDN1;ACTB;ACTG1;CYTH2;TUBA1B;RPS3;MAPK1;RAC1;WASF2;ACTR3;ACTR2;TUBB;ARPC5;MAPK14;RHOA;TNFRSF1A;MYO1D;CTTN;ARPC2;NCL;FAS;CYCS;MYH9;TMBIM6;EZR;GAPDH;SEC24C
Lipid and atherosclerosis	33/215	0.000264544	0.0011476	0	0	2.08488	17.1742	HSP90AB1;ITPR1;LY96;PIK3R1;HSP90B1;HSPD1;AKT2;MAPK1;CD14;CD36;RAC1;LDLR;HSPA8;HSP90AA1;VCAM1;HSPA5;HSPA4;APOA1;PRKCA;MAPK14;SOD2;EIF2S1;RHOA;VAV2;TNFRSF1A;FAS;CYCS;CALM3;CALM1;CALM2;HSPA1B;ATF4;HSPA1A
Thyroid hormone synthesis	16/75	0.000269624	0.00115339	0	0	3.10593	25.526	HSPA5;GPX3;ITPR1;ATP1A3;PRKCA;ITPR3;ATP1A1;ATP1B1;HSP90B1;CREB3;CREB3L2;CANX;GNAS;PRKACA;DUOX2;ATF4
Gastric acid secretion	16/76	0.000316275	0.00133442	0	0	3.054	24.6119	ITPR1;ATP1A3;PRKCA;ITPR3;ATP1A1;ATP1B1;ACTB;ACTG1;ATP4A;KCNQ1;GNAS;CALM3;PRKACA;EZR;CALM1;CALM2
Amphetamine addiction	15/69	0.000334306	0.00139144	0	0	3.1803	25.4534	HDAC2;MAOB;MAOA;PRKCA;PPP1CA;PPP1CB;PPP1CC;CREB3;CREB3L2;GNAS;CALM3;PRKACA;CALM1;CALM2;ATF4
AGE-RAGE signaling pathway in diabetic complications	19/100	0.000368224	0.00151217	0	0	2.68835	21.2563	SMAD2;STAT5B;VCAM1;SERPINE1;FN1;PRKCA;PIK3R1;MAPK14;F3;TGFBR2;VEGFA;COL1A1;COL1A2;CCND1;COL4A2;COL4A1;AKT2;MAPK1;RAC1
Synaptic vesicle cycle	16/78	0.000430786	0.00174582	0	0	2.95516	22.9022	NAPA;ATP6V0B;ATP6V1G1;STXBP1;CLTC;CLTB;CLTA;AP2A1;TCIRG1;CPLX2;DNM2;SLC6A9;ATP6V1B2;ATP6V1E1;ATP6V0C;AP2M1
Adherens junction	15/71	0.000462943	0.00185177	0	0	3.06639	23.5434	INSR;LEF1;WASL;ACTN4;ACTB;PTPRF;RHOA;ACTG1;TGFBR2;CSNK2B;MAPK1;CTNNB1;RAC1;ACP1;WASF2
Type I diabetes mellitus	11/43	0.000473189	0.0018615	0	0	3.93053	30.0922	HLA-B;HLA-DPB1;HLA-C;FAS;HLA-DRA;HLA-A;HLA-F;HLA-DRB1;HSPD1;HLA-DPA1;HLA-E
Longevity regulating pathway	19/102	0.000477462	0.0018615	0	0	2.62328	20.0603	HSPA8;HDAC2;INSR;EHMT1;PIK3R1;SOD2;PRKAB1;SOD1;RPTOR;CREB3;STK11;AKT2;CREB3L2;AKT1S1;EIF4EBP2;PRKACA;HSPA1B;ATF4;HSPA1A
Glutathione metabolism	13/57	0.000502504	0.00193464	0	0	3.38031	25.6765	G6PD;GPX4;GPX3;GSTO1;GSTP1;MGST3;IDH1;GSTT2;PRDX6;GSTA4;GSTA2;GSTA1;SMS
Protein digestion and absorption	19/103	0.000541894	0.00206054	0	0	2.59191	19.4923	COL18A1;COL15A1;CPB1;COL14A1;COL11A1;ATP1A3;PRCP;SLC3A2;ATP1A1;ATP1B1;COL1A1;ACE2;COL1A2;COL4A2;COL4A1;KCNQ1;COL6A2;COL6A1;SLC38A2
Toxoplasmosis	20/112	0.00060599	0.00218985	0	0	2.49155	18.4591	ITGB1;HSPA8;LAMA5;LAMC3;LY96;LAMB1;MAPK14;TNFRSF1A;AKT2;PPIF;HLA-DPB1;CYCS;HLA-DRA;MAPK1;BIRC7;LDLR;HLA-DRB1;HSPA1B;HLA-DPA1;HSPA1A
Ovarian steroidogenesis	12/51	0.000606045	0.00218985	0	0	3.51909	26.0714	SCARB1;HSD3B2;STAR;CYP11A1;INSR;AKR1C3;GNAS;CYP1B1;PRKACA;CYP19A1;LDLR;CYP17A1
Autophagy	23/137	0.000611452	0.00218985	0	0	2.31391	17.1222	GABARAPL1;MAP2K2;BNIP3;ATG9A;ITPR1;PIK3R1;HMGB1;HIF1A;EIF2S1;GABARAP;RPTOR;STK11;AKT2;TP53INP2;LAMP2;DDIT4;AKT1S1;MAPK1;PRKACA;SQSTM1;CTSD;CTSB;RAB7A
Estrogen signaling pathway	23/137	0.000611452	0.00218985	0	0	2.31391	17.1222	HSPA8;SHC2;HSP90AA1;MAP2K2;HSP90AB1;ITPR1;ITPR3;PIK3R1;HSP90B1;CREB3;AKT2;CREB3L2;GNAS;MAPK1;CALM3;PRKACA;FKBP4;CALM1;CALM2;CTSD;HSPA1B;ATF4;HSPA1A
Yersinia infection	23/137	0.000611452	0.00218985	0	0	2.31391	17.1222	ITGB1;ACTR3;ACTR2;MAP2K2;PXN;FN1;PIK3R1;ARPC5;WASL;MAPK14;ACTB;RHOA;ACTG1;VAV2;ARPC2;AKT2;MAPK1;RAC1;ITGA5;PKN1;WASF2;BCAR1;SKAP2
Relaxin signaling pathway	22/129	0.000638801	0.0022615	0	0	2.35752	17.3417	SMAD2;SHC2;MAP2K2;PRKCA;PIK3R1;GNG12;MAPK14;TGFBR2;VEGFA;COL1A1;ACTA2;CREB3;COL1A2;COL4A2;COL4A1;AKT2;GNB2;CREB3L2;GNAS;MAPK1;PRKACA;ATF4
Allograft rejection	10/38	0.000666983	0.00231981	0	0	4.08201	29.8507	HLA-B;HLA-DPB1;HLA-C;FAS;HLA-DRA;HLA-A;HLA-F;HLA-DRB1;HLA-DPA1;HLA-E
Non-alcoholic fatty liver disease	25/155	0.000670334	0.00231981	0	0	2.2064	16.1238	NDUFA13;COX7B;NDUFA11;UQCRB;COX4I1;PIK3R1;UQCR10;AKT2;UQCRFS1;RAC1;NDUFV2;INSR;NDUFA1;SDHA;MAPK14;PRKAB1;EIF2S1;TNFRSF1A;MLXIPL;COX7A2L;NDUFS5;CYCS;FAS;UQCRC2;ATF4
Epstein-Barr virus infection	30/202	0.000855292	0.002927	0	0	2.00284	14.1482	HDAC2;TNFAIP3;PIK3R1;PSMD8;CCND3;PSMD4;CCND1;AKT2;PSMD2;RAC1;B2M;JAK3;HLA-DPA1;ADRM1;HLA-B;HLA-C;HLA-A;HLA-F;MAPK14;HLA-E;TAPBP;CDK6;PSMC4;HLA-DPB1;FAS;CYCS;HLA-DRA;VIM;HLA-DRB1;CD44
Drug metabolism	19/108	0.000989049	0.00334755	0	0	2.44563	16.9208	MAOB;MAOA;GSTO1;ADH1B;MGST3;GSTP1;NME2;GSTT2;NME4;GSTA4;IMPDH1;ALDH3B1;GSTA2;IMPDH2;GSTA1;AOX1;TK2;GUSB;CES2
Spinocerebellar ataxia	23/143	0.00112059	0.00374078	0	0	2.19749	14.9295	ADRM1;ITPR1;ATP2A2;RORA;PRKCA;ITPR3;PIK3R1;PSMA7;PSMD8;PSMA6;PSMB7;PSMB4;PSMA4;PSMB5;PSMD4;PSMC4;AKT2;PSMD2;PSMB1;PPIF;VDAC2;CYCS;VDAC1
Arrhythmogenic right ventricular cardiomyopathy	15/77	0.00112952	0.00374078	0	0	2.76873	18.7885	ITGB1;DSP;ITGB5;ITGA3;ITGA1;LEF1;ATP2A2;ACTB;ACTG1;GJA1;CDH2;LMNA;CTNNB1;DSG2;ITGA5
Central carbon metabolism in cancer	14/70	0.00125	0.00409574	0	0	2.86017	19.1192	G6PD;MAP2K2;PDHA1;PGAM1;IDH1;PIK3R1;HIF1A;HK2;GLS;LDHB;LDHA;AKT2;MAPK1;PFKP
Butanoate metabolism	8/28	0.00127891	0.00414635	0	0	4.56816	30.4319	HADHA;ECHS1;BDH2;HMGCS1;ABAT;AACS;ACAT2;ACAT1
Oxytocin signaling pathway	24/154	0.0013861	0.00444706	0	0	2.11681	13.9313	MAP2K2;ITPR1;PRKCA;ITPR3;EEF2;PRKAB1;ACTB;RHOA;ACTG1;NFATC4;PPP1CA;PPP1CB;PPP1CC;RGS2;MYL6;CCND1;GNAS;MAPK1;CALM3;CAMK1;PRKACA;CALM1;MYL9;CALM2
Apelin signaling pathway	22/137	0.00145013	0.00460455	0	0	2.19256	14.3308	SMAD2;GABARAPL1;MAP2K2;SERPINE1;RPS6;ITPR1;PLAT;ITPR3;GNG12;PRKAB1;GABARAP;ACTA2;LIPE;CCND1;AKT2;GNB2;SPP1;MAPK1;CALM3;PRKACA;CALM1;CALM2
Graft-versus-host disease	10/42	0.00154324	0.00485017	0	0	3.57098	23.1181	HLA-B;HLA-DPB1;HLA-C;FAS;HLA-DRA;HLA-A;HLA-F;HLA-DRB1;HLA-DPA1;HLA-E
Phenylalanine metabolism	6/17	0.00156474	0.00486808	0	0	6.22462	40.2113	AOC3;MAOB;MAOA;ALDH3B1;GOT2;MIF
Proximal tubule bicarbonate reclamation	7/23	0.00171235	0.00527403	0	0	4.99441	31.8138	GLUD1;MDH1;ATP1A3;ATP1A1;ATP1B1;GLS;PCK2
Arginine and proline metabolism	11/50	0.00182141	0.00555441	0	0	3.22382	20.3363	ALDH3A2;GATM;ALDH2;MAOB;MAOA;GOT2;SMS;SAT2;PYCR2;CKB;SAT1
Prostate cancer	17/97	0.00186105	0.00558435	0	0	2.43252	15.2923	HSP90AA1;MAP2K2;HSP90AB1;GSTP1;LEF1;PLAT;PIK3R1;ETV5;HSP90B1;CREB3;CCND1;AKT2;PDGFD;CREB3L2;MAPK1;CTNNB1;ATF4
Fatty acid degradation	10/43	0.00186749	0.00558435	0	0	3.46258	21.756	ALDH3A2;HADHB;HADHA;ACADVL;ECHS1;ALDH2;ADH1B;ACSL4;ACAT2;ACAT1
Viral carcinogenesis	29/203	0.00189839	0.00562217	0	0	1.91241	11.9846	YWHAE;HDAC2;PXN;PIK3R1;C3;CCND3;CCND1;YWHAQ;CREB3L2;MAPK1;RAC1;PRKACA;JAK3;YWHAH;STAT5B;GSN;HLA-B;HLA-C;ACTN4;HLA-A;HLA-F;SND1;RHOA;HLA-E;DDB1;CREB3;HNRNPK;CDK6;ATF4
Spliceosome	23/150	0.00214124	0.00628098	0	0	2.07557	12.7572	HSPA8;DDX5;SF3B2;HNRNPA3;FUS;EIF4A3;HNRNPU;PRPF8;LSM4;HNRNPM;XAB2;HNRNPK;SNRPD2;PUF60;SNRNP70;PCBP1;HNRNPC;SNRNP200;HNRNPA1;SF3B1;HSPA1B;SNRPB;HSPA1A
PPAR signaling pathway	14/74	0.0021784	0.00632969	0	0	2.66891	16.3582	HMGCS1;SCD5;APOA1;ACSL4;CYP27A1;FADS2;FABP3;SCD;UBC;ME1;PLIN2;CD36;PPARD;PCK2
Oxidative phosphorylation	21/133	0.00227197	0.00647931	0	0	2.14796	13.0749	NDUFA13;ATP6V1G1;COX7B;ATP6V0B;NDUFA11;UQCRB;COX4I1;NDUFA1;TCIRG1;UQCR10;SDHA;ATP4A;COX7A2L;PPA1;NDUFS5;ATP6V1B2;UQCRFS1;UQCRC2;ATP6V1E1;NDUFV2;ATP6V0C
Vascular smooth muscle contraction	21/133	0.00227197	0.00647931	0	0	2.14796	13.0749	PPP1R14A;MAP2K2;ITPR1;PRKCA;ITPR3;ADM;RHOA;PPP1CA;PPP1CB;ACTA2;PPP1CC;MYL6;CALD1;GNAS;MYH9;MAPK1;CALM3;PRKACA;CALM1;MYL9;CALM2
VEGF signaling pathway	12/59	0.00234353	0.00662209	0	0	2.91882	17.6767	SHC2;MAP2K2;MAPKAPK3;AKT2;PXN;HSPB1;MAPK1;PRKCA;RAC1;PIK3R1;MAPK14;VEGFA
Long-term potentiation	13/67	0.00244702	0.00685166	0	0	2.75282	16.5524	MAP2K2;ITPR1;PRKCA;ITPR3;PPP1CA;PPP1CB;PPP1CC;MAPK1;CALM3;PRKACA;CALM1;CALM2;ATF4
Insulin resistance	18/108	0.00248108	0.00688444	0	0	2.28961	13.7355	PYGB;INSR;NR1H2;PIK3R1;PRKAB1;ACACB;PTPRF;TNFRSF1A;PPP1CA;PPP1CB;PPP1CC;MLXIPL;CREB3;PPP1R3B;AKT2;CREB3L2;CD36;PCK2
Tuberculosis	26/180	0.00271132	0.00745613	0	0	1.93572	11.4407	RAB5B;TCIRG1;CTSS;HSPD1;C3;AKT2;LAMP2;MAPK1;CD14;CTSD;HLA-DPA1;HSPA9;CD74;ATP6V0B;MAPK14;RHOA;TNFRSF1A;HLA-DPB1;CYCS;HLA-DRA;CALM3;CALM1;CALM2;ATP6V0C;HLA-DRB1;RAB7A
Axon guidance	26/182	0.00316104	0.00861593	0	0	1.91069	10.9996	ITGB1;NRP1;CXCR4;PIK3R1;MYL12A;MYL12B;ROBO1;EFNB1;ABLIM1;DPYSL2;PLXNA1;MAPK1;RAC1;SLIT2;EPHB4;WNT4;PAK4;SEMA6B;SEMA6A;PRKCA;RHOA;NFATC4;EFNA3;CXCL12;MYL9;NGEF
Amoebiasis	17/102	0.00322419	0.00871096	0	0	2.28881	13.131	LAMA5;RAB5B;LAMC3;FN1;HSPB1;PRKCA;LAMB1;ACTN4;PIK3R1;COL1A1;COL1A2;COL4A2;COL4A1;GNAS;CD14;PRKACA;RAB7A
Colorectal cancer	15/86	0.00351925	0.00942548	0	0	2.41658	13.6525	SMAD2;RALA;MAP2K2;LEF1;PIK3R1;RHOA;TGFBR2;MSH6;CCND1;AKT2;MAPK1;CTNNB1;CYCS;RAC1;RALGDS
Thyroid hormone signaling pathway	19/121	0.00381562	0.0101311	0	0	2.13242	11.8747	HDAC2;MAP2K2;ATP2A2;ATP1A3;PRKCA;PIK3R1;ATP1A1;ATP1B1;HIF1A;ACTB;ACTG1;BMP4;CCND1;AKT2;MAPK1;CTNNB1;PRKACA;PFKP;WNT4
Glycine, serine and threonine metabolism	9/40	0.003952	0.0104035	0	0	3.31568	18.3474	AOC3;GRHPR;GATM;ALAS1;MAOB;MAOA;SHMT2;PGAM1;DLD
Fc gamma R-mediated phagocytosis	16/97	0.00465589	0.0120703	0	0	2.25963	12.1334	ACTR3;ACTR2;MARCKSL1;GSN;INPPL1;PRKCA;PIK3R1;ARPC5;DNM2;VAV2;ARPC2;BIN1;AKT2;MAPK1;RAC1;WASF2
Biosynthesis of unsaturated fatty acids	7/27	0.00466352	0.0120703	0	0	3.99466	21.4432	FADS2;ELOVL1;ELOVL5;SCD;SCD5;HSD17B12;FADS1
cAMP signaling pathway	29/216	0.00474657	0.0121045	0	0	1.77819	9.51393	ATP2A2;ATP1A3;PIK3R1;ATP1A1;PPP1CB;LIPE;PPP1CC;MC2R;AKT2;CREB3L2;MAPK1;SOX9;RAC1;PRKACA;MAP2K2;ATP2B4;ARAP3;ATP2B1;ATP1B1;RHOA;VAV2;PPP1CA;CREB3;GNAS;CALM3;CALM1;MYL9;CALM2;HCN2
MAPK signaling pathway	37/294	0.00475534	0.0121045	0	0	1.65277	8.83982	CSF1R;HSPB1;DUSP16;CACNA1H;AKT2;PDGFD;STMN1;MKNK2;FLNA;MAPK1;CD14;RAC1;PRKACA;HSPA8;MAP2K2;DUSP1;INSR;IGF2;PRKCA;GNG12;MAPK14;DUSP6;MAPK8IP1;VEGFA;TGFBR2;TNFRSF1A;NR4A1;KITLG;EFNA3;MAPKAPK3;TAOK2;FAS;PTPN7;FGFR4;HSPA1B;ATF4;HSPA1A
mRNA surveillance pathway	16/98	0.00515739	0.0130203	0	0	2.23195	11.7564	UPF1;FUS;PABPC4;EIF4A3;PPP2R5C;PPP1CA;PPP1CB;PPP1CC;PPP2R1A;WDR82;PPP2R2B;PAPOLA;SYMPK;SAP18;ETF1;PABPC1
Synthesis and degradation of ketone bodies	4/10	0.00599728	0.0150176	0	0	7.6005	38.8876	BDH2;HMGCS1;ACAT2;ACAT1
Small cell lung cancer	15/92	0.00672201	0.0166966	0	0	2.22754	11.143	ITGB1;LAMA5;LAMC3;ITGA3;FN1;LAMB1;PIK3R1;CDK6;CCND1;COL4A2;COL4A1;AKT2;CKS2;CYCS;BIRC7
Tyrosine metabolism	8/36	0.00698546	0.0172122	0	0	3.26155	16.1901	AOC3;MAOB;ADH1B;MAOA;ALDH3B1;GOT2;AOX1;MIF
Salivary secretion	15/93	0.00743189	0.0181669	0	0	2.19887	10.7788	ITPR1;ATP2B4;ATP1A3;PRKCA;ITPR3;ATP1A1;ATP2B1;ATP1B1;CST3;CST2;GNAS;CALM3;PRKACA;CALM1;CALM2
Chagas disease	16/102	0.00762013	0.0184803	0	0	2.12767	10.3766	SMAD2;C1QB;C1QA;SERPINE1;PIK3R1;MAPK14;TGFBR2;TNFRSF1A;C3;PPP2R1A;PPP2R2B;AKT2;GNAS;MAPK1;FAS;C1QC
Oocyte meiosis	19/129	0.00769116	0.0185069	0	0	1.97647	9.62082	YWHAE;ITPR1;ITPR3;PPP2R5C;MAPK14;PPP1CA;PPP1CB;PPP1CC;SLK;YWHAQ;PPP2R1A;MAPK1;CALM3;PRKACA;CALM1;CALM2;SKP1;CPEB4;YWHAH
Hepatitis C	22/157	0.00786344	0.0187747	0	0	1.86569	9.04026	YWHAE;SCARB1;MAP2K2;CD81;EIF2AK1;PIK3R1;CLDN1;EIF2S1;TNFRSF1A;CDK6;CCND1;YWHAQ;PPP2R1A;PPP2R2B;AKT2;CYCS;MAPK1;CTNNB1;FAS;EIF3E;LDLR;YWHAH
Aldosterone-regulated sodium reabsorption	8/37	0.00829489	0.0196525	0	0	3.14891	15.0899	INSR;ATP1A3;MAPK1;PRKCA;ATP1A1;PIK3R1;ATP1B1;SGK1
Protein export	6/23	0.00839229	0.0197315	0	0	4.02638	19.2479	OXA1L;HSPA5;SEC61B;SEC11A;SRP9;SEC63
beta-Alanine metabolism	7/30	0.00864246	0.0201657	0	0	3.47305	16.5007	AOC3;ALDH3A2;HADHA;ECHS1;ALDH2;ALDH3B1;ABAT
Steroid hormone biosynthesis	11/61	0.00901885	0.0208858	0	0	2.51307	11.8326	HSD3B2;CYP21A2;CYP11A1;CYP11B2;AKR1C1;CYP11B1;AKR1C3;CYP1B1;HSD17B12;CYP19A1;CYP17A1
Autoimmune thyroid disease	10/53	0.00910002	0.0209165	0	0	2.65588	12.4813	HLA-B;HLA-DPB1;HLA-C;FAS;HLA-DRA;HLA-A;HLA-F;HLA-DRB1;HLA-DPA1;HLA-E
Cardiac muscle contraction	14/87	0.00970234	0.0221357	0	0	2.19207	10.1611	COX7B;UQCRB;TPM3;COX4I1;TPM2;ATP2A2;ATP1A3;ATP1A1;UQCR10;ATP1B1;COX7A2L;ASPH;UQCRFS1;UQCRC2
Lysine degradation	11/63	0.011463	0.0259604	0	0	2.41615	10.7969	ALDH3A2;HADHA;ECHS1;ALDH2;EHMT1;PLOD3;DLST;PLOD2;DLD;ACAT2;ACAT1
Influenza A	23/172	0.0115531	0.0259735	0	0	1.76698	7.88214	FDPS;TPSB2;MAP2K2;PRKCA;PIK3R1;EIF2S1;ACTB;RAB11A;ACTG1;TNFRSF1A;DNAJB1;CCND3;CDK6;HNRNPUL1;AKT2;HLA-DPB1;CYCS;HLA-DRA;MAPK1;FAS;VDAC1;HLA-DRB1;HLA-DPA1
Th17 cell differentiation	16/107	0.0119343	0.0266058	0	0	2.01022	8.90194	SMAD2;STAT5B;HSP90AA1;HSP90AB1;RORA;AHR;MAPK14;HIF1A;TGFBR2;HLA-DPB1;HLA-DRA;MAPK1;STAT6;JAK3;HLA-DRB1;HLA-DPA1
Hippo signaling pathway	22/163	0.0120071	0.0266058	0	0	1.78571	7.89687	SMAD2;YWHAE;SERPINE1;LEF1;ACTB;ACTG1;TGFBR2;PPP1CA;PPP1CB;BMP4;PPP1CC;CCND3;CCND1;YWHAQ;PPP2R1A;PPP2R2B;DLG5;ID2;ID1;CTNNB1;WNT4;YWHAH
Fructose and mannose metabolism	7/33	0.0146762	0.0322876	0	0	3.07181	12.9677	TPI1;AKR1B1;ALDOC;ALDOB;ALDOA;HK2;PFKP
Growth hormone synthesis, secretion and action	17/119	0.0150421	0.0326265	0	0	1.90557	7.99747	STAT5B;SHC2;MAP2K2;IGFBP3;ITPR1;PRKCA;ITPR3;PIK3R1;MAPK14;CREB3;AKT2;CREB3L2;GNAS;MAPK1;PRKACA;BCAR1;ATF4
Neurotrophin signaling pathway	17/119	0.0150421	0.0326265	0	0	1.90557	7.99747	YWHAE;SHC2;MAP2K2;SORT1;PIK3R1;MAPK14;RHOA;AKT2;ARHGDIA;ARHGDIB;RAPGEF1;MAPK1;CALM3;RAC1;CALM1;CALM2;ATF4
Measles	19/139	0.0164635	0.0354599	0	0	1.81077	7.43612	HSPA8;STAT5B;EIF2AK1;MSN;TNFAIP3;PIK3R1;EIF2S1;CCND3;CDK6;CCND1;AKT2;CSNK2B;CYCS;EIF3H;FAS;CD46;JAK3;HSPA1B;HSPA1A
Glioma	12/75	0.0166331	0.0355764	0	0	2.17563	8.91217	SHC2;MAP2K2;CDK6;CCND1;AKT2;MAPK1;PRKCA;CALM3;PIK3R1;CAMK1;CALM1;CALM2
Pancreatic secretion	15/102	0.01686	0.035813	0	0	1.97043	8.04488	CPB1;ITPR1;ATP2B4;ATP2A2;ATP1A3;PRKCA;ITPR3;ATP1A1;ATP2B1;ATP1B1;RHOA;RAB11A;KCNQ1;GNAS;RAC1
Necroptosis	21/159	0.0174109	0.0367298	0	0	1.74079	7.05136	STAT5B;PYGB;HSP90AA1;HSP90AB1;TNFAIP3;HMGB1;TNFRSF1A;GLUD1;AIFM1;FTH1;SMPD1;VDAC2;FAS;VDAC1;STAT6;CAPN1;GLUL;PPIA;SQSTM1;JAK3;FTL
Cysteine and methionine metabolism	9/50	0.0175327	0.0367352	0	0	2.50561	10.1319	LDHB;LDHA;AHCY;TST;MDH1;MDH2;ADI1;GOT2;SMS
Acute myeloid leukemia	11/67	0.01783	0.0371057	0	0	2.24308	9.0326	CSF1R;STAT5B;MAP2K2;CCND1;AKT2;LEF1;MAPK1;PIK3R1;CD14;DUSP6;PPARD
Chemical carcinogenesis	29/239	0.0181799	0.0371747	0	0	1.58144	6.33752	HSP90AB1;MGST3;GSTP1;GSTT2;PIK3R1;AHR;HSP90B1;CCND3;CCND1;AKT2;CREB3L2;CYP1B1;MAPK1;PRKACA;STAT5B;CBR1;HSP90AA1;MAP2K2;GSTO1;PTGES3;PRKCA;VEGFA;CREB3;GSTA4;GSTA2;GSTA1;GNAS;KPNB1;ATF4
FoxO signaling pathway	18/131	0.0182907	0.0371747	0	0	1.82129	7.28765	GABARAPL1;MAP2K2;PRMT1;INSR;BNIP3;PIK3R1;MAPK14;SOD2;PRKAB1;GABARAP;TGFBR2;STK11;CCND1;AKT2;CCNG2;MAPK1;SGK1;PCK2
Metabolism of xenobiotics by cytochrome P450	12/76	0.018346	0.0371747	0	0	2.14152	8.56254	CBR1;GSTA4;GSTO1;ADH1B;GSTP1;MGST3;ALDH3B1;AKR1C1;GSTA2;GSTA1;CYP1B1;GSTT2
Pancreatic cancer	12/76	0.018346	0.0371747	0	0	2.14152	8.56254	SMAD2;RALBP1;RALA;CDK6;CCND1;AKT2;MAPK1;RAC1;PIK3R1;RALGDS;TGFBR2;VEGFA
Collecting duct acid secretion	6/27	0.0186596	0.0373193	0	0	3.25874	12.9743	ATP4A;ATP6V1G1;ATP6V1B2;TCIRG1;ATP6V1E1;ATP6V0C
Fatty acid elongation	6/27	0.0186596	0.0373193	0	0	3.25874	12.9743	HADHB;ELOVL1;HADHA;ECHS1;ELOVL5;HSD17B12
Staphylococcus aureus infection	14/95	0.0201577	0.0400553	0	0	1.97471	7.70959	C1QB;C1QA;C1S;C1R;FGG;CFI;C3;C4A;HLA-DPB1;HLA-DRA;CFB;HLA-DRB1;HLA-DPA1;C1QC
Ras signaling pathway	28/232	0.0213366	0.0418578	0	0	1.57134	6.04548	CSF1R;RAB5B;SHC2;RALA;RASAL1;PIK3R1;AKT2;PDGFD;MAPK1;RAC1;PRKACA;RALGDS;PAK4;RALBP1;MAP2K2;INSR;IGF2;PRKCA;GNG12;RHOA;VEGFA;KITLG;EFNA3;GNB2;CALM3;CALM1;FGFR4;CALM2
Thermogenesis	28/232	0.0213366	0.0418578	0	0	1.57134	6.04548	SMARCD1;COX7B;NDUFA13;NDUFA11;UQCRB;COX4I1;UQCR10;ACTB;ACTG1;RPTOR;LIPE;CREB3L2;UQCRFS1;PRKACA;NDUFV2;RPS6;NDUFA1;ACSL4;SDHA;MAPK14;PRKAB1;SMARCA4;CREB3;COX7A2L;NDUFS5;AKT1S1;GNAS;UQCRC2
mTOR signaling pathway	20/154	0.0235071	0.045824	0	0	1.70669	6.40087	ATP6V1G1;MAP2K2;INSR;RPS6;PRKCA;SLC3A2;PIK3R1;RHOA;TNFRSF1A;RPTOR;STK11;AKT2;DDIT4;AKT1S1;ATP6V1B2;MAPK1;ATP6V1E1;SGK1;EIF4B;WNT4
Prolactin signaling pathway	11/70	0.024103	0.04669	0	0	2.12868	7.93021	STAT5B;SHC2;MAP2K2;CCND1;CISH;AKT2;MAPK1;PIK3R1;MAPK14;PRLR;CYP17A1
Inflammatory mediator regulation of TRP channels	14/98	0.025735	0.0495399	0	0	1.90387	6.96798	ITPR1;HTR2B;PRKCA;ITPR3;PIK3R1;MAPK14;PPP1CA;PPP1CB;PPP1CC;GNAS;CALM3;PRKACA;CALM1;CALM2
Thyroid cancer	7/37	0.0267179	0.0511125	0	0	2.66165	9.64163	MAP2K2;CCND1;TPM3;LEF1;NCOA4;MAPK1;CTNNB1
Arginine biosynthesis	5/22	0.0282597	0.0533987	0	0	3.35323	11.9587	GLUD1;GOT2;GLUL;ASS1;GLS
Histidine metabolism	5/22	0.0282597	0.0533987	0	0	3.35323	11.9587	ALDH3A2;MAOB;ALDH2;MAOA;ALDH3B1
Sphingolipid signaling pathway	16/119	0.0300294	0.0563966	0	0	1.77485	6.22189	ASAH1;MAP2K2;PRKCA;PIK3R1;PPP2R5C;MAPK14;RHOA;TNFRSF1A;PPP2R1A;PPP2R2B;AKT2;SMPD1;MAPK1;S1PR3;RAC1;CTSD
Pentose phosphate pathway	6/30	0.0304607	0.0568599	0	0	2.85093	9.95351	PRPS2;G6PD;ALDOC;ALDOB;ALDOA;PFKP
GnRH secretion	10/64	0.0317598	0.0589278	0	0	2.1136	7.29098	MAP2K2;AKT2;ITPR1;SPP1;MAPK1;PRKCA;ITPR3;PIK3R1;CACNA1H;HCN2
Melanogenesis	14/101	0.0323795	0.0597178	0	0	1.83792	6.30448	MAP2K2;LEF1;PRKCA;CREB3;KITLG;CREB3L2;GNAS;MAPK1;CTNNB1;CALM3;PRKACA;CALM1;CALM2;WNT4
Renin-angiotensin system	5/23	0.0337784	0.0619271	0	0	3.16677	10.7288	CTSA;ACE2;KLK1;ATP6AP2;PRCP
GnRH signaling pathway	13/93	0.0360644	0.0657269	0	0	1.85552	6.16487	MAP2K2;ITPR1;PRKCA;ITPR3;MAPK14;MMP14;GNAS;MAPK1;CALM3;PRKACA;CALM1;CALM2;ATF4
Leishmaniasis	11/77	0.0447087	0.0810016	0	0	1.90218	5.91119	ITGB1;EEF1A1;C3;MARCKSL1;EEF1A2;HLA-DPB1;MAPK1;HLA-DRA;MAPK14;HLA-DRB1;HLA-DPA1
Dilated cardiomyopathy	13/96	0.0449726	0.0810032	0	0	1.78816	5.54634	ITGB1;ITGB5;ITGA3;TPM3;TPM2;ITGA1;ATP2A2;ACTB;ACTG1;LMNA;GNAS;ITGA5;PRKACA
Base excision repair	6/33	0.0463024	0.0829135	0	0	2.53375	7.7851	APEX1;POLD2;POLE3;APEX2;HMGB1;UNG
Renal cell carcinoma	10/69	0.0497335	0.0885429	0	0	1.93396	5.80395	EGLN1;MAP2K2;AKT2;RAPGEF1;MAPK1;RAC1;PIK3R1;HIF1A;PAK4;VEGFA
Gap junction	12/88	0.0503579	0.0891393	0	0	1.80221	5.38607	GJA1;TUBA1B;MAP2K2;TUBB;PDGFD;HTR2B;ITPR1;GNAS;MAPK1;PRKCA;ITPR3;PRKACA
Hematopoietic cell lineage	13/99	0.0553081	0.0968453	0	0	1.7255	4.99504	CSF1R;ITGA3;ITGA1;KITLG;HLA-DPB1;HLA-DRA;CD59;CD14;CD36;ITGA5;HLA-DRB1;CD44;HLA-DPA1
D-Glutamine and D-glutamate metabolism	2/5	0.0553402	0.0968453	0	0	7.59232	21.9741	GLUD1;GLS
Hypertrophic cardiomyopathy	12/90	0.0580574	0.101027	0	0	1.7558	4.99758	ITGB1;ITGB5;ITGA3;TPM3;TPM2;ITGA1;LMNA;ATP2A2;ITGA5;PRKAB1;ACTB;ACTG1
Ubiquitin mediated proteolysis	17/140	0.0593545	0.102703	0	0	1.57841	4.45779	UBE2I;FBXO2;UBE2D3;RNF7;DDB1;HERC3;CDC34;UBB;UBC;UBA1;TRIP12;BIRC7;SAE1;RPS27A;UBA52;SKP1;UBE2M
Glycosaminoglycan degradation	4/19	0.0619048	0.106518	0	0	3.03871	8.45417	HEXA;IDS;GUSB;GNS
Non-small cell lung cancer	10/72	0.0632576	0.108241	0	0	1.84008	5.0796	STAT5B;MAP2K2;CDK6;CCND1;AKT2;KIF5B;MAPK1;PRKCA;PIK3R1;JAK3
Signaling pathways regulating pluripotency of stem cells	17/143	0.0695894	0.118417	0	0	1.54058	4.10585	SMAD2;MAP2K2;PCGF5;LIFR;PIK3R1;MAPK14;TBX3;BMP4;MEIS1;AKT2;ID2;ID1;MAPK1;CTNNB1;FGFR4;JAK3;WNT4
Rheumatoid arthritis	12/93	0.0710147	0.120179	0	0	1.6905	4.47114	ATP6V0B;ATP6V1G1;CXCL12;ATP6V1B2;HLA-DPB1;HLA-DRA;TCIRG1;ATP6V1E1;ATP6V0C;HLA-DRB1;HLA-DPA1;VEGFA
Alanine, aspartate and glutamate metabolism	6/37	0.0741425	0.124786	0	0	2.20633	5.74036	GLUD1;GOT2;ABAT;GLUL;ASS1;GLS
Vitamin B6 metabolism	2/6	0.0786397	0.131636	0	0	5.69393	14.479	PDXK;AOX1
Chronic myeloid leukemia	10/76	0.0846642	0.140954	0	0	1.72818	4.26698	STAT5B;HDAC2;SHC2;MAP2K2;CDK6;CCND1;AKT2;MAPK1;PIK3R1;TGFBR2
Circadian entrainment	12/97	0.0909927	0.150676	0	0	1.61059	3.86055	GNB2;ITPR1;GNAS;MAPK1;PRKCA;ITPR3;CALM3;PRKACA;GNG12;CALM1;CALM2;CACNA1H
Cocaine addiction	7/49	0.097327	0.160303	0	0	1.89994	4.42624	CREB3;MAOB;MAOA;CREB3L2;GNAS;PRKACA;ATF4
Circadian rhythm	5/31	0.100689	0.164085	0	0	2.19142	5.0309	BHLHE40;RORA;NR1D1;PRKAB1;SKP1
Galactose metabolism	5/31	0.100689	0.164085	0	0	2.19142	5.0309	UGP2;AKR1B1;GALM;HK2;PFKP
Adipocytokine signaling pathway	9/69	0.102715	0.166506	0	0	1.71039	3.89251	STK11;AKT2;ACSL4;AGRP;CD36;PRKAB1;ACACB;TNFRSF1A;PCK2
Hepatitis B	18/162	0.104305	0.168199	0	0	1.42678	3.22515	STAT5B;MAP2K2;PRKCA;PIK3R1;MAPK14;NFATC4;TGFBR2;DDB1;CREB3;YWHAQ;AKT2;CREB3L2;CYCS;MAPK1;FAS;STAT6;JAK3;ATF4
Bile secretion	11/90	0.109279	0.175302	0	0	1.58804	3.51567	ABCC3;SCARB1;ABCB1;ABCB4;GNAS;ATP1A3;ATP1A1;HMGCR;PRKACA;ATP1B1;LDLR
Calcium signaling pathway	25/240	0.114125	0.182127	0	0	1.32789	2.88214	ITPR1;HTR2B;CXCR4;ATP2A2;ITPR3;CACNA1H;PDGFD;PRKACA;ATP2B4;PRKCA;ATP2B1;MCOLN1;VEGFA;ASPH;ORAI3;ORAI2;PPIF;GNAS;VDAC2;VDAC1;CALM3;CAMK1;CALM1;FGFR4;CALM2
B cell receptor signaling pathway	10/81	0.116919	0.185624	0	0	1.60604	3.44699	IFITM1;MAP2K2;CD81;AKT2;INPPL1;MAPK1;RAC1;PIK3R1;LILRB5;VAV2
Cholinergic synapse	13/113	0.124025	0.194896	0	0	1.48279	3.095	ITPR1;PRKCA;ITPR3;PIK3R1;GNG12;CREB3;AKT2;KCNQ1;GNB2;CREB3L2;MAPK1;PRKACA;ATF4
Serotonergic synapse	13/113	0.124025	0.194896	0	0	1.48279	3.095	APP;MAOB;MAOA;DUSP1;ITPR1;HTR2B;PRKCA;ITPR3;GNG12;GNB2;GNAS;MAPK1;PRKACA
Fat digestion and absorption	6/43	0.130204	0.202539	0	0	1.84794	3.76732	SCARB1;GOT2;APOA1;CD36;ACAT2;ACAT1
Porphyrin and chlorophyll metabolism	6/43	0.130204	0.202539	0	0	1.84794	3.76732	ALAD;ALAS1;HEPH;MMAB;BLVRB;GUSB
Riboflavin metabolism	2/8	0.131908	0.203963	0	0	3.79554	7.68845	BLVRB;ACP1
p53 signaling pathway	9/73	0.133084	0.203963	0	0	1.60314	3.23318	CCND3;CDK6;CCND1;IGFBP3;PERP;CCNG2;SERPINE1;CYCS;FAS
Glycosaminoglycan biosynthesis	7/53	0.133106	0.203963	0	0	1.73435	3.49751	CSGALNACT1;CHST6;CHPF;CHSY1;UST;XYLT1;HS6ST3
TGF-beta signaling pathway	11/94	0.136448	0.20805	0	0	1.51117	3.00997	SMAD2;BMP4;PPP2R1A;BAMBI;ID2;ID1;MAPK1;DCN;RHOA;SKP1;TGFBR2
Phospholipase D signaling pathway	16/148	0.142472	0.216165	0	0	1.38273	2.69439	SHC2;ARF1;RALA;MAP2K2;INSR;PRKCA;PIK3R1;RHOA;DNM2;CYTH2;KITLG;AKT2;PDGFD;GNAS;MAPK1;RALGDS
Parathyroid hormone synthesis, secretion and action	12/106	0.147283	0.222368	0	0	1.45567	2.78819	CREB3;MMP14;NACA;CREB3L2;ITPR1;GNAS;MAPK1;PRKCA;ITPR3;PRKACA;RHOA;ATF4
ABC transporters	6/45	0.152408	0.228983	0	0	1.75299	3.29771	ABCC3;ABCB1;ABCB4;ABCA3;ABCA8;ABCD1
Folate biosynthesis	4/26	0.153949	0.230177	0	0	2.07106	3.87522	CBR1;AKR1C3;AKR1B1;ALPL
Insulin secretion	10/86	0.155093	0.230767	0	0	1.49997	2.79553	CREB3;CREB3L2;GNAS;ATP1A3;PRKCA;ITPR3;ATP1A1;PRKACA;ATP1B1;ATF4
Choline metabolism in cancer	11/98	0.166886	0.24712	0	0	1.44138	2.58071	MAP2K2;SLC44A2;AKT2;PDGFD;MAPK1;PRKCA;PIK3R1;RAC1;HIF1A;RALGDS;WASF2
Alcoholism	19/186	0.172519	0.253602	0	0	1.2978	2.28056	SHC2;HDAC2;MAOB;MAOA;GNG12;PPP1CA;PPP1CB;PPP1CC;CREB3;GNB2;CREB3L2;GNAS;MAPK1;CALM3;PRKACA;CALM1;SLC29A1;CALM2;ATF4
MicroRNAs in cancer	30/310	0.173724	0.253602	0	0	1.22302	2.14064	HDAC2;ABCB1;TNXB;TNC;PIK3R1;SLC7A1;GLS;RPTOR;CCND1;STMN1;CYP1B1;TIMP3;MAPK1;PAK4;MCL1;MAP2K2;UBE2I;RDX;PRKCA;RHOA;VEGFA;EFNA3;HNRNPK;CDK6;DDIT4;FSCN1;ITGA5;VIM;EZR;CD44
Fatty acid biosynthesis	3/18	0.173734	0.253602	0	0	2.27762	3.98636	FASN;ACSL4;ACACB
Carbohydrate digestion and absorption	6/47	0.176158	0.255928	0	0	1.66729	2.89504	AKT2;ATP1A3;ATP1A1;PIK3R1;ATP1B1;HK2
GABAergic synapse	10/89	0.180635	0.261173	0	0	1.44277	2.46898	GABARAPL1;GNB2;ABAT;PRKCA;PRKACA;GNG12;GLUL;SLC38A2;GABARAP;GLS
Fc epsilon RI signaling pathway	8/68	0.181464	0.261173	0	0	1.5194	2.59316	MAP2K2;AKT2;MAPK1;PRKCA;RAC1;PIK3R1;MAPK14;VAV2
Endometrial cancer	7/58	0.185543	0.265802	0	0	1.56389	2.63431	MAP2K2;CCND1;AKT2;LEF1;MAPK1;CTNNB1;PIK3R1
Intestinal immune network for IgA production	6/48	0.188564	0.268878	0	0	1.62751	2.7152	CXCL12;HLA-DPB1;CXCR4;HLA-DRA;HLA-DRB1;HLA-DPA1
Neutrophil extracellular trap formation	19/189	0.190484	0.269595	0	0	1.27469	2.11368	FGB;FGA;HDAC2;MAP2K2;VWF;FGG;PRKCA;PIK3R1;HMGB1;MAPK14;ACTB;ACTG1;C3;AKT2;PPIF;VDAC2;MAPK1;VDAC1;RAC1
Sulfur metabolism	2/10	0.190817	0.269595	0	0	2.84634	4.7148	TST;PAPSS2
Renin secretion	8/69	0.191792	0.269735	0	0	1.49441	2.46779	ITPR1;GNAS;ITPR3;CALM3;PRKACA;CALM1;CALM2;CTSB
TNF signaling pathway	12/112	0.193023	0.270232	0	0	1.36788	2.25009	CREB3;MMP14;VCAM1;AKT2;CREB3L2;TNFAIP3;MAPK1;FAS;PIK3R1;MAPK14;ATF4;TNFRSF1A
Systemic lupus erythematosus	14/135	0.201384	0.280661	0	0	1.31902	2.11379	C1QB;C1QA;C1S;C1R;ACTN4;C3;C4A;C7;HLA-DPB1;HLA-DRA;HLA-DRB1;SNRPB;HLA-DPA1;C1QC
Epithelial cell signaling in Helicobacter pylori infection	8/70	0.202359	0.28075	0	0	1.47023	2.34901	ATP6V0B;ATP6V1G1;ATP6V1B2;TCIRG1;RAC1;ATP6V1E1;MAPK14;ATP6V0C
Long-term depression	7/60	0.208593	0.288101	0	0	1.50471	2.35844	MAP2K2;PPP2R1A;ITPR1;GNAS;MAPK1;PRKCA;ITPR3
NOD-like receptor signaling pathway	18/181	0.211083	0.290239	0	0	1.25916	1.95862	YWHAE;GABARAPL1;HSP90AA1;HSP90AB1;ITPR1;TNFAIP3;ITPR3;MAPK14;ANTXR1;GABARAP;RHOA;TXNIP;VDAC2;MAPK1;VDAC1;PKN1;GBP2;CTSB
Malaria	6/50	0.214327	0.293391	0	0	1.55336	2.39256	VCAM1;LRP1;CD81;SDC2;SDC1;CD36
Peroxisome	9/82	0.215912	0.294251	0	0	1.4048	2.1534	PRDX5;MVK;IDH1;ECH1;ACSL4;SOD2;ABCD1;CRAT;SOD1
C-type lectin receptor signaling pathway	11/104	0.218072	0.295886	0	0	1.34794	2.05283	AKT2;ITPR1;MAPK1;ITPR3;CALM3;PIK3R1;CALM1;MAPK14;CALM2;RHOA;NFATC4
Asthma	4/31	0.238643	0.322377	0	0	1.68707	2.41721	HLA-DPB1;HLA-DRA;HLA-DRB1;HLA-DPA1
Natural killer cell mediated cytotoxicity	13/131	0.259902	0.349563	0	0	1.25537	1.69155	SHC2;MAP2K2;HLA-B;HLA-C;PRKCA;HLA-A;PIK3R1;HLA-E;VAV2;SH3BP2;MAPK1;FAS;RAC1
Wnt signaling pathway	16/166	0.266901	0.357416	0	0	1.2156	1.60566	TLE1;LEF1;PRKCA;RHOA;NFATC4;CCND3;SFRP1;CCND1;BAMBI;CSNK2B;CTNNB1;RAC1;PRKACA;SKP1;WNT4;PPARD
Inflammatory bowel disease	7/65	0.270291	0.360388	0	0	1.37462	1.79835	SMAD2;HLA-DPB1;HLA-DRA;RORA;STAT6;HLA-DRB1;HLA-DPA1
Regulation of lipolysis in adipocytes	6/55	0.283209	0.374571	0	0	1.39447	1.75923	LIPE;AKT2;INSR;GNAS;PIK3R1;PRKACA
Non-homologous end-joining	2/13	0.28336	0.374571	0	0	2.06973	2.61001	XRCC6;XRCC5
Chemokine signaling pathway	18/192	0.289541	0.379484	0	0	1.17884	1.46113	STAT5B;SHC2;PXN;CXCR4;PIK3R1;GNG12;CXCL14;RHOA;VAV2;PREX1;CXCL12;AKT2;GNB2;MAPK1;RAC1;PRKACA;JAK3;BCAR1
Transcriptional misregulation in cancer	18/192	0.289541	0.379484	0	0	1.17884	1.46113	CSF1R;SS18;DDX5;HDAC2;FUS;IGFBP3;PLAT;PBX1;DUSP6;ETV5;TGFBR2;CDK9;MEIS1;EWSR1;ID2;TSPAN7;NUPR1;CD14
Cell cycle	12/124	0.300142	0.391711	0	0	1.22052	1.46889	SMAD2;CDKN1C;YWHAE;CCND3;HDAC2;CDK6;CCND1;YWHAQ;RAD21;BUB3;SKP1;YWHAH
RNA degradation	8/79	0.306103	0.397805	0	0	1.28323	1.51913	HSPA9;PABPC4;ENO1;PABPC1;ENO2;LSM4;PFKP;HSPD1
Nicotinate and nicotinamide metabolism	4/35	0.312456	0.404354	0	0	1.46906	1.70895	NNT;QPRT;AOX1;NADK
Glutamatergic synapse	11/114	0.314832	0.405725	0	0	1.21641	1.40583	GNB2;ITPR1;GNAS;MAPK1;PRKCA;ITPR3;PRKACA;GNG12;GLUL;SLC38A2;GLS
Th1 and Th2 cell differentiation	9/92	0.325305	0.417475	0	0	1.23488	1.38675	STAT5B;HLA-DPB1;MAPK1;HLA-DRA;STAT6;MAPK14;JAK3;HLA-DRB1;HLA-DPA1
Nucleotide excision repair	5/47	0.329808	0.421497	0	0	1.35541	1.50349	DDB1;POLD2;POLE3;RAD23A;RAD23B
Neomycin, kanamycin and gentamicin biosynthesis	1/5	0.343807	0.437071	0	0	2.8452	3.03775	HK2
Thiamine metabolism	2/15	0.344832	0.437071	0	0	1.75112	1.86441	ALPL;ACP1
African trypanosomiasis	4/37	0.350184	0.442036	0	0	1.37988	1.4479	VCAM1;APOA1;FAS;PRKCA
Melanoma	7/72	0.362991	0.456332	0	0	1.22611	1.24251	MAP2K2;CDK6;CCND1;AKT2;PDGFD;MAPK1;PIK3R1
ErbB signaling pathway	8/85	0.380619	0.476548	0	0	1.18285	1.14258	STAT5B;SHC2;MAP2K2;AKT2;MAPK1;PRKCA;PIK3R1;PAK4
Various types of N-glycan biosynthesis	4/39	0.387942	0.48375	0	0	1.30089	1.23181	DAD1;HEXA;MGAT4B;MAN1C1
Phenylalanine, tyrosine and tryptophan biosynthesis	1/6	0.396841	0.490902	0	0	2.27604	2.10356	GOT2
Phototransduction	3/28	0.396866	0.490902	0	0	1.36583	1.26224	CALM3;CALM1;CALM2
Nitrogen metabolism	2/17	0.404483	0.496338	0	0	1.51747	1.37353	GLUD1;GLUL
Selenocompound metabolism	2/17	0.404483	0.496338	0	0	1.51747	1.37353	TXNRD1;PAPSS2
Retrograde endocannabinoid signaling	13/148	0.418948	0.512048	0	0	1.09626	0.953759	NDUFA13;NDUFA11;ITPR1;NDUFA1;PRKCA;ITPR3;GNG12;MAPK14;GNB2;NDUFS5;MAPK1;PRKACA;NDUFV2
Bladder cancer	4/41	0.42539	0.517866	0	0	1.23043	1.05171	MAP2K2;CCND1;MAPK1;VEGFA
Other glycan degradation	2/18	0.433327	0.525452	0	0	1.42255	1.18963	FUCA1;HEXA
Ascorbate and aldarate metabolism	3/30	0.441225	0.532931	0	0	1.26452	1.03463	ALDH3A2;ALDH2;GUSB
Osteoclast differentiation	11/127	0.451056	0.542677	0	0	1.07932	0.859315	CSF1R;AKT2;SIRPA;MAPK1;PIK3R1;RAC1;MAPK14;SQSTM1;LILRB5;TGFBR2;TNFRSF1A
NF-kappa B signaling pathway	9/104	0.465987	0.556294	0	0	1.07818	0.8233	UBE2I;VCAM1;CXCL12;EDA;CSNK2B;LY96;TNFAIP3;CD14;TNFRSF1A
Toll-like receptor signaling pathway	9/104	0.465987	0.556294	0	0	1.07818	0.8233	MAP2K2;AKT2;SPP1;LY96;MAPK1;PIK3R1;CD14;RAC1;MAPK14
Sulfur relay system	1/8	0.490403	0.583181	0	0	1.62556	1.15826	TST
IL-17 signaling pathway	8/94	0.493083	0.584114	0	0	1.05854	0.748473	HSP90AA1;HSP90AB1;TNFAIP3;MAPK1;MAPK14;IL17RC;MAPK4;HSP90B1
Glycosphingolipid biosynthesis	4/45	0.498202	0.587916	0	0	1.11015	0.773497	HEXA;ST3GAL4;ST3GAL5;FUT1
Pantothenate and CoA biosynthesis	2/21	0.514997	0.60405	0	0	1.19774	0.794816	ALDH3A2;ALDH2
Type II diabetes mellitus	4/46	0.515796	0.60405	0	0	1.08366	0.71743	INSR;MAPK1;PIK3R1;HK2
Pentose and glucuronate interconversions	3/34	0.525634	0.61324	0	0	1.10111	0.708182	UGP2;AKR1B1;GUSB
Phosphatidylinositol signaling system	8/97	0.529459	0.615371	0	0	1.0227	0.650332	INPPL1;ITPR1;PRKCA;ITPR3;CALM3;PIK3R1;CALM1;CALM2
Gastric cancer	12/149	0.548325	0.634555	0	0	0.996432	0.598743	SMAD2;SHC2;MAP2K2;ABCB1;CCND1;AKT2;LEF1;MAPK1;CTNNB1;PIK3R1;WNT4;TGFBR2
Amino sugar and nucleotide sugar metabolism	4/48	0.550085	0.634555	0	0	1.03429	0.618176	CYB5R3;UGP2;HEXA;HK2
Progesterone-mediated oocyte maturation	8/100	0.564831	0.641751	0	0	0.989185	0.56505	HSP90AA1;HSP90AB1;AKT2;MAPK1;PIK3R1;PRKACA;MAPK14;CPEB4
Mismatch repair	2/23	0.564933	0.641751	0	0	1.08355	0.618761	MSH6;POLD2
Mucin type O-glycan biosynthesis	3/36	0.565104	0.641751	0	0	1.03427	0.590304	GALNT2;GALNT10;B4GALT5
Starch and sucrose metabolism	3/36	0.565104	0.641751	0	0	1.03427	0.590304	PYGB;UGP2;HK2
Sphingolipid metabolism	4/49	0.566741	0.641751	0	0	1.01125	0.57424	UGCG;ASAH1;SMPD1;PSAP
N-Glycan biosynthesis	4/50	0.58305	0.6578	0	0	0.989211	0.533662	GANAB;DAD1;MGAT4B;MAN1C1
PD-L1 expression and PD-1 checkpoint pathway in cancer	7/89	0.586047	0.658768	0	0	0.971017	0.518867	MAP2K2;AKT2;CSNK2B;MAPK1;PIK3R1;MAPK14;HIF1A
Vitamin digestion and absorption	2/24	0.588475	0.659092	0	0	1.03425	0.548378	SCARB1;APOA1
Ubiquinone and other terpenoid-quinone biosynthesis	1/11	0.604264	0.674323	0	0	1.13771	0.573115	NQO1
T cell receptor signaling pathway	8/104	0.61007	0.678345	0	0	0.947761	0.468366	MAP2K2;AKT2;MAPK1;PIK3R1;MAPK14;RHOA;VAV2;PAK4
Glycosylphosphatidylinositol (GPI)-anchor biosynthesis	2/26	0.632676	0.700951	0	0	0.947955	0.43397	PIGT;GPAA1
JAK-STAT signaling pathway	12/162	0.665582	0.734764	0	0	0.909426	0.370222	STAT5B;CCND3;CCND1;CISH;AKT2;AOX1;LIFR;STAT6;PIK3R1;PRLR;JAK3;MCL1
Arachidonic acid metabolism	4/61	0.736959	0.80777	0	0	0.797832	0.243517	CBR1;GPX3;PTGES3;AKR1C3
Glycerolipid metabolism	4/61	0.736959	0.80777	0	0	0.797832	0.243517	ALDH3A2;ALDH2;GPAM;AKR1B1
Other types of O-glycan biosynthesis	3/47	0.743238	0.811764	0	0	0.775235	0.230042	GALNT2;PLOD3;GALNT10
Morphine addiction	6/91	0.754033	0.819944	0	0	0.802294	0.226503	GNB2;PDE2A;GNAS;PRKCA;PRKACA;GNG12
Breast cancer	10/147	0.75862	0.819944	0	0	0.829326	0.229105	SHC2;MAP2K2;CDK6;CCND1;AKT2;LEF1;MAPK1;CTNNB1;PIK3R1;WNT4
Basal cell carcinoma	4/63	0.759739	0.819944	0	0	0.770703	0.211774	BMP4;LEF1;CTNNB1;WNT4
Primary bile acid biosynthesis	1/17	0.761377	0.819944	0	0	0.710836	0.193793	CYP27A1
Ether lipid metabolism	3/49	0.768465	0.824695	0	0	0.741449	0.195268	LPCAT2;ENPP2;PLD3
DNA replication	2/36	0.799668	0.8552	0	0	0.668781	0.149512	POLD2;POLE3
Retinol metabolism	4/68	0.809962	0.86231	0	0	0.710298	0.149708	ADH1B;RDH11;ALDH1A1;AOX1
Glycerophospholipid metabolism	6/98	0.813357	0.86231	0	0	0.740967	0.153072	PLA2G15;GPAM;ETNK2;LPCAT2;GPD1L;PLD3
One carbon pool by folate	1/20	0.814715	0.86231	0	0	0.598501	0.122643	SHMT2
Primary immunodeficiency	2/38	0.823626	0.868757	0	0	0.631557	0.122546	JAK3;UNG
Purine metabolism	8/129	0.827645	0.870016	0	0	0.750915	0.142052	PRPS2;GUK1;IMPDH1;IMPDH2;PDE2A;NME2;NME4;PAPSS2
Hedgehog signaling pathway	3/56	0.84119	0.87826	0	0	0.643276	0.111246	CCND1;PRKACA;CSNK1G2
Pyrimidine metabolism	3/56	0.84119	0.87826	0	0	0.643276	0.111246	NME2;TK2;NME4
alpha-Linolenic acid metabolism	1/25	0.87847	0.914084	0	0	0.473684	0.0613767	FADS2
Viral protein interaction with cytokine and cytokine receptor	5/100	0.91458	0.948453	0	0	0.597504	0.0533513	CSF1R;CXCL12;CXCR4;CXCL14;TNFRSF1A
RNA polymerase	1/31	0.926746	0.957845	0	0	0.378824	0.0288193	POLR2A
Inositol phosphate metabolism	3/73	0.941192	0.968197	0	0	0.4866	0.029492	ISYNA1;TPI1;INPPL1
Ribosome biogenesis in eukaryotes	5/108	0.94305	0.968197	0	0	0.550855	0.0323002	FBL;REXO1;CSNK2B;GTPBP4;RAN
Notch signaling pathway	2/59	0.957291	0.979554	0	0	0.398422	0.0173902	HDAC2;TLE1
Homologous recombination	1/41	0.968503	0.987745	0	0	0.283963	0.00908785	POLD2
Cytokine-cytokine receptor interaction	15/295	0.983016	0.999237	0	0	0.605782	0.0103772	IL32;CSF1R;EDA;TNFRSF12A;CXCR4;LIFR;IL17RC;CXCL14;PRLR;TGFBR2;TNFRSF1A;BMP4;CXCL12;FAS;INHA
Taste transduction	2/86	0.993965	0.999995	0	0	0.269959	0.0016342	ITPR3;PRKACA
Herpes simplex virus 1 infection	26/498	0.995191	0.999995	0	0	0.620552	0.00299118	ZNF275;PIK3R1;C3;PPP1CB;PPP1CC;AKT2;B2M;HLA-DPA1;CD74;EIF2AK1;HLA-B;HLA-C;HLA-A;HLA-F;EIF2S1;TNFRSF1A;HLA-E;PPP1CA;TAPBP;BST2;HLA-DPB1;HLA-DRA;FAS;CYCS;ITGA5;HLA-DRB1
RIG-I-like receptor signaling pathway	1/70	0.997281	0.999995	0	0	0.164356	0.000447573	MAPK14
Olfactory transduction	6/440	0.999995	0.999995	0	0	0.154135	7.65642e-07	RGS2;PDE2A;CALM3;PRKACA;CALM1;CALM2
Neuroactive ligand-receptor interaction	7/341	0.999995	0.999995	0	0	0.235111	1.16093e-06	C3;MC2R;HTR2B;ADM;S1PR3;NTS;PRLR

## Sheet: GO Biological Process 2021
Term	Overlap	P-value	Adjusted P-value	Old P-value	Old Adjusted P-value	Odds Ratio	Combined Score	Genes
SRP-dependent cotranslational protein targeting to membrane (GO:0006614)	71/90	1.99197e-60	9.34432e-57	0	0	44.4188	6106.08	RPL4;RPL5;RPL30;RPL3;RPL32;RPL31;RPLP1;RPLP0;RPL10A;RPL8;RPL6;RPS15;RPS4X;RPL7A;RPS14;RPS17;RPS16;RPL18A;RPS19;RPS18;RPL36;RPL35;RPLP2;RPL37;SEC61B;RPS11;RPS10;RPS13;RPS12;SEC63;RPS9;RPS7;RPS8;RPL23;RPS5;RPL22;RPS6;RPL13A;RPS3A;RPSA;SRP9;RPL37A;RPL24;RPL27;RPL26;RPL29;RPL28;UBA52;RPL10;RPL12;RPL11;RPS15A;RPL14;RPS3;RPL13;RPL15;RPS2;RPL18;RPS27A;RPL17;RPL19;RPL41;RPL35A;RPL23A;RPS25;RPS29;RPL27A;R…
cytoplasmic translation (GO:0002181)	71/93	1.32272e-58	3.10245e-55	0	0	38.3555	5111.64	EIF4A2;RPL4;EIF4A1;RPL5;RPL30;RPL3;RPL32;RPL31;RPLP1;RPLP0;RPL10A;RPL8;RPL6;RPS15;RPS4X;RPL7A;RPS14;RPS17;RPS16;RPL18A;RPS19;RPS18;RPL36;RPL35;RPL37;RPS11;RPS10;RPS13;RPS12;RPS9;RPS7;RPS8;RPL23;RPS5;RPL22;RPS6;RPL13A;RPS3A;RPSA;RPL37A;RPL24;ETF1;RPL27;RPL26;RPL29;RPL28;UBA52;RPL10;RPL12;RPL11;RPS15A;RPL14;RPS3;RPL13;RPL15;RPS2;RPL18;RPS27A;RPL17;RPL19;RPL41;RPL35A;RPL23A;RPS25;EIF3M;RPS29;RPL27A;…
cotranslational protein targeting to membrane (GO:0006613)	71/94	4.99317e-58	7.80766e-55	0	0	36.6858	4840.4	RPL4;RPL5;RPL30;RPL3;RPL32;RPL31;RPLP1;RPLP0;RPL10A;RPL8;RPL6;RPS15;RPS4X;RPL7A;RPS14;RPS17;RPS16;RPL18A;RPS19;RPS18;RPL36;RPL35;RPLP2;RPL37;RPS11;RPS10;RPS13;RPS12;SEC63;RPS9;RPS7;RPS8;RPL23;RPS5;SSR2;RPL22;RPS6;RPL13A;RPS3A;RPSA;SRP9;RPL37A;RPL24;RPL27;RPL26;RPL29;RPL28;UBA52;RPL10;RPL12;RPL11;RPS15A;RPL14;RPS3;RPL13;RPL15;RPS2;RPL18;RPS27A;RPL17;RPL19;RPL41;RPL35A;RPL23A;RPS25;RPS29;RPL27A;RPS…
nuclear-transcribed mRNA catabolic process, nonsense-mediated decay (GO:0000184)	74/113	4.36709e-53	5.1215e-50	0	0	22.5736	2721.54	RPL4;RPL5;RPL30;RPL3;RPL32;RPL31;RPLP1;EIF4A3;RPLP0;RPL10A;RPL8;RPL6;RPS15;RPS4X;RPS14;RPL7A;RPS17;RPS16;RPL18A;RPS19;PPP2R1A;RPS18;RPL36;RPL35;RPLP2;RPL37;RPS11;RPS10;RPS13;RPS12;UPF1;RPS9;RPS7;RPS8;RPL23;RPS5;RPL22;RPS6;RPL13A;RPSA;RPS3A;RPL37A;RPL24;RPL27;ETF1;RPL26;PABPC1;RPL29;RPL28;UBA52;RPL10;RPL12;RPL11;RPS15A;RPL14;RPS3;RPL13;RPL15;RPS2;RPL18;RPS27A;RPL17;RPL19;RPL41;RPL35A;RPL23A;RPS25;…
protein targeting to ER (GO:0045047)	70/103	5.59331e-52	5.24765e-49	0	0	25.1788	2971.42	RPL4;RPL5;RPL30;RPL3;RPL32;RPL31;RPLP1;RPLP0;RPL10A;RPL8;RPL6;RPS15;RPS4X;RPS14;RPL7A;RPS17;RPS16;RPL18A;RPS19;RPS18;RPL36;RPL35;RPLP2;RPL37;RPS11;RPS10;RPS13;RPS12;SEC63;RPS9;RPS7;RPS8;RPL23;RPS5;RPL22;RPS6;RPL13A;RPSA;RPS3A;SRP9;RPL37A;RPL24;RPL27;RPL26;RPL29;RPL28;UBA52;RPL10;RPL12;RPL11;RPS15A;RPL14;RPS3;RPL13;RPL15;RPS2;RPL18;RPS27A;RPL17;RPL19;RPL41;RPL35A;RPL23A;RPS25;RPS29;RPL27A;RPS20;RP…
cellular protein metabolic process (GO:0044267)	127/417	2.27129e-41	1.77577e-38	0	0	5.32164	498.029	RPL4;RPL5;APP;RPL30;RPL3;RPL32;RPL31;UBE2D3;TNC;PLOD2;PLAT;RPL8;RPL10A;RPL6;RPS15;C4A;RPS14;RPS17;RPS16;CDH2;RPL18A;RPS19;RPS18;AKT2;FDXR;RPL36;RPL35;RPL37;RPS11;RPS10;RPS13;CHGB;RPS12;RPS9;RPS7;IGFBP4;RPS8;RPL23;IGFBP3;RPS5;FBXO2;APLP2;RPL22;RPS6;RPSA;PDIA6;EEF1A1;CDC34;FDX1;EEF1A2;RPL24;YME1L1;RPL27;RPL26;RPL29;RPL28;UBA52;SCG2;SDC2;HSP90B1;C3;EIF4EBP2;APOE;RPL41;ICMT;UBE2I;ABCA3;SIAH2;FN1;IGF2…
peptide biosynthetic process (GO:0043043)	74/162	5.37332e-38	3.45403e-35	0	0	9.97748	856.235	RPL4;RPL5;RPL30;RPL3;MRPS16;RPL32;RPL31;RPLP1;RPLP0;RPL10A;RPL8;RPL6;RPS15;MRPL41;RPS4X;RPS14;RPL7A;RPS17;RPS16;RPL18A;RPS19;RPS18;RPL36;RPL35;RPLP2;RPL37;RPS11;RPS10;RPS13;RPS12;RPS9;RPS7;RPS8;RPL23;RPS5;PABPC4;RPL22;RPS6;RPL13A;RPSA;RPS3A;EEF1A1;EEF1A2;RPL37A;RPL24;RPL27;RPL26;RPL29;RPL28;RPL10;RPL12;RPL11;RPS15A;RPL14;RPS3;EIF4EBP2;RPL13;RPL15;RPS2;RPL18;RPS27A;RPL17;RPL19;RPL41;RPL35A;RPL23A;…
nuclear-transcribed mRNA catabolic process (GO:0000956)	76/171	5.89049e-38	3.45403e-35	0	0	9.50078	814.453	RPL4;RPL5;RPL30;RPL3;RPL32;RPL31;RPLP1;EIF4A3;RPLP0;RPL10A;RPL8;RPL6;RPS15;RPS4X;RPS14;RPL7A;RPS17;RPS16;RPL18A;RPS19;PPP2R1A;RPS18;RPL36;RPL35;RPLP2;RPL37;RPS11;RPS10;RPS13;RPS12;UPF1;RPS9;RPS7;RPS8;RPL23;RPS5;RPL22;RPS6;RPL13A;RPSA;RPS3A;CSDE1;RPL37A;RPL24;RPL27;ETF1;RPL26;PABPC1;RPL29;RPL28;UBA52;DDX5;RPL10;RPL12;RPL11;RPS15A;RPL14;RPS3;RPL13;RPL15;RPS2;RPL18;RPS27A;RPL17;RPL19;RPL41;RPL35A;RP…
translation (GO:0006412)	82/214	4.27668e-35	2.2291e-32	0	0	7.39137	584.933	RPL4;RPL5;RPL30;RPL3;MRPS16;RPL32;RPL31;RPLP1;RPLP0;RPL8;RPL10A;RPL6;RPS15;MRPL41;EEF1B2;RPS4X;RPS14;TRMT112;RPL7A;RPS17;RPS16;RPL18A;RPS19;RPS18;RPL36;RPL35;RPLP2;RPL37;RPS11;RPS10;RPS13;RPS12;RPS9;RPS7;RPS8;RPL23;PABPC4;RPS5;RPL22;RPS6;RPL13A;RPSA;RPS3A;EEF1A1;EEF1G;PPA1;EEF1D;EEF1A2;RPL37A;RPL24;RPL27;ETF1;RPL26;RPL29;RPL28;UBA52;RPL10;RPL12;RPL11;RPS15A;RPL14;RPS3;RPL13;EIF4EBP2;RPL15;RPS2;RP…
cellular macromolecule biosynthetic process (GO:0034645)	93/314	1.86003e-29	8.7254e-27	0	0	5.01855	331.999	RPL4;RPL5;RPL30;RPL3;MRPS16;ALAS1;RPL32;RPL31;RPLP1;RPLP0;RPL8;RPL10A;RPL6;PTMS;RPS15;MRPL41;EEF1B2;RPS4X;RPS14;RPL7A;RPS17;RPS16;RPL18A;RPS19;RPS18;RPL36;RPL35;RPLP2;RPL37;RPS11;RPS10;RPS13;RPS12;UPF1;RPS9;RPS7;RPS8;RPL23;PABPC4;RPS5;RPL22;RPS6;RPL13A;RPSA;RPS3A;EEF1A1;EEF1G;EEF1D;EEF1A2;RPL37A;RPL24;RPL27;RPL26;RPL29;RPL28;PTMA;B4GALT5;SET;RPL10;RPL12;RPL11;CREBL2;RPS15A;POLR2A;POLD2;ST3GAL4;RP…
gene expression (GO:0010467)	96/356	6.9324e-27	2.95635e-24	0	0	4.40259	265.184	RPL4;RPL5;RPL30;RPL3;MRPS16;RPL32;RPL31;RPLP1;EIF4A3;RPLP0;HNRNPU;RPL8;RPL10A;RPL6;RPS15;MRPL41;RPS4X;RPS14;RPL7A;RPS17;RPS16;RPL18A;RPS19;RPS18;RPL36;RPL35;RPLP2;RPL37;RPS11;RPS10;RPS13;RPS12;DDX17;UPF1;RPS9;RPS7;RPS8;RPL23;PABPC4;RPS5;RPL22;RPS6;DDX54;RPL13A;RPSA;RPS3A;EEF1A1;HNRNPUL1;HNRNPH1;ZC3H11A;EEF1A2;RPL37A;RPL24;RPL27;RPL26;HNRNPH3;RPL29;RPL28;PTMA;RPL10;RPL12;RPL11;CREBL2;HSPD1;RPS15A;…
rRNA metabolic process (GO:0016072)	57/162	1.32187e-22	5.16742e-20	0	0	6.3649	320.65	RPL4;RPL5;RPL30;RPL3;RPL32;RPL31;RPLP1;RPLP0;RPL10A;RPL8;RPL6;RPS15;FBL;RPS14;RPL7A;RPS17;RPS16;RPL18A;RPS19;RPL36;RPL35;RPLP2;RPL37;RRP12;RPS9;RPS7;RPL23;RPL22;RPS6;DDX54;RPL13A;RPL37A;RPL24;RPL27;RPL26;RPL29;RPL28;UBA52;RPL10;RPL12;RPL11;NOLC1;PES1;RPL14;RPL13;RPL15;RPS2;RPL18;RPL17;RPL19;RPL41;WDR18;RPL35A;RPL23A;RPS25;RPL27A;RPS24
neutrophil degranulation (GO:0043312)	107/481	1.65703e-22	5.97933e-20	0	0	3.41457	171.247	PSMD2;FTH1;LAMP2;SIRPA;CAPN1;B2M;HLA-B;HLA-C;MIF;ILF2;EEF1A1;ACLY;RAB31;SLPI;CSNK2B;PPIA;KPNB1;FTL;RAB5B;VCP;GNS;C3;SDCBP;CYB5R3;PRDX4;DPP7;ALDH3B1;PSAP;CD14;RAB6A;S100A11;AP1M1;CTSA;VAT1;HSPA8;XRCC6;XRCC5;FUCA1;IDH1;SURF4;PA2G4;ARPC5;EEF2;PRDX6;IGF2R;BST2;PYGB;SERPINA3;SERPINA1;HSP90AB1;SLC44A2;GDI2;TCIRG1;HMGB1;CTSS;ALAD;GM2A;CD36;RAC1;GUSB;CTSD;SPTAN1;CTSC;CTSB;DSP;ACTR2;CCT2;HSP90AA1;ANXA2;PG…
neutrophil activation involved in immune response (GO:0002283)	107/485	3.28099e-22	1.09936e-19	0	0	3.37769	167.09	PSMD2;FTH1;LAMP2;SIRPA;CAPN1;B2M;HLA-B;HLA-C;MIF;ILF2;EEF1A1;ACLY;RAB31;SLPI;CSNK2B;PPIA;KPNB1;FTL;RAB5B;VCP;GNS;C3;SDCBP;CYB5R3;PRDX4;DPP7;ALDH3B1;PSAP;CD14;RAB6A;S100A11;AP1M1;CTSA;VAT1;HSPA8;XRCC6;XRCC5;FUCA1;IDH1;SURF4;PA2G4;ARPC5;EEF2;PRDX6;IGF2R;BST2;PYGB;SERPINA3;SERPINA1;HSP90AB1;SLC44A2;GDI2;TCIRG1;HMGB1;CTSS;ALAD;GM2A;CD36;RAC1;GUSB;CTSD;SPTAN1;CTSC;CTSB;DSP;ACTR2;CCT2;HSP90AA1;ANXA2;PG…
neutrophil mediated immunity (GO:0002446)	107/488	5.44298e-22	1.7022e-19	0	0	3.35054	164.051	PSMD2;FTH1;LAMP2;SIRPA;CAPN1;B2M;HLA-B;HLA-C;MIF;ILF2;EEF1A1;ACLY;RAB31;SLPI;CSNK2B;PPIA;KPNB1;FTL;RAB5B;VCP;GNS;C3;SDCBP;CYB5R3;PRDX4;DPP7;ALDH3B1;PSAP;CD14;RAB6A;S100A11;AP1M1;CTSA;VAT1;HSPA8;XRCC6;XRCC5;FUCA1;IDH1;SURF4;PA2G4;ARPC5;EEF2;PRDX6;IGF2R;BST2;PYGB;SERPINA3;SERPINA1;HSP90AB1;SLC44A2;GDI2;TCIRG1;HMGB1;CTSS;ALAD;GM2A;CD36;RAC1;GUSB;CTSD;SPTAN1;CTSC;CTSB;DSP;ACTR2;CCT2;HSP90AA1;ANXA2;PG…
ribosome biogenesis (GO:0042254)	61/192	1.82184e-21	5.3414e-19	0	0	5.46591	261.021	RPL4;RPL5;RPL30;RPL3;RPL32;RPL31;RPLP1;RPLP0;RPL10A;RPL8;RPL6;RPS15;FBL;RPS14;RPL7A;RPS17;RPS16;RPL18A;RPS19;RPL36;RPL35;RPLP2;RPL37;RRP12;GLUL;RPS9;RPS7;RPL23;RPL22;RPS6;DDX54;RPL13A;RPL37A;RPL24;RPL27;RPL26;RPL29;RPL28;UBA52;RPL10;RPL12;RPL11;NOLC1;PES1;RPL14;SURF6;RPL13;RPL15;RPS2;RPL18;RPL17;RPL19;RPL41;NPM1;WDR18;RPL35A;RPL23A;RPS25;RPL27A;RPS24;RAN
rRNA processing (GO:0006364)	57/173	5.24153e-21	1.44635e-18	0	0	5.75787	268.879	RPL4;RPL5;RPL30;RPL3;RPL32;RPL31;RPLP1;RPLP0;RPL10A;RPL8;RPL6;RPS15;FBL;RPS14;RPL7A;RPS17;RPS16;RPL18A;RPS19;RPL36;RPL35;RPLP2;RPL37;RRP12;RPS9;RPS7;RPL23;RPL22;RPS6;DDX54;RPL13A;RPL37A;RPL24;RPL27;RPL26;RPL29;RPL28;UBA52;RPL10;RPL12;RPL11;NOLC1;PES1;RPL14;RPL13;RPL15;RPS2;RPL18;RPL17;RPL19;RPL41;WDR18;RPL35A;RPL23A;RPS25;RPL27A;RPS24
ncRNA processing (GO:0034470)	59/201	6.32779e-19	1.64909e-16	0	0	4.86797	203.988	RPL4;RPL5;RPL30;RPL3;RPL32;RPL31;RPLP1;RPLP0;RPL8;RPL10A;RPL6;RPS15;RPS14;FBL;RPL7A;RPS17;RPS16;RPL18A;RPS19;RPL36;RPL35;RPLP2;RPL37;RRP12;RPS9;RPS7;RPL23;RPL22;RPS6;DDX54;RPL13A;RPL37A;RPL24;RPL27;RPL26;RPL29;RPL28;UBA52;RPL10;RPL12;RPL11;NOLC1;PES1;RPL14;RPL13;RPL15;RPS2;RPL18;RPL17;RPL19;SMAD2;RPL41;WDR18;RPL35A;RPL23A;RPS25;RPL27A;HNRNPA2B1;RPS24
regulation of primary metabolic process (GO:0080090)	43/130	2.95284e-16	7.29042e-14	0	0	5.74911	205.58	IDI1;SERPINA3;MVK;HMGCR;ACACB;OAZ1;PSMA7;TM7SF2;PSMD8;PSMB7;PSMB4;PSMB5;PSMD4;PSMD2;PSAP;PSMB1;APOE;LDLR;FDFT1;FDPS;NQO1;HMGCS1;CYP51A1;EDF1;NR1D1;PRKAB1;LSS;SREBF2;SQLE;PSMA6;PSMA4;GPAM;PSMC4;SCD;FASN;ID2;PSME4;PSME1;PSME2;MVD;DHCR7;FGFR4;PPARD
cholesterol metabolic process (GO:0008203)	31/77	8.38054e-15	1.96566e-12	0	0	7.79698	252.723	IDI1;MVK;INSIG1;HMGCR;ACAT2;TM7SF2;NSDHL;EBP;CYP11A1;SCAP;APOE;FDFT1;STARD3;FDPS;G6PD;HMGCS1;CYP51A1;APOA1;DHCR24;LSS;MT3;CYP27A1;ACLY;SQLE;SOAT1;CYP11B2;CYP11B1;FDX1;MVD;DHCR7;PPARD
cytokine-mediated signaling pathway (GO:0019221)	108/621	1.53651e-14	3.43227e-12	0	0	2.4949	79.3546	IFITM3;IFITM1;PLVAP;INPPL1;RORA;IFI30;PSMD8;MT2A;PSMD4;CCND1;PSMD2;PRKACA;B2M;SKP1;CISH;HLA-B;HLA-C;LIFR;ACTN4;HLA-A;MIF;HLA-F;PRLR;HLA-E;IFI27;PSME4;CSNK2B;PSME1;FSCN1;PSME2;UBA52;SQSTM1;PPIA;CSF1R;MAOA;TWIST1;PIK3R1;HIF1A;HSP90B1;UGCG;UBB;UBC;NDN;MCL1;HSPA9;STAT5B;HSPA8;VCAM1;FN1;MSN;MT3;SMARCA4;BST2;COL1A2;CXCL12;HNRNPF;HLA-DRA;SDC1;HLA-DRB1;ITGB1;ARF1;EDA;RPLP0;TIMP1;CD36;JAK3;APPL2;HLA-DPA1;…
secondary alcohol biosynthetic process (GO:1902653)	20/34	5.80632e-14	1.23807e-11	0	0	16.4429	501.134	IDI1;FDPS;G6PD;MVK;HMGCS1;INSIG1;CYP51A1;APOA1;DHCR24;HMGCR;LSS;ACAT2;TM7SF2;ACLY;SQLE;EBP;NSDHL;MVD;DHCR7;FDFT1
cholesterol biosynthetic process (GO:0006695)	20/35	1.25198e-13	2.5535e-11	0	0	15.3459	455.908	IDI1;FDPS;G6PD;MVK;HMGCS1;INSIG1;CYP51A1;APOA1;DHCR24;HMGCR;LSS;ACAT2;TM7SF2;ACLY;SQLE;EBP;NSDHL;MVD;DHCR7;FDFT1
supramolecular fiber organization (GO:0097435)	71/351	3.74647e-13	7.32278e-11	0	0	2.9713	85.0172	APP;COL18A1;HSP90AB1;COL14A1;INPPL1;STMN3;PLOD3;CIB1;PLOD2;SLK;CALB1;STMN1;CYP1B1;PGM5;CD36;RAC1;B2M;TMOD1;DSP;FGA;DST;TPM3;TPM2;APOA1;RHOF;RHOC;RHOA;RHOB;BACE1;COL4A2;COL4A1;COL6A2;COL6A1;ALDOA;MFGE8;PPIB;UBA52;PLEC;COL15A1;TNXB;TUBGCP2;DCTN1;COL11A1;ARHGAP17;LTBP3;ARHGAP12;CST3;GGA2;UBB;UBC;SERPINH1;RPS27A;DYNC1H1;MARCKSL1;GSN;SIAH2;NCKAP5L;SORL1;COL1A1;FKBP1A;MYO1D;MFAP4;COL1A2;BMP1;SEMG1;FAT1…
sterol biosynthetic process (GO:0016126)	20/38	1.02149e-12	1.91673e-10	0	0	12.7861	353.022	IDI1;FDPS;G6PD;MVK;HMGCS1;INSIG1;CYP51A1;APOA1;DHCR24;HMGCR;LSS;ACAT2;TM7SF2;ACLY;SQLE;EBP;NSDHL;MVD;DHCR7;FDFT1
post-translational protein modification (GO:0043687)	68/345	4.15157e-12	7.49039e-10	0	0	2.87147	75.2542	APP;SERPINA1;PRKCSH;TNC;PSMD8;C4A;PSMD4;CDH2;PSMD2;TIMP1;CHGB;SKP1;FGA;FBXW5;WSB2;CISH;IGFBP4;FBXO2;APLP2;IGFBP3;FGG;APOA1;PDIA6;DDB1;PSMA6;VCAN;PSMA4;VGF;PSME4;PSME1;PSME2;RAB38;MFGE8;OBSL1;SCG2;SDC2;ASB13;NEDD8;RNF7;HIF1A;FSTL1;PSMA7;FSTL3;HSP90B1;C3;CST3;PSMB7;PSMB4;PSMB5;PSMB1;SPP1;APOE;DCAF11;FN3K;ICMT;FN1;LAMB1;RAB11A;SPSB3;BMP4;PSMC4;CCDC8;NUCB1;ASB4;P4HB;FBXL5;FBXL7;UBE2M
cellular protein modification process (GO:0006464)	146/1025	6.2731e-12	1.08989e-09	0	0	1.97792	51.02	APP;NRK;UBE2D3;TNC;PLOD2;STK19;PLAT;PARK7;PSMD8;PPP1CB;LIPE;C4A;PPP1CC;STK11;PSMD4;CDH2;PPP2R1A;AKT2;PSMD2;PDK4;PRKACA;SBF1;PDK2;TGM2;CHGB;SKP1;FBXW5;CISH;WSB2;IGFBP4;FBXO2;IGFBP3;APLP2;PRKCA;PRKAB1;PDIA6;NRBP1;ILF3;CDC34;PSME4;PSME1;PSME2;RAB38;SIK1;PHPT1;TRIB2;UBA52;OBSL1;SCG2;CSNK1G2;SDC2;FUT1;HIF1A;HSP90B1;C3;UGCG;ST3GAL4;ST3GAL5;APOE;FN3K;UBE2I;ICMT;DMPK;INSR;FN1;MT3;BMP4;CDK9;CDK6;UST;FBXL5…
negative regulation of apoptotic process (GO:0043066)	85/485	6.94701e-12	1.16387e-09	0	0	2.49615	64.1328	ITGB1;YWHAE;ARF4;HTR2B;HSPB1;CIB1;PARK7;PHB2;MDK;AKT2;ARHGDIA;PDK4;SOX9;ANXA1;TLE1;NME2;PRKCA;RPS3A;MIF;PRLR;SFRP1;SFPQ;TAX1BP1;PPIF;YME1L1;TMBIM6;VDAC1;BIRC7;ITGA5;NUPR1;ATF5;FATE1;UBA52;SQSTM1;PTMA;CD44;GRN;HDAC2;SET;RPL10;GSTP1;GLO1;MAZ;LEF1;IFI6;PIK3R1;FSTL1;HSP90B1;HSPD1;PRDX2;PRDX5;UBB;UBC;FLNA;MAPK1;APOE;RPS27A;MCL1;HSPA9;CD74;NPM1;HSPA5;SIAH2;BNIP3;DHCR24;PA2G4;MERTK;SOD2;DHRS2;MT3;TBX3;N…
platelet degranulation (GO:0002576)	35/125	3.73325e-11	6.03886e-09	0	0	4.49989	108.048	LGALS3BP;APP;SERPINA3;SPARC;SERPINA1;STXBP1;SERPINE1;CLU;LAMP2;PSAP;TIMP3;FLNA;CD36;TIMP1;A2M;FGB;FGA;VWF;BRPF3;APLP2;RARRES2;FGG;FN1;IGF2;APOA1;ACTN4;SOD1;VEGFA;F8;SERPING1;TAGLN2;MAGED2;TLN1;CALM1;ALDOA
negative regulation of programmed cell death (GO:0043069)	70/381	5.85665e-11	9.15784e-09	0	0	2.63123	61.994	ARF4;HTR2B;HSPB1;CIB1;PARK7;PHB2;AKT2;ARHGDIA;SOX9;ANXA1;GPX4;NME2;RPS3A;MIF;PRLR;SFRP1;TAX1BP1;PPIF;YME1L1;VDAC1;TMBIM6;NUPR1;BIRC7;ATF5;FATE1;UBA52;PTMA;SQSTM1;CD44;RAB7A;HDAC2;RPL10;GSTP1;GLO1;LEF1;IFI6;PIK3R1;FSTL1;HSP90B1;HSPD1;PRDX2;PRDX5;UBB;UBC;FLNA;RPS27A;MCL1;HSPA9;CD74;NPM1;CDSN;HSPA5;SIAH2;BNIP3;LAPTM5;DHCR24;PA2G4;DHRS2;MT3;TBX3;VEGFA;BMP4;DAB2;HNRNPK;SON;CTNNB1;FAS;HSPA1B;TPT1;HSPA1A
regulation of mRNA stability (GO:0043488)	37/146	2.45704e-10	3.71805e-08	0	0	3.92871	86.9303	SET;ANP32A;HNRNPU;HSPB1;YBX1;PSMA7;PSMD8;PSMB7;PSMB4;LARP1;PSMB5;PSMD4;UBB;KHSRP;PSMD2;UBC;PSMB1;RPS27A;HSPA8;NPM1;FUS;CIRBP;PRKCA;PSMA6;CARHSP1;PSMA4;CSDC2;PSMC4;APEX1;PSME4;SERBP1;PSME1;PSME2;PABPC1;VIM;UBA52;HSPA1A
regulation of apoptotic process (GO:0042981)	110/742	2.82787e-10	4.14547e-08	0	0	2.05162	45.1077	MTCH1;CIB1;PARK7;PHB2;CLU;PREX1;SLK;AKT2;ARHGDIA;ARL6IP5;TRIM24;CYP1B1;SOX9;PHLDA1;TGM2;IGFBP3;RPS6;ACTN4;MIF;PRLR;SFRP1;BIN1;PPIF;YME1L1;VDAC1;NUPR1;ATF5;UBA52;SQSTM1;PPIA;NGEF;ATF4;VCP;ANP32A;GLO1;PIK3R1;RTN4;HSP90B1;ABR;PRDX2;PRDX5;UBB;UBC;MCL1;HSPA9;HSPA5;SIAH2;DHCR24;PA2G4;MT3;BMP4;DAB2;HNRNPK;SON;ANP32B;ITGB1;ARF4;HTR2B;HSPB1;HMGB1;AIFM1;SMPD1;JAK3;CTSD;CTSB;HSP90AA1;ANXA1;TNFRSF12A;NME2;RP…
regulation of lipid metabolic process (GO:0019216)	28/92	4.02824e-10	5.7262e-08	0	0	5.04723	109.184	SERPINA3;IDI1;MVK;RORA;HMGCR;ACACB;TM7SF2;PSAP;FDFT1;FDPS;HMGCS1;MID1IP1;RARRES2;CYP51A1;EDF1;NR1D1;LSS;SREBF2;SQLE;GPAM;SCD;FASN;ID2;APOC1;MVD;DHCR7;FGFR4;PPARD
sterol metabolic process (GO:0016125)	24/70	4.65515e-10	6.42273e-08	0	0	6.00983	129.139	STARD3;INSIG1;CYP51A1;APOA1;HMGCR;LIPA;CYP19A1;TM7SF2;CYP27A1;SQLE;NSDHL;EBP;SOAT1;CYP21A2;CYP11A1;CYP11B2;CYP11B1;FDX1;FDXR;CYP1B1;SCAP;APOE;DHCR7;PPARD
extracellular matrix organization (GO:0030198)	57/300	9.69121e-10	1.2989e-07	0	0	2.7295	56.6498	DDR1;ITGB1;APP;COL18A1;SPARC;ITGB5;COL14A1;LAMC3;SERPINE1;TNC;PLOD3;PLOD2;CTSS;BSG;CYP1B1;TIMP1;CAPN1;FGB;FGA;POSTN;DST;VWF;ITGA3;FGG;ITGA1;BGN;DCN;MMP14;VCAN;COL4A2;COL4A1;COL6A2;COL6A1;ITGA5;PPIB;CD44;PLEC;FBN2;LAMA5;COL15A1;COL11A1;HTRA1;KLK4;VTN;SPOCK2;SERPINH1;SPP1;A2M;GSN;VCAM1;FN1;LAMB1;COL1A1;COL1A2;BMP1;TGFBI;P4HB
antigen processing and presentation of exogenous peptide antigen via MHC class I (GO:0042590)	25/78	1.03162e-09	1.34425e-07	0	0	5.43476	112.457	ITGB5;IFI30;PSMA7;PSMD8;PSMB7;MFSD6;PSMB4;PSMB5;PSMD4;PSMD2;PSMB1;CD36;B2M;HLA-B;HLA-C;HLA-A;HLA-F;HLA-E;TAPBP;PSMA6;PSMA4;PSMC4;PSME4;PSME1;PSME2
regulation of mRNA catabolic process (GO:0061013)	32/122	1.56111e-09	1.97924e-07	0	0	4.1064	83.269	SET;ANP32A;HSPB1;PSMA7;PSMD8;PSMB7;PSMB4;PSMB5;PSMD4;UBB;KHSRP;PSMD2;UBC;PSMB1;RPS27A;HSPA8;UPF1;PRKCA;PSMA6;CARHSP1;PSMA4;CSDC2;PSMC4;APEX1;PSME4;SERBP1;PSME1;PSME2;PABPC1;VIM;UBA52;HSPA1A
regulation of immune effector process (GO:0002697)	20/53	1.88807e-09	2.33077e-07	0	0	6.96856	139.982	C1QB;C1QA;C1S;CD81;C1R;CFI;CLU;PHB2;CPN2;C3;C4A;VTN;C7;SERPING1;HLA-DRA;CD59;CD46;CFB;HLA-DRB1;C1QC
regulation of translation (GO:0006417)	40/178	2.2133e-09	2.66221e-07	0	0	3.35577	66.8764	EIF4A2;APP;RPL5;RPL10;DHX9;SHMT2;EIF4A3;NOLC1;HSPB1;YBX1;RPS4X;LARP1;ENC1;EIF4H;RPS3;PAIP2;ZNF385A;EIF4B;EIF5B;UPF1;NPM1;PCIF1;CIRBP;RPL13A;LARP4B;EEF2;EIF1;ILF3;EIF5;NCL;CSDE1;EIF3H;ETF1;EIF3E;RPL26;VIM;LSM14A;GAPDH;EIF3D;EIF3B
protein stabilization (GO:0050821)	40/179	2.63125e-09	3.0858e-07	0	0	3.33145	65.8154	RPL5;GRN;HSP90AB1;RPL11;CREBL2;PARK7;PIK3R1;CLU;PHB2;RTN4;CPN2;HSPD1;NCLN;SUMO1;LAMP2;FLNA;CCT8;CCT7;CCT5;CCT4;CCT3;CCT2;HSP90AA1;RPS7;RPL23;SEC16A;PTGES3;APOA1;ATP1B1;MT3;GTPBP4;CCT6A;PINK1;CDC37;TCP1;PFN1;PPIB;GAPDH;HSPA1B;HSPA1A
response to unfolded protein (GO:0006986)	19/49	2.80226e-09	3.20619e-07	0	0	7.27877	143.34	HSPA9;HSPA8;HSP90AA1;HSP90AB1;HSPA5;HSPA4;HSPB8;HSPB7;HSPB1;HSPE1;HERPUD1;HSPD1;DNAJB2;DNAJB1;SERPINH1;TMBIM6;OPTN;HSPA1B;HSPA1A
positive regulation of cellular biosynthetic process (GO:0031328)	40/180	3.12314e-09	3.40712e-07	0	0	3.30747	64.7749	RPL5;SCARB1;HSP90AB1;DHX9;EIF4A3;PARK7;CLU;ARPP19;HIF1A;RPS4X;AKT2;CD36;LDLR;HSP90AA1;NPM1;BRPF3;ELOVL5;PRMT1;INSR;MID1IP1;NR1H2;PCIF1;CIRBP;IGF2;APOA1;LARP4B;NR1D1;EEF2;ASS1;DDB1;MLXIPL;FABP3;SLC6A9;STAR;GIPC1;EIF3E;RPL26;VIM;FGFR4;EIF3D
regulated exocytosis (GO:0045055)	40/180	3.12314e-09	3.40712e-07	0	0	3.30747	64.7749	LGALS3BP;APP;SERPINA3;SPARC;TMED10;SERPINA1;STXBP1;SERPINE1;ARHGAP17;CPLX2;CLU;LAMP2;PSAP;TIMP3;FLNA;CD36;TIMP1;A2M;FGB;FGA;VWF;BRPF3;APLP2;RARRES2;FGG;FN1;IGF2;APOA1;ACTN4;SOD1;VEGFA;F8;RAB31;SERPING1;MYH9;TAGLN2;MAGED2;TLN1;CALM1;ALDOA
epithelial cell differentiation (GO:0030855)	28/101	4.23816e-09	4.51846e-07	0	0	4.42279	85.2676	ACADVL;HDAC2;FSTL1;CNN3;BASP1;AKT2;PGK1;ANXA7;PCK2;CTSB;FN3K;CBR1;ANXA1;AKR1C1;EDF1;VEGFA;BMP4;DAB2;BDH2;TST;GSTA2;GSTA1;TAGLN2;VDAC1;TPP1;ALDOC;HNRNPH3;RHCG
platelet aggregation (GO:0070527)	16/36	4.71779e-09	4.91803e-07	0	0	9.182	176.037	FGB;FGA;STXBP1;FGG;FN1;HSPB1;ACTB;MYL12A;ACTG1;GNAS;FLNA;MYH9;TLN1;CLIC1;MYL9;PPIA
C21-steroid hormone metabolic process (GO:0008207)	13/24	6.38593e-09	6.24091e-07	0	0	13.5456	255.594	STARD3;HSD3B2;AKR1C1;AKR1C3;AKR1B1;DHRS2;CYP17A1;STAR;CYP11A1;CYP11B2;CYP11B1;FDX1;FDXR
canonical glycolysis (GO:0061621)	13/24	6.38593e-09	6.24091e-07	0	0	13.5456	255.594	TPI1;PGAM1;FOXK2;FOXK1;ENO1;ENO2;HK2;PGK1;ALDOC;ALDOB;ALDOA;GAPDH;PFKP
glucose catabolic process to pyruvate (GO:0061718)	13/24	6.38593e-09	6.24091e-07	0	0	13.5456	255.594	TPI1;PGAM1;FOXK2;FOXK1;ENO1;ENO2;HK2;PGK1;ALDOC;ALDOB;ALDOA;GAPDH;PFKP
antigen processing and presentation of exogenous peptide antigen via MHC class I, TAP-dependent (GO:0002479)	23/73	6.93429e-09	6.63852e-07	0	0	5.29419	99.4608	ITGB5;HLA-B;HLA-C;HLA-A;HLA-F;PSMA7;HLA-E;TAPBP;PSMD8;PSMA6;PSMB7;PSMB4;PSMA4;PSMB5;PSMD4;PSMC4;PSMD2;PSME4;PSMB1;PSME1;PSME2;CD36;B2M
amyloid fibril formation (GO:1990000)	21/63	1.0073e-08	9.45045e-07	0	0	5.74984	105.874	APP;FGA;GSN;SIAH2;APOA1;SORL1;BACE1;CST3;GGA2;FKBP1A;CALB1;UBB;UBC;SEMG1;CD36;TGFBI;MFGE8;RPS27A;B2M;UBA52;ITM2B
transmembrane receptor protein tyrosine kinase signaling pathway (GO:0007169)	67/404	1.20279e-08	1.10633e-06	0	0	2.31632	42.2405	DDR1;NRP1;NRP2;AP2A1;PLAT;TCIRG1;WASL;FGFRL1;ACTB;ACTG1;PTBP1;AKT2;STMN1;PDK4;RAC1;ATP6V1E1;AP2M1;EPHB4;PDK2;ACTR3;ACTR2;HSP90AA1;ATP6V1G1;ATP6V0B;PRLR;RHOA;VAV2;MAPKAPK3;COL4A2;HNRNPH1;DDIT4;RAPGEF1;ATP6V1B2;ATP6V0C;NGEF;CSF1R;SHC2;SDC2;MVP;PXN;PIK3R1;EFNB1;SDCBP;POLR2A;PDGFD;MAPK1;HNRNPA1;AAMP;WASF2;SORT1;INSR;RARRES2;IGF2;ARPC5;MERTK;MAPK14;NFATC4;SULF2;VEGFA;COL1A1;HNRNPM;EFNA3;ARPC2;RAB14;HN…
glycolytic process through glucose-6-phosphate (GO:0061620)	13/25	1.23176e-08	1.11119e-06	0	0	12.4161	226.125	TPI1;PGAM1;FOXK2;FOXK1;ENO1;ENO2;HK2;PGK1;ALDOC;ALDOB;ALDOA;GAPDH;PFKP
cellular response to interleukin-12 (GO:0071349)	18/48	1.36728e-08	1.21018e-06	0	0	6.89136	124.788	HSPA9;ARF1;RALA;ANXA2;GSTO1;RPLP0;MSN;MIF;SOD2;SOD1;GSTA2;HNRNPF;HNRNPA2B1;TCP1;SIRPA;PSME2;P4HB;PPIA
steroid biosynthetic process (GO:0006694)	21/65	1.8921e-08	1.64367e-06	0	0	5.48789	97.5911	HSD3B2;INSIG1;CYP51A1;AKR1C3;HMGCR;LSS;PRLR;CYP19A1;TM7SF2;CYP17A1;CYP27A1;SQLE;EBP;STAR;CYP21A2;CYP11A1;CYP11B2;CYP11B1;FDXR;DHCR7;FDFT1
hexose biosynthetic process (GO:0019319)	17/44	2.04224e-08	1.71074e-06	0	0	7.22834	127.99	SLC25A1;TPI1;MDH1;MDH2;PGAM1;GOT2;AKR1B1;ENO1;ENO2;RBP4;PGK1;ALDOC;ALDOB;ALDOA;GAPDH;PCK2;ATF4
homotypic cell-cell adhesion (GO:0034109)	17/44	2.04224e-08	1.71074e-06	0	0	7.22834	127.99	FGB;FGA;MEGF10;STXBP1;FGG;FN1;HSPB1;ACTB;MYL12A;ACTG1;GNAS;FLNA;MYH9;TLN1;CLIC1;MYL9;PPIA
pyruvate metabolic process (GO:0006090)	19/55	2.60461e-08	2.14355e-06	0	0	6.06366	105.892	TPI1;PDHA1;PGAM1;GLO1;ENO1;ENO2;HK2;LDHB;LDHA;BSG;ME1;PGK1;ALDOC;VDAC1;ALDOB;ALDOA;DLD;GAPDH;PCK2
regulation of complement activation (GO:0030449)	18/50	2.88761e-08	2.33548e-06	0	0	6.45995	112.146	C1QB;C1QA;C1S;CD81;C1R;CFI;CLU;PHB2;CPN2;C3;C4A;VTN;C7;SERPING1;CD59;CD46;CFB;C1QC
antigen processing and presentation of exogenous peptide antigen (GO:0002478)	27/103	2.94675e-08	2.34292e-06	0	0	4.09324	70.9767	ARF1;DCTN2;DCTN1;CLTC;CLTA;AP2A1;IFI30;CTSS;ACTR1A;MFSD6;AP1S1;CTSD;AP2M1;AP1M1;HLA-DPA1;CD74;DYNC1H1;HLA-A;HLA-F;HLA-E;DNM2;CANX;HLA-DPB1;HLA-DRA;SEC24C;HLA-DRB1;RAB7A
steroid hormone biosynthetic process (GO:0120178)	14/31	3.4055e-08	2.66254e-06	0	0	9.4418	162.354	STARD3;HSD3B2;AKR1B1;HSD17B11;CYP19A1;CYP17A1;STAR;CYP11A1;CYP11B2;CYP21A2;CYP11B1;FDX1;FDXR;DHCR7
cellular response to hypoxia (GO:0071456)	31/131	3.89881e-08	2.99825e-06	0	0	3.57605	61.0075	TWIST1;RORA;HIF1A;PSMA7;PSMD8;PSMB7;PSMB4;PSMB5;PSMD4;UBB;PSMD2;UBC;LMNA;PSMB1;PGK1;RPS27A;EGLN1;BNIP3;MT3;HIPK2;VEGFA;PSMA6;SFRP1;PINK1;PSMA4;PSMC4;PSME4;PSME1;PSME2;P4HB;UBA52
interleukin-12-mediated signaling pathway (GO:0035722)	17/46	4.45379e-08	3.35413e-06	0	0	6.7291	113.903	HSPA9;ARF1;RALA;ANXA2;GSTO1;RPLP0;MSN;MIF;SOD2;SOD1;GSTA2;HNRNPF;HNRNPA2B1;TCP1;PSME2;P4HB;PPIA
gluconeogenesis (GO:0006094)	16/41	4.50843e-08	3.35413e-06	0	0	7.3436	124.215	SLC25A1;TPI1;MDH1;MDH2;PGAM1;GOT2;ENO1;ENO2;RBP4;PGK1;ALDOC;ALDOB;ALDOA;GAPDH;PCK2;ATF4
cellular response to oxidative stress (GO:0034599)	30/125	4.57609e-08	3.35413e-06	0	0	3.64153	61.5413	GSTP1;PXN;PARK7;HIF1A;PRDX2;CHCHD2;PRDX5;ALDH3B1;LONP1;RPS3;MAPK1;PDK2;G6PD;GPX3;TXNRD1;AKR1C3;PYCR2;SOD2;EIF2S1;MT3;PRDX6;DHRS2;ETV5;SOD1;PINK1;CYCS;PPIA;HSPA1B;ATF4;HSPA1A
regulation of transcription from RNA polymerase II promoter in response to stress (GO:0043618)	24/87	5.92545e-08	4.27635e-06	0	0	4.38406	72.9571	EGLN1;HIF1A;PSMA7;VEGFA;PSMD8;PSMA6;DNAJB1;PSMB7;PSMB4;PSMA4;PSMB5;PSMD4;UBB;PSMC4;PSMD2;PSME4;PSMB1;UBC;PSME1;PSME2;RPS27A;UBA52;ATF4;HSPA1A
positive regulation of establishment of protein localization to telomere (GO:1904851)	8/10	6.93612e-08	4.9299e-06	0	0	45.7264	753.751	CCT3;CCT6A;CCT2;TCP1;CCT8;CCT7;CCT5;CCT4
cellular response to chemical stress (GO:0062197)	26/101	7.88354e-08	5.51966e-06	0	0	3.9919	65.2911	GSTP1;PARK7;PRDX2;CHCHD2;PRDX5;ALDH3B1;LONP1;LRRC8D;G6PD;GPX3;TXNRD1;PYCR2;SOD2;EIF2S1;MT3;PRDX6;DHRS2;ETV5;SOD1;PINK1;CYCS;FAS;PPIA;HSPA1B;ATF4;HSPA1A
ribonucleoprotein complex assembly (GO:0022618)	31/136	9.76595e-08	6.73707e-06	0	0	3.40483	54.96	RPL5;RPL3;HSP90AB1;RPL10;DHX9;RPLP0;RPL11;RPL6;RPS15;RPS14;RPS19;SNRPD2;PUF60;EIF4H;SF3B1;EIF4B;HSP90AA1;XRCC5;RPS5;PTGES3;RPSA;RPL23A;EIF2S2;LSM4;XAB2;EIF5;RPL24;STRAP;SNRNP200;EIF3A;SNRPB
substantia nigra development (GO:0021762)	16/43	9.9276e-08	6.74933e-06	0	0	6.79889	109.635	YWHAE;G6PD;MAOB;HSPA5;SEC16A;NDRG2;ACTB;RHOA;GLUD1;YWHAQ;BASP1;CALM3;CKB;CALM1;CALM2;YWHAH
regulation of humoral immune response (GO:0002920)	18/54	1.13389e-07	7.59868e-06	0	0	5.74093	91.8114	C1QB;C1QA;C1S;CD81;C1R;CFI;CLU;PHB2;CPN2;C3;C4A;VTN;C7;SERPING1;CD59;CD46;CFB;C1QC
cellular protein-containing complex assembly (GO:0034622)	35/168	1.62033e-07	1.07056e-05	0	0	3.03788	47.4987	HSP90AB1;DHX9;STXBP1;PXN;CLTC;CLTB;CLTA;CLU;RTN4;HSPD1;SAMM50;PSMD4;AIFM1;LONP1;EIF4H;AP2M1;EIF4B;SMAD2;FGB;CCT2;FGA;HSP90AA1;GPX4;HSPA4;MID1IP1;PTGES3;FGG;ADRM1;PRLR;FKBP1A;COX7A2L;BIN1;CSNK2B;TCP1;HSPA1A
extracellular structure organization (GO:0043062)	41/216	2.18459e-07	1.42332e-05	0	0	2.70864	41.5415	DDR1;FBN2;ITGB1;APP;COL18A1;LAMA5;COL15A1;SPARC;ITGB5;COL14A1;LAMC3;COL11A1;SERPINE1;TNC;VTN;SPOCK2;BSG;SPP1;FGB;FGA;POSTN;VCAM1;VWF;ITGA3;FGG;ITGA1;FN1;BGN;LAMB1;DCN;COL1A1;MMP14;VCAN;COL1A2;COL4A2;COL4A1;COL6A2;COL6A1;TGFBI;ITGA5;CD44
positive regulation of protein localization to Cajal body (GO:1904871)	8/11	2.36179e-07	1.47722e-05	0	0	30.4826	465.124	CCT3;CCT6A;CCT2;TCP1;CCT8;CCT7;CCT5;CCT4
regulation of establishment of protein localization to telomere (GO:0070203)	8/11	2.36179e-07	1.47722e-05	0	0	30.4826	465.124	CCT3;CCT6A;CCT2;TCP1;CCT8;CCT7;CCT5;CCT4
regulation of protein localization to Cajal body (GO:1904869)	8/11	2.36179e-07	1.47722e-05	0	0	30.4826	465.124	CCT3;CCT6A;CCT2;TCP1;CCT8;CCT7;CCT5;CCT4
external encapsulating structure organization (GO:0045229)	41/217	2.48681e-07	1.53495e-05	0	0	2.6931	40.9543	DDR1;FBN2;ITGB1;APP;COL18A1;LAMA5;COL15A1;SPARC;ITGB5;COL14A1;LAMC3;COL11A1;SERPINE1;TNC;VTN;SPOCK2;BSG;SPP1;FGB;FGA;POSTN;VCAM1;VWF;ITGA3;FGG;ITGA1;FN1;BGN;LAMB1;DCN;COL1A1;MMP14;VCAN;COL1A2;COL4A2;COL4A1;COL6A2;COL6A1;TGFBI;ITGA5;CD44
regulation of transcription from RNA polymerase II promoter in response to hypoxia (GO:0061418)	21/75	2.98521e-07	1.81865e-05	0	0	4.46917	67.1468	EGLN1;HIF1A;PSMA7;VEGFA;PSMD8;PSMA6;PSMB7;PSMB4;PSMA4;PSMB5;PSMD4;UBB;PSMC4;PSMD2;PSME4;PSMB1;UBC;PSME1;PSME2;RPS27A;UBA52
positive regulation of telomere maintenance via telomere lengthening (GO:1904358)	14/36	3.31371e-07	1.9929e-05	0	0	7.29395	108.826	CCT3;CCT2;XRCC5;PNKP;CCT6A;HNRNPA2B1;TCP1;MAPK1;CTNNB1;CCT8;CCT7;HNRNPA1;CCT5;CCT4
regulation of cellular ketone metabolic process (GO:0010565)	19/64	3.99973e-07	2.37503e-05	0	0	4.84855	71.4282	NQO1;OAZ1;PSMA7;PSMD8;PSMA6;PSMB7;PSMB4;PSMA4;PSMB5;PSMD4;PSMC4;PSMD2;PSME4;PSMB1;PDK4;PSME1;PSME2;FGFR4;PDK2
C21-steroid hormone biosynthetic process (GO:0006700)	9/15	4.59035e-07	2.65844e-05	0	0	17.1543	250.353	STARD3;STAR;CYP11A1;CYP11B2;CYP11B1;FDX1;FDXR;AKR1B1;CACNA1H
positive regulation of telomerase RNA localization to Cajal body (GO:1904874)	9/15	4.59035e-07	2.65844e-05	0	0	17.1543	250.353	CCT3;CCT6A;CCT2;RUVBL2;TCP1;CCT8;CCT7;CCT5;CCT4
cellular response to cytokine stimulus (GO:0071345)	71/482	5.47857e-07	3.13414e-05	0	0	2.0096	28.9728	ITGB1;NDUFA13;DOCK8;INPPL1;HNRNPU;RORA;MT1X;CIB1;MT2A;CCND1;KHSRP;DPYSL3;SIRPA;TIMP1;SOX9;CD36;PRKACA;JAK3;HLA-DPA1;UPF1;HSP90AA1;ANXA1;DUSP1;RPL13A;LIFR;F3;PRLR;RHOA;TNFRSF1A;SFRP1;CDC34;RAPGEF1;FSCN1;RHOU;UBA52;GAPDH;CSF1R;LAMA5;ASAH1;DHX9;MAOA;LEF1;TWIST1;CXCR4;PIK3R1;HIF1A;HSP90B1;UBB;UBC;RPS3;NDN;STAT6;RPS27A;GBP2;DUOX2;MCL1;IL32;STAT5B;HSPA8;VCAM1;PDE2A;FN1;NR1D1;VEGFA;CDK9;COL1A2;CXCL12;SD…
regulation of cellular amino acid metabolic process (GO:0006521)	17/54	6.43438e-07	3.63659e-05	0	0	5.27186	75.1579	NQO1;OAZ1;PSMA7;PSMD8;BCKDK;PSMA6;PSMB7;PSMB4;PSMA4;PSMB5;PSMD4;PSMC4;PSMD2;PSME4;PSMB1;PSME1;PSME2
positive regulation of protein localization to chromosome, telomeric region (GO:1904816)	8/12	6.58032e-07	3.67479e-05	0	0	22.8607	325.399	CCT3;CCT6A;CCT2;TCP1;CCT8;CCT7;CCT5;CCT4
positive regulation of telomere maintenance via telomerase (GO:0032212)	13/33	7.33897e-07	4.05025e-05	0	0	7.44641	105.18	CCT3;CCT2;XRCC5;PNKP;CCT6A;TCP1;MAPK1;CTNNB1;CCT8;CCT7;HNRNPA1;CCT5;CCT4
glucose metabolic process (GO:0006006)	18/62	1.15831e-06	6.31816e-05	0	0	4.69507	64.1749	SLC25A1;TPI1;MDH1;MDH2;PGAM1;GOT2;ENO1;ENO2;RBP4;PGK1;ALDOC;GALM;ALDOB;ALDOA;GAPDH;ATF4;PPARD;PCK2
regulation of cellular amine metabolic process (GO:0033238)	16/51	1.44305e-06	7.78086e-05	0	0	5.24257	70.506	NQO1;OAZ1;PSMA7;PSMD8;PSMA6;PSMB7;PSMB4;PSMA4;PSMB5;PSMD4;PSMC4;PSMD2;PSME4;PSMB1;PSME1;PSME2
negative regulation of cell cycle G2/M phase transition (GO:1902750)	17/57	1.50887e-06	8.0433e-05	0	0	4.87567	65.3542	PSMA7;PSMD8;PSMA6;PSMB7;PSMB4;PSMA4;PSMB5;PSMD4;PSMC4;PSMD2;PSME4;PSMB1;PSME1;PSME2;ATF5;FBXL7;SKP1
pre-replicative complex assembly (GO:0036388)	18/64	1.93042e-06	0.000101749	0	0	4.49045	59.0843	PSMA7;PSMD8;PSMA6;PSMB7;PSMB4;PSMA4;PSMB5;PSMD4;UBB;PSMC4;PSMD2;PSME4;PSMB1;UBC;PSME1;PSME2;RPS27A;UBA52
modulation by symbiont of host process (GO:0044003)	7/10	2.14194e-06	0.000111643	0	0	26.6557	347.958	UBB;UBC;PGK1;ENO1;RPS27A;B2M;UBA52
antigen processing and presentation of exogenous peptide antigen via MHC class II (GO:0019886)	23/98	2.4984e-06	0.000128791	0	0	3.52465	45.4674	CD74;DYNC1H1;ARF1;DCTN2;DCTN1;CLTC;CLTA;AP2A1;IFI30;CTSS;DNM2;ACTR1A;CANX;HLA-DPB1;AP1S1;HLA-DRA;CTSD;SEC24C;AP2M1;HLA-DRB1;AP1M1;HLA-DPA1;RAB7A
regulation of mitotic cell cycle phase transition (GO:1901990)	35/188	2.6095e-06	0.000133056	0	0	2.63788	33.9135	YWHAE;ANAPC16;DCTN2;DCTN1;PSMA7;PSMD8;PSMB7;ACTR1A;PSMB4;PSMB5;PSMD4;UBB;PPP2R1A;PRKAR2B;PSMD2;UBC;PSMB1;BUB3;PRKACA;RPS27A;APPL2;SKP1;DYNC1H1;HSP90AA1;TUBB;DDB1;PSMA6;PSMA4;PSMC4;ID2;PSME4;PSME1;PSME2;MAPRE1;UBA52
ribonucleoprotein complex biogenesis (GO:0022613)	17/60	3.31363e-06	0.000167142	0	0	4.53477	57.2173	RPL5;NPM1;RPS7;RPS6;RPL11;RPL35A;RPS15;RPS25;RPS17;RPS16;RPS19;PES1;RPL14;SURF6;RPL26;GLUL;RPS24
regulation of telomerase RNA localization to Cajal body (GO:1904872)	9/18	3.56429e-06	0.000177873	0	0	11.4343	143.439	CCT3;CCT6A;CCT2;RUVBL2;TCP1;CCT8;CCT7;CCT5;CCT4
antigen processing and presentation of peptide antigen via MHC class II (GO:0002495)	23/100	3.61157e-06	0.000178336	0	0	3.43272	43.0167	CD74;DYNC1H1;ARF1;DCTN2;DCTN1;CLTC;CLTA;AP2A1;IFI30;CTSS;DNM2;ACTR1A;CANX;HLA-DPB1;AP1S1;HLA-DRA;CTSD;SEC24C;AP2M1;HLA-DRB1;AP1M1;HLA-DPA1;RAB7A
lipid biosynthetic process (GO:0008610)	20/80	3.96584e-06	0.000193789	0	0	3.82707	47.6003	ACSS2;MVK;HSD3B2;CYP51A1;SCD5;HMGCR;LSS;PRLR;CYP19A1;CYP17A1;ACLY;GPAM;STAR;CYP21A2;SCD;FDXR;MVD;PAM;FADS1;FDFT1
positive regulation of DNA biosynthetic process (GO:2000573)	17/61	4.25054e-06	0.000204814	0	0	4.43146	54.8104	CCT3;CCT2;HSP90AA1;HSP90AB1;XRCC5;PNKP;PTGES3;CCT6A;TCP1;MAPK1;CTNNB1;CCT8;CCT7;HNRNPA1;FGFR4;CCT5;CCT4
regulation of cell migration (GO:0030334)	60/408	4.29592e-06	0.000204814	0	0	1.99849	24.6971	ITGB1;IFITM1;CLIC4;SERPINE2;ZMYND8;SERPINE1;CIB1;CLDN1;ROBO1;ACTG1;SLK;MDK;AKT2;DPYSL3;ENPP2;CYP1B1;RAC1;APPL2;SEMA6B;ANXA1;SEMA6A;PRKCA;ACTN4;MIF;RHOC;F3;GTPBP4;RHOA;RHOB;PTP4A1;MMP14;SFRP1;MAPRE1;SGK1;CSF1R;GRN;MAZ;LEF1;SDCBP;GPNMB;PDGFD;LMNA;FLNA;PLXNA1;SLIT2;CD74;HSPA5;INSR;RDX;LAMB1;SOD2;SORL1;VEGFA;COL1A1;BST2;DAB2;CXCL12;DLC1;DLG5;BCAR1
secondary alcohol metabolic process (GO:1902652)	15/49	4.32245e-06	0.000204814	0	0	5.05658	62.4573	STARD3;IDH1;APOA1;CYP27A1;SQLE;NSDHL;EBP;SOAT1;CYP11A1;CYP11B2;CYP11B1;FDX1;SCAP;APOE;PPARD
MAPK cascade (GO:0000165)	48/303	5.11751e-06	0.000240062	0	0	2.17635	26.5141	YWHAE;PLVAP;SHC2;NRK;HTR2B;PEBP1;RASAL1;PIK3R1;PSMA7;PSMD8;PPP1CB;PSMB7;PPP1CC;PSMB4;PSMB5;PSMD4;UBB;PSMD2;PEA15;PSMB1;UBC;MAPK1;NCAM1;SOX9;RPS27A;RALGDS;JAK3;SPTAN1;SPTBN1;SKP1;ICMT;MAP2K2;APOA1;MT3;DUSP6;PSMA6;KITLG;PSMA4;PSMC4;PSME4;TAOK2;PSME1;PSME2;PTPN7;CALM1;FGFR4;UBA52;SCG2
proteasome-mediated ubiquitin-dependent protein catabolic process (GO:0043161)	50/321	5.34044e-06	0.00024804	0	0	2.13402	25.9075	UBE2D3;AUP1;HERPUD1;PSMD8;UCHL1;PSMD4;PSMD2;SEC61B;SKP1;FBXW5;FBXO2;RAD23A;PPP2R5C;RAD23B;DDB1;PSMA6;CDC34;PSMA4;IFI27;PSME4;PSME1;PSME2;UBA52;VCP;ANAPC16;PSMA7;HSP90B1;DNAJB2;PSMB7;PSMB4;PSMB5;OS9;UBB;PCBP2;PSMB1;UBC;BUB3;RPS27A;DCAF11;HSPA5;RHBDD2;SIAH2;AMFR;SPSB3;NSFL1C;PSMC4;CTNNB1;FBXL5;FBXL7;RNF187
glucocorticoid biosynthetic process (GO:0006704)	7/11	5.47706e-06	0.000249446	0	0	19.9907	242.186	HSD3B2;CYP11A1;CYP11B2;CYP21A2;CYP11B1;CACNA1H;CYP17A1
glucocorticoid metabolic process (GO:0008211)	7/11	5.47706e-06	0.000249446	0	0	19.9907	242.186	HSD3B2;CYP11A1;CYP11B2;CYP21A2;CYP11B1;CYP17A1;YWHAH
cytoplasmic translational initiation (GO:0002183)	9/19	6.28568e-06	0.00028082	0	0	10.2904	123.25	EIF4A2;EIF4A1;EIF3M;EIF5;EIF4H;EIF2S2;EIF3D;EIF3A;EIF4B
positive regulation of cellular protein catabolic process (GO:1903364)	9/19	6.28568e-06	0.00028082	0	0	10.2904	123.25	HSP90AA1;RNF128;CD81;RDX;MSN;PTTG1IP;APOE;EZR;CTSC
antigen processing and presentation of exogenous peptide antigen via MHC class I, TAP-independent (GO:0002480)	6/8	6.69599e-06	0.000296329	0	0	34.2522	408.08	HLA-B;HLA-C;HLA-A;HLA-F;B2M;HLA-E
ribosomal large subunit biogenesis (GO:0042273)	16/57	7.31662e-06	0.000320769	0	0	4.4739	52.9055	RPL5;NPM1;RPL3;RPL10;RPLP0;RPL11;RPL35A;RPL23A;RPL10A;RPL6;RPL7A;PES1;RPL14;RPL24;SURF6;RPL26
regulation of G2/M transition of mitotic cell cycle (GO:0010389)	29/149	7.49969e-06	0.00032575	0	0	2.78122	32.8202	YWHAE;DCTN2;DCTN1;PSMA7;PSMD8;PSMB7;ACTR1A;PSMB4;PSMB5;CCND1;PSMD4;PPP2R1A;PRKAR2B;PSMD2;PSMB1;PRKACA;SKP1;DYNC1H1;HSP90AA1;TUBB;RAB11A;PSMA6;PSMA4;PSMC4;PSME4;PSME1;PSME2;MAPRE1;FBXL7
glycolytic process (GO:0006096)	11/29	8.16825e-06	0.000351534	0	0	6.99294	81.9241	LDHA;TPI1;PGAM1;PGK1;ALDOC;ENO1;ALDOB;ENO2;ALDOA;GAPDH;HK2
negative regulation of intrinsic apoptotic signaling pathway (GO:2001243)	17/64	8.65253e-06	0.000368991	0	0	4.14792	48.3551	NDUFA13;HSPB1;ENO1;PARK7;PTTG1IP;SOD2;CLU;HERPUD1;CREB3;PINK1;CXCL12;PPIF;TMBIM6;PPIA;TPT1;MCL1;HSPA1A
anaphase-promoting complex-dependent catabolic process (GO:0031145)	20/84	8.80952e-06	0.000372301	0	0	3.58709	41.7526	ANAPC16;PSMA7;PSMD8;PSMA6;PSMB7;PSMB4;PSMA4;PSMB5;PSMD4;UBB;PSMC4;PSMD2;PSME4;PSMB1;UBC;PSME1;PSME2;BUB3;RPS27A;UBA52
negative regulation of blood coagulation (GO:0030195)	13/40	9.01151e-06	0.000374097	0	0	5.51376	64.0534	FGB;FGA;SERPINE2;SERPINE1;FGG;PLAT;TFPI;F3;VTN;F8;SERPING1;APOE;A2M
ribosomal small subunit biogenesis (GO:0042274)	13/40	9.01151e-06	0.000374097	0	0	5.51376	64.0534	NPM1;RPS7;RPS5;RPS6;RPSA;RPS15;RPS14;RPS25;RPS17;RPS16;RPS19;SURF6;RPS24
regulation of telomere maintenance via telomerase (GO:0032210)	15/52	9.7541e-06	0.000401372	0	0	4.64583	53.6028	CCT3;CCT2;XRCC5;PNKP;HNRNPU;CCT6A;TCP1;MAPK1;CTNNB1;CCT8;HNRNPC;CCT7;HNRNPA1;CCT5;CCT4
regulation of smooth muscle cell migration (GO:0014910)	9/20	1.06082e-05	0.000430862	0	0	9.35436	107.144	NRP1;VTN;NDRG4;LRP1;IGFBP3;SERPINE1;SLIT2;SORL1;S100A11
Wnt signaling pathway, planar cell polarity pathway (GO:0060071)	20/85	1.06544e-05	0.000430862	0	0	3.53171	40.4365	CLTC;AP2A1;RHOA;PSMA7;PSMD8;PSMA6;PSMB7;PSMB4;PSMA4;PSMB5;PSMD4;PSMC4;PSMD2;PSME4;PSMB1;PSME1;PSME2;RAC1;PFN1;AP2M1
regulation of transforming growth factor beta receptor signaling pathway (GO:0017015)	22/100	1.24933e-05	0.000500906	0	0	3.23917	36.5712	SMAD2;CDKN1C;HSP90AB1;ITGA3;DKK3;TGFBR2;HIPK2;TGFBR3;FKBP1A;SDCBP;STK11;DAB2;UBB;BAMBI;PEG10;GIPC1;VEPH1;UBC;STRAP;RPS27A;UBA52;HSPA1A
regulation of oxidative phosphorylation (GO:0002082)	8/16	1.2737e-05	0.000506351	0	0	11.4279	128.803	MLXIPL;VCP;COX7A2L;PINK1;SHMT2;PPIF;NUPR1;ABCD1
regulation of mitotic cell cycle (GO:0007346)	32/178	1.45481e-05	0.000573488	0	0	2.52359	28.1079	CDKN1C;APP;ANAPC16;HNRNPU;PSMA7;PSMD8;SDCBP;PSMB7;PSMB4;PSMB5;PSMD4;PSMD2;PSMB1;BUB3;SKP1;DYNLT3;USP22;GBF1;PRKCA;CDK9;DDB1;PSMA6;PSMA4;PSMC4;CCDC8;PSME4;PSME1;CKS2;PSME2;SIK1;TTLL12;OBSL1
positive regulation of substrate adhesion-dependent cell spreading (GO:1900026)	12/36	1.48714e-05	0.000581346	0	0	5.72319	63.6194	FGB;NRP1;FGA;MDK;FGG;TESK1;FLNA;APOA1;CIB1;RAC1;P4HB;S100A10
positive regulation of gene expression (GO:0010628)	66/482	1.61673e-05	0.000626785	0	0	1.83916	20.2905	RPL5;APP;EIF4A3;HTR2B;PARK7;CLU;ACTB;ROBO1;ACTG1;RPS4X;GJA1;SOX9;CD36;MAP2K2;TLE1;RPS7;RPL23;CIRBP;LARP4B;MIF;PRKAB1;F3;NR5A1;ACTA2;RPL26;EZR;CD46;GAPDH;ATF4;DDX5;WBP2;RPL11;MAZ;LEF1;TWIST1;PIK3R1;HIF1A;POLR2A;CAMK2N1;S100A13;RPS3;MAPK1;SF3B1;SLC38A2;CD74;NPM1;GSN;CADM1;RDX;PDE2A;PCIF1;FN1;MSN;EEF2;MAPK14;MT3;VEGFA;SOD1;BMP4;ID2;EIF3E;VIM;FGFR4;EIF3D;HSPA1B;HSPA1A
non-canonical Wnt signaling pathway (GO:0035567)	25/124	1.66089e-05	0.000638627	0	0	2.90222	31.9405	CLTC;LEF1;AP2A1;PSMA7;PSMD8;PSMB7;PSMB4;PSMB5;PSMD4;PSMD2;PSMB1;RAC1;AP2M1;WNT4;RHOA;PSMA6;SFRP1;PSMA4;PSMC4;PSME4;PSME1;PSME2;CTNNB1;PFN1;CALM1
vascular endothelial growth factor receptor signaling pathway (GO:0048010)	17/67	1.67582e-05	0.000639126	0	0	3.89841	42.8694	NRP1;NRP2;HSP90AA1;SHC2;PDCD6;PXN;HSPB1;PIK3R1;MAPK14;RHOA;VAV2;VEGFA;MAPKAPK3;RAC1;AAMP;WASF2;BCAR1
positive regulation of cellular protein metabolic process (GO:0032270)	22/102	1.7411e-05	0.00065867	0	0	3.15784	34.6049	RPL5;HSP90AA1;HDAC2;NPM1;NR1H2;EIF4A3;PCIF1;RDX;CIRBP;MSN;LARP4B;PTTG1IP;EEF2;RPS4X;ASPH;PERP;EIF3E;RPL26;VIM;EZR;FGFR4;EIF3D
regulation of establishment of planar polarity (GO:0090175)	20/88	1.84577e-05	0.00069268	0	0	3.37535	36.7914	CLTC;AP2A1;RHOA;PSMA7;PSMD8;PSMA6;PSMB7;PSMB4;PSMA4;PSMB5;PSMD4;PSMC4;PSMD2;PSME4;PSMB1;PSME1;PSME2;RAC1;PFN1;AP2M1
positive regulation of multicellular organismal process (GO:0051240)	51/345	1.90257e-05	0.000707926	0	0	2.00515	21.7954	NUMA1;SERPINE1;HTR2B;EHMT1;ENO1;GJA1;RPS19;MDK;SOX9;CD36;APPL2;FGB;FGA;FGG;RBM19;NME2;MIF;PRKAB1;PRLR;TGFBR2;PPIB;GAPDH;B4GALT5;LRPAP1;LRP1;LEF1;TWIST1;CXCR4;PTN;RTN4;SDCBP;UCP2;S100A13;STAT6;APOE;SMAD2;DYNC1H1;CADM1;G0S2;SORL1;VEGFA;SOD1;COL1A1;BMP4;GATM;DAB2;BMP1;BAMBI;SCD;GNAS;CTNNB1
mineralocorticoid biosynthetic process (GO:0006705)	5/6	1.91658e-05	0.000707926	0	0	57.0546	619.749	HSD3B2;CYP11B2;CYP21A2;CYP11B1;CACNA1H
cellular transition metal ion homeostasis (GO:0046916)	21/96	2.14116e-05	0.000784702	0	0	3.21412	34.5568	APP;PRNP;ARF1;ATP6V1G1;SLC31A1;SLC11A2;SLC40A1;CYBRD1;MT1X;NEDD8;MT3;SOD1;MT2A;HEPH;FTH1;MT1F;SLC39A7;FBXL5;SKP1;FTL;MT1E
regulation of endothelial cell migration (GO:0010594)	20/89	2.20206e-05	0.000800763	0	0	3.32625	35.6692	NRP1;SCARB1;NRP2;GRN;SPARC;PDCD6;PRKCA;PRCP;PTN;FUT1;DCN;RHOB;VEGFA;BMP4;RAC1;APOE;SLIT2;GLUL;AAMP;BCAR1
steroid metabolic process (GO:0008202)	22/104	2.40089e-05	0.00086635	0	0	3.08048	32.7674	STARD3;HSD3B2;AKR1C1;CYP51A1;AKR1C3;DHCR24;LIPA;PRLR;CYP19A1;LSS;DHRS2;CYP17A1;CYP27A1;STAR;CYP11A1;CYP11B2;CYP21A2;CYP11B1;FDX1;FDXR;CYP1B1;FDFT1
negative regulation of cellular macromolecule biosynthetic process (GO:2000113)	72/547	2.61456e-05	0.000927039	0	0	1.75818	18.552	CDKN1C;NDUFA13;EIF4A3;EHMT1;ENO1;AHR;YBX1;PHB2;SUMO1;TRIM28;YWHAQ;BASP1;ENC1;SOX9;TSPYL2;TSC22D4;TLE1;RPL13A;GTPBP4;DKK3;EID1;ILF3;SFRP1;SFPQ;NCL;ATF5;GAPDH;PFDN5;PPARD;HDAC2;SET;LEF1;FOXK2;TWIST1;FOXK1;PBXIP1;GLIS2;LARP1;RPS3;SAP18;DMAP1;PAIP2;S100A11;WNT4;SMAD2;HSPA8;PHC2;XRCC6;CBX5;UBE2I;PHF10;XRCC5;CBX3;EIF2AK1;NR1H2;PCIF1;NR0B1;NR1D1;PA2G4;MT3;TBX3;SMARCA4;BMP4;MLXIPL;DAP;ID2;ZNF219;ID1;BHLH…
RNA splicing, via transesterification reactions with bulged adenosine as nucleophile (GO:0000377)	40/251	2.63929e-05	0.000927039	0	0	2.18599	23.0456	SF3B2;DDX5;DHX9;EIF4A3;HNRNPU;YBX1;PRPF8;UBL5;PTBP1;SNRPD2;POLR2A;PUF60;SNRNP70;PCBP1;PCBP2;PAPOLA;SYMPK;HNRNPA1;SF3B1;SRRM2;HSPA8;HNRNPA3;SNRPN;FUS;RBM19;LSM4;HNRNPL;HNRNPM;XAB2;SFPQ;HNRNPK;HNRNPUL1;HNRNPH1;HNRNPF;HNRNPA2B1;HNRNPC;HNRNPH3;PABPC1;SNRNP200;SNRPB
cellular response to hormone stimulus (GO:0032870)	18/76	2.63992e-05	0.000927039	0	0	3.55906	37.5203	STAT5B;WBP2;AKR1C1;NCOA4;RDX;AKR1C3;ATP1A3;ATP1A1;TFPI;CTSS;CACNA1H;SFRP1;CYP11A1;CYP11B2;CYP11B1;TRIM24;SLIT2;CTSB
receptor-mediated endocytosis (GO:0006898)	27/143	2.6972e-05	0.000927039	0	0	2.67592	28.1526	ITGB1;SCARB1;SPARC;LRP1;CD81;CLTC;CLTB;CLTA;ADM;AP2A1;HSP90B1;STAB1;AP1S1;APOE;CD36;LDLR;AP2M1;HSP90AA1;INSR;APOA1;SORL1;IGF2R;DNM2;DAB2;RAB31;CTTN;CANX
positive regulation of cellular component movement (GO:0051272)	10/27	2.70511e-05	0.000927039	0	0	6.72735	70.7568	CSF1R;STK11;RPS19;AKT2;SPOCK2;TWIST1;ACTN4;PHPT1;DUOX2;VEGFA
chaperone-mediated protein complex assembly (GO:0051131)	9/22	2.70741e-05	0.000927039	0	0	7.91437	83.2349	CCT2;HSP90AA1;HSP90AB1;HSPA4;PTGES3;LONP1;CLU;HSPD1;HSPA1A
proteasomal ubiquitin-independent protein catabolic process (GO:0010499)	9/22	2.70741e-05	0.000927039	0	0	7.91437	83.2349	PSMA6;PSMB7;PSMB4;PSMA4;PSMB5;ENC1;PSMB1;PSME4;PSMA7
positive regulation of cell migration (GO:0030335)	42/269	2.76723e-05	0.000940658	0	0	2.13434	22.4	ITGB1;NRP1;CSF1R;GRN;MAZ;LEF1;CIB1;CLDN1;HIF1A;RTN4;ACTG1;SDCBP;VTN;GPNMB;MDK;AKT2;PDGFD;ENPP2;SOX9;S100A11;SEMA6B;SEMA6A;HSPA5;INSR;RDX;FN1;PRKCA;LAMB1;ACTN4;RHOC;SOD2;F3;RAB11A;VEGFA;COL1A1;PTP4A1;MMP14;DAB2;CXCL12;PFN1;MAPRE1;BCAR1
ribosome assembly (GO:0042255)	14/50	2.78897e-05	0.000941228	0	0	4.45402	46.7104	RPL5;NPM1;RPL3;RPL10;RPS5;RPLP0;RPL11;RPSA;RPL23A;RPL6;RPS15;RPS14;RPS19;RPL24
negative regulation of peptidase activity (GO:0010466)	16/63	2.91164e-05	0.000975609	0	0	3.90149	40.748	SERPINA3;CSTB;SERPINA1;SERPINE2;LRP1;SERPINE1;PARK7;SERPINA5;CST3;VTN;SPOCK2;SERPINH1;TIMP3;SERPING1;TIMP1;GAPDH
positive regulation of cell-substrate adhesion (GO:0010811)	17/70	3.10382e-05	0.00103263	0	0	3.67714	38.1698	FGB;NRP1;FGA;FGG;TESK1;FN1;APOA1;CIB1;FUT1;SFRP1;CDK6;MDK;FLNA;CD36;RAC1;P4HB;S100A10
antigen processing and presentation of peptide antigen via MHC class I (GO:0002474)	11/33	3.37733e-05	0.00111571	0	0	5.72025	58.8948	MFSD6;CANX;HLA-B;HLA-C;HLA-A;IFI30;HLA-F;B2M;SEC24C;HLA-E;TAPBP
regulation of substrate adhesion-dependent cell spreading (GO:1900024)	14/51	3.5606e-05	0.00116803	0	0	4.3334	44.387	FGB;NRP1;FGA;FGG;SPRY4;TESK1;APOA1;CIB1;ACTN4;MDK;FLNA;RAC1;P4HB;S100A10
diterpenoid metabolic process (GO:0016101)	16/64	3.59378e-05	0.00117072	0	0	3.82	39.0928	LRP1;SDC4;ADH1B;SDC2;AKR1C1;RARRES2;SDC3;AKR1C3;AKR1B1;APOA1;ALDH3A2;RBP4;RDH11;ALDH1A1;SDC1;APOE
regulation of angiogenesis (GO:0045765)	34/203	3.7015e-05	0.0011975	0	0	2.31641	23.6371	ITGB1;GRN;RNH1;SPARC;HSPB6;PDCD6;SERPINE1;TWIST1;HSPB1;TNFAIP3;ISM1;TSPAN12;HIF1A;HK2;GPNMB;STAB1;PGK1;CYP1B1;GLUL;PROK1;PAK4;EGLN1;SEMA6A;ATP2B4;PRKCA;F3;DCN;RHOB;HIPK2;VEGFA;SFRP1;EFNA3;COL4A2;CTNNB1
nucleic acid metabolic process (GO:0090304)	17/71	3.77694e-05	0.00121354	0	0	3.60885	36.7526	HNRNPA3;DDX24;HNRNPU;DDX54;HNRNPL;PTBP1;HNRNPM;HNRNPK;POLR2A;HNRNPH1;PCBP1;HNRNPF;PCBP2;HNRNPA2B1;HNRNPC;HNRNPA1;RAN
positive regulation of response to wounding (GO:1903036)	10/28	3.90414e-05	0.00124587	0	0	6.35326	64.4912	ITGB1;VTN;GRN;ANXA1;MDK;PTN;REG3G;CLDN1;DUOX2;ACTG1
mRNA processing (GO:0006397)	45/300	4.01188e-05	0.0012716	0	0	2.03643	20.6162	SF3B2;DDX5;DHX9;EIF4A3;AKAP8L;HNRNPU;YBX1;PRPF8;UBL5;PTBP1;SNRPD2;POLR2A;PUF60;SNRNP70;PCBP1;PCBP2;PAPOLA;SYMPK;PRKACA;HNRNPA1;SF3B1;SRRM2;HSPA8;HNRNPA3;SNRPN;FUS;RBM19;SUPT5H;LSM4;HNRNPL;HNRNPM;XAB2;SFPQ;HNRNPK;SON;HNRNPUL1;HNRNPH1;ZC3H11A;HNRNPF;HNRNPA2B1;HNRNPC;HNRNPH3;PABPC1;SNRNP200;SNRPB
positive regulation of cell motility (GO:2000147)	36/221	4.08084e-05	0.00128478	0	0	2.24141	22.6531	ITGB1;CSF1R;GRN;MAZ;LEF1;TWIST1;CIB1;CLDN1;ACTG1;SDCBP;GPNMB;MDK;AKT2;PDGFD;SPOCK2;DUOX2;SEMA6B;SEMA6A;HSPA5;INSR;RDX;PRKCA;LAMB1;ACTN4;RHOC;SOD2;F3;VEGFA;COL1A1;PTP4A1;MMP14;DAB2;CXCL12;MAPRE1;PHPT1;BCAR1
mRNA splicing, via spliceosome (GO:0000398)	42/274	4.29924e-05	0.00134452	0	0	2.08776	20.9914	SF3B2;DDX5;DHX9;EIF4A3;HNRNPU;YBX1;PRPF8;UBL5;PTBP1;SNRPD2;POLR2A;PUF60;SNRNP70;PCBP1;PCBP2;PAPOLA;SYMPK;HNRNPA1;SF3B1;DDX17;SRRM2;HSPA8;HNRNPA3;SNRPN;FUS;RBM19;LSM4;HNRNPL;HNRNPM;XAB2;SFPQ;HNRNPK;HNRNPUL1;HNRNPH1;HNRNPF;HNRNPA2B1;STRAP;HNRNPC;HNRNPH3;PABPC1;SNRNP200;SNRPB
neuron projection maintenance (GO:1990535)	6/10	4.3552e-05	0.001353	0	0	17.1242	171.954	APP;PRNP;DCTN1;INSR;ATP1A3;ABCD1
glucose homeostasis (GO:0042593)	19/86	4.50194e-05	0.00138938	0	0	3.25258	32.5532	INSR;RPS6;FOXK2;NUCKS1;FOXK1;PARK7;PIK3R1;NR1D1;HIF1A;HK2;MLXIPL;STK11;RBP4;CYP11B1;PDK4;LRRC8D;FGFR4;APPL2;PDK2
proteasomal protein catabolic process (GO:0010498)	34/205	4.54445e-05	0.00139333	0	0	2.28906	22.8884	VCP;UBE2D3;PSMA7;PSMD8;PSMB7;UCHL1;PSMB4;PSMB5;PSMD4;PSMD2;PCBP2;ENC1;PSMB1;DCAF11;UBXN6;FBXW5;SIAH2;RAD23A;NR1D1;PPP2R5C;RAD23B;DDB1;SPSB3;PSMA6;NSFL1C;CDC34;PSMA4;IFI27;PSMC4;PSME4;PSME1;PSME2;CTNNB1;RNF187
organic cyclic compound biosynthetic process (GO:1901362)	11/34	4.62978e-05	0.00141028	0	0	5.47124	54.6053	HSD3B2;STAR;CYP21A2;CYP51A1;FDXR;PYCR2;CYP19A1;LSS;PRLR;CYP17A1;FDFT1
interleukin-1-mediated signaling pathway (GO:0070498)	20/94	5.08113e-05	0.00152792	0	0	3.10066	30.6574	PSMA7;PSMD8;PSMA6;PSMB7;PSMB4;PSMA4;PSMB5;PSMD4;UBB;PSMC4;PSMD2;PSME4;PSMB1;UBC;PSME1;PSME2;RPS27A;SQSTM1;UBA52;SKP1
positive regulation of epithelial cell migration (GO:0010634)	20/94	5.08113e-05	0.00152792	0	0	3.10066	30.6574	NRP1;SCARB1;NRP2;GRN;SPARC;PDCD6;PRKCA;FUT1;HIF1A;RTN4;RAB11A;RHOB;VEGFA;BMP4;ENPP2;RAC1;SOX9;PFN1;AAMP;BCAR1
negative regulation of G2/M transition of mitotic cell cycle (GO:0010972)	16/66	5.39301e-05	0.00161138	0	0	3.6668	36.0367	PSMA7;PSMD8;PSMA6;PSMB7;PSMB4;PSMA4;PSMB5;PSMD4;PSMC4;PSMD2;PSME4;PSMB1;PSME1;PSME2;FBXL7;SKP1
MyD88-dependent toll-like receptor signaling pathway (GO:0002755)	10/29	5.52906e-05	0.00164157	0	0	6.01855	58.9993	UBB;TNIP1;UBC;LY96;REG3G;CD14;CD36;RPS27A;UBA52;HSPD1
membrane organization (GO:0061024)	38/242	5.76104e-05	0.00169969	0	0	2.14605	20.9494	NAPA;MTCH1;SAR1A;CLTC;CLTB;CLTA;AP2A1;WASL;ACTB;ACTG1;SNX3;UBB;UBC;REPS2;RPS27A;LDLR;SPTBN1;AP2M1;ACTR3;HSPA8;ACTR2;DMPK;MYOF;AP3D1;SYP;ARPC5;IGF2R;EPN1;DNM2;OXA1L;NSFL1C;DAB2;CTTN;ARPC2;VAPA;BIN1;LPCAT2;UBA52
positive regulation of establishment of protein localization (GO:1904951)	8/19	5.99985e-05	0.00173723	0	0	8.30981	80.7813	CCT3;CCT6A;CCT2;TCP1;CCT8;CCT7;CCT5;CCT4
protein exit from endoplasmic reticulum (GO:0032527)	9/24	6.13453e-05	0.00173723	0	0	6.85837	66.5193	TMED9;VCP;OS9;SEC16A;SURF4;AUP1;SEC61B;HERPUD1;HSP90B1
epithelial to mesenchymal transition (GO:0001837)	13/47	6.1734e-05	0.00173723	0	0	4.3769	42.4239	DDX17;DDX5;LEF1;HIF1A;HNRNPAB;TBX3;TGFBR3;TRIM28;DLG5;CTNNB1;S100A4;SOX9;WNT4
regulation of cellular response to stress (GO:0080135)	23/118	6.20606e-05	0.00173723	0	0	2.77958	26.9269	YWHAE;HSPA8;HSP90AA1;NPM1;HSP90AB1;HSBP1;HSPB8;AMFR;PTGES3;RPTOR;DNAJB1;CHCHD2;PINK1;AKT1S1;MAPK1;NUPR1;FKBP4;SLC38A2;ABCD1;HSPA1B;ATF4;MCL1;HSPA1A
regulation of protein binding (GO:0043393)	23/118	6.20606e-05	0.00173723	0	0	2.77958	26.9269	APP;LRPAP1;LRP1;AMFR;RPL11;PARK7;SORL1;ACTB;HIPK2;PPP1CA;BMP4;DNAJB2;FKBP1A;VTN;DAB2;SLPI;BAMBI;SYMPK;TMBIM6;CAMK1;PRKACA;B2M;RAN
cellular protein catabolic process (GO:0044257)	15/60	6.25484e-05	0.00173723	0	0	3.81824	36.9589	BNIP3;SIAH2;CLTC;CLTA;AP2A1;TCIRG1;CTSS;PSMA6;CTSO;LONP1;YME1L1;AP2M1;CTSC;CTSB;RAB7A
antigen processing and presentation of endogenous peptide antigen via MHC class I via ER pathway (GO:0002484)	5/7	6.2586e-05	0.00173723	0	0	28.5258	276.1	HLA-B;HLA-C;HLA-A;HLA-F;HLA-E
antigen processing and presentation of endogenous peptide antigen via MHC class I via ER pathway, TAP-independent (GO:0002486)	5/7	6.2586e-05	0.00173723	0	0	28.5258	276.1	HLA-B;HLA-C;HLA-A;HLA-F;HLA-E
modulation by symbiont of host defense response (GO:0052031)	5/7	6.2586e-05	0.00173723	0	0	28.5258	276.1	UBB;UBC;RPS27A;B2M;UBA52
response to host defenses (GO:0052200)	5/7	6.2586e-05	0.00173723	0	0	28.5258	276.1	UBB;UBC;RPS27A;B2M;UBA52
organonitrogen compound biosynthetic process (GO:1901566)	28/158	6.32873e-05	0.00174636	0	0	2.47584	23.936	ALAS1;SLC44A2;MGST3;GSTP1;ALDH3B1;ESD;ST3GAL4;APOE;ELOVL1;STARD7;ELOVL5;GSTO1;STARD10;APOA1;ASS1;ALDH3A2;GSTA4;TNIP1;VAPA;PRKD3;GSTA2;CSNK2B;GSTA1;LPCAT2;INHA;PAM;CSNK1G2;B4GALT5
positive regulation of protein phosphorylation (GO:0001934)	52/371	6.73626e-05	0.00184794	0	0	1.88284	18.0855	APP;NRP1;HSP90AB1;CD81;TESK1;CIB1;PARK7;RPTOR;CCND3;CCND1;AKT2;ENPP2;SOX9;RAC1;RALBP1;HSP90AA1;MIF;TWSG1;CSNK2B;ITGA5;PPIA;CD44;CSF1R;CREBL2;C3;SDCBP;VTN;GPNMB;PDGFD;MAPK1;CD74;PRNP;XRCC6;XRCC5;INSR;RARRES2;IGF2;ATP2B4;MT3;VEGFA;BMP4;CDK9;DAB2;PINK1;TAOK2;FAS;CALM3;CAMK1;CALM1;INHA;CALM2;HLA-DRB1
protein-DNA complex assembly (GO:0065004)	26/143	7.32888e-05	0.00199426	0	0	2.55304	24.3078	PSMA7;PSMD8;PSMB7;PSMB4;PSMB5;PSMD4;UBB;PSMD2;UBC;PSMB1;SOX9;RPS27A;BRD2;NPM1;NAP1L1;RAD23B;NAP1L4;DDB1;PSMA6;PSMA4;PSMC4;PSME4;PSME1;PSME2;ANP32B;UBA52
collagen fibril organization (GO:0030199)	19/89	7.39718e-05	0.00199426	0	0	3.11268	29.6072	COL18A1;COL15A1;DST;COL14A1;COL11A1;PLOD3;PLOD2;COL1A1;BMP1;COL1A2;COL4A2;COL4A1;COL6A2;COL6A1;SERPINH1;CYP1B1;P4HB;PPIB;PLEC
SCF-dependent proteasomal ubiquitin-dependent protein catabolic process (GO:0031146)	19/89	7.39718e-05	0.00199426	0	0	3.11268	29.6072	FBXW5;FBXO2;PSMA7;PSMD8;PSMA6;PSMB7;PSMB4;PSMA4;PSMB5;PSMD4;PSMC4;PSMD2;PSME4;PSMB1;PSME1;PSME2;FBXL5;FBXL7;SKP1
pattern recognition receptor signaling pathway (GO:0002221)	15/61	7.68115e-05	0.00205899	0	0	3.73503	35.3863	FGB;FGA;FGG;LY96;HMGB1;CTSS;HSP90B1;MAPKAPK3;UBB;UBC;CD36;CD14;RPS27A;UBA52;CTSB
ephrin receptor signaling pathway (GO:0048013)	18/82	7.74105e-05	0.00206325	0	0	3.22434	30.5229	ACTR3;ACTR2;SDC2;AP2A1;WASL;ARPC5;ACTB;RHOA;ACTG1;VAV2;EFNB1;SDCBP;EFNA3;ARPC2;RAC1;AP2M1;EPHB4;NGEF
interferon-gamma-mediated signaling pathway (GO:0060333)	16/68	7.94117e-05	0.00209281	0	0	3.52538	33.2827	VCAM1;HLA-B;HLA-C;HLA-A;IFI30;HLA-F;HLA-E;MT2A;HLA-DPB1;HLA-DRA;NCAM1;GBP2;B2M;CD44;HLA-DRB1;HLA-DPA1
regulation of translational initiation (GO:0006446)	16/68	7.94117e-05	0.00209281	0	0	3.52538	33.2827	EIF4A2;EIF5B;NPM1;HSPB1;EIF1;LARP1;EIF5;CSDE1;EIF4H;EIF4EBP2;EIF3H;EIF3E;PAIP2;EIF4B;ATF4;EIF3B
positive regulation of cellular metabolic process (GO:0031325)	21/105	8.65556e-05	0.00226834	0	0	2.86834	26.8325	CBR1;ANXA2;INSR;AKR1C1;NR1H2;AKR1C3;APOA1;ECE1;GHITM;MAPK14;ACACB;MT3;TGFBR2;VEGFA;ACE2;ACLY;CHCHD2;FASN;APOC1;APOE;PPARD
positive regulation of apoptotic process (GO:0043065)	45/310	8.90196e-05	0.00231291	0	0	1.9585	18.2663	ITGB1;MTCH1;GRN;HMGB1;CLU;HSPD1;PREX1;ABR;AIFM1;UBB;SMPD1;UBC;ARL6IP5;RPS3;CYP1B1;SAP18;SLIT2;RPS27A;CTSD;PHLDA1;TGM2;PRNP;TNFRSF12A;IGFBP3;BNIP3;RPS6;TPD52L1;DUSP6;RHOB;VAV2;DNM2;SOD1;BACE1;BMP4;SFRP1;BIN1;DLC1;CTNNB1;FAS;SIK1;NUPR1;UBA52;SQSTM1;NGEF;ATF4
humoral immune response mediated by circulating immunoglobulin (GO:0002455)	6/11	8.92424e-05	0.00231291	0	0	13.6986	127.728	C1QB;C1QA;C1S;C1R;CD81;C1QC
protein targeting to lysosome (GO:0006622)	8/20	9.29255e-05	0.00239513	0	0	7.61692	70.7133	HSPA8;GNPTAB;NCOA4;LAMP2;LAPTM5;CLU;SORL1;RAB7A
regulation of RNA splicing (GO:0043484)	17/76	9.46842e-05	0.00242712	0	0	3.30212	30.594	MBNL1;AHNAK;FUS;PIK3R1;HNRNPL;PTBP1;HNRNPK;SON;POLR2A;SNRNP70;HNRNPH1;HNRNPF;TMBIM6;HNRNPH3;SLC38A2;RPS13;HSPA1A
toll-like receptor signaling pathway (GO:0002224)	19/91	0.000101461	0.00258672	0	0	3.02588	27.8255	FGB;FGA;UBE2D3;FGG;LY96;HMGB1;REG3G;CTSS;HSP90B1;HSPD1;MAPKAPK3;UBB;TNIP1;UBC;CD36;CD14;RPS27A;UBA52;CTSB
cellular response to transforming growth factor beta stimulus (GO:0071560)	22/114	0.000103672	0.0026288	0	0	2.74415	25.1756	SMAD2;ITGB1;ITGB5;PXN;PDE2A;APOA1;RHOA;TGFBR2;TGFBR3;FKBP1A;SFRP1;TWSG1;COL1A2;UBB;BAMBI;UBC;ID1;SOX9;RPS27A;UBA52;APPL2;WNT4
'de novo' posttranslational protein folding (GO:0051084)	10/31	0.00010542	0.00265615	0	0	5.44476	49.8607	HSPA9;DNAJB1;CCT2;HSPA8;HSPA5;ST13;PTGES3;HSPE1;HSPA1B;HSPA1A
epithelium development (GO:0060429)	23/122	0.000105884	0.00265615	0	0	2.66669	24.4086	FN3K;ERRFI1;CBR1;NDRG4;ACADVL;AKR1C1;CNN3;VEGFA;BDH2;TST;GSTA2;GSTA1;PGK1;ANXA7;TAGLN2;VDAC1;TPP1;ALDOC;SOX9;HNRNPH3;RHCG;WNT4;CTSB
glycosaminoglycan catabolic process (GO:0006027)	14/56	0.000109044	0.00272089	0	0	3.81648	34.8206	SDC4;SDC2;FUCA1;HEXA;SDC3;BGN;GNS;LYVE1;DCN;VCAN;IDS;SDC1;GUSB;CD44
phagosome maturation (GO:0090382)	11/37	0.00011037	0.00272498	0	0	4.83916	44.0928	ATP6V0B;ATP6V1G1;RAB31;RAB14;ATP6V1B2;RAB38;TCIRG1;ATP6V1E1;MCOLN1;ATP6V0C;RAB7A
regulation of protein autophosphorylation (GO:0031952)	11/37	0.00011037	0.00272498	0	0	4.83916	44.0928	ERRFI1;GPNMB;MVP;PDGFD;TAOK2;TESK1;CALM3;PPP2R5C;CALM1;CALM2;VEGFA
positive regulation of cell population proliferation (GO:0008284)	62/474	0.000111089	0.00272836	0	0	1.74036	15.8463	MEGF10;CD81;HTR2B;HNRNPU;CIB1;TCIRG1;RPS4X;GJA1;MDK;AKT2;TIMP1;SOX9;CAPN1;PROK1;RPS9;PRMT1;RPL23;RPS6;NME2;LIFR;MIF;PRLR;TGFBR2;TGFBR3;SFRP1;S100A6;MVD;CSF1R;GRN;HDAC2;DHX9;MAZ;LEF1;REG3G;PTN;CIAO1;SDCBP;RPS15A;PDGFD;S100A13;S1PR3;CD74;NPM1;CNBP;INSR;FN1;IGF2;AKR1C3;LAMB1;NAP1L1;TBX3;VEGFA;BST2;BMP4;MLXIPL;KITLG;MEIS1;CDK6;BAMBI;ID2;FGFR4;RNF187
negative regulation of endopeptidase activity (GO:0010951)	15/63	0.000114062	0.00278666	0	0	3.57901	32.493	SERPINA3;SERPINA1;SERPINE2;SERPINE1;MT3;SORL1;SERPINA5;VTN;BIN1;SPOCK2;SERPINH1;TIMP3;SERPING1;TIMP1;GAPDH
cellular response to interleukin-1 (GO:0071347)	27/155	0.00011465	0.00278666	0	0	2.42346	21.9895	HIF1A;PSMA7;PSMD8;PSMB7;PSMB4;PSMB5;PSMD4;UBB;PSMD2;UBC;PSMB1;SIRPA;SOX9;GBP2;RPS27A;SKP1;UPF1;NR1D1;PSMA6;SFRP1;PSMA4;PSMC4;PSME4;PSME1;PSME2;SQSTM1;UBA52
iron ion transport (GO:0006826)	13/50	0.000123923	0.00298114	0	0	4.02136	36.1756	ATP6V0B;ATP6V1G1;CLTC;SLC11A2;SLC40A1;TCIRG1;MCOLN1;DNM2;HEPH;FTH1;ATP6V1B2;ATP6V1E1;ATP6V0C
positive regulation of cell morphogenesis involved in differentiation (GO:0010770)	13/50	0.000123923	0.00298114	0	0	4.02136	36.1756	FGB;NRP1;FGA;FGG;TESK1;APOA1;CIB1;MDK;FLNA;RAC1;P4HB;OBSL1;S100A10
chaperone cofactor-dependent protein refolding (GO:0051085)	9/26	0.000126402	0.00302526	0	0	6.05084	54.3126	HSPA9;DNAJB1;HSPA8;HSPA5;ST13;PTGES3;HSPE1;HSPA1B;HSPA1A
positive regulation of intracellular protein transport (GO:0090316)	26/148	0.000131932	0.00313109	0	0	2.44774	21.8662	YWHAE;SAR1A;CD81;UBE2D3;CIB1;PIK3R1;OAZ1;UBL5;TRIM28;YWHAQ;AKT2;FLNA;DMAP1;YWHAH;PRNP;SEC16A;SORL1;SREBF2;PINK1;TOMM7;RHOU;ANP32B;CAMK1;SAE1;BAP1;RAN
neuron projection organization (GO:0106027)	7/16	0.000132159	0.00313109	0	0	8.88233	79.3326	APP;PRNP;ARF1;DCTN1;INSR;ATP1A3;ABCD1
negative regulation of cellular process (GO:0048523)	71/566	0.000136195	0.00321051	0	0	1.66077	14.7833	APP;COL18A1;IFITM1;NDUFA13;HTR2B;CIB1;ENO1;PARK7;CLU;GJA1;STK11;MDK;PPP2R1A;FTH1;ARHGDIA;ARHGDIB;ANXA6;CYP1B1;SIRPA;APPL2;TSPYL2;DUSP1;IGFBP3;ITGA1;APOA1;MIF;PPP2R5C;GTPBP4;RHOB;TGFBR3;SFRP1;CSNK2B;TXNIP;MYH9;TMBIM6;NUPR1;ATF5;LRPAP1;RTN4;DNAJB2;SNX3;GPNMB;CAMK2N1;LMNA;PLXNA1;SH3BP4;SLIT2;S100A11;CD164;NPM1;NR1H2;BNIP3;SOD2;DHRS2;MT3;DCBLD2;SMARCA4;BST2;BMP4;NR4A1;FABP3;CDK6;DLC1;DLG5;CTNNB1;ANP3…
regulation of heart contraction (GO:0008016)	19/93	0.000137595	0.0032273	0	0	2.94378	26.1737	DMPK;HSPB7;ITPR1;ATP2B4;ATP2A2;ATP1A3;ITPR3;ATP1A1;ATP2B1;ATP1B1;CACNA1H;ACE2;ASPH;KCNQ1;CALM3;FXYD6;PRKACA;CALM1;CALM2
endodermal cell differentiation (GO:0035987)	10/32	0.000142302	0.00332109	0	0	5.19699	46.0326	VTN;MMP14;ITGB5;COL4A2;COL11A1;COL6A1;FN1;PAF1;LAMB1;ITGA5
negative regulation of ubiquitin-dependent protein catabolic process (GO:2000059)	11/38	0.000144078	0.0033459	0	0	4.65967	41.2155	RPL5;SDCBP;HSP90AB1;RPS7;RPL23;GIPC1;RPL11;WAC;EIF3H;PARK7;HIPK2
negative regulation of cellular amide metabolic process (GO:0034249)	18/86	0.000148083	0.00340517	0	0	3.03401	26.7531	PRNP;EIF4A3;PCIF1;RPL13A;YBX1;CLU;SORL1;RTN4;ILF3;LARP1;BIN1;NCL;ENC1;RPS3;APOE;PAIP2;GAPDH;LSM14A
positive regulation of endothelial cell migration (GO:0010595)	18/86	0.000148083	0.00340517	0	0	3.03401	26.7531	NRP1;SCARB1;NRP2;GRN;SPARC;PDCD6;HSPB1;PRKCA;HMGB1;MAPK14;FUT1;HIF1A;RHOB;VEGFA;BMP4;RAC1;AAMP;BCAR1
mesenchymal cell differentiation (GO:0048762)	13/51	0.000154137	0.00352709	0	0	3.91532	34.3674	DDX17;DDX5;LEF1;HTR2B;HIF1A;HNRNPAB;TGFBR3;TRIM28;DLG5;CTNNB1;S100A4;SOX9;WNT4
maintenance of protein localization in endoplasmic reticulum (GO:0035437)	6/12	0.000166262	0.00378608	0	0	11.4149	99.3319	HSPA5;OS9;RER1;GPAA1;KDELR1;INSIG1
protein localization to organelle (GO:0033365)	25/142	0.000169977	0.003852	0	0	2.4533	21.2943	YWHAE;APP;DHX9;RPL11;AUP1;YBX1;LAMP2;LMNA;SEC61B;RAB6A;GBP2;GET4;PRNP;GBF1;SORL1;RAB11A;ALDH3A2;BMP4;COL1A1;VAPA;TSPAN17;PAF1;CD68;OBSL1;OPTN
cellular response to unfolded protein (GO:0034620)	9/27	0.000176077	0.00397105	0	0	5.71437	49.3984	HSPA9;HSPA8;HSPA5;HSPB8;TMBIM6;HSPA1B;OPTN;HSPD1;HSPA1A
regulation of cell cycle phase transition (GO:1901987)	19/95	0.000184592	0.00412391	0	0	2.866	24.64	ANAPC16;ATP2B4;PSMA7;PSMD8;DDB1;PSMA6;PSMB7;PSMB4;PSMA4;PSMB5;PSMD4;PSMC4;PSMD2;PSME4;PSMB1;PSME1;PSME2;BUB3;SKP1
skin development (GO:0043588)	17/80	0.000184613	0.00412391	0	0	3.09178	26.5808	DSP;ERRFI1;CLIC4;ASAH1;ANXA1;CDSN;ITGA3;AKR1C3;LSR;DHCR24;CLDN1;COL1A1;UGCG;COL1A2;STMN1;TXNIP;SPRR1A
endothelial cell migration (GO:0043542)	11/39	0.000186147	0.00413847	0	0	4.49301	38.5904	NRP1;NR4A1;GIPC1;PXN;ID1;CYP1B1;MYH9;FSTL1;SCG2;RHOA;VEGFA
positive regulation of intrinsic apoptotic signaling pathway by p53 class mediator (GO:1902255)	4/5	0.000198684	0.00435527	0	0	45.6154	388.816	EIF5A;RPS7;UBB;RPL26
positive regulation of protein catabolic process in the vacuole (GO:1904352)	4/5	0.000198684	0.00435527	0	0	45.6154	388.816	LRP1;RNF128;CD81;LDLR
Roundabout signaling pathway (GO:0035385)	4/5	0.000198684	0.00435527	0	0	45.6154	388.816	MYO9B;SLIT2;RHOA;ROBO1
positive regulation of signal transduction by p53 class mediator (GO:1901798)	8/22	0.000203753	0.0044456	0	0	6.52807	55.4795	EIF5A;RPS15;DDX5;RPS7;UBB;RPL23;RPS20;RPL37
regulation of protein phosphorylation (GO:0001932)	39/266	0.000206562	0.00448603	0	0	1.97811	16.7841	APP;CSF1R;AKAP8L;TESK1;HSPB1;CIB1;PARK7;C3;CCND3;GPNMB;CCND1;AKT2;SIRPA;SOX9;RAC1;SLIT2;TSPYL2;CD74;PRNP;NPM1;RALBP1;HSP90AA1;INSR;IGFBP3;RARRES2;FN1;IGF2;PPP2R5C;MT3;VEGFA;SOD1;BMP4;DAB2;PINK1;FKBP8;FAS;PPIA;HLA-DRB1;ATF4
regulation of steroid biosynthetic process (GO:0050810)	7/17	0.000209024	0.00451858	0	0	7.99366	67.7308	NR5A1;ASAH1;STAR;AKR1C3;NR0B1;FGFR4;WNT4
positive regulation of cellular process (GO:0048522)	76/625	0.000215582	0.00463896	0	0	1.60322	13.5347	RNF10;HSP90AB1;NUMA1;CD81;HTR2B;CIB1;TCIRG1;RPTOR;RPS4X;RPS19;CCND1;MDK;AKT2;SIRPA;TIMP1;SOX9;CD36;RAC1;CAPN1;PROK1;TGM2;RPS9;PRMT1;RPL23;RPS6;APOA1;PRKCA;RAD23A;LIFR;ACTN4;PRLR;TGFBR2;ACLY;MMP14;SFRP1;MVD;NUPR1;CSF1R;GRN;HDAC2;LRP1;MAZ;LEF1;REG3G;PTN;ACACB;CIAO1;SDCBP;RPS15A;PDGFD;LMNA;S100A13;S1PR3;DYNC1H1;NPM1;CNBP;INSR;FN1;IGF2;AKR1C3;NAP1L1;PA2G4;MERTK;MT3;TBX3;VEGFA;BMP4;MLXIPL;KITLG;MEIS1;…
protein deubiquitination (GO:0016579)	39/267	0.00022345	0.00478631	0	0	1.96933	16.5548	VCP;SHMT2;TNFAIP3;FOXK2;NEDD8;FOXK1;HIF1A;TOMM20;ACTB;PSMA7;PSMD8;SNX3;PSMB7;UCHL1;PSMB4;PSMB5;PSMD4;UBB;PSMD2;PSMB1;UBC;RPS27A;SMAD2;SIAH2;USP22;ADRM1;RAD23A;RAD23B;RHOA;PSMA6;PSMA4;RNF128;TNIP1;PSMC4;PSME4;PSME1;PSME2;UBA52;BAP1
proteolysis involved in cellular protein catabolic process (GO:0051603)	16/74	0.000229045	0.00484425	0	0	3.15966	26.4829	VCP;TNFAIP3;NEDD8;NR1D1;CTSS;DDB1;PSMA6;CTSO;UBB;UBC;LONP1;YME1L1;RPS27A;UBA52;CTSC;CTSB
regulation of stress fiber assembly (GO:0051492)	16/74	0.000229045	0.00484425	0	0	3.15966	26.4829	NRP1;PXN;TESK1;APOA1;PIK3R1;RHOC;SORBS3;RHOA;ACTG1;SFRP1;DLC1;STMN1;RAC1;PFN1;WASF2;S100A10
positive regulation of Wnt signaling pathway (GO:0030177)	26/153	0.000229253	0.00484425	0	0	2.35073	19.7007	VCP;TNFAIP3;PSMA7;PSMD8;PSMB7;PSMB4;PSMB5;PSMD4;PSMD2;PSMB1;WLS;ATP6AP2;SMARCA4;SULF2;COL1A1;PSMA6;SFRP1;PSMA4;BAMBI;PSMC4;PSME4;PSME1;PSME2;TMEM9;ATP6V0C;CSNK1G2
post-Golgi vesicle-mediated transport (GO:0006892)	18/89	0.000233304	0.00488583	0	0	2.90534	24.2978	NAPA;APP;HSPA8;ARF1;SORT1;CLTC;GBF1;CLTA;AP2A1;SORL1;SCAMP3;DNM2;RAB14;FTH1;AP1S1;SH3D19;FTL;AP1M1
transforming growth factor beta receptor signaling pathway (GO:0007179)	18/89	0.000233304	0.00488583	0	0	2.90534	24.2978	ITGB1;SMAD2;ITGB5;PXN;APOA1;RHOA;TGFBR2;TGFBR3;FKBP1A;TWSG1;COL1A2;UBB;BAMBI;UBC;ID1;RPS27A;UBA52;APPL2
positive regulation of protein modification process (GO:0031401)	33/214	0.000242343	0.00505258	0	0	2.09651	17.4538	APP;CSF1R;TESK1;CIB1;C3;PTBP1;CCND3;GPNMB;CCND1;AKT2;SMPD1;SYMPK;SOX9;RAC1;CD74;RALBP1;HSP90AA1;INSR;RARRES2;IGF2;MT3;VEGFA;BMP4;DAB2;PINK1;DLC1;FAS;CALM3;CAMK1;CALM1;CALM2;PPIA;HLA-DRB1
regulation of cell cycle (GO:0051726)	42/296	0.000248282	0.00512619	0	0	1.90462	15.8102	HSP90AB1;HNRNPU;SDCBP;STK11;RPS15A;CCND1;CAMK2N1;AKT2;PES1;PLAGL1;SOX9;PRKACA;TSPYL2;GADD45GIP1;DUSP1;RPL23;DYNLT3;GBF1;DHCR24;RAD23A;MIF;SND1;TBX3;RHOB;HIPK2;BMP4;CDK9;MLXIPL;NR4A1;SFRP1;CDK6;SON;BIN1;ID2;CKS2;SIK1;HBP1;TTLL12;NUPR1;BIRC7;INHA;BAP1
positive regulation of protein dephosphorylation (GO:0035307)	10/34	0.000249152	0.00512619	0	0	4.76339	39.524	PTBP1;HSP90AB1;SMPD1;DLC1;ITGA1;SYMPK;CALM3;CALM1;CALM2;PPIA
positive regulation of telomerase activity (GO:0051973)	10/34	0.000249152	0.00512619	0	0	4.76339	39.524	CCT2;HSP90AA1;HSP90AB1;XRCC5;PNKP;PTGES3;TCP1;MAPK1;CTNNB1;CCT4
ubiquitin-dependent protein catabolic process (GO:0006511)	48/354	0.000277735	0.00568932	0	0	1.80852	14.8097	VCP;ANAPC16;UBE2D3;TNFAIP3;NEDD8;RNF7;PSMA7;HERPUD1;PSMD8;PSMB7;UCHL1;PSMB4;PSMB5;PSMD4;OS9;PSMD2;PCBP2;PSMB1;BUB3;DCAF11;FBXW5;UBE2I;SIAH2;AMFR;ADRM1;RAD23A;PPP2R5C;RAD23B;DDB1;SPSB3;PSMA6;NSFL1C;PINK1;CDC34;PSMA4;IFI27;RNF128;PSMC4;PSME4;TTC3;PSME1;PSME2;CTNNB1;TRIP12;UBA1;SQSTM1;FBXL7;RNF187
negative regulation of intracellular signal transduction (GO:1902532)	31/198	0.000280562	0.00572225	0	0	2.1335	17.4493	NDUFA13;GSTP1;PDCD6;ITPR1;TWIST1;PEBP1;TNFAIP3;CIB1;RORA;HERPUD1;ARHGAP12;SH3BP4;SLIT2;MCL1;TLE1;DUSP1;PDE2A;ATP2B4;NR1D1;PPP2R5C;MAPK14;CIT;PINK1;CDC34;PIK3IP1;TNIP1;DLG5;DDIT4;AKT1S1;PPIF;GPD1L
positive regulation of protein localization to nucleus (GO:1900182)	15/68	0.000282439	0.00573559	0	0	3.24049	26.4814	CCT3;CCT2;TESK1;PARK7;PIK3R1;CCT6A;TRIM28;TCP1;FLNA;CCT8;DMAP1;CCT7;CCT5;RAN;CCT4
regulation of cell population proliferation (GO:0042127)	89/764	0.000285417	0.00576673	0	0	1.52912	12.48	APP;COL18A1;IFITM1;CD81;HTR2B;CIB1;TCIRG1;CLU;RPS4X;STK11;AKT2;FTH1;CYP1B1;TIMP1;SOX9;CAPN1;PROK1;RPS9;PRMT1;RPL23;IGFBP3;RPS6;ITGA1;LIFR;PPP2R5C;PRLR;GTPBP4;RHOA;TGFBR2;ACE2;SFRP1;CSNK2B;MVD;BIRC7;NUPR1;ATF5;SGK1;CSF1R;HDAC2;MAZ;LEF1;REG3G;PTN;CIAO1;DNAJB2;SDCBP;RPS15A;GPNMB;CAMK2N1;PDGFD;LMNA;S100A13;SH3BP4;STAT6;S1PR3;S100A11;CD164;STAT5B;XRCC6;NPM1;XRCC5;CNBP;INSR;FN1;IGF2;AKR1C3;NAP1L1;SOD2;…
positive regulation of fatty acid biosynthetic process (GO:0045723)	6/13	0.00028766	0.00576673	0	0	9.78367	79.7734	MLXIPL;ELOVL5;MID1IP1;NR1H2;APOA1;ABCD1
positive regulation of lipid transport (GO:0032370)	6/13	0.00028766	0.00576673	0	0	9.78367	79.7734	LRP1;ABCA3;ABCB4;SPP1;APOE;CYP19A1
blood vessel endothelial cell migration (GO:0043534)	8/23	0.000290398	0.00579683	0	0	6.09254	49.6192	NRP1;NR4A1;ID1;MYH9;SLIT2;EPHB4;ROBO1;VEGFA
carbohydrate catabolic process (GO:0016052)	11/41	0.000301965	0.00597686	0	0	4.19302	33.9853	LDHA;TPI1;PGAM1;PGK1;ALDOC;ENO1;ALDOB;ENO2;ALDOA;GAPDH;HK2
regulation of protein dephosphorylation (GO:0035304)	11/41	0.000301965	0.00597686	0	0	4.19302	33.9853	PTBP1;SMPD1;DLC1;ENSA;SYMPK;CALM3;CALM1;ARPP19;CALM2;PPIA;HSP90B1
regulation of actin cytoskeleton organization (GO:0032956)	18/91	0.000311482	0.00612019	0	0	2.82543	22.813	CSF1R;LRP1;TESK1;ARHGAP17;RHOF;RHOC;RHOA;RHOB;BST2;MDK;ARHGDIA;DLC1;ARHGDIB;TAOK2;FSCN1;RAC1;EZR;PHPT1
regulation of canonical Wnt signaling pathway (GO:0060828)	37/253	0.000311815	0.00612019	0	0	1.97094	15.9116	VCP;PSMA7;PSMD8;PSMB7;PSMB4;STK11;PSMB5;PSMD4;MDK;PSMD2;RUVBL2;PSMB1;SOX9;APOE;WLS;TLE1;IGFBP4;SIAH2;AMFR;ATP6AP2;DKK3;PPP1CA;COL1A1;PSMA6;SFRP1;DAB2;PSMA4;CCNY;PSMC4;BAMBI;PSME4;PSME1;PSME2;CTNNB1;TMEM9;PFDN5;CSNK1G2
cell cycle G2/M phase transition (GO:0044839)	23/131	0.000316786	0.00619142	0	0	2.44326	19.686	YWHAE;DYNC1H1;HSP90AA1;ABCB1;DCTN2;DCTN1;TUBB;AKAP8L;TPD52L1;ARPP19;DNM2;PPP1CB;ACTR1A;CCNY;PPP2R1A;PRKAR2B;ENSA;PRKACA;MAPRE1;PHLDA1;OPTN;FBXL7;SKP1
regulation of early endosome to late endosome transport (GO:2000641)	7/18	0.000318251	0.00619142	0	0	7.26657	58.5153	SNX3;DAB2;MAP2K2;RDX;MSN;MAPK1;EZR
positive regulation of lipid biosynthetic process (GO:0046889)	10/35	0.000323767	0.00619142	0	0	4.5726	36.7431	SCARB1;MLXIPL;FABP3;ELOVL5;MID1IP1;NR1H2;APOA1;CREBL2;APOE;LDLR
regulation of lipid biosynthetic process (GO:0046890)	10/35	0.000323767	0.00619142	0	0	4.5726	36.7431	C3;NR5A1;MLXIPL;ASAH1;STAR;MID1IP1;PDK4;APOA1;CREBL2;APOE
complement activation, classical pathway (GO:0006958)	5/9	0.000327028	0.00619142	0	0	14.2613	114.454	C1QB;C1QA;C1S;C1R;C1QC
ketone biosynthetic process (GO:0042181)	5/9	0.000327028	0.00619142	0	0	14.2613	114.454	TPI1;CYP11B2;CYP11B1;AKR1C3;CACNA1H
negative regulation of protein activation cascade (GO:2000258)	5/9	0.000327028	0.00619142	0	0	14.2613	114.454	F8;SERPING1;A2M;TFPI;F3
plasminogen activation (GO:0031639)	5/9	0.000327028	0.00619142	0	0	14.2613	114.454	FGB;FGA;FGG;PGK1;PLAT
positive regulation of transferase activity (GO:0051347)	25/148	0.000329331	0.00619142	0	0	2.33286	18.7059	DDR1;CSF1R;HSP90AB1;PNKP;MAPK1;RPS2;EPHB4;CCT4;CCT2;CD74;HSP90AA1;UBE2I;XRCC5;INSR;PTGES3;IGF2;MERTK;SORL1;PINK1;TCP1;HNRNPA2B1;CTNNB1;SERINC1;FGFR4;HLA-DRB1
negative regulation of Wnt signaling pathway (GO:0030178)	30/191	0.000329859	0.00619142	0	0	2.14098	17.1639	LRP1;APCDD1;PSMA7;PSMD8;PSMB7;STK11;PSMB4;PSMB5;PSMD4;MDK;PSMD2;RUVBL2;PSMB1;SOX9;APOE;TLE1;IGFBP4;SIAH2;AMFR;DKK3;PSMA6;SFRP1;DAB2;PSMA4;PSMC4;PSME4;PSME1;PSME2;TAX1BP3;PFDN5
negative regulation of canonical Wnt signaling pathway (GO:0090090)	27/165	0.000329963	0.00619142	0	0	2.24661	18.01	PSMA7;PSMD8;PSMB7;STK11;PSMB4;PSMB5;PSMD4;MDK;PSMD2;RUVBL2;PSMB1;SOX9;APOE;TLE1;IGFBP4;SIAH2;AMFR;DKK3;PSMA6;SFRP1;DAB2;PSMA4;PSMC4;PSME4;PSME1;PSME2;PFDN5
positive regulation of endocytosis (GO:0045807)	12/48	0.000333465	0.00623221	0	0	3.81297	30.5265	C3;VTN;DAB2;HNRNPK;RAB31;LRP1;SMPD1;SERPINE1;APOE;CLU;B2M;APPL2
protein targeting to mitochondrion (GO:0006626)	13/55	0.000346615	0.00642677	0	0	3.54166	28.2175	NDUFA13;HSP90AA1;TOMM40;HSPA4;TIMM13;TOMM20;HSPD1;SAMM50;AIFM1;PITRM1;TIMM17A;TOMM7;PMPCA
regulation of cardiac conduction (GO:1903779)	13/55	0.000346615	0.00642677	0	0	3.54166	28.2175	DMPK;ITPR1;ATP2B4;ATP2A2;ATP1A3;ITPR3;ATP1A1;ATP2B1;ATP1B1;ACE2;ASPH;FXYD6;PRKACA
negative regulation of mitotic cell cycle phase transition (GO:1901991)	18/92	0.000358468	0.00662037	0	0	2.7871	22.1119	PSMA7;PSMD8;PSMA6;PSMB7;PSMB4;PSMA4;PSMB5;CDK6;PSMD4;GPNMB;PSMC4;PSMD2;PSME4;PSMB1;PSME1;PSME2;FBXL7;SKP1
cell-matrix adhesion (GO:0007160)	19/100	0.000368224	0.00677388	0	0	2.68835	21.2563	DDR1;ITGB1;FGB;FGA;VCAM1;ITGB5;ITGA3;FGG;ITGA1;FN1;LYVE1;SGCE;VTN;BCAM;CTTN;DLC1;TAOK2;RAC1;CD44
positive regulation of cellular catabolic process (GO:0031331)	24/141	0.000382313	0.00700559	0	0	2.35369	18.5218	APP;UPF1;HSP90AA1;INSR;BNIP3;RDX;LAPTM5;TWIST1;MSN;APOA1;PTTG1IP;HMGB1;HIF1A;DCN;MLXIPL;STK11;AKT2;KHSRP;SH3BP4;APOE;EZR;ABCD1;OPTN;SH3D19
protein transport (GO:0015031)	49/369	0.000393765	0.00718735	0	0	1.76519	13.8386	ARF4;ARF1;PDCD6;CLTC;AP2A1;TCIRG1;CLU;LAMP2;ARL6IP5;CD36;ATP6V1E1;WLS;YWHAH;ATP6V1G1;ATP6V0B;TMED9;FGG;SCAMP3;DNM2;OLFM2;RAB31;CTTN;CANX;ATP6V1B2;TXNIP;MYH9;RAB38;ATP6V0C;SCG2;OPTN;RAB7A;NAPA;RAB5B;TMED10;SAR1A;LRP1;STXBP1;HSP90B1;GGA2;APOE;RAB6A;SPTBN1;CTSA;CD74;NPM1;AP3D1;LAPTM5;MCOLN1;RAB14
RNA metabolic process (GO:0016070)	23/133	0.000396832	0.00721526	0	0	2.39857	18.7856	DDX17;HNRNPA3;DDX24;DHX9;PABPC4;HNRNPU;DDX54;SND1;HNRNPL;HNRNPM;PTBP1;HNRNPK;HNRNPUL1;POLR2A;HNRNPH1;PCBP1;HNRNPF;PCBP2;HNRNPA2B1;PAPOLA;HNRNPC;HNRNPH3;HNRNPA1
regulation of cell size (GO:0008361)	8/24	0.000404925	0.00733398	0	0	5.71144	44.6167	RPTOR;RDX;AKT1S1;MSN;RAC1;EZR;RHOA;VAV2
cellular response to heat (GO:0034605)	10/36	0.000416131	0.0074792	0	0	4.39649	34.2246	YWHAE;VCP;HSP90AA1;HSP90AB1;SUMO1;HSBP1;PDCD6;PRKACA;HSPA1B;HSPA1A
endoderm formation (GO:0001706)	10/36	0.000416131	0.0074792	0	0	4.39649	34.2246	VTN;MMP14;ITGB5;COL4A2;DUSP1;COL11A1;COL6A1;FN1;LAMB1;ITGA5
fatty-acyl-CoA biosynthetic process (GO:0046949)	9/30	0.000430668	0.00771093	0	0	4.89724	37.9544	SLC25A1;ELOVL1;ACLY;ELOVL5;SCD;FASN;SCD5;ACSL4;HSD17B12
cellular response to oxygen-containing compound (GO:1901701)	44/323	0.000441723	0.0078788	0	0	1.81633	14.0308	NDUFA13;VCP;ABCB4;GSTP1;INSIG1;SERPINE1;PXN;LY96;TNFAIP3;RORA;AHR;HMGB1;ACTB;HSP90B1;RPTOR;PRDX5;RUVBL2;PDK4;RPS3;SIRPA;MAPK1;SH3BP4;SOX9;CD14;SLIT2;PDK2;TGM2;UPF1;PDE2A;AKR1C3;ATP2B4;NR1D1;MAPK14;MT3;RHOA;SFRP1;KCNQ1;RAPGEF1;PAF1;VIM;EZR;CD68;HCN2;CPEB4
protein-containing complex assembly (GO:0065003)	38/267	0.000449999	0.007996	0	0	1.90914	14.7123	NAPA;MCFD2;SERPINA1;TMED10;DHX9;GPAA1;TUBGCP2;PDCD6;LEF1;WASL;CLDN1;SAMM50;PPP2R1A;REPS2;CD59;SOX9;CTSC;AP2M1;SKP1;FGB;CD74;FGA;TLE1;ST13;SEC16A;FGG;FN1;SMARCA4;TAPBP;TNFRSF1A;F8;CXCL12;CSNK2B;CTNNB1;FAS;SEC24C;FBXL7;SKAP2
response to metal ion (GO:0010038)	15/71	0.000462943	0.00818559	0	0	3.06639	23.5434	FGB;FGA;PDCD6;FGG;SLC11A2;MT1X;ITPR3;HIF1A;MT3;PPP1CA;MT2A;CALM3;CALM1;CALM2;PAM
cellular response to copper ion (GO:0071280)	7/19	0.000468899	0.00818559	0	0	6.66066	51.0548	PRNP;MT2A;MT1F;MT1X;AQP2;MT3;MT1E
long-term memory (GO:0007616)	7/19	0.000468899	0.00818559	0	0	6.66066	51.0548	PRNP;CALB1;APOE;SGK1;LDLR;PJA2;NFATC4
antigen processing and presentation of endogenous peptide antigen (GO:0002483)	6/14	0.000469042	0.00818559	0	0	8.56025	65.6127	HLA-DRA;HLA-A;HLA-F;B2M;HLA-DRB1;HLA-E
negative regulation of cellular protein metabolic process (GO:0032269)	18/94	0.000471138	0.00818559	0	0	2.71346	20.7861	CSTB;SERPINE2;EIF4A3;PCIF1;RPL13A;PLAT;YBX1;CST3;ILF3;LARP1;CAMK2N1;NCL;ENC1;RPS3;APOE;PAIP2;GAPDH;LSM14A
negative regulation of MAPK cascade (GO:0043409)	18/94	0.000471138	0.00818559	0	0	2.71346	20.7861	SEMA6A;DUSP1;GSTP1;SPRY4;PEBP1;SORL1;DUSP6;BMP4;RGS2;UCHL1;TNIP1;CAMK2N1;SMPD1;SIRPA;TIMP3;APOE;EZR;PPIA
regulation of proteasomal ubiquitin-dependent protein catabolic process (GO:0032434)	19/102	0.000477462	0.00826486	0	0	2.62328	20.0603	VCP;HSP90AB1;RPL11;RAD23A;PARK7;CLU;RAD23B;GABARAP;HERPUD1;DNAJB2;SDCBP;DAB2;SUMO1;GIPC1;WAC;EIF3H;TRIB2;HSPA1B;HSPA1A
negative regulation of epithelial cell apoptotic process (GO:1904036)	10/37	0.000529376	0.00912979	0	0	4.23343	31.9362	CAST;FGB;FGA;MDK;SERPINE1;FGG;TNFAIP3;NUPR1;SCG2;PAK4
Fc-epsilon receptor signaling pathway (GO:0038095)	20/111	0.000537877	0.00924242	0	0	2.51907	18.9633	PIK3R1;PSMA7;VAV2;PSMD8;PSMA6;PSMB7;PSMB4;PSMA4;PSMB5;PSMD4;PSMC4;PSMD2;PSME4;PSMB1;PSME1;PSME2;MAPK1;RAC1;CALM1;SKP1
sterol homeostasis (GO:0055092)	15/72	0.00054175	0.00927499	0	0	3.01243	22.6556	SCARB1;INSIG1;AKR1C1;CNBP;NR1H2;APOA1;RORA;TMEM97;NR1D1;FABP3;SOAT1;APOE;FGFR4;ABCD1;LDLR
RNA processing (GO:0006396)	28/179	0.00054787	0.00934567	0	0	2.12906	15.9881	SF3B2;AKAP8L;HNRNPU;PRPF8;PTBP1;SNRPD2;PPP2R1A;KHSRP;PRKACA;SF3B1;DDX17;MBNL1;SNRPN;FUS;PABPC4;DDX54;LSM4;HNRNPL;SFPQ;HNRNPK;SON;HNRNPUL1;HNRNPH1;HNRNPF;HNRNPA2B1;HNRNPC;HNRNPH3;SNRPB
ribosomal large subunit assembly (GO:0000027)	8/25	0.000553595	0.0094091	0	0	5.37518	40.3089	RPL5;RPL3;RPL10;RPL11;RPLP0;RPL24;RPL23A;RPL6
cholesterol import (GO:0070508)	4/6	0.000557725	0.00941111	0	0	22.8065	170.858	SCARB1;APOA1;CD36;LDLR
sterol import (GO:0035376)	4/6	0.000557725	0.00941111	0	0	22.8065	170.858	SCARB1;APOA1;CD36;LDLR
negative regulation of response to DNA damage stimulus (GO:2001021)	9/31	0.000563725	0.0094444	0	0	4.67438	34.9688	CD74;CXCL12;RPS3;TWIST1;PTTG1IP;MIF;CLU;CD44;TPT1
regulation of cellular component size (GO:0032535)	9/31	0.000563725	0.0094444	0	0	4.67438	34.9688	RPTOR;RDX;MSN;RIN3;RAC1;EZR;AP2M1;PPP1CA;VAV2
negative regulation of extrinsic apoptotic signaling pathway (GO:2001237)	16/80	0.000579232	0.00966967	0	0	2.8625	21.3365	FGB;FGA;GSTP1;SIAH2;SERPINE1;FGG;IFI6;TNFAIP3;PARK7;BMP4;PEA15;FAS;SCG2;HSPA1B;MCL1;HSPA1A
positive regulation of receptor-mediated endocytosis (GO:0048260)	11/44	0.000585392	0.0097267	0	0	3.81121	28.3677	C3;VTN;DAB2;HNRNPK;ANXA2;INSR;SERPINE1;WASL;CLU;B2M;VEGFA
negative regulation of nucleic acid-templated transcription (GO:1903507)	58/464	0.000586795	0.0097267	0	0	1.64845	12.2658	CDKN1C;EIF4A2;NDUFA13;EHMT1;ENO1;AHR;PHB2;SUMO1;TRIM28;YWHAQ;BASP1;SOX9;TSC22D4;TLE1;DKK3;EID1;ILF3;SFRP1;SFPQ;ATF5;PFDN5;PPARD;HDAC2;SET;LEF1;FOXK2;TWIST1;FOXK1;PBXIP1;GLIS2;SAP18;DMAP1;WNT4;SMAD2;HSPA8;PHC2;XRCC6;CBX5;UBE2I;PHF10;XRCC5;CBX3;NR1H2;NR0B1;NR1D1;PA2G4;MT3;TBX3;SMARCA4;BMP4;MLXIPL;DAP;ID2;ZNF219;ID1;BHLHE40;CTNNB1;BAP1
Fc receptor signaling pathway (GO:0038093)	20/112	0.00060599	0.00990961	0	0	2.49155	18.4591	PIK3R1;PSMA7;VAV2;PSMD8;PSMA6;PSMB7;PSMB4;PSMA4;PSMB5;PSMD4;PSMC4;PSMD2;PSME4;PSMB1;PSME1;PSME2;MAPK1;RAC1;CALM1;SKP1
cholesterol transport (GO:0030301)	12/51	0.000606045	0.00990961	0	0	3.51909	26.0714	SCARB1;STARD3;SOAT1;STAR;AKR1C1;APOC1;APOA1;CD36;APOE;ABCA8;CLU;LDLR
positive regulation of actin filament bundle assembly (GO:0032233)	12/51	0.000606045	0.00990961	0	0	3.51909	26.0714	NRP1;SFRP1;PXN;TESK1;APOA1;RAC1;SYNPO;RHOC;PFN1;SORBS3;RHOA;S100A10
endothelial tube morphogenesis (GO:0061154)	5/10	0.000610505	0.00990961	0	0	11.4084	84.4364	BMP4;CSNK2B;CTNNB1;RHOA;RHOB
modification-dependent macromolecule catabolic process (GO:0043632)	5/10	0.000610505	0.00990961	0	0	11.4084	84.4364	UBB;UBC;NEDD8;RPS27A;UBA52
negative regulation of inclusion body assembly (GO:0090084)	5/10	0.000610505	0.00990961	0	0	11.4084	84.4364	DNAJB2;DNAJB1;SORL1;HSPA1B;HSPA1A
DNA-dependent DNA replication (GO:0006261)	22/129	0.000638801	0.0102977	0	0	2.35752	17.3417	PNKP;PSMA7;PSMD8;PSMA6;PSMB7;PSMB4;CDC34;PSMA4;PSMB5;PSMD4;UBB;PSMC4;PSMD2;PSME4;UBC;POLD2;PSMB1;POLE3;PSME1;PSME2;RPS27A;UBA52
muscle contraction (GO:0006936)	22/129	0.000638801	0.0102977	0	0	2.35752	17.3417	TMOD1;ITGB5;TPM3;TPM2;PXN;ITGA1;MYOF;SORBS3;CACNA1H;MYL12A;MYL12B;ACTA2;MYL6;SLC6A8;ASPH;CALD1;VIM;TLN1;CALM1;ALDOA;MYL9;SNTB1
negative regulation of viral life cycle (GO:1903901)	7/20	0.000671348	0.0107484	0	0	6.14797	44.9184	IFITM3;BST2;SNX3;IFITM1;GSN;PPIA;LY6E
regulation of protein modification by small protein conjugation or removal (GO:1903320)	7/20	0.000671348	0.0107484	0	0	6.14797	44.9184	DNAJB2;HSP90AA1;PINK1;HSP90AB1;HIF1A;HSPA1B;HSPA1A
G2/M transition of mitotic cell cycle (GO:0000086)	22/130	0.000711408	0.0113126	0	0	2.33556	16.9288	YWHAE;DYNC1H1;HSP90AA1;ABCB1;DCTN2;DCTN1;TUBB;TPD52L1;ARPP19;DNM2;PPP1CB;ACTR1A;CCNY;PPP2R1A;PRKAR2B;ENSA;PRKACA;MAPRE1;PHLDA1;OPTN;FBXL7;SKP1
positive regulation of canonical Wnt signaling pathway (GO:0090263)	22/130	0.000711408	0.0113126	0	0	2.33556	16.9288	VCP;ATP6AP2;PSMA7;PSMD8;COL1A1;PSMA6;PSMB7;SFRP1;PSMB4;PSMA4;PSMB5;PSMD4;BAMBI;PSMC4;PSMD2;PSME4;PSMB1;PSME1;PSME2;TMEM9;CSNK1G2;WLS
zymogen activation (GO:0031638)	11/45	0.000718918	0.0113934	0	0	3.69892	26.7719	FGB;FGA;MMP14;KLK1;ASPH;C1R;PERP;C1RL;FGG;PGK1;PLAT
acetyl-CoA metabolic process (GO:0006084)	6/15	0.000728465	0.0114672	0	0	7.6087	54.9696	ACLY;MVK;HMGCS1;MVD;ACACB;ACAT1
endoplasmic reticulum to cytosol transport (GO:1903513)	6/15	0.000728465	0.0114672	0	0	7.6087	54.9696	VCP;OS9;AUP1;SEC61B;HERPUD1;HSP90B1
NIK/NF-kappaB signaling (GO:0038061)	15/74	0.000734095	0.0115172	0	0	2.90999	21.001	PSMA7;PSMD8;PSMA6;PSMB7;PSMB4;PSMA4;PSMB5;PSMD4;PSMC4;PSMD2;PSME4;PSMB1;PSME1;PSME2;SKP1
positive regulation of epithelial cell proliferation (GO:0050679)	21/123	0.000826446	0.0129229	0	0	2.35984	16.751	NRP1;NRP2;GRN;PDCD6;HTR2B;NME2;PRKCA;LAMB1;REG3G;PTN;CLDN1;HIF1A;F3;RTN4;VEGFA;BMP4;NR4A1;SFRP1;MDK;SOX9;SCG2
regulation of cellular component biogenesis (GO:0044087)	10/39	0.000832789	0.0129358	0	0	3.94104	27.9449	HSPA8;HSP90AA1;PINK1;NCLN;RDX;RAPGEF1;MSN;APOE;CD36;EZR
regulation of receptor-mediated endocytosis (GO:0048259)	10/39	0.000832789	0.0129358	0	0	3.94104	27.9449	C3;LRPAP1;VTN;ARF1;HNRNPK;SERPINE1;APOC1;RAC1;CLU;B2M
regulation of hematopoietic progenitor cell differentiation (GO:1901532)	15/75	0.000850213	0.0131629	0	0	2.86134	20.2297	PSMA7;PSMD8;PSMA6;PSMB7;PSMB4;KITLG;PSMA4;PSMB5;PSMD4;PSMC4;PSMD2;PSME4;PSMB1;PSME1;PSME2
protein modification by small protein removal (GO:0070646)	38/276	0.000855423	0.0132	0	0	1.83603	12.9696	VCP;TNFAIP3;FOXK2;NEDD8;FOXK1;HIF1A;TOMM20;ACTB;PSMA7;PSMD8;SNX3;PSMB7;UCHL1;PSMB4;PSMB5;PSMD4;UBB;PSMD2;PSMB1;UBC;RPS27A;SMAD2;SIAH2;USP22;ADRM1;RAD23A;RAD23B;RHOA;PSMA6;PSMA4;RNF128;TNIP1;PSMC4;PSME4;PSME1;PSME2;UBA52;BAP1
cellular response to starvation (GO:0009267)	25/158	0.000892318	0.0137241	0	0	2.15628	15.1407	TCIRG1;GABARAP;RPTOR;LAMP2;PDK4;MAPK1;ATP6V1E1;HNRNPA1;FADS1;HSPA8;ATP6V1G1;GABARAPL1;ATP6V0B;HSPA5;AKR1C3;EIF2S1;SREBF2;SFRP1;DAP;ATP6V1B2;FAS;SIK1;ATP6V0C;ATF4;CPEB4
regulation of small GTPase mediated signal transduction (GO:0051056)	23/141	0.000920702	0.0141144	0	0	2.23498	15.6233	RALBP1;ARAP3;ARHGAP17;MYO9B;RHOF;RHOC;RHOA;ARHGAP12;RHOB;VAV2;PREX1;ABR;ARHGAP21;ARHGDIA;DLC1;ARHGDIB;RHOU;RAC1;SLIT2;A2M;SQSTM1;NGEF;TGM2
linoleic acid metabolic process (GO:0043651)	7/21	0.00093727	0.0142751	0	0	5.70851	39.8028	ELOVL1;FADS2;ELOVL5;GSTP1;GSTA1;ABCD1;FADS1
regulation of cardiac muscle contraction by calcium ion signaling (GO:0010882)	7/21	0.00093727	0.0142751	0	0	5.70851	39.8028	GSTO1;ATP2A2;CALM3;ATP1B1;CALM1;PRKACA;CALM2
cellular response to organic cyclic compound (GO:0071407)	24/150	0.000954152	0.0144554	0	0	2.18449	15.1925	ABCB4;INSIG1;PDE2A;NCOA4;MSN;ATP1A3;RORA;AHR;ATP1A1;TFPI;ACTB;HSP90B1;SFRP1;LARP1;RUVBL2;KCNQ1;ARL6IP5;RAPGEF1;SPP1;CYP1B1;CTNNB1;EZR;HCN2;TGM2
sphingolipid metabolic process (GO:0006665)	20/116	0.000958353	0.0144554	0	0	2.38722	16.5919	CTSA;ELOVL1;ASAH1;ELOVL5;HEXA;ALDH3A2;PLA2G15;UGCG;GM2A;VAPA;PPP2R1A;PRKD3;ALDH3B1;SMPD1;PSAP;ENPP2;SERINC1;ESYT2;ESYT1;CSNK1G2
tumor necrosis factor-mediated signaling pathway (GO:0033209)	20/116	0.000958353	0.0144554	0	0	2.38722	16.5919	EIF5A;PLVAP;EDA;TNFRSF12A;ACTN4;PSMA7;TNFRSF1A;PSMD8;PSMA6;PSMB7;PSMB4;PSMA4;PSMB5;PSMD4;PSMC4;PSMD2;PSME4;PSMB1;PSME1;PSME2
apoptotic process (GO:0006915)	33/231	0.000966402	0.0144837	0	0	1.91472	13.2918	APP;IFI6;ATN1;CXCR4;CIB1;AHR;RTN4;HK2;HSPD1;STK11;AIFM1;PPP2R1A;PLAGL1;CD14;ZNF385A;PAK4;SEMA6A;DMPK;BNIP3;DHCR24;CIT;RHOB;TGFBR2;DAP;IFI27;DLC1;DDIT4;TAOK2;FAS;VDAC1;PPIA;GAPDH;PPARD
regulation of autophagy (GO:0010506)	33/231	0.000966402	0.0144837	0	0	1.91472	13.2918	ITPR1;HTR2B;HSPB1;FOXK2;FOXK1;HMGB1;RPTOR;UCHL1;STK11;PSAP;SH3BP4;CAPN1;ATP6V1E1;PRKACA;MCL1;CTSA;ATP6V1G1;ATP6V0B;BNIP3;PRKAB1;MT3;SREBF2;DCN;EEF1A1;DAP;PINK1;EEF1A2;ATP6V1B2;VDAC1;NUPR1;ATP6V0C;GAPDH;OPTN
cellular response to cadmium ion (GO:0071276)	8/27	0.000982358	0.0146759	0	0	4.80885	33.304	MT2A;SUMO1;AKR1C3;MT1F;MAPK1;MT1X;MT3;MT1E
iron ion homeostasis (GO:0055072)	13/61	0.000995724	0.0148284	0	0	3.09794	21.4131	ATP6V1G1;SLC11A2;SLC40A1;CYBRD1;NEDD8;SOD1;BDH2;HEPH;FTH1;FBXL5;B2M;SKP1;FTL
positive regulation of translation (GO:0045727)	18/100	0.00101014	0.0149955	0	0	2.51409	17.3413	EIF5A;RPL5;RPS9;NPM1;DHX9;CNBP;EIF4A3;PCIF1;CIRBP;LARP4B;EEF2;RPS4X;NGRN;LARP1;EIF3E;RPL26;VIM;EIF3D
retinoid metabolic process (GO:0001523)	17/92	0.00101846	0.0150712	0	0	2.5954	17.8809	LRP1;SDC4;ADH1B;SDC2;AKR1C1;RARRES2;SDC3;AKR1C3;AKR1B1;APOA1;SCPEP1;RBP4;RDH11;ALDH1A1;CYP1B1;SDC1;APOE
positive regulation of catalytic activity (GO:0043085)	10/40	0.00103099	0.0151284	0	0	3.80946	26.1986	MSH6;XRCC5;MID1IP1;IGF2;APOA1;CIB1;MAPK14;FGFR4;MT3;SOD1
regulation of nitric oxide biosynthetic process (GO:0045428)	10/40	0.00103099	0.0151284	0	0	3.80946	26.1986	HSP90AA1;HSP90AB1;KHSRP;INSR;ATP2B4;SIRPA;CD36;RAC1;CLU;ASS1
cytoplasmic microtubule organization (GO:0031122)	12/54	0.00104486	0.0151284	0	0	3.26719	22.4256	DYNC1H1;SLK;NUMA1;DST;DCTN1;TUBGCP2;STMN3;CIB1;EZR;RHOA;KPNB1;RAB11A
cardiac muscle cell membrane repolarization (GO:0099622)	5/11	0.00104489	0.0151284	0	0	9.50652	65.2512	KCNH2;YWHAE;KCNQ1;ATP1A1;ATP1B1
glutamine family amino acid biosynthetic process (GO:0009084)	5/11	0.00104489	0.0151284	0	0	9.50652	65.2512	GLUD1;PYCR2;GLUL;ASS1;GLS
positive regulation by host of viral process (GO:0044794)	5/11	0.00104489	0.0151284	0	0	9.50652	65.2512	VAPA;NUCKS1;APOE;PPIB;IGF2R
positive regulation of cytoplasmic transport (GO:1903651)	5/11	0.00104489	0.0151284	0	0	9.50652	65.2512	DAB2;RDX;MSN;EZR;SORL1
cellular response to decreased oxygen levels (GO:0036294)	14/69	0.00107883	0.0155354	0	0	2.91234	19.8967	EGLN1;BNIP3;TWIST1;RORA;HIF1A;MT3;HIPK2;VEGFA;SFRP1;PINK1;LMNA;PGK1;P4HB;CPEB4
regulation of amyloid-beta clearance (GO:1900221)	6/16	0.00108625	0.0155354	0	0	6.84745	46.734	LRPAP1;LRP1;CYP51A1;HMGCR;APOE;CLU
regulation of cellular carbohydrate metabolic process (GO:0010675)	6/16	0.00108625	0.0155354	0	0	6.84745	46.734	BCKDK;PDK4;FOXK2;FOXK1;RORA;PDK2
regulation of fatty acid oxidation (GO:0046320)	6/16	0.00108625	0.0155354	0	0	6.84745	46.734	ACADVL;FABP3;PDK4;SOX9;ABCD1;APPL2
monocarboxylic acid metabolic process (GO:0032787)	23/143	0.00112059	0.0159777	0	0	2.19749	14.9295	PDHA1;ADH1B;GLO1;AKR1C1;GOT2;ABAT;ACSL4;ACSF2;LDHB;GRHPR;SCPEP1;LDHA;GATM;SLC6A8;GPAM;FASN;BSG;ME1;VDAC1;CD36;CKB;DLD;PPARD
negative regulation of growth (GO:0045926)	21/126	0.00113727	0.0161665	0	0	2.29204	15.538	TSPYL2;NDUFA13;MT1X;ENO1;MT3;RTN4;SMARCA4;DCBLD2;BST2;DNAJB2;GJA1;MT2A;STK11;SFRP1;PPP2R1A;MT1F;SH3BP4;SLIT2;HSPA1B;MT1E;HSPA1A
negative regulation of protein phosphorylation (GO:0001933)	24/152	0.00115279	0.0163376	0	0	2.15013	14.5468	ERRFI1;PRNP;IGFBP3;GSTP1;MVP;TESK1;TWIST1;HSPB1;CIB1;PARK7;MLXIPL;SFRP1;CAMK2N1;DDIT4;AKT1S1;FKBP8;SIRPA;CALM3;SLIT2;GPD1L;CALM1;PPIA;TRIB2;CALM2
aldehyde biosynthetic process (GO:0046184)	4/7	0.00121791	0.0171055	0	0	15.2035	102.025	TPI1;CYP11B2;CYP11B1;CACNA1H
regulation of T cell mediated immune response to tumor cell (GO:0002840)	4/7	0.00121791	0.0171055	0	0	15.2035	102.025	AHR;HMGB1;HLA-DRB1;HSPD1
skin morphogenesis (GO:0043589)	4/7	0.00121791	0.0171055	0	0	15.2035	102.025	COL1A1;ERRFI1;CDSN;COL1A2
positive regulation of phosphorylation (GO:0042327)	35/253	0.00123114	0.0172258	0	0	1.84476	12.3595	DDR1;APP;NRP1;CSF1R;TESK1;CIB1;HIF1A;C3;SDCBP;CCND3;GPNMB;CCND1;AKT2;SOX9;RAC1;EPHB4;CD74;RALBP1;HSP90AA1;INSR;PTGES3;RARRES2;IGF2;MIF;MERTK;MT3;VEGFA;BMP4;MLXIPL;DAB2;PINK1;FAS;FGFR4;PPIA;HLA-DRB1
negative regulation of cell migration (GO:0030336)	23/144	0.00123382	0.0172258	0	0	2.17921	14.5955	CD74;IFITM1;NDRG4;CLIC4;LRP1;ZMYND8;IGFBP3;SERPINE1;MIF;GTPBP4;ROBO1;RHOB;BST2;GJA1;SFRP1;DLG5;DLC1;ARHGDIB;DPYSL3;CYP1B1;RAC1;TIMP1;SLIT2
aerobic electron transport chain (GO:0019646)	14/70	0.00125	0.0173998	0	0	2.86017	19.1192	COX7B;NDUFA13;NDUFA11;UQCRB;COX4I1;NDUFA1;UQCR10;SDHA;COX7A2L;NDUFS5;UQCRFS1;CYCS;UQCRC2;NDUFV2
phagosome acidification (GO:0090383)	8/28	0.00127891	0.0174491	0	0	4.56816	30.4319	ATP6V0B;ATP6V1G1;ATP6V1B2;RAB38;TCIRG1;ATP6V1E1;ATP6V0C;RAB7A
protein localization to lysosome (GO:0061462)	8/28	0.00127891	0.0174491	0	0	4.56816	30.4319	RNF128;CD81;NCOA4;LAPTM5;SH3BP4;SORL1;RTN4;RAB7A
regulation of small molecule metabolic process (GO:0062012)	8/28	0.00127891	0.0174491	0	0	4.56816	30.4319	BCKDK;ACADVL;PDK4;FOXK2;FOXK1;RORA;APOE;PDK2
establishment of protein localization to mitochondrion (GO:0072655)	11/48	0.00127896	0.0174491	0	0	3.39845	22.6395	RALA;PINK1;TOMM40;AIFM1;PITRM1;TIMM13;TIMM17A;TOMM7;TOMM20;HK2;HSPD1
glutathione derivative biosynthetic process (GO:1901687)	7/22	0.00127958	0.0174491	0	0	5.32766	35.4887	GSTA4;GSTO1;GSTP1;MGST3;GSTA2;ESD;GSTA1
glutathione derivative metabolic process (GO:1901685)	7/22	0.00127958	0.0174491	0	0	5.32766	35.4887	GSTA4;GSTO1;GSTP1;MGST3;GSTA2;ESD;GSTA1
regulation of macrophage chemotaxis (GO:0010758)	7/22	0.00127958	0.0174491	0	0	5.32766	35.4887	CSF1R;DDT;MDK;RARRES2;MTUS1;MAPK1;MIF
negative regulation of apoptotic signaling pathway (GO:2001234)	15/78	0.00129589	0.0176203	0	0	2.72464	18.1149	NDUFA13;GSTP1;SIAH2;MAZ;GHITM;PARK7;CLU;HERPUD1;BMP4;PINK1;PPIF;TMBIM6;SCG2;MCL1;HSPA1A
positive regulation of cysteine-type endopeptidase activity involved in apoptotic process (GO:0043280)	20/119	0.00132673	0.0179875	0	0	2.3145	15.3336	MTCH1;NDUFA13;VCP;GSN;PDCD6;LAPTM5;HMGB1;HSPE1;F3;ROBO1;HSPD1;DAP;AIFM1;DLC1;ARL6IP5;RPS3;CYCS;FAS;ANP32B;CTSD
actin cytoskeleton reorganization (GO:0031532)	13/63	0.00136491	0.0183989	0	0	2.9737	19.6165	NRP1;RALA;ANXA1;GSN;NRK;CDC42BPB;ANTXR1;RHOA;CTTN;MYH9;FLNA;EZR;BCAR1
cellular response to reactive oxygen species (GO:0034614)	13/63	0.00136491	0.0183989	0	0	2.9737	19.6165	ANXA1;PXN;AKR1C3;TNFAIP3;PARK7;RHOB;PRDX5;PPIF;RPS3;CYP1B1;SIRPA;MAPK1;PDK2
cholesterol homeostasis (GO:0042632)	14/71	0.00144331	0.0191801	0	0	2.80984	18.3787	SCARB1;INSIG1;AKR1C1;CNBP;NR1H2;APOA1;RORA;TMEM97;NR1D1;FABP3;SOAT1;APOE;FGFR4;LDLR
Fc-gamma receptor signaling pathway involved in phagocytosis (GO:0038096)	14/71	0.00144331	0.0191801	0	0	2.80984	18.3787	ACTR3;ACTR2;HSP90AA1;HSP90AB1;WASL;PIK3R1;ARPC5;ACTB;ACTG1;VAV2;ARPC2;MAPK1;RAC1;WASF2
mitochondrial ATP synthesis coupled electron transport (GO:0042775)	14/71	0.00144331	0.0191801	0	0	2.80984	18.3787	COX7B;NDUFA13;NDUFA11;UQCRB;COX4I1;NDUFA1;UQCR10;SDHA;COX7A2L;NDUFS5;UQCRFS1;CYCS;UQCRC2;NDUFV2
regulation of endopeptidase activity (GO:0052548)	14/71	0.00144331	0.0191801	0	0	2.80984	18.3787	SERPINA3;SERPINA1;SERPINE2;SERPINE1;SERPINA5;VTN;SPOCK2;PSME1;SERPINH1;TIMP3;PSME2;SERPING1;TIMP1;GAPDH
regulation of hematopoietic stem cell differentiation (GO:1902036)	14/71	0.00144331	0.0191801	0	0	2.80984	18.3787	PSMA7;PSMD8;PSMA6;PSMB7;PSMB4;PSMA4;PSMB5;PSMD4;PSMC4;PSMD2;PSME4;PSMB1;PSME1;PSME2
intracellular pH reduction (GO:0051452)	9/35	0.00147128	0.0194416	0	0	3.95438	25.789	ATP6V0B;ATP6V1G1;ATP6V1B2;RAB38;TCIRG1;TMEM9;ATP6V1E1;ATP6V0C;RAB7A
regulation of muscle cell differentiation (GO:0051147)	9/35	0.00147128	0.0194416	0	0	3.95438	25.789	CDK9;PTBP1;MEGF10;CDH2;ID2;IGF2;CTNNB1;CAMK1;MAPK14
positive regulation of epithelial to mesenchymal transition (GO:0010718)	10/42	0.00154324	0.0203329	0	0	3.57098	23.1181	SMAD2;COL1A1;SDCBP;DAB2;MDK;BAMBI;LEF1;TWIST1;CTNNB1;TGFBR2
acyl-CoA biosynthetic process (GO:0071616)	6/17	0.00156474	0.0203329	0	0	6.22462	40.2113	SLC25A1;ACLY;SCD;FASN;SCD5;ACAT1
negative regulation of amyloid-beta formation (GO:1902430)	6/17	0.00156474	0.0203329	0	0	6.22462	40.2113	PRNP;BIN1;APOE;CLU;SORL1;RTN4
regulation of cholesterol biosynthetic process (GO:0045540)	6/17	0.00156474	0.0203329	0	0	6.22462	40.2113	SCAP;APOE;SREBF2;KPNB1;RAN;SOD1
retrograde protein transport, ER to cytosol (GO:0030970)	6/17	0.00156474	0.0203329	0	0	6.22462	40.2113	VCP;OS9;AUP1;SEC61B;HERPUD1;HSP90B1
ribosomal small subunit assembly (GO:0000028)	6/17	0.00156474	0.0203329	0	0	6.22462	40.2113	RPS15;RPS14;RPS19;XRCC5;RPS5;RPSA
regulation of ERK1 and ERK2 cascade (GO:0070372)	33/238	0.00160673	0.0208209	0	0	1.84863	11.8932	APP;NRP1;CSF1R;NDRG4;GSTP1;HTR2B;CIB1;HMGB1;PHB2;GPNMB;CAMK2N1;DDT;PDGFD;TIMP3;SIRPA;APOE;CD36;FGB;CD74;FGA;SEMA6A;FGG;FN1;PRKCA;MIF;MT3;DUSP6;TGFBR3;TNIP1;EZR;FGFR4;HLA-DRB1;CD44
aggrephagy (GO:0035973)	8/29	0.00164247	0.0209217	0	0	4.35039	27.8928	DYNC1H1;UBB;UBC;PARK7;VIM;RPS27A;SQSTM1;UBA52
hydrogen peroxide metabolic process (GO:0042743)	8/29	0.00164247	0.0209217	0	0	4.35039	27.8928	PRDX2;PRDX5;PRDX4;MAOB;GPX3;PARK7;DUOX2;SOD1
positive regulation of dephosphorylation (GO:0035306)	8/29	0.00164247	0.0209217	0	0	4.35039	27.8928	PTBP1;SMPD1;DLC1;SYMPK;CALM3;CALM1;CALM2;PPIA
regulation of fatty acid biosynthetic process (GO:0042304)	8/29	0.00164247	0.0209217	0	0	4.35039	27.8928	MLXIPL;ACADVL;ELOVL5;MID1IP1;NR1H2;APOC1;PDK4;APOA1
response to cadmium ion (GO:0046686)	8/29	0.00164247	0.0209217	0	0	4.35039	27.8928	MT2A;SUMO1;AKR1C3;MT1F;MAPK1;MT1X;MT3;MT1E
transition metal ion homeostasis (GO:0055076)	8/29	0.00164247	0.0209217	0	0	4.35039	27.8928	BDH2;HEPH;SLC40A1;CYBRD1;FBXL5;B2M;MT3;FTL
positive regulation of programmed cell death (GO:0043068)	38/286	0.00165536	0.0209217	0	0	1.76103	11.2772	ITGB1;MTCH1;HMGB1;CLU;HSPD1;PREX1;ABR;AIFM1;UBB;SMPD1;UBC;ARL6IP5;CYP1B1;SAP18;SLIT2;RPS27A;CTSD;PHLDA1;TGM2;TNFRSF12A;IGFBP3;BNIP3;RPS6;LAPTM5;DUSP6;RHOB;VAV2;DNM2;SOD1;BMP4;SFRP1;BIN1;CTNNB1;FAS;UBA52;SQSTM1;NGEF;ATF4
Fc-gamma receptor signaling pathway (GO:0038094)	14/72	0.00166093	0.0209217	0	0	2.76125	17.673	ACTR3;ACTR2;HSP90AA1;HSP90AB1;WASL;PIK3R1;ARPC5;ACTB;ACTG1;VAV2;ARPC2;MAPK1;RAC1;WASF2
mitochondrial electron transport, ubiquinol to cytochrome c (GO:0006122)	5/12	0.00167249	0.0209217	0	0	8.148	52.0938	UQCRB;CYCS;UQCRFS1;UQCR10;UQCRC2
negative regulation of hemostasis (GO:1900047)	5/12	0.00167249	0.0209217	0	0	8.148	52.0938	VTN;SERPINE2;SERPINE1;APOE;TFPI
negative regulation of leukocyte chemotaxis (GO:0002689)	5/12	0.00167249	0.0209217	0	0	8.148	52.0938	DDT;DUSP1;RIN3;MIF;SLIT2
negative regulation of release of sequestered calcium ion into cytosol (GO:0051280)	5/12	0.00167249	0.0209217	0	0	8.148	52.0938	FKBP1A;GSTO1;CALM3;CALM1;CALM2
negative regulation of ryanodine-sensitive calcium-release channel activity (GO:0060315)	5/12	0.00167249	0.0209217	0	0	8.148	52.0938	FKBP1A;GSTO1;CALM3;CALM1;CALM2
regulation of protein localization to plasma membrane (GO:1903076)	15/80	0.00169076	0.0210941	0	0	2.64051	16.8533	ITGB1;LRP1;ITGA3;CLTC;ATP2B4;CIB1;PIK3R1;ACTB;MRAP;MMP14;DAB2;KIF5B;SQSTM1;AP2M1;SPTBN1
positive regulation of cytokine production (GO:0001819)	43/335	0.00170074	0.0211242	0	0	1.69373	10.8004	APP;CSF1R;TMED10;DHX9;SERPINE1;HTR2B;TWIST1;RORA;PARK7;HMGB1;HIF1A;HSPD1;C3;MDK;S100A13;RPS3;CYP1B1;STAT6;CD14;SPTBN1;HLA-DPA1;CD276;CD74;XRCC6;ANXA1;CADM1;XRCC5;LAPTM5;HLA-A;MIF;MAPK14;F3;SORL1;HLA-E;SULF2;SOD1;HLA-DPB1;CTNNB1;CD46;GAPDH;HSPA1B;ATF4;HSPA1A
positive regulation of protein autophosphorylation (GO:0031954)	7/23	0.00171235	0.0211242	0	0	4.99441	31.8138	GPNMB;PDGFD;TAOK2;CALM3;CALM1;CALM2;VEGFA
response to copper ion (GO:0046688)	7/23	0.00171235	0.0211242	0	0	4.99441	31.8138	PRNP;MT2A;MT1F;MT1X;AQP2;MT3;MT1E
cellular response to peptide (GO:1901653)	12/57	0.00172002	0.0211242	0	0	3.04888	19.4074	APP;PRNP;GJA1;VCAM1;LRP1;CYP11A1;CYP11B2;RPL23;CYP11B1;ATP1A3;CD36;VIM
positive regulation of metabolic process (GO:0009893)	19/113	0.0017202	0.0211242	0	0	2.31491	14.7351	DYNC1H1;INSR;EHMT1;CXCR4;G0S2;PRKAB1;PRLR;ACACB;VEGFA;ACLY;GJA1;GATM;SCD;FASN;UCP2;GNAS;STAT6;CD36;APPL2
sulfur compound biosynthetic process (GO:0044272)	19/113	0.0017202	0.0211242	0	0	2.31491	14.7351	CSGALNACT1;SLC26A2;CHST6;CHPF;GSTO1;MGST3;GSTP1;BGN;DCN;PAPSS2;VCAN;CHSY1;GSTA4;GSTA2;ESD;UST;GSTA1;ST3GAL4;B4GALT5
positive regulation of cell differentiation (GO:0045597)	35/258	0.00173154	0.0212079	0	0	1.8029	11.4642	FBN2;IFITM1;HSP90AB1;LEF1;TWIST1;CREBL2;PTN;SDCBP;GJA1;CDH2;MDK;NRCAM;SOX9;CD36;ZNF385A;WNT4;SMAD2;IGFBP3;RARRES2;PA2G4;MAPK14;RHOA;TGFBR2;COL1A1;BMP4;SFRP1;KITLG;PCP4;DAB2;BAMBI;ID2;CTNNB1;ASB4;CAMK1;PPARD
intracellular protein transport (GO:0006886)	43/336	0.00180186	0.0220118	0	0	1.68785	10.6654	NAPA;ARF4;ARF1;RAB5B;TMED10;SAR1A;STXBP1;PDCD6;CLTC;RPL11;AP2A1;PTTG1IP;PHB2;GABARAP;GGA2;AKT2;LAMP2;RAB6A;TNPO2;APPL2;WLS;YWHAH;CTSA;CD74;TMED9;NPM1;RANBP3;SEC16A;SURF4;AP3D1;LAPTM5;NUTF2;SORL1;OXA1L;RAB31;CTTN;RAB14;CDC37;GIPC1;RAB38;KPNB1;RAN;RAB7A
transferrin transport (GO:0033572)	9/36	0.001823	0.0222122	0	0	3.80772	24.0163	ATP6V0B;ATP6V1G1;CLTC;ATP6V1B2;TCIRG1;ATP6V1E1;MCOLN1;ATP6V0C;DNM2
axonogenesis (GO:0007409)	33/240	0.00184675	0.0224433	0	0	1.83056	11.5222	APP;NRP1;LAMA5;NRP2;HSP90AB1;CXCR4;PIK3R1;ACTB;RAP1GAP;ROBO1;EFNB1;KIF5B;BSG;MAPK1;NRCAM;NCAM1;EMB;SLIT2;SPTAN1;EPHB4;SPTBN1;SEMA6B;HSP90AA1;SEMA6A;PRKCA;EFNA3;CXCL12;PALLD;MAP1B;TAOK2;S100A6;EZR;B4GALT5
cellular glucose homeostasis (GO:0001678)	10/43	0.00186749	0.0226367	0	0	3.46258	21.756	FOXK2;LRRC8D;FOXK1;NUCKS1;PIK3R1;NR1D1;PRKACA;HIF1A;HK2;PCK2
insulin receptor signaling pathway (GO:0008286)	14/73	0.00190515	0.0230337	0	0	2.7143	17.0002	ATP6V0B;ATP6V1G1;INSR;RARRES2;IGF2;TCIRG1;PIK3R1;AKT2;PDK4;ATP6V1B2;ATP6V1E1;ATP6V0C;PDK2;BCAR1
cellular response to organic substance (GO:0071310)	20/123	0.00200046	0.0240784	0	0	2.22413	13.8216	CSF1R;STAT5B;LEF1;CXCR4;CIB1;PARK7;CACNA1H;RHOA;TGFBR2;CDK9;SFRP1;CYP11B2;KHSRP;CYP11B1;DPYSL3;ARL6IP5;CYP1B1;CTNNB1;SLIT2;PTPN7
positive regulation of protein serine/threonine kinase activity (GO:0071902)	18/106	0.00200498	0.0240784	0	0	2.3419	14.5482	CSF1R;MAP2K2;HTR2B;ATP2B4;CIB1;TPD52L1;RHOA;ROBO1;VEGFA;RPTOR;CCND3;CCND1;CCNY;PDGFD;CALM3;CAMK1;CALM1;CALM2
negative regulation of neuron projection development (GO:0010977)	12/58	0.00201209	0.0240784	0	0	2.98244	18.5167	HDAC2;PTPRS;ARHGDIA;DPYSL3;CIB1;APOE;FKBP4;MT3;RHOA;NGEF;RTN4;ITM2C
positive regulation of protein binding (GO:0032092)	12/58	0.00201209	0.0240784	0	0	2.98244	18.5167	BMP4;FKBP1A;APP;VTN;LRP1;BAMBI;AMFR;RPL11;APOE;B2M;RAN;HIPK2
chondroitin sulfate metabolic process (GO:0030204)	8/30	0.00208313	0.0248329	0	0	4.15242	25.6366	CSGALNACT1;VCAN;CHPF;CHSY1;HEXA;BGN;IDS;DCN
regulation of neuron apoptotic process (GO:0043523)	17/98	0.00208573	0.0248329	0	0	2.40236	14.8289	PRNP;GRN;SET;PARK7;SOD2;MT3;NFATC4;SOD1;BACE1;PINK1;MDK;AKT1S1;CTNNB1;NUPR1;APOE;ATF4;CPEB4
positive regulation of developmental process (GO:0051094)	26/177	0.0021391	0.0251669	0	0	1.9745	12.138	RALA;HSP90AB1;NUMA1;PTN;RTN4;GJA1;BASP1;MDK;LMNA;ENPP2;SOX9;APOE;RALBP1;INSR;BNIP3;RBM19;PA2G4;SORL1;DCN;VEGFA;BMP4;PINK1;BMP1;DLG5;CAMK1;B4GALT5
response to cytokine (GO:0034097)	23/150	0.00214124	0.0251669	0	0	2.07557	12.7572	IFITM3;APP;CSF1R;CD74;IFITM1;ANXA1;SHMT2;LEF1;CXCR4;LIFR;PRKCA;RHOA;BST2;CDK9;MAPKAPK3;KHSRP;SMPD1;DPYSL3;TIMP3;TIMP1;PTPN7;JAK3;MCL1
positive regulation of binding (GO:0051099)	16/90	0.00214719	0.0251669	0	0	2.47432	15.2012	APP;LRP1;DHX9;AMFR;RPL11;EDF1;HMGB1;HIPK2;BMP4;FKBP1A;VTN;BAMBI;STMN1;APOE;B2M;RAN
Fc receptor mediated stimulatory signaling pathway (GO:0002431)	14/74	0.0021784	0.0251669	0	0	2.66891	16.3582	ACTR3;ACTR2;HSP90AA1;HSP90AB1;WASL;PIK3R1;ARPC5;ACTB;ACTG1;VAV2;ARPC2;MAPK1;RAC1;WASF2
negative regulation of protein binding (GO:0032091)	14/74	0.0021784	0.0251669	0	0	2.66891	16.3582	LRPAP1;ATP2A2;PARK7;SORL1;ACTB;PTPRF;PPP1CA;DNAJB2;DAB2;SLPI;SYMPK;TMBIM6;CAMK1;B2M
alternative mRNA splicing, via spliceosome (GO:0000380)	6/18	0.00218798	0.0251669	0	0	5.70559	34.9455	DDX17;HNRNPM;DDX5;SFPQ;PUF60;DHX9
cell migration involved in sprouting angiogenesis (GO:0002042)	6/18	0.00218798	0.0251669	0	0	5.70559	34.9455	NRP1;NR4A1;SLIT2;EPHB4;ROBO1;VEGFA
positive regulation of fatty acid metabolic process (GO:0045923)	6/18	0.00218798	0.0251669	0	0	5.70559	34.9455	MLXIPL;ELOVL5;MID1IP1;NR1H2;APOA1;PPARD
positive regulation of glial cell differentiation (GO:0045687)	6/18	0.00218798	0.0251669	0	0	5.70559	34.9455	SERPINE2;BIN1;MDK;ID2;CXCR4;PTN
regulation of oxidative stress-induced intrinsic apoptotic signaling pathway (GO:1902175)	6/18	0.00218798	0.0251669	0	0	5.70559	34.9455	SFPQ;HSPB1;P4HB;SOD2;PPIA;SOD1
positive regulation of stress fiber assembly (GO:0051496)	10/44	0.00224458	0.0251669	0	0	3.36056	20.4968	NRP1;SFRP1;PXN;TESK1;APOA1;RAC1;RHOC;SORBS3;RHOA;S100A10
positive regulation of cellular response to transforming growth factor beta stimulus (GO:1903846)	7/24	0.0022507	0.0251669	0	0	4.70036	28.6558	CDKN1C;SDCBP;DAB2;STK11;HSP90AB1;GIPC1;HIPK2
positive regulation of lamellipodium assembly (GO:0010592)	7/24	0.0022507	0.0251669	0	0	4.70036	28.6558	ACTR3;ACTR2;ARPC2;FSCN1;PIK3R1;RAC1;WASF2
positive regulation of neuron apoptotic process (GO:0043525)	7/24	0.0022507	0.0251669	0	0	4.70036	28.6558	BACE1;PRNP;GRN;CTNNB1;NUPR1;ATF4;MCL1
positive regulation of transforming growth factor beta receptor signaling pathway (GO:0030511)	7/24	0.0022507	0.0251669	0	0	4.70036	28.6558	CDKN1C;SDCBP;DAB2;STK11;HSP90AB1;GIPC1;HIPK2
potassium ion homeostasis (GO:0055075)	7/24	0.0022507	0.0251669	0	0	4.70036	28.6558	KCNH2;ATP4A;SLC12A4;CYP11B2;ATP1A3;ATP1A1;ATP1B1
protein alpha-1,2-demannosylation (GO:0036508)	7/24	0.0022507	0.0251669	0	0	4.70036	28.6558	OS9;UBB;AMFR;UBC;MAN1C1;RPS27A;UBA52
fructose metabolic process (GO:0006000)	4/8	0.0022801	0.0251669	0	0	11.402	69.3644	AKR1B1;ALDOC;ALDOB;ALDOA
negative regulation of nitrogen compound metabolic process (GO:0051172)	4/8	0.0022801	0.0251669	0	0	11.402	69.3644	HSP90AB1;CLTC;AP2A1;LDLR
positive regulation of early endosome to late endosome transport (GO:2000643)	4/8	0.0022801	0.0251669	0	0	11.402	69.3644	DAB2;RDX;MSN;EZR
positive regulation of protein localization to early endosome (GO:1902966)	4/8	0.0022801	0.0251669	0	0	11.402	69.3644	RDX;MSN;EZR;SORL1
positive regulation of protein localization to endosome (GO:1905668)	4/8	0.0022801	0.0251669	0	0	11.402	69.3644	RDX;MSN;EZR;SORL1
positive regulation of ryanodine-sensitive calcium-release channel activity (GO:0060316)	4/8	0.0022801	0.0251669	0	0	11.402	69.3644	GSTO1;CALM3;CALM1;CALM2
protein retention in ER lumen (GO:0006621)	4/8	0.0022801	0.0251669	0	0	11.402	69.3644	OS9;RER1;GPAA1;KDELR1
regulation of apoptotic cell clearance (GO:2000425)	4/8	0.0022801	0.0251669	0	0	11.402	69.3644	C3;C4A;HMGB1;TGM2
regulation of Cdc42 protein signal transduction (GO:0032489)	4/8	0.0022801	0.0251669	0	0	11.402	69.3644	NRP1;RALBP1;APOA1;APOE
regulation of chaperone-mediated autophagy (GO:1904714)	4/8	0.0022801	0.0251669	0	0	11.402	69.3644	CTSA;EEF1A1;SNRNP70;EEF1A2
regulation of cyclic-nucleotide phosphodiesterase activity (GO:0051342)	4/8	0.0022801	0.0251669	0	0	11.402	69.3644	EGLN1;CALM3;CALM1;CALM2
regulation of extent of cell growth (GO:0061387)	4/8	0.0022801	0.0251669	0	0	11.402	69.3644	CTTN;NRCAM;APOE;DNM2
regulation of intrinsic apoptotic signaling pathway by p53 class mediator (GO:1902253)	4/8	0.0022801	0.0251669	0	0	11.402	69.3644	EIF5A;RPS7;UBB;PTTG1IP
regulation of protein localization to early endosome (GO:1902965)	4/8	0.0022801	0.0251669	0	0	11.402	69.3644	RDX;MSN;EZR;SORL1
positive regulation of angiogenesis (GO:0045766)	19/116	0.00234747	0.0257892	0	0	2.24295	13.5797	ITGB1;GRN;HSPB6;PDCD6;SERPINE1;TWIST1;HSPB1;PRKCA;FUT1;HIF1A;F3;HK2;RHOB;HIPK2;VEGFA;MDK;CYP1B1;ITGA5;PAK4
regulation of protein-containing complex assembly (GO:0043254)	19/116	0.00234747	0.0257892	0	0	2.24295	13.5797	NAPA;HSPA8;VCP;HSP90AA1;GSN;SAR1A;HSPA5;STXBP1;PARK7;RHOC;CLU;SORL1;VEGFA;PINK1;NCLN;SUMO1;RPS3;APOE;CD36
regulation of stem cell differentiation (GO:2000736)	16/91	0.002414	0.0264582	0	0	2.4412	14.7118	HNRNPU;PTN;PSMA7;PSMD8;PSMA6;PSMB7;PSMB4;PSMA4;PSMB5;PSMD4;PSMC4;PSMD2;PSME4;PSMB1;PSME1;PSME2
positive regulation of T cell activation (GO:0050870)	14/75	0.00248323	0.0271535	0	0	2.62502	15.7454	ANXA1;VCAM1;CD81;DOCK8;HLA-A;SLC7A1;HSPD1;MDK;HLA-DPB1;SIRPA;CD46;JAK3;HLA-DPA1;CD276
glycolipid metabolic process (GO:0006664)	11/52	0.00253794	0.0274327	0	0	3.06623	18.325	CTSA;UGCG;ASAH1;GM2A;SMPD1;FUCA1;HEXA;PSAP;ST3GAL4;ESYT2;ESYT1
negative regulation of protein metabolic process (GO:0051248)	11/52	0.00253794	0.0274327	0	0	3.06623	18.325	SNX3;PRNP;HSP90AB1;EIF2AK1;CYP51A1;FLNA;HMGCR;APOE;CLU;PFDN5;LDLR
alpha-linolenic acid metabolic process (GO:0036109)	5/13	0.00253801	0.0274327	0	0	7.12911	42.6062	ELOVL1;FADS2;ELOVL5;ABCD1;FADS1
chondroitin sulfate catabolic process (GO:0030207)	5/13	0.00253801	0.0274327	0	0	7.12911	42.6062	VCAN;HEXA;BGN;IDS;DCN
regulation of protein exit from endoplasmic reticulum (GO:0070861)	5/13	0.00253801	0.0274327	0	0	7.12911	42.6062	SAR1A;CD81;INSIG1;SEC16A;SORL1
aminoglycan catabolic process (GO:0006026)	8/31	0.00261162	0.0278465	0	0	3.97166	23.6226	SDC4;SDC2;FUCA1;SDC3;IDS;SDC1;GUSB;GNS
positive regulation of protein targeting to mitochondrion (GO:1903955)	8/31	0.00261162	0.0278465	0	0	3.97166	23.6226	UBL5;PINK1;UBE2D3;TOMM7;RHOU;SAE1;SREBF2;BAP1
prostaglandin metabolic process (GO:0006693)	8/31	0.00261162	0.0278465	0	0	3.97166	23.6226	CD74;GSTP1;AKR1C1;PTGES3;GSTA1;AKR1C3;MIF;CES2
regulation of developmental growth (GO:0048638)	8/31	0.00261162	0.0278465	0	0	3.97166	23.6226	APP;STAT5B;CTTN;INSR;NRCAM;APOE;DNM2;SOD1
regulation of transmembrane receptor protein serine/threonine kinase signaling pathway (GO:0090092)	8/31	0.00261162	0.0278465	0	0	3.97166	23.6226	SMAD2;FKBP1A;TGFBR3;TWSG1;ITGA3;FSTL1;FSTL3;DKK3
regulation of signal transduction (GO:0009966)	28/198	0.0026119	0.0278465	0	0	1.88914	11.236	APP;MTCH1;PXN;NUCKS1;RORA;TSPAN12;CLU;SNX3;UGCG;RGS5;RGS2;NCLN;PPP2R1A;NCAM1;CD36;TIMP1;TSPYL2;PRNP;IGFBP4;ITGA3;IGFBP3;AMFR;AKR1C3;LIFR;SREBF2;VEPH1;CD46;PPIA
negative regulation of transforming growth factor beta receptor signaling pathway (GO:0030512)	13/68	0.00280612	0.0298492	0	0	2.70263	15.8805	FBN2;SMAD2;TGFBR2;FKBP1A;UBB;BAMBI;PEG10;VEPH1;UBC;STRAP;RPS27A;UBA52;HSPA1A
positive regulation of macromolecule metabolic process (GO:0010604)	47/384	0.00281871	0.0298861	0	0	1.60417	9.41884	APP;RPL5;RPL11;MAZ;LEF1;TWIST1;ECE1;PARK7;HIF1A;CLU;ROBO1;ACTG1;GJA1;TRIM28;CAMK2N1;RPS3;MAPK1;SOX9;CD36;SLC38A2;CD74;GSN;TLE1;ANXA2;RPS7;RPL23;INSR;PDE2A;RDX;FN1;LAPTM5;MSN;MAPK14;PRKAB1;F3;MT3;VEGFA;NR5A1;BMP4;ACTA2;ID2;EZR;CD46;FGFR4;HSPA1B;ATF4;HSPA1A
establishment of protein localization to organelle (GO:0072594)	14/76	0.00282233	0.0298861	0	0	2.58254	15.16	RALA;NUTF2;PTTG1IP;PHB2;HK2;RAB11A;PINK1;LAMP2;TSPAN17;CD68;TNPO2;APPL2;KPNB1;RAN
negative regulation of response to endoplasmic reticulum stress (GO:1903573)	7/25	0.00291069	0.0306832	0	0	4.43899	25.9209	CREB3;NR1H2;TMBIM6;PARK7;CLU;HERPUD1;HSPA1A
regulation of proteolysis involved in cellular protein catabolic process (GO:1903050)	7/25	0.00291069	0.0306832	0	0	4.43899	25.9209	PINK1;UBB;PSME1;PSME2;APOE;PRKACA;CTSC
epidermal cell differentiation (GO:0009913)	11/53	0.00297317	0.0311488	0	0	2.99306	17.414	DSP;UGCG;CLIC4;ASAH1;HDAC2;ANXA1;CDSN;AKR1C3;TXNIP;CTNNB1;SPRR1A
endoplasmic reticulum mannose trimming (GO:1904380)	6/19	0.00298141	0.0311488	0	0	5.26641	30.6261	OS9;UBB;AMFR;UBC;RPS27A;UBA52
negative regulation of amyloid precursor protein catabolic process (GO:1902992)	6/19	0.00298141	0.0311488	0	0	5.26641	30.6261	PRNP;BIN1;APOE;CLU;SORL1;RTN4
negative regulation of oxidative stress-induced intrinsic apoptotic signaling pathway (GO:1902176)	6/19	0.00298141	0.0311488	0	0	5.26641	30.6261	PINK1;HSPB1;PARK7;SOD2;HIF1A;PPIA
erythrocyte differentiation (GO:0030218)	10/46	0.00318152	0.0330188	0	0	3.17352	18.249	HSPA9;TGFBR3;RPS14;ALAS1;RPS19;ID2;INHA;JAK3;HIPK2;VEGFA
regulation of fibroblast proliferation (GO:0048145)	10/46	0.00318152	0.0330188	0	0	3.17352	18.249	CD74;SFRP1;CDK6;DHX9;GSTP1;FTH1;FN1;S100A6;CTNNB1;MIF
regulation of telomerase activity (GO:0051972)	10/46	0.00318152	0.0330188	0	0	3.17352	18.249	CCT2;HSP90AA1;HSP90AB1;XRCC5;PNKP;PTGES3;TCP1;MAPK1;CTNNB1;CCT4
positive regulation of endothelial cell proliferation (GO:0001938)	14/77	0.00319851	0.0331219	0	0	2.54141	14.6006	NRP1;NRP2;PDCD6;HTR2B;IGF2;PRKCA;HMGB1;F3;HIF1A;VEGFA;BMP4;NR4A1;MDK;SCG2
cellular response to topologically incorrect protein (GO:0035967)	8/32	0.00323928	0.0333234	0	0	3.80597	21.8174	HSPA9;HSPA8;HSPA5;HSPB8;TMBIM6;HSPA1B;OPTN;HSPA1A
metal ion export (GO:0070839)	8/32	0.00323928	0.0333234	0	0	3.80597	21.8174	KCNH2;ATP4A;KCNQ1;SLC40A1;ATP2B4;ATP1A3;ATP1A1;ATP1B1
positive regulation of lamellipodium organization (GO:1902745)	8/32	0.00323928	0.0333234	0	0	3.80597	21.8174	ACTR3;ACTR2;ARPC2;ENPP2;FSCN1;PIK3R1;RAC1;WASF2
regulation of nitric-oxide synthase activity (GO:0050999)	9/39	0.00329477	0.03382	0	0	3.42638	19.5832	SCARB1;HSP90AA1;HTR2B;ATP2B4;WASL;APOE;CALM1;HIF1A;DNM2
regulation of Wnt signaling pathway (GO:0030111)	18/111	0.00336993	0.0345161	0	0	2.21539	12.6119	APP;TLE1;LRP1;ITGA3;ATP6AP2;TNFAIP3;APCDD1;SMARCA4;PPP1CA;SULF2;SNX3;SFRP1;CCNY;PPP2R1A;CTNNB1;TAX1BP3;ATP6V0C;WLS
regulation of proteasomal protein catabolic process (GO:0061136)	11/54	0.00346647	0.0353412	0	0	2.92329	16.5593	ALAD;PINK1;HSP90AB1;UBB;PSME1;PSME2;RAD23A;NUPR1;APOE;PRKACA;RAD23B
unsaturated fatty acid metabolic process (GO:0033559)	11/54	0.00346647	0.0353412	0	0	2.92329	16.5593	FADS2;ELOVL1;GPX4;ELOVL5;SCD;GSTP1;SCD5;GSTA1;CYP1B1;ABCD1;FADS1
cytoskeleton organization (GO:0007010)	19/120	0.0034731	0.0353412	0	0	2.15365	12.1955	SEMA6A;DST;TNFAIP3;ARAP3;RHOF;CDC42BPB;RHOC;RHOA;RHOB;BIN1;MDK;PALLD;DPYSL2;RHOU;APOE;RAC1;OBSL1;SH3D19;PAK4
positive regulation of macromolecule biosynthetic process (GO:0010557)	20/129	0.00353901	0.0359339	0	0	2.10101	11.8579	RPL5;NPM1;DHX9;BRPF3;PRMT1;INSR;EIF4A3;PCIF1;CIRBP;IGF2;LARP4B;EEF2;RPS4X;SLC6A9;AKT2;EIF3E;RPL26;VIM;FGFR4;EIF3D
regulation of cell differentiation (GO:0045595)	23/156	0.00356221	0.0360914	0	0	1.98129	11.1692	DDX17;DDX5;HSP90AB1;PLEKHB2;MEGF10;IGF2;NR1D1;PA2G4;CDK9;PTBP1;CDK6;PPP2R1A;BIN1;MDK;ID2;SPOCK2;SIK1;ANP32B;CAMK1;PRKACA;FADS1;ATF4;YWHAH
negative regulation of protein serine/threonine kinase activity (GO:0071901)	14/78	0.00361471	0.0360987	0	0	2.50156	14.0656	CDKN1C;DUSP1;GSTP1;SPRY4;TESK1;SORL1;BMP4;RGS2;UCHL1;PRKAR1A;PRKAR2B;SMPD1;APOE;PKIG
protein modification process (GO:0036211)	14/78	0.00361471	0.0360987	0	0	2.50156	14.0656	ICMT;UBE2I;FBXO2;UBE2D3;PLAT;PLOD2;NEDD8;UBL5;CDC34;AKT2;QPCT;UBA52;BAP1;UBE2M
COPII-coated vesicle budding (GO:0090114)	13/70	0.00365345	0.0360987	0	0	2.60751	14.6336	NAPA;MCFD2;SERPINA1;TMED10;SAR1A;PDCD6;SEC16A;F8;VAPA;SCAP;CD59;SEC24C;CTSC
fatty acid catabolic process (GO:0009062)	13/70	0.00365345	0.0360987	0	0	2.60751	14.6336	ACADVL;ECHS1;ABHD2;ACAT2;ACAT1;ALDH3A2;HADHB;PLA2G15;HADHA;BDH2;ILVBL;ABCD1;PPARD
branching involved in blood vessel morphogenesis (GO:0001569)	5/14	0.00368744	0.0360987	0	0	6.33664	35.5031	NRP1;COL4A1;CTNNB1;TGFBR2;VEGFA
cellular copper ion homeostasis (GO:0006878)	5/14	0.00368744	0.0360987	0	0	6.33664	35.5031	APP;PRNP;ARF1;MT2A;SLC31A1
cellular response to low-density lipoprotein particle stimulus (GO:0071404)	5/14	0.00368744	0.0360987	0	0	6.33664	35.5031	ITGB1;CD81;CD36;LDLR;SREBF2
membrane repolarization during action potential (GO:0086011)	5/14	0.00368744	0.0360987	0	0	6.33664	35.5031	KCNH2;YWHAE;KCNQ1;ATP1A1;ATP1B1
negative regulation of coagulation (GO:0050819)	5/14	0.00368744	0.0360987	0	0	6.33664	35.5031	VTN;SERPINE2;SERPINE1;APOE;TFPI
negative regulation of DNA damage response, signal transduction by p53 class mediator (GO:0043518)	5/14	0.00368744	0.0360987	0	0	6.33664	35.5031	CD74;TWIST1;MIF;PTTG1IP;CD44
negative regulation of smooth muscle cell migration (GO:0014912)	5/14	0.00368744	0.0360987	0	0	6.33664	35.5031	NDRG4;LRP1;IGFBP3;SERPINE1;SLIT2
negative regulation of translational initiation (GO:0045947)	5/14	0.00368744	0.0360987	0	0	6.33664	35.5031	LARP1;EIF2AK1;EIF4EBP2;EIF3E;PAIP2
regulation of intrinsic apoptotic signaling pathway in response to DNA damage by p53 class mediator (GO:1902165)	5/14	0.00368744	0.0360987	0	0	6.33664	35.5031	CD74;MIF;RPL26;CD44;ZNF385A
renal absorption (GO:0070293)	5/14	0.00368744	0.0360987	0	0	6.33664	35.5031	GSN;KCNQ1;AKR1C3;MAGED2;SGK1
endothelial cell development (GO:0001885)	7/26	0.00370914	0.0360987	0	0	4.20513	23.5359	COL18A1;COL15A1;PDE2A;RDX;RAPGEF1;MSN;EZR
negative regulation of intrinsic apoptotic signaling pathway in response to DNA damage (GO:1902230)	7/26	0.00370914	0.0360987	0	0	4.20513	23.5359	CD74;CXCL12;MIF;CLU;ZNF385A;CD44;TPT1
negative regulation of proteolysis involved in cellular protein catabolic process (GO:1903051)	7/26	0.00370914	0.0360987	0	0	4.20513	23.5359	ALAD;RPL5;HSP90AB1;RPS7;RPL23;RPL11;HIPK2
positive regulation of filopodium assembly (GO:0051491)	7/26	0.00370914	0.0360987	0	0	4.20513	23.5359	NRP1;RALA;DPYSL3;PALM;FSCN1;PIK3R1;WASL
positive regulation of T cell mediated cytotoxicity (GO:0001916)	7/26	0.00370914	0.0360987	0	0	4.20513	23.5359	HLA-B;HLA-DRA;HLA-A;HLA-F;PVR;HLA-DRB1;HLA-E
glycosphingolipid metabolic process (GO:0006687)	10/47	0.00375428	0.0363121	0	0	3.08758	17.2437	CTSA;UGCG;ASAH1;GM2A;SMPD1;HEXA;PSAP;ST3GAL5;ESYT2;ESYT1
positive regulation of neuron death (GO:1901216)	10/47	0.00375428	0.0363121	0	0	3.08758	17.2437	BACE1;C1QA;PRNP;GRN;DDIT4;CTNNB1;NUPR1;CLU;EIF2S1;ATF4
regulation of wound healing (GO:0061041)	10/47	0.00375428	0.0363121	0	0	3.08758	17.2437	ITGB1;VTN;ANXA1;TNFRSF12A;SERPINE1;TNFAIP3;REG3G;CLDN1;DUOX2;ACTG1
cellular response to interferon-gamma (GO:0071346)	19/121	0.00381562	0.0365763	0	0	2.13242	11.8747	VCAM1;HLA-B;HLA-C;RPL13A;HLA-A;IFI30;HLA-F;HLA-E;MT2A;HLA-DPB1;SIRPA;HLA-DRA;NCAM1;GBP2;B2M;GAPDH;HLA-DRB1;CD44;HLA-DPA1
astral microtubule organization (GO:0030953)	4/9	0.00384256	0.0365763	0	0	9.12109	50.728	NUMA1;EZR;KPNB1;RAB11A
fructose 1,6-bisphosphate metabolic process (GO:0030388)	4/9	0.00384256	0.0365763	0	0	9.12109	50.728	ALDOC;ALDOB;ALDOA;PFKP
isoprenoid biosynthetic process (GO:0008299)	4/9	0.00384256	0.0365763	0	0	9.12109	50.728	IDI1;MVK;MVD;HMGCR
negative regulation of ubiquitin protein ligase activity (GO:1904667)	4/9	0.00384256	0.0365763	0	0	9.12109	50.728	RPL5;RPS7;RPL23;RPL11
regulation of vesicle fusion (GO:0031338)	4/9	0.00384256	0.0365763	0	0	9.12109	50.728	ANXA1;ANXA2;AKT2;STXBP1
synapse pruning (GO:0098883)	4/9	0.00384256	0.0365763	0	0	9.12109	50.728	C1QB;C3;C1QA;C1QC
cellular response to tumor necrosis factor (GO:0071356)	27/194	0.00385178	0.0365763	0	0	1.85353	10.3042	ASAH1;PLVAP;EDA;DHX9;CIB1;PSMA7;PSMD8;PSMB7;PSMB4;PSMB5;PSMD4;PSMD2;PSMB1;RPS3;GBP2;EIF5A;TNFRSF12A;ACTN4;NR1D1;TNFRSF1A;PSMA6;SFRP1;PSMA4;PSMC4;PSME4;PSME1;PSME2
regulation of programmed cell death (GO:0043067)	27/194	0.00385178	0.0365763	0	0	1.85353	10.3042	ASAH1;VCP;ANP32A;CLU;RTN4;PRDX2;SLK;PERP;TRIM24;RPS3;SOX9;JAK3;CTSB;TGM2;HSP90AA1;IGFBP3;BNIP3;NME2;ACTN4;PINK1;APEX1;AKT1S1;FAS;ANP32B;SGK1;BCAR1;TPT1
fatty acid derivative biosynthetic process (GO:1901570)	9/40	0.003952	0.037247	0	0	3.31568	18.3474	SLC25A1;ACLY;BDH2;SCD;FASN;SCD5;PAM;AACS;ACAT1
positive regulation of wound healing (GO:0090303)	9/40	0.003952	0.037247	0	0	3.31568	18.3474	ITGB1;VTN;ANXA1;SERPINE1;ST3GAL4;REG3G;CLDN1;DUOX2;ACTG1
endoplasmic reticulum to Golgi vesicle-mediated transport (GO:0006888)	26/185	0.00395297	0.037247	0	0	1.87433	10.3712	NAPA;ARF4;MCFD2;TMED10;SERPINA1;SAR1A;DCTN2;KDELR1;DCTN1;PDCD6;ATL2;ACTR1A;CD59;SPTAN1;SPTBN1;CTSC;DYNC1H1;TMED9;SEC16A;GBF1;NRBP1;F8;VAPA;SEC24C;COPE;ERGIC1
growth hormone receptor signaling pathway (GO:0060396)	6/20	0.00397144	0.037247	0	0	4.88997	27.0348	STAT5B;PXN;STAT6;PIK3R1;PRLR;JAK3
xenobiotic transport (GO:0042908)	6/20	0.00397144	0.037247	0	0	4.88997	27.0348	ABCC3;GJA1;ABCB1;SLC47A1;ABCA3;ABCA8
positive regulation of ATP metabolic process (GO:1903580)	8/33	0.00397799	0.037247	0	0	3.65353	20.193	APP;MLXIPL;VCP;PINK1;INSR;ENO1;NUPR1;HIF1A
primary alcohol metabolic process (GO:0034308)	8/33	0.00397799	0.037247	0	0	3.65353	20.193	ALDH3A2;RBP4;ADH1B;CYP11A1;RDH11;CYP11B2;CYP11B1;CYP1B1
regulation of cellular response to heat (GO:1900034)	14/79	0.00407399	0.0380699	0	0	2.46294	13.5539	YWHAE;HSPA8;HSP90AA1;HSP90AB1;HSBP1;HSPB8;PTGES3;RPTOR;DNAJB1;AKT1S1;MAPK1;FKBP4;HSPA1B;HSPA1A
gland development (GO:0048732)	13/71	0.00414883	0.0386796	0	0	2.56242	14.0547	ANXA1;PRKCSH;MSN;LSR;NR0B1;TBX3;DKK3;SOD1;TGFBR3;MDK;SOX9;EZR;WNT4
negative regulation of multicellular organismal process (GO:0051241)	29/214	0.00415572	0.0386796	0	0	1.79762	9.85681	LRPAP1;GRN;ADM;REG3G;HMGCR;ROBO1;GJA1;RGS2;STK11;RPS19;GPNMB;CHSY1;MDK;ARHGDIB;SOX9;TIMP1;NR1H2;CYP51A1;PLCL2;ATP2B4;APOA1;NR1D1;ATP2B1;BMP4;SFRP1;TWSG1;ID1;ALDH1A1;ATF4
skeletal system development (GO:0001501)	23/158	0.00418406	0.0387894	0	0	1.95172	10.6885	IGF2;XYLT1;PAPSS2;TBX3;SULF2;COL1A1;GJA1;RBP4;EBP;MMP14;VCAN;BMP1;COL1A2;CREB3L2;GNAS;PLS3;ALPL;RPL13;SOX9;PPIB;INHA;CD44;TGM2
T cell receptor signaling pathway (GO:0050852)	23/158	0.00418406	0.0387894	0	0	1.95172	10.6885	HLA-A;PIK3R1;PSMA7;PSMD8;PSMA6;PSMB7;PSMB4;PSMA4;PSMB5;PSMD4;PSMC4;PSMD2;PSME4;PSMB1;PSME1;HLA-DPB1;PSME2;HLA-DRA;HLA-DRB1;BCAR1;SKP1;CD276;HLA-DPA1
cellular response to metal ion (GO:0071248)	20/131	0.00423214	0.0391577	0	0	2.06293	11.274	PRNP;CLIC4;BNIP3;AKR1C3;SLC41A1;MT1X;AQP2;MCOLN1;MT3;CACNA1H;MT2A;SUMO1;CYP11B2;CYP11B1;SMPD1;MT1F;PPIF;MAPK1;B2M;MT1E
negative regulation of binding (GO:0051100)	15/88	0.0044055	0.0405237	0	0	2.35012	12.7491	LRPAP1;LEF1;PARK7;SORL1;ACTB;GTPBP4;PPP1CA;DNAJB2;DAB2;SUMO1;SLPI;SUMO3;SYMPK;TMBIM6;CAMK1
negative regulation of MAP kinase activity (GO:0043407)	10/48	0.00440569	0.0405237	0	0	3.00616	16.308	BMP4;RGS2;UCHL1;DUSP1;GSTP1;SMPD1;SPRY4;APOE;SORL1;MAPK8IP1
substrate adhesion-dependent cell spreading (GO:0034446)	10/48	0.00440569	0.0405237	0	0	3.00616	16.308	LAMA5;NRP1;LAMC3;PXN;FN1;LAMB1;PIK3R1;RAC1;ANTXR1;RHOA
positive regulation of cellular component organization (GO:0051130)	18/114	0.00450809	0.0408145	0	0	2.14581	11.5914	VCP;TMED9;LRP1;DCTN1;ABCB4;INSR;BNIP3;SURF4;PARK7;RHOC;CLU;VEGFA;DAB2;SUMO1;SMPD1;RPS3;APOE;CAMK1
negative regulation of cellular component organization (GO:0051129)	14/80	0.00457952	0.0408145	0	0	2.42549	13.0641	HSPA8;HSPA5;XRCC5;RDX;APOA1;WASL;CLU;SORL1;DNM2;VEGFA;DNAJB2;DNAJB1;HSPA1B;HSPA1A
mitochondrial transport (GO:0006839)	11/56	0.0046488	0.0408145	0	0	2.79306	15.002	STARD3;OXA1L;HSP90AA1;TOMM40;PITRM1;BNIP3;TIMM17A;PPIF;TIMM13;TOMM7;TOMM20
positive regulation of establishment of protein localization to mitochondrion (GO:1903749)	11/56	0.0046488	0.0408145	0	0	2.79306	15.002	YWHAE;UBL5;PINK1;YWHAQ;UBE2D3;TOMM7;RHOU;SAE1;SREBF2;BAP1;YWHAH
cellular response to heparin (GO:0071504)	3/5	0.00464945	0.0408145	0	0	17.0942	91.8132	SFRP1;SLIT2;SOX9
cellular response to testosterone stimulus (GO:0071394)	3/5	0.00464945	0.0408145	0	0	17.0942	91.8132	NCOA4;SPP1;MSN
CRD-mediated mRNA stabilization (GO:0070934)	3/5	0.00464945	0.0408145	0	0	17.0942	91.8132	DHX9;HNRNPU;YBX1
dopamine catabolic process (GO:0042420)	3/5	0.00464945	0.0408145	0	0	17.0942	91.8132	MOXD1;MAOB;MAOA
isopentenyl diphosphate biosynthetic process (GO:0009240)	3/5	0.00464945	0.0408145	0	0	17.0942	91.8132	IDI1;MVK;MVD
negative regulation of B cell differentiation (GO:0045578)	3/5	0.00464945	0.0408145	0	0	17.0942	91.8132	SFRP1;ID2;INHA
negative regulation of blood coagulation, intrinsic pathway (GO:2000267)	3/5	0.00464945	0.0408145	0	0	17.0942	91.8132	F8;SERPING1;A2M
negative regulation of cholesterol biosynthetic process (GO:0045541)	3/5	0.00464945	0.0408145	0	0	17.0942	91.8132	SCAP;APOE;SOD1
negative regulation of cholesterol metabolic process (GO:0090206)	3/5	0.00464945	0.0408145	0	0	17.0942	91.8132	SCAP;APOE;SOD1
negative regulation of metallopeptidase activity (GO:1905049)	3/5	0.00464945	0.0408145	0	0	17.0942	91.8132	LRP1;TIMP3;TIMP1
negative regulation of oxidative stress-induced neuron intrinsic apoptotic signaling pathway (GO:1903377)	3/5	0.00464945	0.0408145	0	0	17.0942	91.8132	PINK1;PARK7;HIF1A
negative regulation of sterol biosynthetic process (GO:0106119)	3/5	0.00464945	0.0408145	0	0	17.0942	91.8132	SCAP;APOE;SOD1
positive regulation by host of viral genome replication (GO:0044829)	3/5	0.00464945	0.0408145	0	0	17.0942	91.8132	VAPA;NUCKS1;PPIB
regulation of blood coagulation, intrinsic pathway (GO:2000266)	3/5	0.00464945	0.0408145	0	0	17.0942	91.8132	F8;SERPING1;A2M
regulation of retinal ganglion cell axon guidance (GO:0090259)	3/5	0.00464945	0.0408145	0	0	17.0942	91.8132	NRP1;SLIT2;VEGFA
RNA localization to Cajal body (GO:0090670)	3/5	0.00464945	0.0408145	0	0	17.0942	91.8132	CCT2;TCP1;CCT4
scaRNA localization to Cajal body (GO:0090666)	3/5	0.00464945	0.0408145	0	0	17.0942	91.8132	CCT2;TCP1;CCT4
glycosaminoglycan biosynthetic process (GO:0006024)	16/97	0.00465589	0.0408145	0	0	2.25963	12.1334	CSGALNACT1;CHST6;CHPF;SDC4;SDC2;SDC3;HEXA;BGN;XYLT1;DCN;VCAN;CHSY1;UST;ST3GAL4;SDC1;B4GALT5
chondroitin sulfate proteoglycan biosynthetic process (GO:0050650)	7/27	0.00466352	0.0408145	0	0	3.99466	21.4432	CSGALNACT1;VCAN;CHPF;CHSY1;BGN;XYLT1;DCN
negative regulation of endothelial cell apoptotic process (GO:2000352)	7/27	0.00466352	0.0408145	0	0	3.99466	21.4432	FGB;FGA;SERPINE1;FGG;TNFAIP3;SCG2;PAK4
regulation of vasculature development (GO:1901342)	7/27	0.00466352	0.0408145	0	0	3.99466	21.4432	EGLN1;SFRP1;RNH1;GPNMB;CTNNB1;TSPAN12;PROK1
stress-activated protein kinase signaling cascade (GO:0031098)	7/27	0.00466352	0.0408145	0	0	3.99466	21.4432	UBB;UBC;TAOK2;MAPK1;RPS27A;UBA52;SKP1
epithelial cell migration (GO:0010631)	9/41	0.00470739	0.0410453	0	0	3.21189	17.2113	NRP1;GIPC1;PXN;TESK1;CYP1B1;PKN1;FSTL1;SCG2;RHOA
keratinocyte differentiation (GO:0030216)	9/41	0.00470739	0.0410453	0	0	3.21189	17.2113	DSP;UGCG;ASAH1;CLIC4;ANXA1;CDSN;AKR1C3;TXNIP;SPRR1A
protein catabolic process (GO:0030163)	12/64	0.00473155	0.0411794	0	0	2.63744	14.1196	DDB1;HSPA8;HSP90AA1;VCP;FBXO2;SIAH2;LAMP2;TRIM24;TPP1;APOE;NR1D1;CTSD
negative regulation of extrinsic apoptotic signaling pathway via death domain receptors (GO:1902042)	8/34	0.00484008	0.0419683	0	0	3.51282	18.7262	FGB;FGA;SERPINE1;PEA15;FGG;TNFAIP3;FAS;PARK7
regulation of lamellipodium assembly (GO:0010591)	8/34	0.00484008	0.0419683	0	0	3.51282	18.7262	ACTR3;ACTR2;ARPC2;FSCN1;PIK3R1;RAC1;SLIT2;WASF2
protein import (GO:0017038)	15/89	0.00491227	0.0425156	0	0	2.31823	12.3238	HSP90AA1;HSPA4;NUTF2;PTTG1IP;CLU;PHB2;ALDH3A2;SAMM50;LAMP2;APOE;ABCD1;TNPO2;APPL2;KPNB1;RAN
transmembrane receptor protein serine/threonine kinase signaling pathway (GO:0007178)	20/133	0.00503414	0.0433572	0	0	2.02619	10.7216	SMAD2;ITGB1;DDX5;ITGB5;PXN;APOA1;RHOA;TGFBR2;BMP4;TGFBR3;FKBP1A;TWSG1;COL1A2;UBB;BAMBI;UBC;ID1;RPS27A;UBA52;APPL2
positive regulation of cellular amide metabolic process (GO:0034250)	14/81	0.0051346	0.0433572	0	0	2.38916	12.5951	RPL5;NPM1;EIF4A3;PCIF1;CIRBP;LARP4B;EEF2;CLU;TNFRSF1A;RPS4X;EIF3E;RPL26;VIM;EIF3D
negative regulation of cell projection organization (GO:0031345)	10/49	0.00514288	0.0433572	0	0	2.92892	15.4358	PRNP;HDAC2;PTPRS;DPYSL3;CIB1;APOE;FKBP4;MT3;YWHAH;ITM2C
cellular response to arsenic-containing substance (GO:0071243)	5/15	0.00516694	0.0433572	0	0	5.70267	30.0273	VCP;GSTO1;MKNK2;PPIF;HNRNPA1
dermatan sulfate proteoglycan biosynthetic process (GO:0050651)	5/15	0.00516694	0.0433572	0	0	5.70267	30.0273	CSGALNACT1;VCAN;UST;BGN;DCN
fibrinolysis (GO:0042730)	5/15	0.00516694	0.0433572	0	0	5.70267	30.0273	FGB;FGA;FGG;SERPINE1;PLAT
integrated stress response signaling (GO:0140467)	5/15	0.00516694	0.0433572	0	0	5.70267	30.0273	HSPA5;EIF2AK1;EIF2S1;HERPUD1;ATF4
membrane repolarization during cardiac muscle cell action potential (GO:0086013)	5/15	0.00516694	0.0433572	0	0	5.70267	30.0273	KCNH2;YWHAE;KCNQ1;ATP1A1;ATP1B1
negative regulation of endoplasmic reticulum stress-induced intrinsic apoptotic signaling pathway (GO:1902236)	5/15	0.00516694	0.0433572	0	0	5.70267	30.0273	CREB3;TMBIM6;PARK7;HERPUD1;HSPA1A
negative regulation of ubiquitin-protein transferase activity (GO:0051444)	5/15	0.00516694	0.0433572	0	0	5.70267	30.0273	RPL5;RPS7;RPL23;RPL11;PARK7
regulation of aerobic respiration (GO:1903715)	5/15	0.00516694	0.0433572	0	0	5.70267	30.0273	VCP;COX7A2L;PINK1;SHMT2;ABCD1
regulation of amyloid fibril formation (GO:1905906)	5/15	0.00516694	0.0433572	0	0	5.70267	30.0273	APP;APOE;CLU;LDLR;PFDN5
regulation of extracellular matrix disassembly (GO:0010715)	5/15	0.00516694	0.0433572	0	0	5.70267	30.0273	DDR1;CST3;LRP1;FSCN1;FGFR4
regulation of triglyceride biosynthetic process (GO:0010866)	5/15	0.00516694	0.0433572	0	0	5.70267	30.0273	C3;SCARB1;NR1H2;SIK1;LDLR
cellular response to steroid hormone stimulus (GO:0071383)	6/21	0.00518512	0.0433572	0	0	4.56373	24.0142	BMP4;ABHD2;AKR1C3;ATP1A3;ATP1A1;TFPI
chondroitin sulfate biosynthetic process (GO:0030206)	6/21	0.00518512	0.0433572	0	0	4.56373	24.0142	CSGALNACT1;VCAN;CHPF;CHSY1;BGN;DCN
neuron apoptotic process (GO:0051402)	6/21	0.00518512	0.0433572	0	0	4.56373	24.0142	APP;BNIP3;ATN1;FAS;GAPDH;CIT
regulation of anoikis (GO:2000209)	6/21	0.00518512	0.0433572	0	0	4.56373	24.0142	ITGB1;TLE1;PDK4;SIK1;ITGA5;MCL1
stress granule assembly (GO:0034063)	6/21	0.00518512	0.0433572	0	0	4.56373	24.0142	DYNC1H1;CSDE1;CIRBP;EIF2S1;LSM14A;RPS23
regulation of actin filament-based process (GO:0032970)	13/73	0.00530192	0.044255	0	0	2.47673	12.9773	LRP1;TESK1;ARHGAP17;RHOF;RHOC;RHOA;RHOB;BST2;DLC1;TAOK2;FSCN1;RAC1;EZR
regulation of reactive oxygen species metabolic process (GO:2000377)	11/57	0.00534916	0.04457	0	0	2.7322	14.2916	ARF4;CBR1;ACE2;PINK1;AKR1C1;AKR1C3;CYP1B1;RAC1;MAPK14;MT3;TGFBR2
regulation of RNA metabolic process (GO:0051252)	12/65	0.00538596	0.0447971	0	0	2.58754	13.5172	HNRNPL;PTBP1;MBNL1;SON;AHNAK;SNRNP70;HNRNPH1;FUS;PCBP1;HNRNPF;PCBP2;HNRNPH3
negative regulation of translation (GO:0017148)	15/90	0.00546529	0.0453764	0	0	2.2872	11.9148	EIF4A3;PCIF1;RPL13A;YBX1;ILF3;LARP1;NCL;ENC1;RPS3;EIF4EBP2;EIF3E;PAIP2;GAPDH;LSM14A;CPEB4
negative regulation of protein catabolic process (GO:0042177)	9/42	0.00557034	0.0460043	0	0	3.11439	16.1646	CST3;SNX3;CTSA;SNRNP70;CYP51A1;FLNA;TIMP3;HMGCR;TIMP1
positive regulation of ATPase activity (GO:0032781)	9/42	0.00557034	0.0460043	0	0	3.11439	16.1646	DNAJB2;MSH6;DNAJB1;DHX9;HNRNPU;AHSA1;ALDOB;ATP1B1;PFN1
regulation of ubiquitin-dependent protein catabolic process (GO:2000058)	9/42	0.00557034	0.0460043	0	0	3.11439	16.1646	RPL5;RPS7;RPL23;RPL11;LAPTM5;RAD23A;CLU;RAD23B;HIPK2
cellular response to lipid (GO:0071396)	29/219	0.00576405	0.0475205	0	0	1.74983	9.02232	NDUFA13;ABCB4;GSTP1;INSIG1;SERPINE1;LY96;TNFAIP3;ATP1A3;RORA;AHR;HMGB1;ATP1A1;TFPI;RUVBL2;PDK4;SPP1;SIRPA;SOX9;CD14;UPF1;NCOA4;MSN;NR1D1;MAPK14;RHOA;SFRP1;PAF1;VIM;CD68
positive regulation of microtubule polymerization (GO:0031116)	7/28	0.00579173	0.0476649	0	0	3.80423	19.5968	NUMA1;DCTN1;RPS3;RAC1;MAPRE1;HSPA1B;HSPA1A
cellular response to hydrogen peroxide (GO:0070301)	8/35	0.00583825	0.0478798	0	0	3.38253	17.3975	ANXA1;RPS3;PPIF;TNFAIP3;CYP1B1;SIRPA;PARK7;RHOB
negative regulation of neurogenesis (GO:0050768)	8/35	0.00583825	0.0478798	0	0	3.38253	17.3975	ARHGDIA;PTN;B2M;SORL1;RTN4;APPL2;RHOA;YWHAH
adrenal gland development (GO:0030325)	4/10	0.00599728	0.0484221	0	0	7.6005	38.8876	MDK;NR0B1;DKK3;WNT4
formation of translation preinitiation complex (GO:0001731)	4/10	0.00599728	0.0484221	0	0	7.6005	38.8876	EIF5;EIF4H;EIF2S2;EIF4B
low-density lipoprotein particle receptor catabolic process (GO:0032802)	4/10	0.00599728	0.0484221	0	0	7.6005	38.8876	CLTC;CLTA;AP2A1;AP2M1
low-density lipoprotein receptor particle metabolic process (GO:0032799)	4/10	0.00599728	0.0484221	0	0	7.6005	38.8876	CLTC;CLTA;AP2A1;AP2M1
muscle cell migration (GO:0014812)	4/10	0.00599728	0.0484221	0	0	7.6005	38.8876	DDR1;MEGF10;PLAT;AAMP
myelin maintenance (GO:0043217)	4/10	0.00599728	0.0484221	0	0	7.6005	38.8876	CXCR4;ABCD1;CLU;SOD1
positive regulation of vascular endothelial growth factor receptor signaling pathway (GO:0030949)	4/10	0.00599728	0.0484221	0	0	7.6005	38.8876	VTN;ITGA5;HIF1A;MT3
regulation of tau-protein kinase activity (GO:1902947)	4/10	0.00599728	0.0484221	0	0	7.6005	38.8876	HSP90AA1;HSP90AB1;CLU;SORL1
removal of superoxide radicals (GO:0019430)	4/10	0.00599728	0.0484221	0	0	7.6005	38.8876	PRDX2;SOD2;MT3;SOD1
cellular iron ion homeostasis (GO:0006879)	11/58	0.00613018	0.0494101	0	0	2.67392	13.6224	ATP6V1G1;HEPH;FTH1;SLC11A2;SLC40A1;CYBRD1;NEDD8;FBXL5;SKP1;FTL;SOD1
positive regulation of protein kinase activity (GO:0045860)	22/154	0.00627942	0.0505261	0	0	1.90841	9.67653	CSF1R;PRNP;XRCC6;HSP90AA1;MAP2K2;HSP90AB1;XRCC5;NRK;INSR;CIB1;CLU;RHOA;TGFBR2;VEGFA;RPTOR;STK11;TAOK2;CALM3;CAMK1;CALM1;CALM2;PAK4
lipid transport (GO:0006869)	17/109	0.00643139	0.0516604	0	0	2.11385	10.6677	ABCC3;SCARB1;ABCA3;AKR1C1;GOT2;SLC10A3;APOA1;NME4;ABCA8;UGCG;FABP3;GM2A;APOE;CD36;ABCD1;LDLR;PPARD
fatty-acyl-CoA metabolic process (GO:0035337)	6/22	0.0066497	0.0528707	0	0	4.27826	21.4477	SLC25A1;ACLY;SCD;FASN;SCD5;ACSL4
negative regulation of lipid biosynthetic process (GO:0051055)	6/22	0.0066497	0.0528707	0	0	4.27826	21.4477	ACADVL;APOC1;AKR1C3;NR0B1;SIK1;WNT4
negative regulation of myeloid cell differentiation (GO:0045638)	6/22	0.0066497	0.0528707	0	0	4.27826	21.4477	HSPA9;MEIS1;CDK6;PRMT1;PAF1;CIB1
nucleotide-excision repair, DNA duplex unwinding (GO:0000717)	6/22	0.0066497	0.0528707	0	0	4.27826	21.4477	DDB1;UBB;UBC;RPS27A;RAD23B;UBA52
peptidyl-threonine dephosphorylation (GO:0035970)	6/22	0.0066497	0.0528707	0	0	4.27826	21.4477	PDP1;DUSP1;DUSP16;DUSP6;PPM1G;PPP1CA
positive regulation of peptidase activity (GO:0010952)	6/22	0.0066497	0.0528707	0	0	4.27826	21.4477	GRN;NDUFA13;VCP;PINK1;PSME1;PSME2
integrin-mediated signaling pathway (GO:0007229)	13/75	0.00669818	0.0529868	0	0	2.39657	11.9971	ITGB1;NRP1;LAMA5;ITGB5;DST;NME2;FN1;APOA1;PTN;DAB2;MYH9;ITGA5;BCAR1
positive regulation of lymphocyte proliferation (GO:0050671)	13/75	0.00669818	0.0529868	0	0	2.39657	11.9971	CD74;ANXA1;VCAM1;CD81;MIF;SLC7A1;HLA-E;HLA-DPB1;CD46;JAK3;HLA-DPA1;CD276;CD320
response to amino acid starvation (GO:1990928)	13/75	0.00669818	0.0529868	0	0	2.39657	11.9971	ATP6V0B;ATP6V1G1;TCIRG1;EIF2S1;RPTOR;DAP;LARP1;ATP6V1B2;MAPK1;FAS;ATP6V1E1;ATP6V0C;ATF4
gonad development (GO:0008406)	10/51	0.00690438	0.054526	0	0	2.78574	13.8607	NR5A1;KITLG;BASP1;CSDE1;NCOA4;AKR1C3;NR0B1;SOX9;CYP19A1;WNT4
positive regulation of T cell mediated immunity (GO:0002711)	8/36	0.00698546	0.0547164	0	0	3.26155	16.1901	HLA-B;HLA-DRA;HLA-A;HLA-F;B2M;HLA-DRB1;HSPD1;HLA-E
regulation of cardiac muscle contraction (GO:0055117)	8/36	0.00698546	0.0547164	0	0	3.26155	16.1901	RGS2;KCNQ1;ATP2A2;CALM3;PRKACA;ATP1B1;CALM1;CALM2
fatty acid oxidation (GO:0019395)	11/59	0.00699795	0.0547164	0	0	2.61807	12.9912	ALDH3A2;HADHB;HADHA;ACADVL;BDH2;ECHS1;ILVBL;ABCD1;ACAT2;PPARD;ACAT1
response to reactive oxygen species (GO:0000302)	11/59	0.00699795	0.0547164	0	0	2.61807	12.9912	PRDX5;GSTP1;PXN;RPS3;AKR1C3;MAPK1;APOE;SOD2;HIF1A;PDK2;SOD1
selective autophagy (GO:0061912)	11/59	0.00699795	0.0547164	0	0	2.61807	12.9912	DYNC1H1;UBB;UBC;AUP1;PARK7;VIM;RPS27A;PHB2;SQSTM1;UBA52;RAB7A
epiboly involved in wound healing (GO:0090505)	5/16	0.0070218	0.0547164	0	0	5.18396	25.7059	DDR1;FLNA;RHOC;RHOA;CD44
histone H2A acetylation (GO:0043968)	5/16	0.0070218	0.0547164	0	0	5.18396	25.7059	MORF4L1;MORF4L2;RUVBL2;EP400;DMAP1
negative regulation of anoikis (GO:2000811)	5/16	0.0070218	0.0547164	0	0	5.18396	25.7059	ITGB1;TLE1;PDK4;ITGA5;MCL1
axon guidance (GO:0007411)	27/203	0.0071054	0.055276	0	0	1.75788	8.69606	NRP1;LAMA5;NRP2;CXCR4;PIK3R1;RAP1GAP;ROBO1;EFNB1;KIF5B;BSG;PLXNA1;MAPK1;NCAM1;EMB;RAC1;SLIT2;SPTAN1;EPHB4;SPTBN1;SEMA6B;SEMA6A;PRKCA;VEGFA;EFNA3;CXCL12;PALLD;EZR
regulation of epithelial cell proliferation (GO:0050678)	15/93	0.00743189	0.0577202	0	0	2.19887	10.7788	CDKN1C;GRN;NME2;LAMB1;NR1D1;FUT1;VEGFA;TGFBR3;BMP4;NR4A1;SFRP1;CDK6;SOX9;NUPR1;B2M
positive regulation of vasculature development (GO:1904018)	16/102	0.00762013	0.058986	0	0	2.12767	10.3766	ITGB1;GRN;HSPB6;PDCD6;SERPINE1;TWIST1;HSPB1;PRKCA;HIF1A;F3;HK2;RHOB;HIPK2;VEGFA;CYP1B1;PAK4
intracellular protein transmembrane transport (GO:0065002)	9/44	0.00765775	0.058986	0	0	2.9361	14.3048	TOMM40;AIFM1;HSPA5;AKT2;TIMM17A;SEC61B;TOMM20;HSPD1;SEC63
mRNA stabilization (GO:0048255)	9/44	0.00765775	0.058986	0	0	2.9361	14.3048	LARP1;DHX9;FUS;CIRBP;HNRNPU;YBX1;HNRNPC;PABPC1;MAPK14
positive regulation of biosynthetic process (GO:0009891)	9/44	0.00765775	0.058986	0	0	2.9361	14.3048	BMP4;MLXIPL;HDAC2;APOA1;CREBL2;APOE;CD36;VIM;WNT4
positive regulation of cell-matrix adhesion (GO:0001954)	9/44	0.00765775	0.058986	0	0	2.9361	14.3048	NRP1;SFRP1;CDK6;CIB1;CD36;RAC1;FUT1;S100A10;VEGFA
cellular divalent inorganic cation homeostasis (GO:0072503)	17/111	0.00771533	0.0592351	0	0	2.06865	10.063	DMPK;ATP13A1;HTR2B;ATP2B4;SLC41A1;ATP2A2;MT1X;ATP2B1;ATP1B1;MT3;TMCO1;MT2A;CXCL12;MT1F;SLC39A7;TPT1;MT1E
regulation of protein serine/threonine kinase activity (GO:0071900)	17/111	0.00771533	0.0592351	0	0	2.06865	10.063	CSF1R;MAP2K2;TESK1;CIB1;ACTB;GTPBP4;RHOA;RPTOR;CCND3;CCND1;CDC37;CCNG2;CALM3;CAMK1;CALM1;TRIB2;CALM2
positive regulation of protein catabolic process (GO:0045732)	14/85	0.00791975	0.060594	0	0	2.25407	10.9061	NDUFA13;HSP90AA1;VCP;RDX;TNFAIP3;MSN;PTTG1IP;OAZ1;SORL1;DDB1;APOE;EZR;SH3D19;RAB7A
regulation of intracellular signal transduction (GO:1902531)	50/437	0.00794311	0.060594	0	0	1.4848	7.17967	RPL5;NRK;EHMT1;HSPB1;PREX1;STK11;ARHGDIA;ARHGDIB;RAC1;ZNF385A;SUPT16H;RALBP1;VWF;ATP6AP2;ARAP3;RHOF;PPP2R5C;RHOC;PRKAB1;RHOA;PJA2;RHOB;VAV2;PRKAR1A;DDIT4;CSNK2B;RHOU;EZR;SGK1;SQSTM1;NGEF;OPTN;HDAC2;RPL11;ARHGAP17;ARHGAP12;ABR;ARHGAP21;PRKAR2B;MAPK1;A2M;PAK4;MBD3;PDE2A;MYO9B;MAPK14;HIPK2;VEGFA;DLC1;TAOK2
fatty acid beta-oxidation (GO:0006635)	10/52	0.00794401	0.060594	0	0	2.71927	13.1486	HADHB;HADHA;ACADVL;BDH2;ECHS1;ABCD1;CRAT;ACAT2;PPARD;ACAT1
positive regulation of protein localization to cell periphery (GO:1904377)	10/52	0.00794401	0.060594	0	0	2.71927	13.1486	ITGB1;NUMA1;LRP1;ITGA3;KIF5B;ATP2B4;CIB1;PIK3R1;SQSTM1;SPTBN1
response to organic cyclic compound (GO:0014070)	11/60	0.00795872	0.0606077	0	0	2.5645	12.3955	STAT5B;SFRP1;ANXA1;ABCB4;ARL6IP5;SPP1;CYP1B1;ALPL;CTNNB1;FGFR4;CYP19A1
regulation of cellular component organization (GO:0051128)	20/139	0.00822056	0.0620817	0	0	1.9234	9.23447	HSPA8;RAB5B;HSP90AA1;CISH;HNRNPU;PARK7;TMEM97;RPTOR;STK11;PINK1;NCLN;TAOK2;RAPGEF1;APOE;CD36;ATF5;SGK1;BAP1;BCAR1;PAK4
regulation of erythrocyte differentiation (GO:0045646)	8/37	0.00829489	0.0620817	0	0	3.14891	15.0899	HSPA9;STAT5B;CDK6;PRMT1;MAPK14;HIF1A;HSPA1B;HSPA1A
cellular response to organonitrogen compound (GO:0071417)	16/103	0.00836358	0.0620817	0	0	2.1031	10.061	PDE2A;AHR;ACTB;HSP90B1;RPTOR;SFRP1;LARP1;KCNQ1;RAPGEF1;SH3BP4;CTNNB1;SOX9;SLIT2;EZR;HCN2;CPEB4
ERK1 and ERK2 cascade (GO:0070371)	6/23	0.00839229	0.0620817	0	0	4.02638	19.2479	MAP2K2;HTR2B;APOA1;MAPK1;SOX9;MT3
nucleotide-excision repair, DNA damage recognition (GO:0000715)	6/23	0.00839229	0.0620817	0	0	4.02638	19.2479	DDB1;UBB;UBC;RPS27A;RAD23B;UBA52
positive regulation of cholesterol efflux (GO:0010875)	6/23	0.00839229	0.0620817	0	0	4.02638	19.2479	LRP1;ABCA3;NR1H2;APOA1;ABCA8;APOE
regulation of mononuclear cell migration (GO:0071675)	6/23	0.00839229	0.0620817	0	0	4.02638	19.2479	CSF1R;MDK;RARRES2;MSN;MAPK1;SLIT2
regulation of protein export from nucleus (GO:0046825)	6/23	0.00839229	0.0620817	0	0	4.02638	19.2479	YWHAE;IFI27;PARK7;ANP32B;CAMK1;RANGAP1
regulation of steroid metabolic process (GO:0019218)	6/23	0.00839229	0.0620817	0	0	4.02638	19.2479	NR5A1;ACADVL;ASAH1;STAR;RORA;APOE
regulation of cytoskeleton organization (GO:0051493)	17/112	0.00843042	0.0620817	0	0	2.04676	9.77514	CLIC4;LRP1;TESK1;STMN3;ARHGAP17;RHOF;RHOC;SORBS3;RHOA;RHOB;BST2;DLC1;TAOK2;FSCN1;MAPK1;RAC1;EZR
regulation of macroautophagy (GO:0016241)	17/112	0.00843042	0.0620817	0	0	2.04676	9.77514	ATP6V1G1;ATP6V0B;BNIP3;SUPT5H;PRKAB1;DCN;RPTOR;UCHL1;PINK1;LARP1;ATP6V1B2;WAC;CAPN1;ATP6V1E1;PRKACA;ATP6V0C;GAPDH
cardiac muscle cell action potential (GO:0086001)	7/30	0.00864246	0.0620817	0	0	3.47305	16.5007	YWHAE;KCNH2;KCNQ1;ATP1A1;SLC4A3;ATP1B1;HCN2
regulation of vasoconstriction (GO:0019229)	7/30	0.00864246	0.0620817	0	0	3.47305	16.5007	FGB;FGA;ACE2;FGG;ADM;ECE1;ATP2B1
response to alcohol (GO:0097305)	7/30	0.00864246	0.0620817	0	0	3.47305	16.5007	SMAD2;TGFBR3;HSD3B2;GOT2;SLIT2;SOD1;TGFBR2
TRIF-dependent toll-like receptor signaling pathway (GO:0035666)	7/30	0.00864246	0.0620817	0	0	3.47305	16.5007	UBB;UBE2D3;UBC;LY96;CD14;RPS27A;UBA52
axo-dendritic transport (GO:0008088)	3/6	0.0087412	0.0620817	0	0	11.3955	54.0115	APP;HSPA8;DCTN1
cell junction disassembly (GO:0150146)	3/6	0.0087412	0.0620817	0	0	11.3955	54.0115	C1QB;C1QA;C1QC
cellular heat acclimation (GO:0070370)	3/6	0.0087412	0.0620817	0	0	11.3955	54.0115	HSBP1;HSPA1B;HSPA1A
cellular response to X-ray (GO:0071481)	3/6	0.0087412	0.0620817	0	0	11.3955	54.0115	XRCC6;XRCC5;NUCKS1
COPI coating of Golgi vesicle (GO:0048205)	3/6	0.0087412	0.0620817	0	0	11.3955	54.0115	TMED9;TMED10;GBF1
COPI-coated vesicle budding (GO:0035964)	3/6	0.0087412	0.0620817	0	0	11.3955	54.0115	TMED9;TMED10;GBF1
Golgi transport vesicle coating (GO:0048200)	3/6	0.0087412	0.0620817	0	0	11.3955	54.0115	TMED9;TMED10;GBF1
heat acclimation (GO:0010286)	3/6	0.0087412	0.0620817	0	0	11.3955	54.0115	HSBP1;HSPA1B;HSPA1A
hydrogen peroxide biosynthetic process (GO:0050665)	3/6	0.0087412	0.0620817	0	0	11.3955	54.0115	MAOB;DUOX2;SOD1
morphogenesis of an endothelium (GO:0003159)	3/6	0.0087412	0.0620817	0	0	11.3955	54.0115	CSNK2B;CTNNB1;RHOB
negative regulation of cell size (GO:0045792)	3/6	0.0087412	0.0620817	0	0	11.3955	54.0115	AKT1S1;RDX;RHOA
negative regulation of lipoprotein particle clearance (GO:0010985)	3/6	0.0087412	0.0620817	0	0	11.3955	54.0115	LRPAP1;KHSRP;APOC1
negative regulation of trophoblast cell migration (GO:1901164)	3/6	0.0087412	0.0620817	0	0	11.3955	54.0115	GJA1;ARHGDIB;TIMP1
oxygen homeostasis (GO:0032364)	3/6	0.0087412	0.0620817	0	0	11.3955	54.0115	EGLN1;SOD2;HIF1A
positive regulation of autophagy of mitochondrion in response to mitochondrial depolarization (GO:1904925)	3/6	0.0087412	0.0620817	0	0	11.3955	54.0115	PINK1;TOMM7;HK2
positive regulation of receptor binding (GO:1900122)	3/6	0.0087412	0.0620817	0	0	11.3955	54.0115	NRP1;ANXA2;B2M
positive regulation of tau-protein kinase activity (GO:1902949)	3/6	0.0087412	0.0620817	0	0	11.3955	54.0115	HSP90AA1;HSP90AB1;CLU
protection from natural killer cell mediated cytotoxicity (GO:0042270)	3/6	0.0087412	0.0620817	0	0	11.3955	54.0115	HLA-B;HLA-A;HLA-E
regulation of extracellular exosome assembly (GO:1903551)	3/6	0.0087412	0.0620817	0	0	11.3955	54.0115	SDCBP;SDC4;SDC1
regulation of type B pancreatic cell proliferation (GO:0061469)	3/6	0.0087412	0.0620817	0	0	11.3955	54.0115	NR4A1;NR1D1;NUPR1
response to heparin (GO:0071503)	3/6	0.0087412	0.0620817	0	0	11.3955	54.0115	SFRP1;SLIT2;SOX9
response to testosterone (GO:0033574)	3/6	0.0087412	0.0620817	0	0	11.3955	54.0115	NCOA4;SPP1;MSN
negative regulation of cellular catabolic process (GO:0031330)	12/69	0.00875345	0.0620817	0	0	2.40543	11.3977	CST3;DAP;APOC1;HTR2B;TIMP3;FOXK2;FOXK1;TIMP1;NUPR1;MT3;SORL1;MCL1
negative regulation of phosphorylation (GO:0042326)	14/86	0.0087754	0.0620817	0	0	2.22264	10.526	CDKN1C;PRNP;IGFBP3;TESK1;HNRNPU;CIB1;PARK7;BMP4;FKBP8;SIRPA;NUPR1;SLIT2;INHA;PPIA
cellular response to superoxide (GO:0071451)	4/11	0.00882722	0.0620817	0	0	6.51436	30.8124	PRDX2;SOD2;MT3;SOD1
hepatocyte growth factor receptor signaling pathway (GO:0048012)	4/11	0.00882722	0.0620817	0	0	6.51436	30.8124	NRP1;STMN1;RAC1;BCAR1
intestinal lipid absorption (GO:0098856)	4/11	0.00882722	0.0620817	0	0	6.51436	30.8124	UGCG;AKR1C1;CD36;LDLR
monocyte differentiation (GO:0030224)	4/11	0.00882722	0.0620817	0	0	6.51436	30.8124	BMP4;CSF1R;MYH9;VEGFA
negative regulation of calcium ion transmembrane transport (GO:1903170)	4/11	0.00882722	0.0620817	0	0	6.51436	30.8124	FKBP1A;YWHAE;BIN1;VDAC1
negative regulation of oxidative stress-induced neuron death (GO:1903204)	4/11	0.00882722	0.0620817	0	0	6.51436	30.8124	PINK1;PARK7;HIF1A;ATF4
PERK-mediated unfolded protein response (GO:0036499)	4/11	0.00882722	0.0620817	0	0	6.51436	30.8124	HSPA5;EIF2S1;ATF4;HERPUD1
positive regulation of cellular respiration (GO:1901857)	4/11	0.00882722	0.0620817	0	0	6.51436	30.8124	PINK1;VCP;NUPR1;PARK7
positive regulation of phospholipid transport (GO:2001140)	4/11	0.00882722	0.0620817	0	0	6.51436	30.8124	ABCA3;ABCB4;APOA1;APOE
regulation of inclusion body assembly (GO:0090083)	4/11	0.00882722	0.0620817	0	0	6.51436	30.8124	DNAJB2;DNAJB1;HSPA1B;HSPA1A
regulation of stress-activated protein kinase signaling cascade (GO:0070302)	4/11	0.00882722	0.0620817	0	0	6.51436	30.8124	MAP2K2;GSTP1;FAS;MAPK1
response to sterol (GO:0036314)	4/11	0.00882722	0.0620817	0	0	6.51436	30.8124	SMAD2;INSIG1;RORA;TGFBR2
IRE1-mediated unfolded protein response (GO:0036498)	10/53	0.00910002	0.0639045	0	0	2.65588	12.4813	TSPYL2;KLHDC3;ACADVL;HSPA5;DCTN1;CTDSP2;LMNA;TPP1;TLN1;PDIA6
regulation of cell growth (GO:0001558)	28/217	0.00928953	0.0646009	0	0	1.69745	7.94216	NDUFA13;CIB1;ENO1;TMEM97;RTN4;RPTOR;DNAJB2;SDCBP;GJA1;STK11;PPP2R1A;SH3BP4;SLIT2;PAK4;TSPYL2;CISH;MT3;SMARCA4;DCBLD2;BST2;SFRP1;MMP14;TAOK2;SGK1;BAP1;HSPA1B;BCAR1;HSPA1A
cell communication by electrical coupling involved in cardiac conduction (GO:0086064)	5/17	0.00929558	0.0646009	0	0	4.75171	22.2295	GJA1;ATP1A3;ATP1A1;ATP1B1;PRKACA
copper ion homeostasis (GO:0055070)	5/17	0.00929558	0.0646009	0	0	4.75171	22.2295	APP;PRNP;ARF1;MT2A;SLC31A1
negative regulation of intrinsic apoptotic signaling pathway by p53 class mediator (GO:1902254)	5/17	0.00929558	0.0646009	0	0	4.75171	22.2295	CD74;MIF;PTTG1IP;CD44;ZNF385A
negative regulation of viral entry into host cell (GO:0046597)	5/17	0.00929558	0.0646009	0	0	4.75171	22.2295	IFITM3;SNX3;IFITM1;GSN;LY6E
regulation of cardiac muscle contraction by regulation of the release of sequestered calcium ion (GO:0010881)	5/17	0.00929558	0.0646009	0	0	4.75171	22.2295	GSTO1;CALM3;CALM1;PRKACA;CALM2
regulation of cellular response to growth factor stimulus (GO:0090287)	5/17	0.00929558	0.0646009	0	0	4.75171	22.2295	TWSG1;ITGA3;SLIT2;FSTL1;FSTL3
organelle organization (GO:0006996)	48/420	0.00934252	0.064831	0	0	1.48223	6.9267	ALAS1;TMED10;SAR1A;NUMA1;ATL2;TNFAIP3;AUP1;PARK7;WASL;PHB2;SYNE1;ARHGAP21;CHCHD2;MDK;DPYSL2;LONP1;APOE;ABCD1;SH3D19;PAK4;TMED9;SEMA6A;DST;SORT1;ABCA3;SEC16A;SURF4;GBF1;ARAP3;CDC42BPB;MCOLN1;NSFL1C;PINK1;RAB31;RAB14;VAPA;BIN1;PALLD;YME1L1;CYCS;RAB38;RHOU;REEP6;OBSL1;PPIA;OPTN;GOLGA8A;RAB7A
negative regulation of cell population proliferation (GO:0008285)	44/379	0.00956047	0.0662454	0	0	1.50802	7.01249	CDKN1C;APP;COL18A1;IFITM1;NDRG4;GSTP1;TNFAIP3;CIB1;DNAJB2;STK11;GPNMB;CAMK2N1;FTH1;LMNA;CYP1B1;SH3BP4;SOX9;B2M;S100A11;APPL2;CD164;NPM1;IGFBP3;ITGA1;PPP2R5C;SOD2;DHRS2;GTPBP4;TBX3;BMP4;TGFBR3;RBP4;SFRP1;FABP3;CDK6;DLC1;DLG5;CSNK2B;CTNNB1;NUPR1;ATF5;BAP1;HSPA1B;HSPA1A
negative regulation of proteasomal protein catabolic process (GO:1901799)	8/38	0.00977976	0.067466	0	0	3.04378	14.0849	ALAD;SDCBP;HSP90AB1;GIPC1;RPL11;WAC;EIF3H;PARK7
regulation of phosphoprotein phosphatase activity (GO:0043666)	8/38	0.00977976	0.067466	0	0	3.04378	14.0849	FKBP1A;HSP90AB1;ITGA1;CSNK2B;CALM3;CALM1;CALM2;HSP90B1
response to cAMP (GO:0051591)	8/38	0.00977976	0.067466	0	0	3.04378	14.0849	VGF;KCNQ1;PDE2A;RAPGEF1;AHR;EZR;DUOX2;HCN2
carbohydrate homeostasis (GO:0033500)	12/70	0.00980863	0.0674667	0	0	2.36383	10.9315	MLXIPL;STK11;RBP4;VGF;INSR;CYP11B1;RPS6;PDK4;PARK7;FGFR4;APPL2;PDK2
wound healing (GO:0042060)	12/70	0.00980863	0.0674667	0	0	2.36383	10.9315	DSP;SCARB1;DST;SMPD1;MYOF;ANXA6;MYH9;PRCP;CLDN1;PPL;PLEC;DCBLD2
response to lipid (GO:0033993)	17/114	0.0100195	0.0688161	0	0	2.00434	9.22642	STAT5B;ANXA1;GPX3;LY96;CYP19A1;RBP4;MAPKAPK3;SLPI;SCD;SPP1;ALPL;CTNNB1;SOX9;CD36;FGFR4;PCK2;PPARD
positive regulation of nucleocytoplasmic transport (GO:0046824)	9/46	0.0102936	0.0699595	0	0	2.77709	12.7086	YWHAE;TRIM28;DHX9;FLNA;PIK3R1;DMAP1;ANP32B;CAMK1;RAN
mitotic cell cycle phase transition (GO:0044772)	27/209	0.010339	0.0699595	0	0	1.69937	7.76923	YWHAE;ABCB1;DCTN2;DCTN1;ARPP19;PPP1CB;ACTR1A;CCND3;CCND1;PPP2R1A;PRKAR2B;ENSA;PRKACA;PHLDA1;SKP1;DYNC1H1;HSP90AA1;TUBB;TPD52L1;DNM2;CDC34;CDK6;CCNY;CCNG2;MAPRE1;OPTN;FBXL7
glycosaminoglycan metabolic process (GO:0030203)	10/54	0.0103804	0.0699595	0	0	2.59538	11.8553	SDC4;SDC2;FUCA1;HEXA;SDC3;XYLT1;IDS;SDC1;GUSB;GNS
positive regulation of leukocyte chemotaxis (GO:0002690)	10/54	0.0103804	0.0699595	0	0	2.59538	11.8553	CREB3;CSF1R;CXCL12;MDK;RARRES2;SERPINE1;MAPK1;HMGB1;PTN;VEGFA
regulation of proteolysis (GO:0030162)	10/54	0.0103804	0.0699595	0	0	2.59538	11.8553	CST3;CSTB;HDAC2;SERPINE2;ASPH;CAMK2N1;PERP;PLAT;NEDD8;FGFR4
MyD88-independent toll-like receptor signaling pathway (GO:0002756)	7/31	0.0104015	0.0699595	0	0	3.32815	15.1957	UBB;UBE2D3;UBC;LY96;CD14;RPS27A;UBA52
negative regulation of proteasomal ubiquitin-dependent protein catabolic process (GO:0032435)	7/31	0.0104015	0.0699595	0	0	3.32815	15.1957	SDCBP;HSP90AB1;GIPC1;RPL11;WAC;EIF3H;PARK7
positive regulation of leukocyte cell-cell adhesion (GO:1903039)	7/31	0.0104015	0.0699595	0	0	3.32815	15.1957	MDK;HLA-DPB1;SIRPA;RHOA;CD44;HSPD1;HLA-DPA1
positive regulation of locomotion (GO:0040017)	7/31	0.0104015	0.0699595	0	0	3.32815	15.1957	CSF1R;AKT2;SPOCK2;RARRES2;TWIST1;PHPT1;DUOX2
positive regulation of RNA splicing (GO:0033120)	7/31	0.0104015	0.0699595	0	0	3.32815	15.1957	POLR2A;NCL;CIRBP;PIK3R1;SLC38A2;PRDX6;HSPA1A
axon extension (GO:0048675)	6/24	0.0104395	0.0699595	0	0	3.80248	17.3475	NRP1;HSP90AA1;NRP2;HSP90AB1;MAP1B;SLIT2
cellular response to catecholamine stimulus (GO:0071870)	6/24	0.0104395	0.0699595	0	0	3.80248	17.3475	KCNQ1;ATP2B4;MAPK1;PRKACA;ATF4;TGM2
cholesterol efflux (GO:0033344)	6/24	0.0104395	0.0699595	0	0	3.80248	17.3475	SCARB1;SOAT1;APOC1;APOA1;ABCA8;APOE
nucleotide-binding domain, leucine rich repeat containing receptor signaling pathway (GO:0035872)	6/24	0.0104395	0.0699595	0	0	3.80248	17.3475	UBB;UBC;TNFAIP3;RPS27A;AAMP;UBA52
positive regulation of cell-substrate junction organization (GO:0150117)	6/24	0.0104395	0.0699595	0	0	3.80248	17.3475	NRP1;SFRP1;PIK3R1;RAC1;VEGFA;S100A10
regulation of vascular endothelial growth factor receptor signaling pathway (GO:0030947)	6/24	0.0104395	0.0699595	0	0	3.80248	17.3475	VTN;PDCD6;MMRN2;ITGA5;HIF1A;MT3
wound healing, spreading of cells (GO:0044319)	6/24	0.0104395	0.0699595	0	0	3.80248	17.3475	DDR1;FLNA;ITGA5;RHOC;RHOA;CD44
actin filament organization (GO:0007015)	21/152	0.0108128	0.072358	0	0	1.83452	8.3049	TMOD1;MARCKSL1;GSN;TPM3;TPM2;INPPL1;ARHGAP17;WASL;RHOF;RHOC;RHOA;ARHGAP12;RHOB;MYO1D;DPYSL3;FAT1;PLS3;FLNA;RAC1;ALDOA;BCAR1
positive regulation of cold-induced thermogenesis (GO:0120162)	15/97	0.0108903	0.0726692	0	0	2.09115	9.45174	DYNC1H1;EHMT1;CXCR4;G0S2;PRKAB1;PRLR;VEGFA;GJA1;GATM;SCD;UCP2;GNAS;STAT6;CD36;APPL2
regulation of MAP kinase activity (GO:0043405)	15/97	0.0108903	0.0726692	0	0	2.09115	9.45174	DUSP1;GSTP1;SPRY4;HTR2B;TPD52L1;SORL1;ROBO1;VEGFA;BMP4;RGS2;UCHL1;PDGFD;SMPD1;APOE;TRIB2
protein localization to nucleus (GO:0034504)	16/106	0.0109461	0.0729253	0	0	2.03267	9.17702	YWHAE;RPL11;HNRNPU;NUTF2;PTTG1IP;PHB2;BMP4;COL1A1;LMNA;PAF1;GBP2;TNPO2;KPNB1;APPL2;RAN;SKP1
negative regulation of neuron apoptotic process (GO:0043524)	12/71	0.0109598	0.0729253	0	0	2.32364	10.4878	GRN;PINK1;SET;MDK;PARK7;APOE;SOD2;HIF1A;MT3;NFATC4;SOD1;CPEB4
cellular response to ketone (GO:1901655)	8/39	0.0114533	0.0758863	0	0	2.94543	13.1645	SFRP1;LARP1;NCOA4;SPP1;AKR1C3;MSN;AHR;PCK2
regulation of protein targeting to mitochondrion (GO:1903214)	8/39	0.0114533	0.0758863	0	0	2.94543	13.1645	UBL5;PINK1;UBE2D3;TOMM7;RHOU;SAE1;SREBF2;BAP1
regulation of viral entry into host cell (GO:0046596)	8/39	0.0114533	0.0758863	0	0	2.94543	13.1645	IFITM3;SNX3;CD74;IFITM1;GSN;P4HB;HLA-DRB1;LY6E
positive regulation of ERK1 and ERK2 cascade (GO:0070374)	23/172	0.0115531	0.0764397	0	0	1.76698	7.88214	FGB;APP;CSF1R;NRP1;FGA;CD74;NDRG4;FGG;HTR2B;CIB1;PRKCA;MIF;HMGB1;PHB2;MT3;GPNMB;DDT;PDGFD;APOE;CD36;FGFR4;HLA-DRB1;CD44
glycoprotein metabolic process (GO:0009100)	10/55	0.0117931	0.0776986	0	0	2.53757	11.2674	GANAB;TNIP1;PRKCSH;FBXO2;MGAT4B;MAN1C1;ST3GAL4;PARK7;HIF1A;B4GALT5
negative regulation of protein modification by small protein conjugation or removal (GO:1903321)	10/55	0.0117931	0.0776986	0	0	2.53757	11.2674	RPL5;RPL11;RPS3;TNFAIP3;CTNNB1;PARK7;SQSTM1;GTPBP4;HSPA1B;HSPA1A
regulation of blood vessel endothelial cell migration (GO:0043535)	10/55	0.0117931	0.0776986	0	0	2.53757	11.2674	CSNK2B;ATP2B4;HSPB1;PRKCA;PRCP;HMGB1;APOE;MAPK14;HIF1A;VEGFA
regulation of cellular metabolic process (GO:0031323)	9/47	0.0118423	0.0779135	0	0	2.70386	11.9945	ARF4;ACLY;ARF1;PINK1;FASN;PDK4;CYP1B1;ACACB;PDK2
negative regulation of neuron death (GO:1901215)	15/98	0.0119264	0.0781378	0	0	2.06584	9.14961	GRN;SET;PARK7;HLA-F;SOD2;MT3;SORL1;NFATC4;SOD1;PINK1;GPNMB;MDK;APOE;ATF4;CPEB4
regulation of peptidyl-serine phosphorylation (GO:0033135)	15/98	0.0119264	0.0781378	0	0	2.06584	9.14961	APP;HSP90AA1;HSP90AB1;ATP2B4;CREBL2;PARK7;MIF;VEGFA;RPTOR;MLXIPL;PINK1;DDIT4;CAMK1;GPD1L;CD44
RNA splicing (GO:0008380)	15/98	0.0119264	0.0781378	0	0	2.06584	9.14961	MBNL1;SF3B2;SNRPN;FUS;PRPF8;LSM4;PTBP1;SFPQ;SNRPD2;PPP2R1A;KHSRP;HNRNPC;HNRNPH3;SF3B1;SNRPB
cellular response to zinc ion (GO:0071294)	5/18	0.0120293	0.078157	0	0	4.38595	19.3877	MT2A;MT1F;MT1X;MT3;MT1E
negative regulation of signal transduction by p53 class mediator (GO:1901797)	5/18	0.0120293	0.078157	0	0	4.38595	19.3877	CD74;TWIST1;MIF;PTTG1IP;CD44
neuron maturation (GO:0042551)	5/18	0.0120293	0.078157	0	0	4.38595	19.3877	C3;APP;C1QA;MTCH1;B4GALT5
positive regulation of phosphoprotein phosphatase activity (GO:0032516)	5/18	0.0120293	0.078157	0	0	4.38595	19.3877	HSP90AB1;ITGA1;CALM3;CALM1;CALM2
prostanoid metabolic process (GO:0006692)	5/18	0.0120293	0.078157	0	0	4.38595	19.3877	AKR1C1;GSTP1;GSTA1;AKR1C3;CES2
regulation of cellular protein catabolic process (GO:1903362)	5/18	0.0120293	0.078157	0	0	4.38595	19.3877	HSP90AA1;RDX;MSN;PTTG1IP;EZR
positive regulation of nucleic acid-templated transcription (GO:1903508)	56/511	0.0121252	0.0786714	0	0	1.41452	6.24151	CDKN1C;RNF10;RORA;AHR;TRIM28;CREB3L2;SOX9;YWHAH;KCNH2;MAP2K2;NME2;EDF1;ILF2;DNM2;ACTA2;ILF3;SFRP1;WAC;ZNF711;ATF5;ATF4;PPARD;HDAC2;WBP2;MAZ;LEF1;FOXK2;CREBL2;FOXK1;HIF1A;GLIS2;TP53INP2;SPP1;APOE;WNT4;SMAD2;CD74;XRCC6;NPM1;NR1H2;CNBP;USP22;NR1D1;HNRNPAB;MT3;HIPK2;SMARCA4;COL1A1;BMP4;MLXIPL;KLF6;BAMBI;ID2;CTNNB1;HLA-DRB1;RNF187
positive regulation of transcription, DNA-templated (GO:0045893)	117/1183	0.0123017	0.0796032	0	0	1.26802	5.57675	APP;CD81;SERPINE1;HNRNPU;RORA;AHR;PARK7;CHCHD2;TRIM28;RUVBL2;CREB3L2;SOX9;HMGN1;KCNH2;DDX17;SUPT16H;MAP2K2;PTOV1;ILF2;SFRP1;ILF3;ZNF711;ATF5;SQSTM1;UBA52;ATF4;DHX9;MAZ;TWIST1;CREBL2;PIK3R1;HIF1A;GLIS2;UBB;PCBP1;UBC;APOE;WNT4;SMAD2;STAT5B;XRCC6;PHF10;IGF2;NR1D1;SUPT5H;MT3;PBX1;SMARCA4;COL1A1;BMP4;CDK9;MLXIPL;NR4A1;DAB2;BAMBI;ID2;HLA-DRB1;RNF187;CDKN1C;ARF4;RNF10;AKAP8L;WASL;HMGB1;YBX1;RPTOR;YWHAH;…
dermatan sulfate biosynthetic process (GO:0030208)	4/12	0.0124046	0.0796032	0	0	5.69975	25.0201	VCAN;UST;BGN;DCN
ethanol oxidation (GO:0006069)	4/12	0.0124046	0.0796032	0	0	5.69975	25.0201	ACSS2;ALDH2;ADH1B;ALDH1A1
modulation by host of viral process (GO:0044788)	4/12	0.0124046	0.0796032	0	0	5.69975	25.0201	IFI27;APOE;PPIB;IGF2R
negative regulation of amyloid fibril formation (GO:1905907)	4/12	0.0124046	0.0796032	0	0	5.69975	25.0201	APOE;CLU;LDLR;PFDN5
negative regulation of complement activation (GO:0045916)	4/12	0.0124046	0.0796032	0	0	5.69975	25.0201	SERPING1;CD59;A2M;CD46
regulation of amyloid precursor protein catabolic process (GO:1902991)	4/12	0.0124046	0.0796032	0	0	5.69975	25.0201	FKBP1A;PRNP;TMED10;APOE
tricarboxylic acid metabolic process (GO:0072350)	4/12	0.0124046	0.0796032	0	0	5.69975	25.0201	ACLY;GLUD1;IDH1;ASS1
negative regulation of cell growth (GO:0030308)	18/126	0.0126079	0.0807974	0	0	1.90613	8.33634	TSPYL2;NDUFA13;PTPRS;ENO1;MT3;RTN4;SMARCA4;DCBLD2;BST2;DNAJB2;GJA1;STK11;SFRP1;PPP2R1A;SH3BP4;SLIT2;HSPA1B;HSPA1A
activation of cysteine-type endopeptidase activity involved in apoptotic process (GO:0006919)	13/81	0.0126899	0.0811012	0	0	2.1844	9.53915	MTCH1;VCP;LAPTM5;HSPE1;F3;ROBO1;HSPD1;DAP;AIFM1;DLC1;CYCS;FAS;ANP32B
negative regulation of protein modification process (GO:0031400)	13/81	0.0126899	0.0811012	0	0	2.1844	9.53915	PRNP;G6PD;IGFBP3;PNKP;ATP2B4;CIB1;PARK7;ARPP19;ENSA;FKBP8;SIRPA;SLIT2;PPIA
positive regulation of lipid metabolic process (GO:0045834)	6/25	0.012817	0.0813595	0	0	3.60216	15.6945	MLXIPL;EEF1A2;APOA1;CREBL2;APOE;PPARD
positive regulation of peptidyl-threonine phosphorylation (GO:0010800)	6/25	0.012817	0.0813595	0	0	3.60216	15.6945	RPTOR;APP;MAPK1;CALM3;CALM1;CALM2
positive regulation of vascular endothelial growth factor production (GO:0010575)	6/25	0.012817	0.0813595	0	0	3.60216	15.6945	C3;CYP1B1;RORA;HIF1A;SULF2;ATF4
regulation of cholesterol transport (GO:0032374)	6/25	0.012817	0.0813595	0	0	3.60216	15.6945	LRP1;ABCB4;NR1H2;APOC1;APOA1;ABCA8
regulation of ryanodine-sensitive calcium-release channel activity (GO:0060314)	6/25	0.012817	0.0813595	0	0	3.60216	15.6945	FKBP1A;GSTO1;CALM3;PRKACA;CALM1;CALM2
regulation of mRNA splicing, via spliceosome (GO:0048024)	14/90	0.0129499	0.0820921	0	0	2.1052	9.15059	DDX17;MBNL1;DDX5;CIRBP;HNRNPU;PRDX6;HNRNPL;PTBP1;HNRNPK;SON;PUF60;NCL;SAP18;HNRNPA1
negative regulation of transmembrane receptor protein serine/threonine kinase signaling pathway (GO:0090101)	16/108	0.0129911	0.0822417	0	0	1.98826	8.636	SMAD2;UBE2D3;SORL1;TGFBR2;FSTL3;HIPK2;FKBP1A;UBB;BAMBI;PEG10;VEPH1;UBC;STRAP;RPS27A;UBA52;HSPA1A
autophagy of mitochondrion (GO:0000422)	8/40	0.0133286	0.0841517	0	0	2.85323	12.3198	FUNDC2;GABARAPL1;PINK1;BNIP3;ATG9A;PHB2;SQSTM1;GABARAP
sulfur compound catabolic process (GO:0044273)	8/40	0.0133286	0.0841517	0	0	2.85323	12.3198	VCAN;TST;HEXA;BGN;IDS;GNS;DCN;ACAT1
negative regulation of cell adhesion (GO:0007162)	12/73	0.0135718	0.0854565	0	0	2.24721	9.66247	CD164;SEMA6A;MDK;DUSP1;ARHGDIA;SERPINE1;ARHGDIB;CYP1B1;PLXNA1;TGFBI;GTPBP4;RHOA
regulation of Rho protein signal transduction (GO:0035023)	12/73	0.0135718	0.0854565	0	0	2.24721	9.66247	NRP1;RALBP1;ITGA3;ARHGDIA;DLC1;ARHGDIB;STMN1;APOA1;MYO9B;RAC1;APOE;ROBO1
mitochondrion organization (GO:0007005)	23/175	0.0140344	0.0863941	0	0	1.73182	7.38837	ALAS1;TOMM40;BNIP3;TIMM13;PARK7;PHB2;TOMM20;HK2;DNM2;HSPD1;OXA1L;CHCHD2;COX7A2L;PINK1;SAMM50;PITRM1;AIFM1;LONP1;TIMM17A;TOMM7;YME1L1;CYCS;RAB38
regulation of protein ubiquitination (GO:0031396)	16/109	0.0141196	0.0863941	0	0	1.96677	8.37883	HSP90AA1;HSP90AB1;LAPTM5;TNFAIP3;PARK7;PTTG1IP;GTPBP4;DNAJB2;FKBP1A;PINK1;UBB;RPS3;BIRC7;SQSTM1;HSPA1B;HSPA1A
positive regulation of transport (GO:0051050)	14/91	0.0142013	0.0863941	0	0	2.07774	8.8396	DYNC1H1;ANXA1;NUMA1;ANXA2;LRP1;APOA1;MERTK;ACTB;DAB2;AKT2;SMPD1;SIRPA;APOE;SGK1
cellular response to type I interferon (GO:0071357)	11/65	0.0143826	0.0863941	0	0	2.32641	9.86801	IFITM3;BST2;IFITM1;IFI27;HLA-B;IFI6;HLA-C;HLA-A;HLA-F;GBP2;HLA-E
type I interferon signaling pathway (GO:0060337)	11/65	0.0143826	0.0863941	0	0	2.32641	9.86801	IFITM3;BST2;IFITM1;IFI27;HLA-B;IFI6;HLA-C;HLA-A;HLA-F;GBP2;HLA-E
catecholamine catabolic process (GO:0042424)	3/7	0.0143837	0.0863941	0	0	8.54619	36.25	MOXD1;MAOB;MAOA
chylomicron remnant clearance (GO:0034382)	3/7	0.0143837	0.0863941	0	0	8.54619	36.25	APOC1;APOE;LDLR
collagen-activated tyrosine kinase receptor signaling pathway (GO:0038063)	3/7	0.0143837	0.0863941	0	0	8.54619	36.25	COL1A1;DDR1;COL4A2
creatine metabolic process (GO:0006600)	3/7	0.0143837	0.0863941	0	0	8.54619	36.25	GATM;SLC6A8;CKB
dendrite arborization (GO:0140059)	3/7	0.0143837	0.0863941	0	0	8.54619	36.25	NRP1;TAOK2;PTN
desmosome organization (GO:0002934)	3/7	0.0143837	0.0863941	0	0	8.54619	36.25	DSP;DSG2;PRKCA
gas homeostasis (GO:0033483)	3/7	0.0143837	0.0863941	0	0	8.54619	36.25	EGLN1;SOD2;HIF1A
glandular epithelial cell development (GO:0002068)	3/7	0.0143837	0.0863941	0	0	8.54619	36.25	BMP4;CDK6;CDH2
glyceraldehyde-3-phosphate metabolic process (GO:0019682)	3/7	0.0143837	0.0863941	0	0	8.54619	36.25	TPI1;ALDH1A1;ALDOB
heart trabecula formation (GO:0060347)	3/7	0.0143837	0.0863941	0	0	8.54619	36.25	FKBP1A;TGFBR3;RBP4
malate metabolic process (GO:0006108)	3/7	0.0143837	0.0863941	0	0	8.54619	36.25	MDH1;MDH2;ME1
mitochondrion-endoplasmic reticulum membrane tethering (GO:1990456)	3/7	0.0143837	0.0863941	0	0	8.54619	36.25	PACS2;ATP2A2;CALM1
negative regulation of DNA repair (GO:0045738)	3/7	0.0143837	0.0863941	0	0	8.54619	36.25	RPS3;TWIST1;TRIP12
negative regulation of lymphocyte differentiation (GO:0045620)	3/7	0.0143837	0.0863941	0	0	8.54619	36.25	SFRP1;ID2;INHA
polyamine biosynthetic process (GO:0006596)	3/7	0.0143837	0.0863941	0	0	8.54619	36.25	SMS;SAT2;SAT1
positive regulation of amyloid-beta clearance (GO:1900223)	3/7	0.0143837	0.0863941	0	0	8.54619	36.25	LRPAP1;LRP1;APOE
positive regulation of microtubule nucleation (GO:0090063)	3/7	0.0143837	0.0863941	0	0	8.54619	36.25	DCTN1;HSPA1B;HSPA1A
positive regulation of mitophagy in response to mitochondrial depolarization (GO:0098779)	3/7	0.0143837	0.0863941	0	0	8.54619	36.25	PINK1;TOMM7;OPTN
positive regulation of mRNA binding (GO:1902416)	3/7	0.0143837	0.0863941	0	0	8.54619	36.25	CDK9;EIF3E;EIF3D
positive regulation of striated muscle contraction (GO:0045989)	3/7	0.0143837	0.0863941	0	0	8.54619	36.25	RGS2;GSTO1;KCNQ1
positive regulation of unsaturated fatty acid biosynthetic process (GO:2001280)	3/7	0.0143837	0.0863941	0	0	8.54619	36.25	CD74;ANXA1;ABCD1
positive regulation of vesicle fusion (GO:0031340)	3/7	0.0143837	0.0863941	0	0	8.54619	36.25	ANXA1;ANXA2;AKT2
posttranslational protein targeting to membrane, translocation (GO:0031204)	3/7	0.0143837	0.0863941	0	0	8.54619	36.25	HSPA5;SEC61B;SEC63
regulation of hemoglobin biosynthetic process (GO:0046984)	3/7	0.0143837	0.0863941	0	0	8.54619	36.25	SLC6A9;PRMT1;EIF2AK1
regulation of lysosomal protein catabolic process (GO:1905165)	3/7	0.0143837	0.0863941	0	0	8.54619	36.25	LAPTM4B;LRP1;LDLR
regulation of male gonad development (GO:2000018)	3/7	0.0143837	0.0863941	0	0	8.54619	36.25	NR5A1;SOX9;WNT4
regulation of oxidative stress-induced neuron intrinsic apoptotic signaling pathway (GO:1903376)	3/7	0.0143837	0.0863941	0	0	8.54619	36.25	PARK7;HIF1A;MCL1
ribosomal small subunit export from nucleus (GO:0000056)	3/7	0.0143837	0.0863941	0	0	8.54619	36.25	RPS15;NPM1;RAN
serine transport (GO:0032329)	3/7	0.0143837	0.0863941	0	0	8.54619	36.25	SFXN3;SFXN1;SLC38A2
smooth muscle cell migration (GO:0014909)	3/7	0.0143837	0.0863941	0	0	8.54619	36.25	DDR1;PLAT;AAMP
type B pancreatic cell development (GO:0003323)	3/7	0.0143837	0.0863941	0	0	8.54619	36.25	BMP4;CDK6;CDH2
actin filament bundle assembly (GO:0051017)	7/33	0.0146762	0.087702	0	0	3.07181	12.9677	CALD1;DPYSL3;FSCN1;PLS3;EZR;HSP90B1;AIF1L
apoptotic cell clearance (GO:0043277)	7/33	0.0146762	0.087702	0	0	3.07181	12.9677	SCARB1;ANXA1;LRP1;MEGF10;HMGB1;RAC1;TGM2
positive regulation of cholesterol transport (GO:0032376)	7/33	0.0146762	0.087702	0	0	3.07181	12.9677	LRP1;ABCB4;ABCA3;NR1H2;APOA1;APOE;ABCA8
regulation of cholesterol efflux (GO:0010874)	7/33	0.0146762	0.087702	0	0	3.07181	12.9677	LRP1;ABCA3;NR1H2;APOA1;APOE;ABCA8;SREBF2
cellular response to amino acid starvation (GO:0034198)	12/74	0.0150435	0.0895796	0	0	2.21084	9.27849	RPTOR;ATP6V0B;ATP6V1G1;DAP;ATP6V1B2;MAPK1;FAS;TCIRG1;ATP6V1E1;ATP6V0C;EIF2S1;ATF4
dicarboxylic acid metabolic process (GO:0043648)	10/57	0.0150477	0.0895796	0	0	2.42932	10.1947	ACLY;MDH1;SHMT2;MDH2;IDH1;GOT2;ME1;DLST;SDHA;ASS1
positive regulation of proteolysis (GO:0045862)	10/57	0.0150477	0.0895796	0	0	2.42932	10.1947	NDUFA13;HDAC2;PINK1;ASPH;TNIP1;PERP;APOE;FGFR4;CTSC;SH3D19
maintenance of protein localization in organelle (GO:0072595)	5/19	0.0152607	0.0902747	0	0	4.07245	17.0329	PINK1;HSPA5;HNRNPU;HK2;SKP1
N-glycan processing (GO:0006491)	5/19	0.0152607	0.0902747	0	0	4.07245	17.0329	GANAB;GNPTAB;PRKCSH;MGAT4B;MAN1C1
positive regulation of focal adhesion assembly (GO:0051894)	5/19	0.0152607	0.0902747	0	0	4.07245	17.0329	NRP1;SFRP1;RAC1;VEGFA;S100A10
positive regulation of mitochondrial fission (GO:0090141)	5/19	0.0152607	0.0902747	0	0	4.07245	17.0329	RALA;RALBP1;PINK1;BNIP3;DCN
prostaglandin biosynthetic process (GO:0001516)	5/19	0.0152607	0.0902747	0	0	4.07245	17.0329	CBR1;CD74;PTGES3;AKR1C3;MIF
response to endoplasmic reticulum stress (GO:0034976)	16/110	0.015323	0.090275	0	0	1.94574	8.1301	VCP;HSPA5;SEC16A;ITPR1;ATP2A2;PIK3R1;EIF2S1;HSP90B1;HERPUD1;TMCO1;AIFM1;OS9;CREB3L2;P4HB;UBXN6;ATF4
positive regulation of plasma membrane bounded cell projection assembly (GO:0120034)	13/83	0.0154087	0.090275	0	0	2.12175	8.8537	ACTR3;NRP1;ACTR2;RALA;WASL;PIK3R1;ARPC2;DPYSL3;PALM;FSCN1;RAC1;PFN1;WASF2
regulation of mitochondrial membrane potential (GO:0051881)	8/41	0.0154187	0.090275	0	0	2.76662	11.5428	VCP;PINK1;UBB;AKT2;ARL6IP5;PARK7;ABCD1;SOD1
positive regulation of reactive oxygen species metabolic process (GO:2000379)	9/49	0.015452	0.090275	0	0	2.56839	10.7102	CBR1;ACE2;GSTP1;AKR1C1;AKR1C3;CD36;MAPK14;TGFBR2;SOD1
receptor internalization (GO:0031623)	9/49	0.015452	0.090275	0	0	2.56839	10.7102	ITGB1;RAB31;LRP1;CD81;CLTC;ADM;CD36;AP2M1;DNM2
regulation of cellular localization (GO:0060341)	9/49	0.015452	0.090275	0	0	2.56839	10.7102	DYNC1H1;HSP90AA1;PINK1;HSP90AB1;GSN;NUMA1;NR1D1;REEP6;CDK16
regulation of stress-activated MAPK cascade (GO:0032872)	9/49	0.015452	0.090275	0	0	2.56839	10.7102	TGFBR3;MAP2K2;GSTP1;TAOK2;ARL6IP5;MAPK1;FAS;PPIA;MAPK8IP1
response to hydrogen peroxide (GO:0042542)	9/49	0.015452	0.090275	0	0	2.56839	10.7102	ANXA1;PPIF;RPS3;TNFAIP3;CYP1B1;SIRPA;PARK7;RHOB;SOD1
positive regulation of protein localization to membrane (GO:1905477)	15/101	0.0155012	0.090275	0	0	1.99345	8.30638	ITGB1;YWHAE;PRNP;LRP1;CD81;ITGA3;ATP2B4;CIB1;PIK3R1;YWHAQ;AKT2;KIF5B;SQSTM1;SPTBN1;YWHAH
positive regulation of cellular component biogenesis (GO:0044089)	14/92	0.0155437	0.090275	0	0	2.05099	8.54054	VCP;SDC4;PRKCA;PARK7;RHOC;CLU;VEGFA;SDCBP;SUMO1;RPS3;SDC1;SYNPO;PFN1;RAB7A
regulation of endothelial cell proliferation (GO:0001936)	14/92	0.0155437	0.090275	0	0	2.05099	8.54054	NRP1;NRP2;SPARC;PDCD6;HTR2B;PRKCA;F3;FUT1;HIF1A;VEGFA;BMP4;NR4A1;APOE;SCG2
clathrin-dependent endocytosis (GO:0072583)	6/26	0.0155494	0.090275	0	0	3.42186	14.2477	CLTC;CANX;CLTB;CLTA;AP2A1;AP2M1
global genome nucleotide-excision repair (GO:0070911)	6/26	0.0155494	0.090275	0	0	3.42186	14.2477	DDB1;UBB;UBC;RPS27A;RAD23B;UBA52
negative regulation of receptor-mediated endocytosis (GO:0048261)	6/26	0.0155494	0.090275	0	0	3.42186	14.2477	APP;LRPAP1;SDCBP;APOC1;RIN3;RAC1
regulation of monocyte chemotaxis (GO:0090025)	6/26	0.0155494	0.090275	0	0	3.42186	14.2477	CREB3;CXCL12;DUSP1;SERPINE1;HMGB1;SLIT2
cellular component disassembly (GO:0022411)	11/66	0.0160371	0.0925339	0	0	2.28399	9.43938	MMP14;GSN;BMP1;BSG;HTRA1;KLK4;CAPN1;TIMP1;A2M;CTSS;CD44
ERBB signaling pathway (GO:0038127)	11/66	0.0160371	0.0925339	0	0	2.28399	9.43938	HSP90AA1;EFEMP1;CDC37;MVP;REPS2;MAPK1;PRKCA;SOX9;PIK3R1;AAMP;BCAR1
extracellular matrix disassembly (GO:0022617)	11/66	0.0160371	0.0925339	0	0	2.28399	9.43938	MMP14;GSN;BMP1;BSG;HTRA1;KLK4;CAPN1;TIMP1;A2M;CTSS;CD44
positive regulation of cell death (GO:0010942)	11/66	0.0160371	0.0925339	0	0	2.28399	9.43938	BMP4;C1QA;PRNP;LRP1;BNIP3;DDIT4;AKR1C3;CD36;CLU;EIF2S1;MT3
positive regulation of T cell proliferation (GO:0042102)	11/66	0.0160371	0.0925339	0	0	2.28399	9.43938	ANXA1;VCAM1;RPS3;IGF2;HLA-DPB1;HMGB1;CD46;JAK3;SLC7A1;HLA-DPA1;CD276
cellular response to growth factor stimulus (GO:0071363)	21/158	0.0163119	0.0940038	0	0	1.7536	7.21756	STAT5B;NRP1;SEMA6A;ANXA1;PDE2A;HSPB1;CIB1;MAPK14;TGFBR2;VEGFA;EEF1A1;BMP4;NR4A1;SFRP1;RAPGEF1;CTNNB1;SOX9;APPL2;CD44;BCAR1;WNT4
protein dephosphorylation (GO:0006470)	19/139	0.0164635	0.0947613	0	0	1.81077	7.43612	PTPRS;DUSP1;PPP2R5C;PTPRH;DUSP16;PTPRF;DUSP6;PPM1G;PPP1CA;PPP1CB;PDP1;PPP1CC;STK11;PPP2R1A;PPP2R2B;CTDSP2;PTPN7;SBF1;PHPT1
cellular component maintenance (GO:0043954)	4/13	0.0167897	0.0951216	0	0	5.06617	20.7054	PRNP;ITGA3;INSR;CLDN1
cellular potassium ion homeostasis (GO:0030007)	4/13	0.0167897	0.0951216	0	0	5.06617	20.7054	ATP4A;ATP1A3;ATP1A1;ATP1B1
dermatan sulfate metabolic process (GO:0030205)	4/13	0.0167897	0.0951216	0	0	5.06617	20.7054	VCAN;UST;BGN;DCN
high-density lipoprotein particle assembly (GO:0034380)	4/13	0.0167897	0.0951216	0	0	5.06617	20.7054	BMP1;APOA1;APOE;PRKACA
negative regulation of alcohol biosynthetic process (GO:1902931)	4/13	0.0167897	0.0951216	0	0	5.06617	20.7054	SCAP;APOE;DKK3;SOD1
negative regulation of intrinsic apoptotic signaling pathway in response to DNA damage by p53 class mediator (GO:1902166)	4/13	0.0167897	0.0951216	0	0	5.06617	20.7054	CD74;MIF;CD44;ZNF385A
negative regulation of macromolecule biosynthetic process (GO:0010558)	4/13	0.0167897	0.0951216	0	0	5.06617	20.7054	HDAC2;GSTP1;CLTC;AP2A1
plasma membrane repair (GO:0001778)	4/13	0.0167897	0.0951216	0	0	5.06617	20.7054	SMPD1;MYOF;ANXA6;MYH9
positive regulation of CD4-positive, alpha-beta T cell activation (GO:2000516)	4/13	0.0167897	0.0951216	0	0	5.06617	20.7054	CD81;HLA-DRA;HLA-DRB1;TGFBR2
positive regulation of protein exit from endoplasmic reticulum (GO:0070863)	4/13	0.0167897	0.0951216	0	0	5.06617	20.7054	SAR1A;CD81;SEC16A;SORL1
regulation of histone modification (GO:0031056)	4/13	0.0167897	0.0951216	0	0	5.06617	20.7054	CDK9;AKAP8L;IGF2;PARK7
relaxation of cardiac muscle (GO:0055119)	4/13	0.0167897	0.0951216	0	0	5.06617	20.7054	RGS2;GSN;ATP1A1;ATP1B1
sodium ion export across plasma membrane (GO:0036376)	4/13	0.0167897	0.0951216	0	0	5.06617	20.7054	ATP4A;ATP1A3;ATP1A1;ATP1B1
regulation of cell death (GO:0010941)	15/102	0.01686	0.0952896	0	0	1.97043	8.04488	LRPAP1;LRP1;BNIP3;HTR2B;AKR1C3;DHCR24;PARK7;CLU;MT3;BMP4;UBB;SNCG;CD36;HSPA1B;HSPA1A
regulation of protein catabolic process (GO:0042176)	15/102	0.01686	0.0952896	0	0	1.97043	8.04488	CTSA;NDUFA13;VCP;CYP51A1;TNFAIP3;HMGCR;OAZ1;SORL1;EEF1A1;SNX3;DDB1;EEF1A2;FLNA;TMEM9;RAB7A
receptor metabolic process (GO:0043112)	10/58	0.0169055	0.0954318	0	0	2.37858	9.70488	ITGB1;RAB31;LRP1;CD81;CLTC;ADM;CD36;AP2M1;PLEKHJ1;DNM2
cellular response to vascular endothelial growth factor stimulus (GO:0035924)	7/34	0.0172263	0.0965455	0	0	2.95788	12.0129	NRP1;NR4A1;ANXA1;SEMA6A;HSPB1;MAPK14;VEGFA
epithelial tube morphogenesis (GO:0060562)	7/34	0.0172263	0.0965455	0	0	2.95788	12.0129	BMP4;CSF1R;COL4A1;CSNK2B;CTNNB1;SLIT2;RHOB
negative regulation of mitochondrion organization (GO:0010823)	7/34	0.0172263	0.0965455	0	0	2.95788	12.0129	VAT1;PINK1;BNIP3;PPIF;GHITM;CLU;HSPA1A
protein insertion into membrane (GO:0051205)	7/34	0.0172263	0.0965455	0	0	2.95788	12.0129	ALDH3A2;APP;PRNP;OXA1L;VAPA;SEC61B;GET4
regulation of amyloid-beta formation (GO:1902003)	7/34	0.0172263	0.0965455	0	0	2.95788	12.0129	PRNP;TMED10;BIN1;APOE;CLU;SORL1;RTN4
regulation of glucose metabolic process (GO:0010906)	7/34	0.0172263	0.0965455	0	0	2.95788	12.0129	BCKDK;AKT2;PDK4;FOXK2;FOXK1;RORA;PDK2
neuron migration (GO:0001764)	9/50	0.0175327	0.0980284	0	0	2.50561	10.1319	NRP1;TUBGCP2;MAP1B;DNER;DDIT4;NRCAM;RAC1;ASTN1;VEGFA
organic hydroxy compound biosynthetic process (GO:1901617)	9/50	0.0175327	0.0980284	0	0	2.50561	10.1319	CYP27A1;SQLE;EBP;INSIG1;AKR1C3;PARK7;HMGCR;DHCR7;TM7SF2
cellular respiration (GO:0045333)	8/42	0.0177359	0.0989288	0	0	2.6851	10.8268	OXA1L;UQCRB;MDH2;UQCRFS1;CYCS;UQCR10;UQCRC2;SDHA
regulation of extrinsic apoptotic signaling pathway via death domain receptors (GO:1902041)	8/42	0.0177359	0.0989288	0	0	2.6851	10.8268	FGB;FGA;SFRP1;SERPINE1;PEA15;FGG;TNFAIP3;FAS
regulation of viral genome replication (GO:0045069)	11/67	0.01783	0.0993356	0	0	2.24308	9.0326	IFITM3;DDB1;BST2;IFITM1;ILF3;LARP1;SLPI;TNIP1;RAD23A;PABPC1;PPIA
regulation of T cell proliferation (GO:0042129)	12/76	0.018346	0.102089	0	0	2.14152	8.56254	ANXA1;VCAM1;SDC4;GPNMB;DLG5;HLA-DPB1;CD46;JAK3;SLC7A1;HLA-DRB1;HLA-DPA1;CD276
nucleosome organization (GO:0034728)	14/94	0.0185179	0.102497	0	0	1.9995	7.97604	BRD2;SMARCD1;SUPT16H;NPM1;SET;NAP1L1;NAP1L4;SMARCA4;ZNHIT1;POLE3;PAF1;SOX9;DMAP1;ANP32B
regulation of cell cycle G2/M phase transition (GO:1902749)	13/85	0.0185501	0.102497	0	0	2.06259	8.22413	YWHAE;DYNC1H1;HSP90AA1;NPM1;DCTN2;DCTN1;TUBB;ACTR1A;PPP2R1A;PRKAR2B;PRKACA;ATF5;MAPRE1
retrograde vesicle-mediated transport, Golgi to endoplasmic reticulum (GO:0006890)	13/85	0.0185501	0.102497	0	0	2.06259	8.22413	NAPA;ARF4;TMED9;TMED10;KDELR1;GBF1;SURF4;TAPBP;RER1;RAB6A;ERGIC1;COPE;SCYL1
cellular lipid catabolic process (GO:0044242)	6/27	0.0186596	0.102497	0	0	3.25874	12.9743	ABHD12;PLA2G15;ENPP2;CYP1B1;MT3;PPARD
cytoplasmic pattern recognition receptor signaling pathway (GO:0002753)	6/27	0.0186596	0.102497	0	0	3.25874	12.9743	UBB;UBC;TNFAIP3;RPS27A;AAMP;UBA52
entrainment of circadian clock by photoperiod (GO:0043153)	6/27	0.0186596	0.102497	0	0	3.25874	12.9743	PPP1CB;PPP1CC;ID2;BHLHE40;SIK1;PPP1CA
negative regulation of cation channel activity (GO:2001258)	6/27	0.0186596	0.102497	0	0	3.25874	12.9743	FKBP1A;SLC6A9;GSTO1;CALM3;CALM1;CALM2
positive regulation of erythrocyte differentiation (GO:0045648)	6/27	0.0186596	0.102497	0	0	3.25874	12.9743	STAT5B;PRMT1;MAPK14;HIF1A;HSPA1B;HSPA1A
positive regulation of nitric oxide biosynthetic process (GO:0045429)	6/27	0.0186596	0.102497	0	0	3.25874	12.9743	HSP90AA1;HSP90AB1;INSR;CD36;CLU;ASS1
regulation of blood coagulation (GO:0030193)	6/27	0.0186596	0.102497	0	0	3.25874	12.9743	VTN;SERPINE2;SERPINE1;ST3GAL4;APOE;TFPI
regulation of vascular endothelial growth factor production (GO:0010574)	6/27	0.0186596	0.102497	0	0	3.25874	12.9743	C3;CYP1B1;RORA;HIF1A;SULF2;ATF4
negative regulation of autophagy (GO:0010507)	10/59	0.0189275	0.103288	0	0	2.32991	9.24308	CTSA;DAP;PINK1;SNRNP70;HTR2B;FOXK2;FOXK1;NUPR1;MT3;MCL1
negative regulation of gene expression (GO:0010629)	37/322	0.0189806	0.103288	0	0	1.48809	5.89929	APP;RNH1;EIF4A3;PARK7;YBX1;HIF1A;ROBO1;PTBP1;LARP1;GPNMB;ENC1;RPS3;ANXA7;APOE;PAIP2;RPS13;WNT4;MAP2K2;PCIF1;ATP2B4;RPL13A;MIF;ATP2B1;VEGFA;BMP4;SFRP1;TWSG1;ILF3;PINK1;ID2;NCL;TMBIM6;CD46;LSM14A;GAPDH;HSPA1B;HSPA1A
branched-chain amino acid catabolic process (GO:0009083)	5/20	0.0190238	0.103288	0	0	3.80074	15.0588	BCKDHA;BCKDK;ECHS1;DLD;ACAT1
branched-chain amino acid metabolic process (GO:0009081)	5/20	0.0190238	0.103288	0	0	3.80074	15.0588	BCKDHA;BCKDK;ECHS1;DLD;ACAT1
endoplasmic reticulum calcium ion homeostasis (GO:0032469)	5/20	0.0190238	0.103288	0	0	3.80074	15.0588	PACS2;ATP2A2;HERPUD1;TMCO1;TGM2
fatty acid transport (GO:0015908)	5/20	0.0190238	0.103288	0	0	3.80074	15.0588	FABP3;GOT2;APOE;CD36;PPARD
maintenance of protein location in nucleus (GO:0051457)	5/20	0.0190238	0.103288	0	0	3.80074	15.0588	HNRNPU;PARK7;RANGAP1;SYNE1;SKP1
positive regulation of hormone secretion (GO:0046887)	5/20	0.0190238	0.103288	0	0	3.80074	15.0588	FGB;FGA;FGG;SPP1;CYP19A1
protein-DNA complex disassembly (GO:0032986)	5/20	0.0190238	0.103288	0	0	3.80074	15.0588	SMARCD1;SUPT16H;SET;RPL23;SMARCA4
regulation of programmed necrotic cell death (GO:0062098)	5/20	0.0190238	0.103288	0	0	3.80074	15.0588	SDCBP;ASAH1;HSP90AA1;CDC37;NUPR1
cellular metal ion homeostasis (GO:0006875)	15/104	0.0198495	0.107646	0	0	1.92594	7.54886	DMPK;ATP13A1;HTR2B;ATP2B4;SLC41A1;ATP2A2;ATP1A3;ATP1A1;ATP2B1;ATP1B1;MT3;TMCO1;ATP4A;CXCL12;TPT1
cellular response to amyloid-beta (GO:1904646)	7/35	0.0200733	0.108234	0	0	2.85208	11.147	APP;PRNP;GJA1;VCAM1;LRP1;ATP1A3;CD36
cellular response to virus (GO:0098586)	7/35	0.0200733	0.108234	0	0	2.85208	11.147	EIF5A;ARF1;HSP90AA1;GBF1;IFI6;MAPK14;HIF1A
positive regulation of cell cycle G1/S phase transition (GO:1902808)	7/35	0.0200733	0.108234	0	0	2.85208	11.147	RPTOR;CCND3;ANXA1;CCND1;RDX;PAF1;PHB2
regulation of mitotic spindle organization (GO:0060236)	7/35	0.0200733	0.108234	0	0	2.85208	11.147	DYNC1H1;NUMA1;DCTN1;CLTC;HNRNPU;HSPA1B;HSPA1A
semaphorin-plexin signaling pathway (GO:0071526)	7/35	0.0200733	0.108234	0	0	2.85208	11.147	SEMA6B;NRP1;NRP2;SEMA6A;ARHGDIA;FLNA;RAC1
mRNA metabolic process (GO:0016071)	14/95	0.0201577	0.108543	0	0	1.97471	7.70959	DDX5;SF3B2;RNH1;AKAP8L;PRPF8;PTBP1;SFPQ;SON;PCBP2;HNRNPA2B1;PRKACA;HSPA1B;SNRPB;HSPA1A
regulation of neuron death (GO:1901214)	13/86	0.0202907	0.108543	0	0	2.03423	7.92858	C1QA;PRNP;DHCR24;PARK7;HLA-F;CLU;EIF2S1;SORL1;GPNMB;UBB;AKT1S1;DDIT4;SNCG
development of primary male sexual characteristics (GO:0046546)	8/43	0.0202926	0.108543	0	0	2.60824	10.1656	NR5A1;KITLG;CSDE1;NCOA4;AKR1C3;NR0B1;SOX9;WNT4
glutathione metabolic process (GO:0006749)	8/43	0.0202926	0.108543	0	0	2.60824	10.1656	G6PD;GSTA4;GSTP1;GSTA2;GSTA1;GSTT2;PARK7;SOD1
male gonad development (GO:0008584)	8/43	0.0202926	0.108543	0	0	2.60824	10.1656	NR5A1;KITLG;CSDE1;NCOA4;AKR1C3;NR0B1;SOX9;WNT4
negative regulation of proteolysis (GO:0045861)	8/43	0.0202926	0.108543	0	0	2.60824	10.1656	CST3;CSTB;PRNP;SERPINE2;CAMK2N1;TIMP3;PLAT;TIMP1
positive regulation of leukocyte mediated cytotoxicity (GO:0001912)	8/43	0.0202926	0.108543	0	0	2.60824	10.1656	CADM1;HLA-B;HLA-DRA;HLA-A;HLA-F;PVR;HLA-DRB1;HLA-E
activation of protein kinase activity (GO:0032147)	16/114	0.0209467	0.110048	0	0	1.86592	7.21322	NRK;INSR;PARK7;PHB2;PRLR;MT3;TGFBR2;VEGFA;STK11;PINK1;PRKAR1A;PRKAR2B;TAOK2;PRKACA;PPIA;PAK4
negative regulation of cell motility (GO:2000146)	16/114	0.0209467	0.110048	0	0	1.86592	7.21322	CD74;IFITM1;CLIC4;ZMYND8;SERPINE1;MIF;GTPBP4;ROBO1;RHOB;BST2;SFRP1;DLG5;DLC1;DPYSL3;CYP1B1;SLIT2
regulation of cell motility (GO:2000145)	18/133	0.0210509	0.110048	0	0	1.78942	6.90862	CSF1R;SERPINE2;TWIST1;RHOA;RHOB;SLK;CDK6;AKT2;SPOCK2;LMNA;ENPP2;PLXNA1;FLNA;RAC1;PKN1;PHPT1;SGK1;DUOX2
homophilic cell adhesion via plasma membrane adhesion molecules (GO:0007156)	10/60	0.0211212	0.110048	0	0	2.28319	8.80734	ITGB1;CDH2;CADM1;PALLD;BSG;DSG2;EMB;PVR;OBSL1;ROBO1
alpha-beta T cell activation (GO:0046631)	3/8	0.0216458	0.110048	0	0	6.83658	26.2042	ANXA1;HLA-A;HLA-E
axon extension involved in axon guidance (GO:0048846)	3/8	0.0216458	0.110048	0	0	6.83658	26.2042	NRP1;NRP2;SLIT2
cellular response to epinephrine stimulus (GO:0071872)	3/8	0.0216458	0.110048	0	0	6.83658	26.2042	KCNQ1;ATP2B4;PRKACA
cellular response to hepatocyte growth factor stimulus (GO:0035729)	3/8	0.0216458	0.110048	0	0	6.83658	26.2042	NRP1;APPL2;BCAR1
cellular response to potassium ion (GO:0035865)	3/8	0.0216458	0.110048	0	0	6.83658	26.2042	CYP11B2;CYP11B1;CACNA1H
commissural neuron axon guidance (GO:0071679)	3/8	0.0216458	0.110048	0	0	6.83658	26.2042	NRP1;NCAM1;VEGFA
coronary vasculature morphogenesis (GO:0060977)	3/8	0.0216458	0.110048	0	0	6.83658	26.2042	TGFBR3;NRP1;VEGFA
dendritic spine maintenance (GO:0097062)	3/8	0.0216458	0.110048	0	0	6.83658	26.2042	PRNP;ITGA3;INSR
elastic fiber assembly (GO:0048251)	3/8	0.0216458	0.110048	0	0	6.83658	26.2042	MFAP4;TNXB;LTBP3
isoprenoid metabolic process (GO:0006720)	3/8	0.0216458	0.110048	0	0	6.83658	26.2042	MVK;MVD;HMGCR
negative regulation by symbiont of host programmed cell death (GO:0052041)	3/8	0.0216458	0.110048	0	0	6.83658	26.2042	SFPQ;MAPK1;RAB7A
negative regulation of amyloid-beta clearance (GO:1900222)	3/8	0.0216458	0.110048	0	0	6.83658	26.2042	LRPAP1;CYP51A1;HMGCR
negative regulation of cAMP-dependent protein kinase activity (GO:2000480)	3/8	0.0216458	0.110048	0	0	6.83658	26.2042	PRKAR1A;PRKAR2B;PKIG
negative regulation of fatty acid oxidation (GO:0046322)	3/8	0.0216458	0.110048	0	0	6.83658	26.2042	ACADVL;SOX9;APPL2
negative regulation of long-term synaptic potentiation (GO:1900272)	3/8	0.0216458	0.110048	0	0	6.83658	26.2042	APP;APOE;PTN
negative regulation of microglial cell activation (GO:1903979)	3/8	0.0216458	0.110048	0	0	6.83658	26.2042	GRN;NR1D1;LDLR
negative regulation of muscle cell differentiation (GO:0051148)	3/8	0.0216458	0.110048	0	0	6.83658	26.2042	PTBP1;ID2;IGF2
neuron projection extension involved in neuron projection guidance (GO:1902284)	3/8	0.0216458	0.110048	0	0	6.83658	26.2042	NRP1;NRP2;SLIT2
positive regulation of astrocyte differentiation (GO:0048711)	3/8	0.0216458	0.110048	0	0	6.83658	26.2042	SERPINE2;BIN1;ID2
positive regulation of membrane invagination (GO:1905155)	3/8	0.0216458	0.110048	0	0	6.83658	26.2042	C3;RAB31;APPL2
positive regulation of oligodendrocyte differentiation (GO:0048714)	3/8	0.0216458	0.110048	0	0	6.83658	26.2042	MDK;CXCR4;PTN
positive regulation of peptide secretion (GO:0002793)	3/8	0.0216458	0.110048	0	0	6.83658	26.2042	FGB;FGA;FGG
positive regulation of steroid biosynthetic process (GO:0010893)	3/8	0.0216458	0.110048	0	0	6.83658	26.2042	STAR;ADM;NR1D1
regulation of acetyl-CoA biosynthetic process from pyruvate (GO:0010510)	3/8	0.0216458	0.110048	0	0	6.83658	26.2042	PDP1;PDK4;PDK2
regulation of acyl-CoA biosynthetic process (GO:0050812)	3/8	0.0216458	0.110048	0	0	6.83658	26.2042	PDP1;PDK4;PDK2
regulation of CD4-positive, alpha-beta T cell activation (GO:2000514)	3/8	0.0216458	0.110048	0	0	6.83658	26.2042	TWSG1;HLA-DRA;HLA-DRB1
regulation of CD8-positive, alpha-beta T cell proliferation (GO:2000564)	3/8	0.0216458	0.110048	0	0	6.83658	26.2042	HLA-A;HLA-E;MAPK8IP1
regulation of chemokine-mediated signaling pathway (GO:0070099)	3/8	0.0216458	0.110048	0	0	6.83658	26.2042	SLIT2;HIF1A;ROBO1
regulation of endodeoxyribonuclease activity (GO:0032071)	3/8	0.0216458	0.110048	0	0	6.83658	26.2042	NPM1;RPS3;HMGB1
regulation of nitrogen compound metabolic process (GO:0051171)	3/8	0.0216458	0.110048	0	0	6.83658	26.2042	ABCA3;APOE;LDLR
regulation of transcription from RNA polymerase II promoter in response to oxidative stress (GO:0043619)	3/8	0.0216458	0.110048	0	0	6.83658	26.2042	HIF1A;MT3;ATF4
response to epinephrine (GO:0071871)	3/8	0.0216458	0.110048	0	0	6.83658	26.2042	KCNQ1;ATP2B4;PRKACA
response to hepatocyte growth factor (GO:0035728)	3/8	0.0216458	0.110048	0	0	6.83658	26.2042	NRP1;APPL2;BCAR1
response to potassium ion (GO:0035864)	3/8	0.0216458	0.110048	0	0	6.83658	26.2042	CYP11B2;CYP11B1;CACNA1H
SREBP signaling pathway (GO:0032933)	3/8	0.0216458	0.110048	0	0	6.83658	26.2042	INSIG1;SCAP;SREBF2
cGMP-mediated signaling (GO:0019934)	4/14	0.0220307	0.110048	0	0	4.55931	17.3952	PDE2A;HTR2B;APOE;CD36
dicarboxylic acid catabolic process (GO:0043649)	4/14	0.0220307	0.110048	0	0	4.55931	17.3952	GLUD1;GOT2;QPRT;GLUL
growth hormone receptor signaling pathway via JAK-STAT (GO:0060397)	4/14	0.0220307	0.110048	0	0	4.55931	17.3952	STAT5B;STAT6;PRLR;JAK3
negative regulation of pri-miRNA transcription by RNA polymerase II (GO:1902894)	4/14	0.0220307	0.110048	0	0	4.55931	17.3952	BMP4;SOX9;NFATC4;PPARD
positive regulation of lymphocyte migration (GO:2000403)	4/14	0.0220307	0.110048	0	0	4.55931	17.3952	APP;CXCL12;DOCK8;RHOA
positive regulation of macrophage chemotaxis (GO:0010759)	4/14	0.0220307	0.110048	0	0	4.55931	17.3952	CSF1R;MDK;RARRES2;MAPK1
protein localization to vacuole (GO:0072665)	4/14	0.0220307	0.110048	0	0	4.55931	17.3952	RNF128;CD81;SH3BP4;RTN4
regulation of cAMP-dependent protein kinase activity (GO:2000479)	4/14	0.0220307	0.110048	0	0	4.55931	17.3952	PRKAR1A;PRKAR2B;ATP2B4;PKIG
regulation of trophoblast cell migration (GO:1901163)	4/14	0.0220307	0.110048	0	0	4.55931	17.3952	GJA1;ARHGDIB;TIMP1;VEGFA
relaxation of muscle (GO:0090075)	4/14	0.0220307	0.110048	0	0	4.55931	17.3952	RGS2;GSN;ATP1A1;ATP1B1
response to chemokine (GO:1990868)	4/14	0.0220307	0.110048	0	0	4.55931	17.3952	CXCL12;DUSP1;DOCK8;RHOA
response to X-ray (GO:0010165)	4/14	0.0220307	0.110048	0	0	4.55931	17.3952	XRCC6;ANXA1;XRCC5;NUCKS1
retinal metabolic process (GO:0042574)	4/14	0.0220307	0.110048	0	0	4.55931	17.3952	RDH11;AKR1C1;AKR1C3;CYP1B1
secondary palate development (GO:0062009)	4/14	0.0220307	0.110048	0	0	4.55931	17.3952	SMAD2;TGFBR3;LEF1;TGFBR2
steroid catabolic process (GO:0006706)	4/14	0.0220307	0.110048	0	0	4.55931	17.3952	SPP1;HSD17B11;CYP19A1;YWHAH
dephosphorylation (GO:0016311)	20/153	0.0220711	0.110048	0	0	1.71962	6.55775	PTPRS;DUSP1;PNKP;PPP2R5C;PTPRH;DUSP16;PTPRF;DUSP6;PPM1G;PPP1CA;PPP1CB;PDP1;PPP1CC;STK11;PPP2R1A;CTDSP2;ALPL;PTPN7;SBF1;PHPT1
ERAD pathway (GO:0036503)	13/87	0.0221509	0.110048	0	0	2.00663	7.645	VCP;HSPA5;RHBDD2;FBXO2;AMFR;AUP1;HERPUD1;HSP90B1;DNAJB2;OS9;SEC61B;UBXN6;GET4
cellular zinc ion homeostasis (GO:0006882)	6/28	0.0221691	0.110048	0	0	3.11045	11.8479	MT2A;MT1F;MT1X;SLC39A7;MT3;MT1E
negative regulation of calcium ion transmembrane transporter activity (GO:1901020)	6/28	0.0221691	0.110048	0	0	3.11045	11.8479	YWHAE;FKBP1A;GSTO1;CALM3;CALM1;CALM2
negative regulation of oxidative stress-induced cell death (GO:1903202)	6/28	0.0221691	0.110048	0	0	3.11045	11.8479	PINK1;HSPB1;PARK7;SOD2;PPIA;ATF4
nucleotide-binding oligomerization domain containing signaling pathway (GO:0070423)	6/28	0.0221691	0.110048	0	0	3.11045	11.8479	UBB;UBC;TNFAIP3;RPS27A;AAMP;UBA52
photoperiodism (GO:0009648)	6/28	0.0221691	0.110048	0	0	3.11045	11.8479	PPP1CB;PPP1CC;ID2;BHLHE40;SIK1;PPP1CA
positive regulation of fibroblast proliferation (GO:0048146)	6/28	0.0221691	0.110048	0	0	3.11045	11.8479	CD74;CDK6;DHX9;FN1;S100A6;MIF
positive regulation of monooxygenase activity (GO:0032770)	6/28	0.0221691	0.110048	0	0	3.11045	11.8479	SCARB1;POR;HTR2B;PARK7;APOE;HIF1A
positive regulation of nitric oxide metabolic process (GO:1904407)	6/28	0.0221691	0.110048	0	0	3.11045	11.8479	HSP90AA1;HSP90AB1;INSR;CD36;CLU;ASS1
protein localization to Golgi apparatus (GO:0034067)	6/28	0.0221691	0.110048	0	0	3.11045	11.8479	TMED10;GBF1;RAB6A;SORL1;OBSL1;OPTN
regulation of DNA damage response, signal transduction by p53 class mediator (GO:0043516)	6/28	0.0221691	0.110048	0	0	3.11045	11.8479	CD74;DDX5;TWIST1;PTTG1IP;MIF;CD44
regulation of multicellular organismal development (GO:2000026)	6/28	0.0221691	0.110048	0	0	3.11045	11.8479	RAB14;INSR;EHMT1;TRIP12;PTN;DUSP6
response to ketone (GO:1901654)	6/28	0.0221691	0.110048	0	0	3.11045	11.8479	TGFBR3;HSD3B2;WBP2;ABCB4;ABHD2;SLIT2
positive regulation of protein localization to plasma membrane (GO:1903078)	9/52	0.0222938	0.110317	0	0	2.38881	9.0857	ITGB1;LRP1;ITGA3;KIF5B;ATP2B4;CIB1;PIK3R1;SQSTM1;SPTBN1
protein homotetramerization (GO:0051289)	9/52	0.0222938	0.110317	0	0	2.38881	9.0857	SHMT2;AQP2;ALDOA;MCOLN1;SOD2;B2M;ACACB;APPL2;GLS
response to peptide hormone (GO:0043434)	9/52	0.0222938	0.110317	0	0	2.38881	9.0857	TGFBR3;STAT5B;ANXA1;CYP11A1;SORT1;CYP11B2;CYP11B1;STAT6;REG3G
cellular response to lectin (GO:1990858)	16/115	0.0225706	0.111451	0	0	1.84697	7.00206	PSMA7;PSMD8;PSMA6;PSMB7;PSMB4;PSMA4;PSMB5;PSMD4;PSMC4;PSMD2;PSME4;PSMB1;PSME1;PSME2;PRKACA;SKP1
stimulatory C-type lectin receptor signaling pathway (GO:0002223)	16/115	0.0225706	0.111451	0	0	1.84697	7.00206	PSMA7;PSMD8;PSMA6;PSMB7;PSMB4;PSMA4;PSMB5;PSMD4;PSMC4;PSMD2;PSME4;PSMB1;PSME1;PSME2;PRKACA;SKP1
regulation of endothelial cell apoptotic process (GO:2000351)	8/44	0.0231003	0.113617	0	0	2.53566	9.55412	FGB;FGA;SERPINE1;FGG;AKR1C3;TNFAIP3;SCG2;PAK4
chromosome organization (GO:0051276)	15/106	0.0232247	0.113617	0	0	1.8834	7.08638	HDAC2;EHMT1;NUCKS1;RAD23B;SMARCA4;MSH6;DDB1;UBB;UBC;POLE3;HMGN2;RPS27A;HMGN3;UBA52;HMGN1
mitochondrion disassembly (GO:0061726)	7/36	0.0232325	0.113617	0	0	2.75358	10.3595	FUNDC2;GABARAPL1;PINK1;BNIP3;ATG9A;SQSTM1;GABARAP
regulation of cell cycle G1/S phase transition (GO:1902806)	7/36	0.0232325	0.113617	0	0	2.75358	10.3595	ID2;ATP2B4;PSME1;PAF1;PSME2;PHB2;APPL2
regulation of ossification (GO:0030278)	7/36	0.0232325	0.113617	0	0	2.75358	10.3595	BMP4;SFRP1;CHSY1;MDK;TWIST1;PTN;SOX9
aerobic respiration (GO:0009060)	5/21	0.0233483	0.113617	0	0	3.563	13.387	OXA1L;UQCRB;MDH2;UQCR10;UQCRC2
androgen metabolic process (GO:0008209)	5/21	0.0233483	0.113617	0	0	3.563	13.387	HSD3B2;SPP1;HSD17B11;CYP19A1;CYP17A1
negative regulation of reproductive process (GO:2000242)	5/21	0.0233483	0.113617	0	0	3.563	13.387	GJA1;DUSP1;ARHGDIB;SEMG1;TIMP1
positive regulation of lipid storage (GO:0010884)	5/21	0.0233483	0.113617	0	0	3.563	13.387	C3;SCARB1;PLIN3;PLIN2;SREBF2
positive regulation of phosphatase activity (GO:0010922)	5/21	0.0233483	0.113617	0	0	3.563	13.387	HSP90AB1;ITGA1;CALM3;CALM1;CALM2
positive regulation of transcription from RNA polymerase II promoter involved in cellular response to chemical stimulus (GO:1901522)	5/21	0.0233483	0.113617	0	0	3.563	13.387	CREB3;HIF1A;MT3;VEGFA;ATF4
regulation of cholesterol metabolic process (GO:0090181)	5/21	0.0233483	0.113617	0	0	3.563	13.387	ACADVL;APOE;SREBF2;KPNB1;RAN
regulation of ubiquitin protein ligase activity (GO:1904666)	5/21	0.0233483	0.113617	0	0	3.563	13.387	RPL5;RPS7;RPL23;RPL11;SKP1
sterol transport (GO:0015918)	5/21	0.0233483	0.113617	0	0	3.563	13.387	STARD3;APOA1;ABCA8;CD36;LDLR
protein targeting (GO:0006605)	17/125	0.0234386	0.113938	0	0	1.79911	6.75273	ICMT;TOMM40;RPL11;TIMM13;TOMM20;SORL1;GABARAP;SDCBP;PITRM1;NACA;CDC37;GIPC1;LAMP2;TAOK2;TIMM17A;TOMM7;SEC63
protein maturation (GO:0051604)	14/97	0.0237623	0.115392	0	0	1.92691	7.20599	CPM;GALNT2;ECEL1;ECE1;F3;SORL1;CTSS;CIAO1;HSPD1;BACE1;MMP14;PITRM1;TSPAN17;METAP2
regulation of I-kappaB kinase/NF-kappaB signaling (GO:0043122)	27/224	0.0237992	0.115452	0	0	1.56868	5.86389	SLC44A2;GSTP1;HTR2B;HSPB1;TNFAIP3;RORA;GJA1;S100A13;FLNA;WLS;CD74;TLE1;NR1D1;RHOC;RHOA;TNFRSF1A;BST2;FKBP1A;PINK1;TNIP1;VAPA;EEF1D;S100A4;SQSTM1;GAPDH;OPTN;HLA-DRB1
heart morphogenesis (GO:0003007)	9/53	0.0249925	0.120991	0	0	2.33439	8.61198	TGFBR3;FKBP1A;INSR;DLC1;HTR2B;SOX9;EPHB4;TBX3;VEGFA
positive regulation of macroautophagy (GO:0016239)	9/53	0.0249925	0.120991	0	0	2.33439	8.61198	PINK1;LARP1;HSPB8;BNIP3;WAC;VDAC1;SUPT5H;DCN;OPTN
antigen receptor-mediated signaling pathway (GO:0050851)	23/185	0.025478	0.123214	0	0	1.62403	5.96008	HLA-A;PIK3R1;PSMA7;PSMD8;PSMA6;PSMB7;PSMB4;PSMA4;PSMB5;PSMD4;PSMC4;PSMD2;PSME4;PSMB1;PSME1;HLA-DPB1;PSME2;HLA-DRA;HLA-DRB1;BCAR1;SKP1;CD276;HLA-DPA1
establishment of mitotic spindle localization (GO:0040001)	6/29	0.026097	0.125432	0	0	2.97505	10.8468	ITGB1;NSFL1C;GJA1;NUMA1;DCTN1;KPNB1
negative regulation of mRNA catabolic process (GO:1902373)	6/29	0.026097	0.125432	0	0	2.97505	10.8468	LARP1;FUS;CIRBP;HNRNPU;YBX1;PABPC1
nucleotide-excision repair, preincision complex assembly (GO:0006294)	6/29	0.026097	0.125432	0	0	2.97505	10.8468	DDB1;UBB;UBC;RPS27A;RAD23B;UBA52
regulation of calcium ion transmembrane transporter activity (GO:1901019)	6/29	0.026097	0.125432	0	0	2.97505	10.8468	YWHAE;FKBP1A;AHNAK;PRKACA;CALM1;CALM2
regulation of T cell mediated cytotoxicity (GO:0001914)	6/29	0.026097	0.125432	0	0	2.97505	10.8468	HLA-B;HLA-DRA;HLA-A;HLA-F;HLA-DRB1;HLA-E
response to zinc ion (GO:0010043)	6/29	0.026097	0.125432	0	0	2.97505	10.8468	MT2A;MT1F;MT1X;MT3;PAM;MT1E
positive regulation of RNA metabolic process (GO:0051254)	8/45	0.0261702	0.125655	0	0	2.46699	8.98757	BMP4;TRMT112;DDX5;MAP2K2;POLR2A;PIK3R1;SLC38A2;HSPA1A
regulation of cysteine-type endopeptidase activity involved in apoptotic process (GO:0043281)	13/89	0.0262473	0.125896	0	0	1.95361	7.1115	YWHAE;NDUFA13;PDCD6;SIAH2;IFI6;DHCR24;HMGB1;MT3;VEGFA;ARL6IP5;CYCS;CTSD;CD44
protein tetramerization (GO:0051262)	11/71	0.0265125	0.126893	0	0	2.09308	7.59818	OXA1L;SHMT2;AQP2;ALDOA;MCOLN1;SOD2;B2M;ACACB;APPL2;HLA-DRB1;GLS
regulation of G1/S transition of mitotic cell cycle (GO:2000045)	11/71	0.0265125	0.126893	0	0	2.09308	7.59818	RPTOR;CCND3;ANXA1;CDK6;CCND1;GPNMB;ID2;RDX;PSME1;PSME2;APPL2
regulation of organelle organization (GO:0033043)	12/80	0.0265363	0.126893	0	0	2.01511	7.31332	CLIC4;TMED9;PINK1;SAR1A;PDE2A;RDX;SURF4;STMN3;MAPK1;MSN;EZR;SQSTM1
positive regulation of exocytosis (GO:0045921)	7/37	0.0267179	0.127372	0	0	2.66165	9.64163	FGB;SDCBP;FGA;SDC4;FGG;SDC1;RAB7A
regulation of glucose import (GO:0046324)	7/37	0.0267179	0.127372	0	0	2.66165	9.64163	AKT2;INSR;PEA15;CREBL2;PIK3R1;ARPP19;APPL2
regulation of transport (GO:0051049)	7/37	0.0267179	0.127372	0	0	2.66165	9.64163	NRP1;PINK1;ARL6IP5;REEP6;ACTB;RAB11A;ACTG1
regulation of alternative mRNA splicing, via spliceosome (GO:0000381)	9/54	0.027915	0.131254	0	0	2.28239	8.16774	DDX17;HNRNPL;PTBP1;MBNL1;DDX5;PUF60;HNRNPU;SAP18;HNRNPA1
regulation of cyclin-dependent protein kinase activity (GO:1904029)	9/54	0.027915	0.131254	0	0	2.28239	8.16774	CDKN1C;CCND3;HSP90AB1;CCND1;CAMK2N1;CDC37;CCNG2;ACTB;GTPBP4
regulation of focal adhesion assembly (GO:0051893)	9/54	0.027915	0.131254	0	0	2.28239	8.16774	NRP1;SFRP1;SLK;DLC1;RAC1;RHOA;ACTG1;S100A10;VEGFA
Arp2/3 complex-mediated actin nucleation (GO:0034314)	4/15	0.028163	0.131254	0	0	4.1446	14.7952	ACTR3;ACTR2;ARPC2;ARPC5
cellular response to estrogen stimulus (GO:0071391)	4/15	0.028163	0.131254	0	0	4.1446	14.7952	SFRP1;WBP2;NCOA4;TRIM24
cellular sodium ion homeostasis (GO:0006883)	4/15	0.028163	0.131254	0	0	4.1446	14.7952	ATP4A;ATP1A3;ATP1A1;ATP1B1
contractile actin filament bundle assembly (GO:0030038)	4/15	0.028163	0.131254	0	0	4.1446	14.7952	ITGB1;FAM171A1;ITGB5;RHOA
electron transport chain (GO:0022900)	4/15	0.028163	0.131254	0	0	4.1446	14.7952	POR;UQCRFS1;SDHA;DHRS2
establishment of apical/basal cell polarity (GO:0035089)	4/15	0.028163	0.131254	0	0	4.1446	14.7952	FSCN1;MSN;EZR;RHOA
macrophage differentiation (GO:0030225)	4/15	0.028163	0.131254	0	0	4.1446	14.7952	BMP4;CSF1R;HLA-DRB1;VEGFA
mammary gland epithelium development (GO:0061180)	4/15	0.028163	0.131254	0	0	4.1446	14.7952	CSF1R;AKT2;ID2;WNT4
modulation by host of viral genome replication (GO:0044827)	4/15	0.028163	0.131254	0	0	4.1446	14.7952	IFI27;VAPA;NUCKS1;PPIB
myoblast differentiation (GO:0045445)	4/15	0.028163	0.131254	0	0	4.1446	14.7952	DDX17;DDX5;MBNL1;SDC1
nitric oxide biosynthetic process (GO:0006809)	4/15	0.028163	0.131254	0	0	4.1446	14.7952	CYB5B;NQO1;CYB5R3;CYP1B1
positive regulation of exosomal secretion (GO:1903543)	4/15	0.028163	0.131254	0	0	4.1446	14.7952	SDCBP;SDC4;SDC1;RAB7A
positive regulation of heterotypic cell-cell adhesion (GO:0034116)	4/15	0.028163	0.131254	0	0	4.1446	14.7952	FGB;FGA;FGG;CD44
protein localization to cell-cell junction (GO:0150105)	4/15	0.028163	0.131254	0	0	4.1446	14.7952	DSP;LSR;ACTB;ACTG1
regulation of cytoplasmic translation (GO:2000765)	4/15	0.028163	0.131254	0	0	4.1446	14.7952	DHX9;CNBP;ZNF385A;CPEB4
regulation of macrophage differentiation (GO:0045649)	4/15	0.028163	0.131254	0	0	4.1446	14.7952	ID2;PRKCA;INHA;C1QC
stress fiber assembly (GO:0043149)	4/15	0.028163	0.131254	0	0	4.1446	14.7952	ITGB1;FAM171A1;ITGB5;RHOA
amino acid import (GO:0043090)	5/22	0.0282597	0.131254	0	0	3.35323	11.9587	SLC47A1;SFXN3;SH3BP4;SFXN1;SLC7A1
error-free translesion synthesis (GO:0070987)	5/22	0.0282597	0.131254	0	0	3.35323	11.9587	VCP;UBB;UBC;RPS27A;UBA52
female gonad development (GO:0008585)	5/22	0.0282597	0.131254	0	0	3.35323	11.9587	NR5A1;INHA;CYP19A1;SOD1;VEGFA
negative regulation of B cell activation (GO:0050869)	5/22	0.0282597	0.131254	0	0	3.35323	11.9587	SFRP1;ID2;LAPTM5;TNFAIP3;INHA
positive regulation of calcium ion transmembrane transporter activity (GO:1901021)	5/22	0.0282597	0.131254	0	0	3.35323	11.9587	GSTO1;CALM3;ATP1B1;CALM1;CALM2
regulation of endoplasmic reticulum stress-induced intrinsic apoptotic signaling pathway (GO:1902235)	5/22	0.0282597	0.131254	0	0	3.35323	11.9587	CREB3;TMBIM6;PARK7;HERPUD1;HSPA1A
negative regulation of protein kinase activity (GO:0006469)	13/90	0.0284923	0.132203	0	0	1.92813	6.86052	CDKN1C;NPM1;GSTP1;MVP;TESK1;HSPB1;PARK7;SORL1;CAMK2N1;AKT1S1;SH3BP5;PPIA;TRIB2
COPII vesicle coating (GO:0048208)	10/63	0.0288067	0.133135	0	0	2.1536	7.63913	NAPA;MCFD2;F8;SERPINA1;TMED10;PDCD6;SEC16A;CD59;SEC24C;CTSC
positive regulation of viral process (GO:0048524)	10/63	0.0288067	0.133135	0	0	2.1536	7.63913	DDB1;CDK9;LARP1;POLR2A;DHX9;RAD23A;PABPC1;SUPT5H;PPIA;RAB7A
vesicle coating (GO:0006901)	10/63	0.0288067	0.133135	0	0	2.1536	7.63913	NAPA;MCFD2;F8;SERPINA1;TMED10;PDCD6;SEC16A;CD59;SEC24C;CTSC
vesicle targeting, rough ER to cis-Golgi (GO:0048207)	10/63	0.0288067	0.133135	0	0	2.1536	7.63913	NAPA;MCFD2;F8;SERPINA1;TMED10;PDCD6;SEC16A;CD59;SEC24C;CTSC
cell morphogenesis involved in differentiation (GO:0000904)	11/72	0.0290913	0.133923	0	0	2.05866	7.28213	NRP1;LAMA5;LAMC3;PXN;FN1;LAMB1;RAC1;PIK3R1;ANTXR1;RHOA;ATF4
negative regulation of epithelial cell proliferation (GO:0050680)	11/72	0.0290913	0.133923	0	0	2.05866	7.28213	CDKN1C;TGFBR3;SFRP1;SPARC;CDK6;SOX9;NUPR1;APOE;B2M;SCG2;ROBO1
negative regulation of supramolecular fiber organization (GO:1902904)	11/72	0.0290913	0.133923	0	0	2.05866	7.28213	HSPA8;MID1IP1;STMN1;CIB1;APOE;SLIT2;MAPRE1;PFN1;CLU;PFDN5;LDLR
positive regulation of protein secretion (GO:0050714)	11/72	0.0290913	0.133923	0	0	2.05866	7.28213	FGB;FGA;GLUD1;RBP4;TMED10;FGG;ACSL4;EZR;PPIA;AACS;WLS
innate immune response activating cell surface receptor signaling pathway (GO:0002220)	16/119	0.0300294	0.135315	0	0	1.77485	6.22189	PSMA7;PSMD8;PSMA6;PSMB7;PSMB4;PSMA4;PSMB5;PSMD4;PSMC4;PSMD2;PSME4;PSMB1;PSME1;PSME2;PRKACA;SKP1
establishment of spindle orientation (GO:0051294)	6/30	0.0304607	0.135315	0	0	2.85093	9.95351	ITGB1;NSFL1C;GJA1;NUMA1;DCTN1;MAP4
maintenance of blood-brain barrier (GO:0035633)	6/30	0.0304607	0.135315	0	0	2.85093	9.95351	ITGB1;GJA1;LSR;CLDN1;ACTB;ACTG1
maturation of SSU-rRNA from tricistronic rRNA transcript (SSU-rRNA, 5.8S rRNA, LSU-rRNA) (GO:0000462)	6/30	0.0304607	0.135315	0	0	2.85093	9.95351	RPS14;RPS16;RPS19;RPS8;TSR2;RPS21
regulation of long-term synaptic potentiation (GO:1900271)	6/30	0.0304607	0.135315	0	0	2.85093	9.95351	CALB2;APP;CALB1;PTN;APOE;SQSTM1
zinc ion homeostasis (GO:0055069)	6/30	0.0304607	0.135315	0	0	2.85093	9.95351	MT2A;MT1F;MT1X;SLC39A7;MT3;MT1E
regulation of axon extension (GO:0030516)	7/38	0.0305427	0.135315	0	0	2.57565	8.9855	PTPRS;CTTN;NRCAM;APOE;MT3;RTN4;DNM2
CD40 signaling pathway (GO:0023035)	3/9	0.0305475	0.135315	0	0	5.69684	19.8733	ITGB1;ITGA5;PHB2
cellular response to sterol depletion (GO:0071501)	3/9	0.0305475	0.135315	0	0	5.69684	19.8733	INSIG1;SCAP;SREBF2
cholesterol catabolic process (GO:0006707)	3/9	0.0305475	0.135315	0	0	5.69684	19.8733	CYP27A1;APOE;MT3
collagen-activated signaling pathway (GO:0038065)	3/9	0.0305475	0.135315	0	0	5.69684	19.8733	COL1A1;DDR1;COL4A2
endosome to melanosome transport (GO:0035646)	3/9	0.0305475	0.135315	0	0	5.69684	19.8733	AP3D1;RAB38;AP1M1
endosome to pigment granule transport (GO:0043485)	3/9	0.0305475	0.135315	0	0	5.69684	19.8733	AP3D1;RAB38;AP1M1
endothelial cell chemotaxis (GO:0035767)	3/9	0.0305475	0.135315	0	0	5.69684	19.8733	NR4A1;NRP1;VEGFA
intestinal cholesterol absorption (GO:0030299)	3/9	0.0305475	0.135315	0	0	5.69684	19.8733	AKR1C1;CD36;LDLR
ketone body biosynthetic process (GO:0046951)	3/9	0.0305475	0.135315	0	0	5.69684	19.8733	BDH2;AACS;ACAT1
L-ascorbic acid metabolic process (GO:0019852)	3/9	0.0305475	0.135315	0	0	5.69684	19.8733	SLC23A2;CYB5R3;GSTO1
lipoprotein metabolic process (GO:0042157)	3/9	0.0305475	0.135315	0	0	5.69684	19.8733	APOA1;APOE;CTSD
lysosomal lumen acidification (GO:0007042)	3/9	0.0305475	0.135315	0	0	5.69684	19.8733	GRN;ATP6AP2;TMEM9
mesodermal cell differentiation (GO:0048333)	3/9	0.0305475	0.135315	0	0	5.69684	19.8733	BMP4;ITGB1;ITGA3
negative regulation of glycoprotein biosynthetic process (GO:0010561)	3/9	0.0305475	0.135315	0	0	5.69684	19.8733	JAK3;ITM2B;ITM2C
negative regulation of lipase activity (GO:0060192)	3/9	0.0305475	0.135315	0	0	5.69684	19.8733	RGS2;SORT1;APOC1
negative regulation of nitric oxide biosynthetic process (GO:0045019)	3/9	0.0305475	0.135315	0	0	5.69684	19.8733	KHSRP;ATP2B4;SIRPA
negative regulation of nitric oxide metabolic process (GO:1904406)	3/9	0.0305475	0.135315	0	0	5.69684	19.8733	KHSRP;ATP2B4;SIRPA
positive regulation of ATP biosynthetic process (GO:2001171)	3/9	0.0305475	0.135315	0	0	5.69684	19.8733	PINK1;VCP;ENO1
positive regulation of cholesterol esterification (GO:0010873)	3/9	0.0305475	0.135315	0	0	5.69684	19.8733	APOC1;APOA1;APOE
positive regulation of fatty acid beta-oxidation (GO:0032000)	3/9	0.0305475	0.135315	0	0	5.69684	19.8733	AKT2;TWIST1;ABCD1
positive regulation of memory T cell differentiation (GO:0043382)	3/9	0.0305475	0.135315	0	0	5.69684	19.8733	HLA-DRA;CD46;HLA-DRB1
positive regulation of phagocytosis, engulfment (GO:0060100)	3/9	0.0305475	0.135315	0	0	5.69684	19.8733	C3;RAB31;APPL2
positive regulation of tumor necrosis factor-mediated signaling pathway (GO:1903265)	3/9	0.0305475	0.135315	0	0	5.69684	19.8733	LAPTM5;HSPA1B;HSPA1A
progesterone metabolic process (GO:0042448)	3/9	0.0305475	0.135315	0	0	5.69684	19.8733	AKR1C1;AKR1C3;CYP17A1
regulation of aspartic-type endopeptidase activity involved in amyloid precursor protein catabolic process (GO:1902959)	3/9	0.0305475	0.135315	0	0	5.69684	19.8733	EFNA3;BIN1;SORL1
regulation of CD8-positive, alpha-beta T cell activation (GO:2001185)	3/9	0.0305475	0.135315	0	0	5.69684	19.8733	HLA-A;HLA-E;MAPK8IP1
regulation of sterol biosynthetic process (GO:0106118)	3/9	0.0305475	0.135315	0	0	5.69684	19.8733	KPNB1;RAN;SREBF2
response to vitamin D (GO:0033280)	3/9	0.0305475	0.135315	0	0	5.69684	19.8733	SFRP1;SPP1;ALPL
sterol catabolic process (GO:0016127)	3/9	0.0305475	0.135315	0	0	5.69684	19.8733	CYP27A1;APOE;MT3
sympathetic ganglion development (GO:0061549)	3/9	0.0305475	0.135315	0	0	5.69684	19.8733	NRP1;NRP2;CTNNB1
T-helper 1 type immune response (GO:0042088)	3/9	0.0305475	0.135315	0	0	5.69684	19.8733	LEF1;HMGB1;HLA-DRB1
type B pancreatic cell differentiation (GO:0003309)	3/9	0.0305475	0.135315	0	0	5.69684	19.8733	BMP4;CDK6;CDH2
unsaturated fatty acid biosynthetic process (GO:0006636)	3/9	0.0305475	0.135315	0	0	5.69684	19.8733	SCD;SCD5;FADS1
cellular response to insulin stimulus (GO:0032869)	17/129	0.030746	0.136066	0	0	1.73448	6.03944	ATP6V1G1;ATP6V0B;INSIG1;INSR;RARRES2;IGF2;PIK3R1;TCIRG1;RAB31;AKT2;PDK4;ATP6V1B2;ATP6V1E1;ATP6V0C;PDK2;BCAR1;PCK2
plasma membrane organization (GO:0007009)	10/64	0.0317598	0.140398	0	0	2.1136	7.29098	UGCG;EHD2;BIN1;SMPD1;MYOF;ANXA6;MYH9;CXCR4;ABCD1;SPTBN1
protein phosphorylation (GO:0006468)	52/496	0.031801	0.140398	0	0	1.3434	4.6324	DDR1;APP;NRK;STK19;LIPE;STK11;EFEMP1;SLK;AKT2;PDK4;PRKACA;JAK3;EPHB4;PDK2;BRD2;IGFBP3;PRKCA;PRKAB1;NRBP1;CIT;TGFBR2;TGFBR3;ILF3;MAPKAPK3;CSNK2B;SIK1;SGK1;TRIB2;CSNK1G2;CSF1R;PRDX4;MKNK2;MAPK1;PAK4;SMAD2;DMPK;EIF2AK1;INSR;CDC42BPB;MERTK;MAPK14;HIPK2;CDK9;BCKDK;BMP4;PINK1;CDK6;TAOK2;PKN1;CAMK1;FGFR4;CDK16
regulation of hydrolase activity (GO:0051336)	11/73	0.0318447	0.140398	0	0	2.02534	6.98112	RALBP1;RDX;STMN3;APOA1;PLXNA1;NGEF;RAP1GAP;SERPINA5;VAV2;ARHGAP12;SOD1
ubiquitin-dependent ERAD pathway (GO:0030433)	11/73	0.0318447	0.140398	0	0	2.02534	6.98112	DNAJB2;VCP;OS9;HSPA5;RHBDD2;FBXO2;AMFR;AUP1;SEC61B;HERPUD1;HSP90B1
cellular response to fibroblast growth factor stimulus (GO:0044344)	13/92	0.0333969	0.146827	0	0	1.87911	6.38765	FGFRL1;PTBP1;HNRNPM;NR4A1;SFRP1;POLR2A;RAB14;HNRNPH1;HNRNPF;MAPK1;HNRNPA1;FGFR4;CD44
positive regulation of transmembrane receptor protein serine/threonine kinase signaling pathway (GO:0090100)	13/92	0.0333969	0.146827	0	0	1.87911	6.38765	CDKN1C;SMAD2;HSP90AB1;NUMA1;HIPK2;BMP4;SDCBP;STK11;TWSG1;DAB2;GIPC1;CSNK2B;INHA
regulation of peptidyl-tyrosine phosphorylation (GO:0050730)	13/92	0.0333969	0.146827	0	0	1.87911	6.38765	APP;NRP1;CD74;PRNP;CD81;IGF2;MIF;VEGFA;VTN;SFRP1;ENPP2;ITGA5;CD44
positive regulation of morphogenesis of an epithelium (GO:1905332)	5/23	0.0337784	0.148227	0	0	3.16677	10.7288	BMP4;GJA1;MDK;SOX9;VEGFA
regulation of release of sequestered calcium ion into cytosol by sarcoplasmic reticulum (GO:0010880)	5/23	0.0337784	0.148227	0	0	3.16677	10.7288	GSTO1;CALM3;CALM1;PRKACA;CALM2
protein homooligomerization (GO:0051260)	16/121	0.0343776	0.150667	0	0	1.74086	5.8673	STEAP4;SHMT2;FUS;PRMT1;TMEM120A;ATL2;MIF;AQP2;MCOLN1;SOD2;ACACB;GLS;ALAD;ALDOA;B2M;APPL2
blood vessel morphogenesis (GO:0048514)	9/56	0.0344631	0.150667	0	0	2.18503	7.35889	TGFBR3;NRP1;CDH2;COL4A1;ID1;CYP1B1;ADM;TGFBR2;VEGFA
negative regulation of metabolic process (GO:0009892)	9/56	0.0344631	0.150667	0	0	2.18503	7.35889	STK11;GSTP1;NR1H2;ALDH1A1;PLCL2;APOC1;ID1;NR1D1;ATF4
Rho protein signal transduction (GO:0007266)	9/56	0.0344631	0.150667	0	0	2.18503	7.35889	COL1A2;ARHGDIA;ARHGDIB;RHOU;TAX1BP3;MYO9B;CTNNAL1;RHOA;RHOB
negative regulation of cellular metabolic process (GO:0031324)	7/39	0.0347185	0.15122	0	0	2.49503	8.3845	LRPAP1;SDCBP;PINK1;RIN3;APOE;MT3;OPTN
regulation of exit from mitosis (GO:0007096)	7/39	0.0347185	0.15122	0	0	2.49503	8.3845	ANAPC16;UBB;UBC;BUB3;RPS27A;PHB2;UBA52
regulation of ion transmembrane transporter activity (GO:0032412)	7/39	0.0347185	0.15122	0	0	2.49503	8.3845	YWHAE;PPIF;FXYD6;FXYD5;GPD1L;PHB2;YWHAH
regulation of peptidyl-threonine phosphorylation (GO:0010799)	7/39	0.0347185	0.15122	0	0	2.49503	8.3845	RPTOR;APP;DDIT4;MAPK1;CALM3;CALM1;CALM2
sphingolipid biosynthetic process (GO:0030148)	11/74	0.0347783	0.151255	0	0	1.99309	6.69431	ALDH3A2;ELOVL1;ASAH1;VAPA;ELOVL5;PRKD3;SMPD1;ALDH3B1;ST3GAL5;ABCA8;CSNK1G2
modification-dependent protein catabolic process (GO:0019941)	24/201	0.0348396	0.151255	0	0	1.55072	5.20577	UBE2I;ANAPC16;SIAH2;AMFR;ADRM1;NEDD8;RNF7;HERPUD1;DDB1;PINK1;CDC34;RNF128;OS9;UBB;TTC3;UBC;LONP1;TRIP12;UBA1;BUB3;RPS27A;UBA52;SQSTM1;FBXL7
intrinsic apoptotic signaling pathway (GO:0097193)	14/102	0.0348485	0.151255	0	0	1.81693	6.09898	DDX5;BNIP3;ITPR1;IFI6;HIPK2;MSH6;STK11;HINT1;AIFM1;ARL6IP5;CYP1B1;PDK2;ATF4;MCL1
Golgi to endosome transport (GO:0006895)	4/16	0.03521	0.151255	0	0	3.79901	12.7131	RAB14;SORT1;GBF1;AP2A1
membrane repolarization (GO:0086009)	4/16	0.03521	0.151255	0	0	3.79901	12.7131	KCNH2;KCNQ1;ATP1A1;ATP1B1
negative regulation of natural killer cell mediated cytotoxicity (GO:0045953)	4/16	0.03521	0.151255	0	0	3.79901	12.7131	HLA-B;HLA-A;HLA-F;HLA-E
nitric oxide metabolic process (GO:0046209)	4/16	0.03521	0.151255	0	0	3.79901	12.7131	CYB5B;NQO1;CYB5R3;CYP1B1
platelet-derived growth factor receptor signaling pathway (GO:0048008)	4/16	0.03521	0.151255	0	0	3.79901	12.7131	NRP1;PDGFD;PLAT;BCAR1
positive regulation of alpha-beta T cell proliferation (GO:0046641)	4/16	0.03521	0.151255	0	0	3.79901	12.7131	CD81;HLA-A;HLA-E;TGFBR2
positive regulation of collagen biosynthetic process (GO:0032967)	4/16	0.03521	0.151255	0	0	3.79901	12.7131	BMP4;HDAC2;VIM;WNT4
protein localization to endoplasmic reticulum (GO:0070972)	4/16	0.03521	0.151255	0	0	3.79901	12.7131	HSPA5;VAPA;SEC16A;GBF1
regulation of cholesterol storage (GO:0010885)	4/16	0.03521	0.151255	0	0	3.79901	12.7131	SCARB1;NR1H2;SREBF2;PPARD
regulation of interleukin-1 production (GO:0032652)	4/16	0.03521	0.151255	0	0	3.79901	12.7131	ANXA1;TMED10;SIRPA;HMGB1
regulation of intrinsic apoptotic signaling pathway in response to DNA damage (GO:1902229)	4/16	0.03521	0.151255	0	0	3.79901	12.7131	CXCL12;RPS3;CLU;TPT1
retrograde axonal transport (GO:0008090)	4/16	0.03521	0.151255	0	0	3.79901	12.7131	DYNC1H1;DST;KIF5B;SOD1
cellular response to cAMP (GO:0071320)	6/31	0.0352749	0.151256	0	0	2.73675	9.15327	KCNQ1;PDE2A;RAPGEF1;AHR;EZR;HCN2
renal water homeostasis (GO:0003091)	6/31	0.0352749	0.151256	0	0	2.73675	9.15327	PRKAR2B;CYP11B2;PRKAR1A;AQP2;PRKACA;RAB11A
positive regulation of MAPK cascade (GO:0043410)	31/274	0.0356785	0.152847	0	0	1.46012	4.86687	APP;NRP1;CSF1R;NDRG4;HTR2B;CIB1;HMGB1;PHB2;ROBO1;GPNMB;DDT;PDGFD;ARL6IP5;APOE;CD36;FGB;CD74;FGA;INSR;FGG;IGF2;LAPTM5;PRKCA;MIF;TPD52L1;MT3;VEGFA;TAOK2;FGFR4;HLA-DRB1;CD44
positive regulation of blood vessel endothelial cell migration (GO:0043536)	8/48	0.0370531	0.158592	0	0	2.28159	7.51876	ANXA1;HSPB1;CIB1;PRKCA;HMGB1;MAPK14;HIF1A;VEGFA
negative regulation of cytokine production (GO:0001818)	22/182	0.0373327	0.159643	0	0	1.57202	5.16862	PRNP;ANXA1;LEF1;FN1;LAPTM5;TNFAIP3;APOA1;HMGB1;ATP2B1;TWSG1;GPNMB;PCBP2;TAX1BP1;SIRPA;RAC1;EZR;INHA;TRIB2;ABCD1;JAK3;HLA-DRB1;APPL2
positive regulation of cell junction assembly (GO:1901890)	9/57	0.0381034	0.16279	0	0	2.13939	6.99035	NRP1;ACE2;SFRP1;CLSTN3;DLG5;CLSTN1;RAC1;S100A10;VEGFA
cell-cell junction assembly (GO:0007043)	10/66	0.0382911	0.163146	0	0	2.03789	6.6487	GJA1;CDH2;FSCN1;CTNNB1;PRKCA;RHOC;TLN1;ACTB;RHOA;ACTG1
cellular response to nutrient levels (GO:0031669)	10/66	0.0382911	0.163146	0	0	2.03789	6.6487	RPTOR;HSPA8;SFRP1;LAMP2;PDK4;AKR1C3;CD68;FADS1;PDK2;SREBF2
positive regulation of cell cycle (GO:0045787)	10/66	0.0382911	0.163146	0	0	2.03789	6.6487	APP;CCND3;RPS15A;CCND1;CCNY;USP22;PRKCA;RAD23A;NUPR1;TBX3
negative regulation of cell death (GO:0060548)	13/94	0.0388805	0.165357	0	0	1.83251	5.95065	LRPAP1;BNIP3;HTR2B;PARK7;HLA-F;CLU;MT3;SORL1;BMP4;PINK1;GPNMB;HSPA1B;HSPA1A
regulation of kinase activity (GO:0043549)	13/94	0.0388805	0.165357	0	0	1.83251	5.95065	CDKN1C;DDR1;TSPYL2;CSF1R;CD74;INSR;HNRNPU;MERTK;SOD1;EEF1A1;FGFR4;EPHB4;HLA-DRB1
bone development (GO:0060348)	7/40	0.0392557	0.166499	0	0	2.41929	7.83283	GJA1;GNAS;PLS3;RPL13;PPIB;TGM2;SULF2
carboxylic acid metabolic process (GO:0019752)	7/40	0.0392557	0.166499	0	0	2.41929	7.83283	CSGALNACT1;SLC23A2;GLUD1;GRHPR;CYB5R3;GSTO1;MIF
positive regulation of intrinsic apoptotic signaling pathway (GO:2001244)	7/40	0.0392557	0.166499	0	0	2.41929	7.83283	EIF5A;SFPQ;UBB;RPS7;RPS3;NUPR1;SOD1
negative regulation of DNA-binding transcription factor activity (GO:0043433)	18/143	0.0398555	0.168253	0	0	1.64537	5.30218	EGLN1;HES6;PRNP;HDAC2;TNFAIP3;NR0B1;PHB2;GLIS2;DAP;SUMO1;ID2;BHLHE40;ID1;TAX1BP1;CYP1B1;FLNA;SIK1;NUPR1
establishment of mitotic spindle orientation (GO:0000132)	5/24	0.0399203	0.168253	0	0	2.99993	9.6624	ITGB1;NSFL1C;GJA1;NUMA1;DCTN1
negative regulation of stress fiber assembly (GO:0051497)	5/24	0.0399203	0.168253	0	0	2.99993	9.6624	DLC1;STMN1;PIK3R1;PFN1;WASF2
nucleotide-excision repair, DNA gap filling (GO:0006297)	5/24	0.0399203	0.168253	0	0	2.99993	9.6624	UBB;POLD2;UBC;RPS27A;UBA52
positive regulation of transcription from RNA polymerase II promoter in response to stress (GO:0036003)	5/24	0.0399203	0.168253	0	0	2.99993	9.6624	HSPA5;HIF1A;MT3;VEGFA;ATF4
protein insertion into mitochondrial membrane (GO:0051204)	5/24	0.0399203	0.168253	0	0	2.99993	9.6624	HSP90AA1;NDUFA13;SAMM50;HSPA4;TIMM13
regulation of monooxygenase activity (GO:0032768)	5/24	0.0399203	0.168253	0	0	2.99993	9.6624	HSP90AA1;POR;WASL;CALM1;DNM2
liver development (GO:0001889)	6/32	0.0405521	0.1687	0	0	2.63134	8.43389	TGFBR3;ANXA1;PRKCSH;LSR;PCK2;WNT4
long-chain fatty acid transport (GO:0015909)	6/32	0.0405521	0.1687	0	0	2.63134	8.43389	FABP3;MID1IP1;APOE;CD36;ACACB;ABCD1
mitochondrial membrane organization (GO:0007006)	6/32	0.0405521	0.1687	0	0	2.63134	8.43389	HSPA9;SAMM50;BNIP3;PPIF;IMMT;GHITM
peptidyl-proline modification (GO:0018208)	6/32	0.0405521	0.1687	0	0	2.63134	8.43389	FKBP1A;FKBP10;PPIF;FKBP4;PPIB;PPIA
positive regulation of glucose transmembrane transport (GO:0010828)	6/32	0.0405521	0.1687	0	0	2.63134	8.43389	C3;AKT2;INSR;CREBL2;PIK3R1;ARPP19
positive regulation of immune effector process (GO:0002699)	6/32	0.0405521	0.1687	0	0	2.63134	8.43389	RPS19;CD81;HLA-DRA;CD46;APPL2;HLA-DRB1
regulation of cellular amide metabolic process (GO:0034248)	6/32	0.0405521	0.1687	0	0	2.63134	8.43389	APP;TMED10;RPL10;PGAM1;PCIF1;NOLC1
superoxide metabolic process (GO:0006801)	6/32	0.0405521	0.1687	0	0	2.63134	8.43389	PRDX2;PREX1;SOD2;MT3;DUOX2;SOD1
acetyl-CoA biosynthetic process (GO:0006085)	3/10	0.041069	0.1687	0	0	4.88274	15.5881	ACLY;PDHA1;ACAT1
cellular response to dopamine (GO:1903351)	3/10	0.041069	0.1687	0	0	4.88274	15.5881	MAPK1;ATF4;TGM2
cellular response to interleukin-4 (GO:0071353)	3/10	0.041069	0.1687	0	0	4.88274	15.5881	LEF1;STAT6;JAK3
chylomicron assembly (GO:0034378)	3/10	0.041069	0.1687	0	0	4.88274	15.5881	APOA1;APOE;P4HB
membrane lipid catabolic process (GO:0046466)	3/10	0.041069	0.1687	0	0	4.88274	15.5881	FUCA1;ENPP2;CYP1B1
negative regulation of protein autophosphorylation (GO:0031953)	3/10	0.041069	0.1687	0	0	4.88274	15.5881	ERRFI1;MVP;TESK1
negative regulation of receptor binding (GO:1900121)	3/10	0.041069	0.1687	0	0	4.88274	15.5881	ATP2A2;B2M;PTPRF
negative regulation of transforming growth factor beta production (GO:0071635)	3/10	0.041069	0.1687	0	0	4.88274	15.5881	LAPTM4B;HSP90AB1;FN1
neuron remodeling (GO:0016322)	3/10	0.041069	0.1687	0	0	4.88274	15.5881	C3;APP;C1QA
peptidyl-amino acid modification (GO:0018193)	3/10	0.041069	0.1687	0	0	4.88274	15.5881	FKBP10;APOA1;METAP2
positive regulation by symbiont of entry into host (GO:0075294)	3/10	0.041069	0.1687	0	0	4.88274	15.5881	CD74;P4HB;HLA-DRB1
positive regulation of viral entry into host cell (GO:0046598)	3/10	0.041069	0.1687	0	0	4.88274	15.5881	CD74;P4HB;HLA-DRB1
regulation of bile acid biosynthetic process (GO:0070857)	3/10	0.041069	0.1687	0	0	4.88274	15.5881	STAR;NR1D1;FGFR4
regulation of histone phosphorylation (GO:0033127)	3/10	0.041069	0.1687	0	0	4.88274	15.5881	CDK9;AKAP8L;TWIST1
regulation of low-density lipoprotein particle clearance (GO:0010988)	3/10	0.041069	0.1687	0	0	4.88274	15.5881	HNRNPK;ANXA2;KHSRP
regulation of memory T cell differentiation (GO:0043380)	3/10	0.041069	0.1687	0	0	4.88274	15.5881	HLA-DRA;CD46;HLA-DRB1
regulation of microtubule nucleation (GO:0010968)	3/10	0.041069	0.1687	0	0	4.88274	15.5881	DCTN1;HSPA1B;HSPA1A
regulation of phagocytosis, engulfment (GO:0060099)	3/10	0.041069	0.1687	0	0	4.88274	15.5881	C3;RAB31;APPL2
regulation of protein neddylation (GO:2000434)	3/10	0.041069	0.1687	0	0	4.88274	15.5881	RPL5;RPL11;HIF1A
regulation of receptor binding (GO:1900120)	3/10	0.041069	0.1687	0	0	4.88274	15.5881	ATP2A2;B2M;PTPRF
response to dopamine (GO:1903350)	3/10	0.041069	0.1687	0	0	4.88274	15.5881	MAPK1;ATF4;TGM2
regulation of BMP signaling pathway (GO:0030510)	11/76	0.0412056	0.168965	0	0	1.93155	6.16006	SMAD2;BMP4;TWSG1;NUMA1;ITGA3;BAMBI;UBE2D3;FSTL1;SORL1;FSTL3;HIPK2
regulation of epithelial to mesenchymal transition (GO:0010717)	11/76	0.0412056	0.168965	0	0	1.93155	6.16006	SMAD2;COL1A1;SDCBP;SFRP1;DAB2;MDK;BAMBI;LEF1;TWIST1;CTNNB1;TGFBR2
regulation of smooth muscle cell proliferation (GO:0048660)	8/49	0.041268	0.169073	0	0	2.22582	7.09518	BMP4;NDRG4;XRCC6;XRCC5;IGFBP3;ID2;TNFAIP3;CTNNB1
anion transmembrane transport (GO:0098656)	10/67	0.0418808	0.171434	0	0	2.00203	6.3523	SLC25A1;SLC23A2;SLC6A8;SLC6A9;ARL6IP5;SFXN3;LRRC8D;SLC3A2;SFXN1;SLC7A1
mitochondrial electron transport, cytochrome c to oxygen (GO:0006123)	4/17	0.0431837	0.175389	0	0	3.50659	11.0187	COX7B;COX7A2L;COX4I1;CYCS
negative regulation of cell aging (GO:0090344)	4/17	0.0431837	0.175389	0	0	3.50659	11.0187	CDK6;TWIST1;MIF;YBX1
negative regulation of fatty acid metabolic process (GO:0045922)	4/17	0.0431837	0.175389	0	0	3.50659	11.0187	ACADVL;APOC1;SOX9;APPL2
negative regulation of peptidyl-threonine phosphorylation (GO:0010801)	4/17	0.0431837	0.175389	0	0	3.50659	11.0187	DDIT4;CALM3;CALM1;CALM2
positive regulation of collagen metabolic process (GO:0010714)	4/17	0.0431837	0.175389	0	0	3.50659	11.0187	BMP4;HDAC2;VIM;WNT4
positive regulation of positive chemotaxis (GO:0050927)	4/17	0.0431837	0.175389	0	0	3.50659	11.0187	CXCL12;F3;SCG2;VEGFA
positive regulation of smooth muscle cell migration (GO:0014911)	4/17	0.0431837	0.175389	0	0	3.50659	11.0187	NRP1;VTN;MDK;S100A11
regulation of leukocyte migration (GO:0002685)	4/17	0.0431837	0.175389	0	0	3.50659	11.0187	ANXA1;CD81;RAC1;VEGFA
reverse cholesterol transport (GO:0043691)	4/17	0.0431837	0.175389	0	0	3.50659	11.0187	SCARB1;APOA1;APOE;CLU
regulation of interferon-gamma production (GO:0032649)	12/86	0.0433846	0.175901	0	0	1.85112	5.80815	PRNP;LAPTM5;HLA-DPB1;SIRPA;HMGB1;HLA-A;CD14;INHA;HLA-DRB1;HLA-DPA1;HSPD1;CD276
regulation of Ras protein signal transduction (GO:0046578)	12/86	0.0433846	0.175901	0	0	1.85112	5.80815	LRRC59;ARHGDIA;DLC1;ARHGDIB;RDX;SPRY4;RAPGEF1;STK19;ARHGAP17;MYO9B;SQSTM1;GABARAP
import into cell (GO:0098657)	7/41	0.0441633	0.178595	0	0	2.34801	7.32545	SLC12A4;SLC47A1;SLC11A2;LRRC8D;SLC29A1;SLC7A1;GLUL
protein methylation (GO:0006479)	7/41	0.0441633	0.178595	0	0	2.34801	7.32545	TRMT112;ICMT;PRMT1;EHMT1;ETF1;RAB6A;SNRPB
regulation of filopodium assembly (GO:0051489)	7/41	0.0441633	0.178595	0	0	2.34801	7.32545	NRP1;RALA;DPYSL3;PALM;FSCN1;PIK3R1;WASL
negative regulation of developmental process (GO:0051093)	11/77	0.0447087	0.180489	0	0	1.90218	5.91119	CST3;VAT1;BMP4;SFRP1;PINK1;PTPRS;CDK6;BNIP3;SOX9;MIF;ANP32B
positive regulation of tumor necrosis factor production (GO:0032760)	11/77	0.0447087	0.180489	0	0	1.90218	5.91119	APP;DHX9;DDT;HSPB1;LY96;TWIST1;HMGB1;MIF;CD14;CLU;HLA-E
negative regulation of ERK1 and ERK2 cascade (GO:0070373)	8/50	0.045789	0.184692	0	0	2.17271	6.7	SEMA6A;TNIP1;CAMK2N1;GSTP1;SIRPA;TIMP3;EZR;DUSP6
protein processing (GO:0016485)	14/106	0.0460845	0.18517	0	0	1.73756	5.34694	CPM;KLK1;C1R;ECEL1;ECE1;F3;CTSS;BACE1;MMP14;PITRM1;C1RL;YME1L1;SEC11A;METAP2
small GTPase mediated signal transduction (GO:0007264)	14/106	0.0460845	0.18517	0	0	1.73756	5.34694	RALBP1;SHC2;RALA;RRAD;SIAH2;PARK7;MAPK14;ABR;TRIM28;NUCB1;RAB38;RAC1;RALGDS;NUCB2
protein polymerization (GO:0051258)	9/59	0.0461494	0.18517	0	0	2.05359	6.31658	FGB;PREX1;FGA;GSN;GPX4;MID1IP1;FGG;WASL;RAC1
actin filament bundle organization (GO:0061572)	6/33	0.0463024	0.18517	0	0	2.53375	7.7851	CALD1;DPYSL3;FSCN1;PLS3;EZR;AIF1L
apoptotic mitochondrial changes (GO:0008637)	6/33	0.0463024	0.18517	0	0	2.53375	7.7851	BNIP3;IFI6;SOD2;CLU;HK2;HSPD1
negative chemotaxis (GO:0050919)	6/33	0.0463024	0.18517	0	0	2.53375	7.7851	SEMA6B;SEMA6A;APOA1;SLIT2;RHOA;ROBO1
neuron projection extension (GO:1990138)	6/33	0.0463024	0.18517	0	0	2.53375	7.7851	NRP1;NRP2;HSP90AA1;HSP90AB1;MAP1B;CTNNB1
positive regulation of organelle organization (GO:0010638)	6/33	0.0463024	0.18517	0	0	2.53375	7.7851	TMED9;ANXA1;ANXA2;AKT2;SURF4;SORBS3
regulation of sprouting angiogenesis (GO:1903670)	6/33	0.0463024	0.18517	0	0	2.53375	7.7851	SEMA6A;ITGA5;FUT1;GLUL;EPN1;VEGFA
RNA stabilization (GO:0043489)	6/33	0.0463024	0.18517	0	0	2.53375	7.7851	LARP1;FUS;CIRBP;HNRNPU;YBX1;PABPC1
acylglycerol homeostasis (GO:0055090)	5/25	0.0466961	0.18548	0	0	2.84978	8.732	SCARB1;MLXIPL;APOA1;RORA;APOE
endosome transport via multivesicular body sorting pathway (GO:0032509)	5/25	0.0466961	0.18548	0	0	2.84978	8.732	LAPTM4B;VCP;SORT1;TMEM50A;UBXN6
outflow tract septum morphogenesis (GO:0003148)	5/25	0.0466961	0.18548	0	0	2.84978	8.732	BMP4;NRP1;NRP2;ROBO1;TGFBR2
regulation of cardiac muscle cell action potential (GO:0098901)	5/25	0.0466961	0.18548	0	0	2.84978	8.732	DSP;ATP2A2;CALM3;DSG2;CALM1
regulation of heterotypic cell-cell adhesion (GO:0034114)	5/25	0.0466961	0.18548	0	0	2.84978	8.732	FGB;FGA;FGG;APOA1;CD44
regulation of mitochondrial fission (GO:0090140)	5/25	0.0466961	0.18548	0	0	2.84978	8.732	RALA;RALBP1;PINK1;BNIP3;DCN
regulation of spindle assembly (GO:0090169)	5/25	0.0466961	0.18548	0	0	2.84978	8.732	DYNC1H1;NUMA1;HNRNPU;HSPA1B;HSPA1A
sodium ion homeostasis (GO:0055078)	5/25	0.0466961	0.18548	0	0	2.84978	8.732	ATP4A;CYP11B2;ATP1A3;ATP1A1;ATP1B1
negative regulation of angiogenesis (GO:0016525)	12/87	0.0467821	0.185664	0	0	1.82633	5.5927	EFNA3;SPARC;SEMA6A;COL4A2;SERPINE1;STAB1;PGK1;ATP2B4;CTNNB1;ISM1;DCN;EPN1
cellular calcium ion homeostasis (GO:0006874)	17/136	0.0473904	0.187919	0	0	1.63182	4.97598	YWHAE;DMPK;ATP13A1;HTR2B;ATP2B4;ATP2A2;ATP2B1;ATP1B1;HERPUD1;TMCO1;CALB2;CXCL12;CALB1;PACS2;ANXA6;PRKACA;TPT1
phosphorylation (GO:0016310)	42/400	0.0483955	0.191639	0	0	1.34357	4.0688	APP;NRK;PNKP;HTR2B;STK19;LIPE;STK11;GNPTAB;MKNK2;PGK1;PDK4;MAPK1;PRKACA;JAK3;NADK;PDK2;PAK4;BRD2;DMPK;IGFBP3;INSR;PRKCA;CDC42BPB;MERTK;PRKAB1;NRBP1;HIPK2;TGFBR2;CDK9;BCKDK;GNPTG;ILF3;PINK1;CDK6;TAOK2;SIK1;PKN1;CAMK1;SGK1;TRIB2;CSNK1G2;CDK16
negative regulation of blood vessel morphogenesis (GO:2000181)	11/78	0.0484102	0.191639	0	0	1.87369	5.67361	EFNA3;SPARC;SEMA6A;COL4A2;STAB1;PGK1;ATP2B4;CTNNB1;ISM1;DCN;WNT4
ATP-dependent chromatin remodeling (GO:0043044)	7/42	0.0494488	0.195421	0	0	2.2808	6.85794	MBD3;HDAC2;ZNHIT1;DMAP1;HNRNPC;ACTB;SMARCA4
potassium ion import across plasma membrane (GO:1990573)	7/42	0.0494488	0.195421	0	0	2.2808	6.85794	KCNH2;ATP4A;SLC12A4;ATP1A3;ATP1A1;ATP1B1;HCN2
positive regulation of protein polymerization (GO:0032273)	10/69	0.0497335	0.19637	0	0	1.93396	5.80395	HSP90AA1;PINK1;NUMA1;CTTN;BIN1;DCTN1;RPS3;RAC1;MAPRE1;PFN1
cellular component assembly (GO:0022607)	29/261	0.0499162	0.19637	0	0	1.42974	4.28552	GPAA1;TUBGCP2;WASL;ACTB;RTN4;ACTG1;PPP2R1A;CALD1;RAD21;DPYSL3;REPS2;FLNA;PLS3;SOX9;RAC1;SPTBN1;CD74;FGA;GSN;ST13;ABCA3;RHOA;AIF1L;TAPBP;FSCN1;FAS;RHOU;EZR;SKAP2
DNA duplex unwinding (GO:0032508)	8/51	0.0506223	0.19637	0	0	2.12206	6.33089	DDB1;ANXA1;UBB;DHX9;UBC;RPS27A;RAD23B;UBA52
regulation of epithelial cell migration (GO:0010632)	8/51	0.0506223	0.19637	0	0	2.12206	6.33089	ENPP2;SOX9;PTN;PFN1;GLUL;HIF1A;RTN4;RAB11A
acidic amino acid transport (GO:0015800)	4/18	0.052085	0.19637	0	0	3.25594	9.6209	GJA1;GIPC1;ARL6IP5;LRRC8D
chromatin disassembly (GO:0031498)	4/18	0.052085	0.19637	0	0	3.25594	9.6209	SMARCD1;SUPT16H;SET;SMARCA4
embryonic digit morphogenesis (GO:0042733)	4/18	0.052085	0.19637	0	0	3.25594	9.6209	HDAC2;TWIST1;ECE1;TBX3
establishment of vesicle localization (GO:0051650)	4/18	0.052085	0.19637	0	0	3.25594	9.6209	KIF5B;TESK1;RAB11A;DNM2
high-density lipoprotein particle remodeling (GO:0034375)	4/18	0.052085	0.19637	0	0	3.25594	9.6209	SCARB1;APOC1;APOA1;APOE
hyaluronan catabolic process (GO:0030214)	4/18	0.052085	0.19637	0	0	3.25594	9.6209	HEXA;GUSB;LYVE1;CD44
intracellular estrogen receptor signaling pathway (GO:0030520)	4/18	0.052085	0.19637	0	0	3.25594	9.6209	DDX17;DDX5;NCOA4;DDX54
long-chain fatty-acyl-CoA biosynthetic process (GO:0035338)	4/18	0.052085	0.19637	0	0	3.25594	9.6209	ELOVL1;ELOVL5;ACSL4;HSD17B12
maintenance of gastrointestinal epithelium (GO:0030277)	4/18	0.052085	0.19637	0	0	3.25594	9.6209	SERPINA3;RBP4;STRAP;SOX9
negative regulation of leukocyte cell-cell adhesion (GO:1903038)	4/18	0.052085	0.19637	0	0	3.25594	9.6209	GPNMB;LAPTM5;JAK3;ASS1
nucleosome disassembly (GO:0006337)	4/18	0.052085	0.19637	0	0	3.25594	9.6209	SMARCD1;SUPT16H;SET;SMARCA4
positive chemotaxis (GO:0050918)	4/18	0.052085	0.19637	0	0	3.25594	9.6209	NRP1;GPNMB;SCG2;VEGFA
positive regulation of cartilage development (GO:0061036)	4/18	0.052085	0.19637	0	0	3.25594	9.6209	BMP4;BMP1;MDK;SOX9
positive regulation of nitric-oxide synthase activity (GO:0051000)	4/18	0.052085	0.19637	0	0	3.25594	9.6209	SCARB1;HTR2B;APOE;HIF1A
pulmonary valve development (GO:0003177)	4/18	0.052085	0.19637	0	0	3.25594	9.6209	BMP4;SLIT2;ROBO1;TNFRSF1A
regulation of B cell differentiation (GO:0045577)	4/18	0.052085	0.19637	0	0	3.25594	9.6209	MMP14;SFRP1;ID2;INHA
regulation of cartilage development (GO:0061035)	4/18	0.052085	0.19637	0	0	3.25594	9.6209	BMP4;BMP1;MDK;SOX9
regulation of multicellular organism growth (GO:0040014)	4/18	0.052085	0.19637	0	0	3.25594	9.6209	APP;STAT5B;PPIB;SOD1
regulation of protein-containing complex disassembly (GO:0043244)	4/18	0.052085	0.19637	0	0	3.25594	9.6209	UPF1;BNIP3;INSR;ETF1
regulation of spindle organization (GO:0090224)	4/18	0.052085	0.19637	0	0	3.25594	9.6209	DYNC1H1;NUMA1;DCTN1;CLTC
positive regulation of proteasomal ubiquitin-dependent protein catabolic process (GO:0032436)	11/79	0.052314	0.19637	0	0	1.84603	5.4467	DNAJB2;VCP;DAB2;SUMO1;RAD23A;CLU;TRIB2;GABARAP;HSPA1B;HERPUD1;HSPA1A
positive regulation of ubiquitin-dependent protein catabolic process (GO:2000060)	11/79	0.052314	0.19637	0	0	1.84603	5.4467	DNAJB2;VCP;DAB2;SUMO1;LAPTM5;RAD23A;CLU;TRIB2;GABARAP;HSPA1B;HSPA1A
regulation of gene expression (GO:0010468)	102/1079	0.0524088	0.19637	0	0	1.20034	3.53942	RPL5;APP;RORA;AHR;PARK7;CLU;RPL6;ACTG1;GJA1;EFEMP1;PPP2R1A;KHSRP;SIRPA;SOX9;FADS1;HES6;MBNL1;MAP2K2;TLE1;RPS7;RPL23;MIF;ATP1B1;PRKAB1;ACE2;SFRP1;ZNF711;MATR3;ATF5;EZR;ATF4;MAZ;TWIST1;CREBL2;HIF1A;LARP1;PCBP1;PCBP2;APOE;SLC38A2;CD276;WNT4;FUS;INSR;RDX;PDE2A;FN1;IGF2;MSN;MT3;BMP4;HNRNPL;MLXIPL;SON;HNRNPK;CDK6;ID2;HNRNPF;BHLHE40;FGFR4;RNF187;YBX1;ROBO1;PTBP1;HINT1;SNRNP70;ANXA7;CD36;PEG3;EDF1;F3;TAP…
positive regulation of intracellular signal transduction (GO:1902533)	55/546	0.0525031	0.19637	0	0	1.28399	3.78377	ITGB1;APP;HSP90AB1;SLC44A2;HTR2B;PARK7;HMGB1;PHB2;RPS15;RPTOR;GJA1;AKT2;RPL37;SOX9;RAC1;WLS;TGM2;HSP90AA1;VWF;RPL23;ACTN4;MIF;RHOC;F3;RHOA;DCN;TNFRSF1A;EEF1D;S100A4;NUPR1;GAPDH;MAZ;PIK3R1;RTN4;PDGFD;S100A13;RPS3;FLNA;CD14;CD74;INSR;FN1;LAPTM5;IGF2;AKR1C3;VEGFA;BST2;FKBP1A;PINK1;KITLG;VAPA;DLG5;RPS20;FGFR4;HLA-DRB1
autophagosome maturation (GO:0097352)	6/34	0.0525329	0.19637	0	0	2.44312	7.19821	VCP;GABARAPL1;LAMP2;ATP2A2;CALM1;GABARAP
cell-substrate junction assembly (GO:0007044)	6/34	0.0525329	0.19637	0	0	2.44312	7.19821	DST;CTTN;DLC1;TAOK2;FN1;PLEC
negative regulation of blood vessel endothelial cell migration (GO:0043537)	6/34	0.0525329	0.19637	0	0	2.44312	7.19821	CSNK2B;MMRN2;ATP2B4;HMGB1;APOE;RHOA
alcohol catabolic process (GO:0046164)	3/11	0.0531597	0.19637	0	0	4.27216	12.5365	CYP27A1;APOE;MT3
copper ion transport (GO:0006825)	3/11	0.0531597	0.19637	0	0	4.27216	12.5365	STEAP4;SLC31A1;SLC11A2
cyclooxygenase pathway (GO:0019371)	3/11	0.0531597	0.19637	0	0	4.27216	12.5365	CBR1;PTGES3;AKR1C3
establishment of epithelial cell apical/basal polarity (GO:0045198)	3/11	0.0531597	0.19637	0	0	4.27216	12.5365	MSN;EZR;RHOA
fatty acid homeostasis (GO:0055089)	3/11	0.0531597	0.19637	0	0	4.27216	12.5365	MLXIPL;APOE;ABCD1
induction of positive chemotaxis (GO:0050930)	3/11	0.0531597	0.19637	0	0	4.27216	12.5365	CXCL12;SCG2;VEGFA
ketone body metabolic process (GO:1902224)	3/11	0.0531597	0.19637	0	0	4.27216	12.5365	BDH2;AACS;ACAT1
positive regulation of production of miRNAs involved in gene silencing by miRNA (GO:1903800)	3/11	0.0531597	0.19637	0	0	4.27216	12.5365	BMP4;DDX5;MAP2K2
positive regulation of triglyceride biosynthetic process (GO:0010867)	3/11	0.0531597	0.19637	0	0	4.27216	12.5365	SCARB1;NR1H2;LDLR
regulation of amyloid precursor protein biosynthetic process (GO:0042984)	3/11	0.0531597	0.19637	0	0	4.27216	12.5365	SOAT1;ITM2B;ITM2C
regulation of CD4-positive, alpha-beta T cell proliferation (GO:2000561)	3/11	0.0531597	0.19637	0	0	4.27216	12.5365	TWSG1;CD81;TGFBR2
regulation of cysteine-type endopeptidase activity involved in apoptotic signaling pathway (GO:2001267)	3/11	0.0531597	0.19637	0	0	4.27216	12.5365	GSN;FAS;PARK7
regulation of mitochondrial depolarization (GO:0051900)	3/11	0.0531597	0.19637	0	0	4.27216	12.5365	IFI6;ABCD1;DCN
regulation of toll-like receptor 9 signaling pathway (GO:0034163)	3/11	0.0531597	0.19637	0	0	4.27216	12.5365	PTPRS;HMGB1;RTN4
mononuclear cell differentiation (GO:1903131)	5/26	0.054112	0.19637	0	0	2.71393	7.91572	BMP4;CSF1R;LY6D;MYH9;VEGFA
mRNA polyadenylation (GO:0006378)	5/26	0.054112	0.19637	0	0	2.71393	7.91572	APP;PAPOLA;SYMPK;PAF1;PABPC1
positive regulation of G1/S transition of mitotic cell cycle (GO:1900087)	5/26	0.054112	0.19637	0	0	2.71393	7.91572	RPTOR;CCND3;ANXA1;CCND1;RDX
positive regulation of glucose import (GO:0046326)	5/26	0.054112	0.19637	0	0	2.71393	7.91572	AKT2;INSR;CREBL2;PIK3R1;ARPP19
positive regulation of microtubule polymerization or depolymerization (GO:0031112)	5/26	0.054112	0.19637	0	0	2.71393	7.91572	NUMA1;DCTN1;RPS3;RAC1;MAPRE1
regulation of actin filament bundle assembly (GO:0032231)	5/26	0.054112	0.19637	0	0	2.71393	7.91572	RDX;RAC1;SYNPO;PFN1;ACTG1
RNA polyadenylation (GO:0043631)	5/26	0.054112	0.19637	0	0	2.71393	7.91572	APP;PAPOLA;SYMPK;PAF1;PABPC1
TOR signaling (GO:0031929)	5/26	0.054112	0.19637	0	0	2.71393	7.91572	RPTOR;PINK1;LARP1;RPS6;EIF4EBP2
positive regulation of inflammatory response (GO:0050729)	12/89	0.0541154	0.19637	0	0	1.7787	5.18783	APP;GRN;RPS19;TNIP1;CD81;MDK;DHX9;DDT;SERPINE1;PDE2A;NUPR1;TNFRSF1A
positive regulation of peptide hormone secretion (GO:0090277)	7/43	0.0551181	0.19637	0	0	2.21732	6.42641	FGB;FGA;GLUD1;RBP4;FGG;ACSL4;AACS
negative regulation of response to stimulus (GO:0048585)	9/61	0.0552517	0.19637	0	0	1.97439	5.71755	CDK6;IGFBP3;NR1H2;APOA1;TWIST1;YBX1;SLIT2;CLU;APPL2
anion homeostasis (GO:0055081)	2/5	0.0553402	0.19637	0	0	7.59232	21.9741	CYBRD1;GLS
axon choice point recognition (GO:0016198)	2/5	0.0553402	0.19637	0	0	7.59232	21.9741	APP;ROBO1
cardiac muscle cell proliferation (GO:0060038)	2/5	0.0553402	0.19637	0	0	7.59232	21.9741	TGFBR3;NDRG4
cellular response to cGMP (GO:0071321)	2/5	0.0553402	0.19637	0	0	7.59232	21.9741	PDE2A;HCN2
cellular response to erythropoietin (GO:0036018)	2/5	0.0553402	0.19637	0	0	7.59232	21.9741	MT2A;MT1X
cellular response to macrophage colony-stimulating factor stimulus (GO:0036006)	2/5	0.0553402	0.19637	0	0	7.59232	21.9741	CSF1R;PDE2A
cellular response to vitamin (GO:0071295)	2/5	0.0553402	0.19637	0	0	7.59232	21.9741	POSTN;SFRP1
chemokine (C-X-C motif) ligand 12 signaling pathway (GO:0038146)	2/5	0.0553402	0.19637	0	0	7.59232	21.9741	CXCL12;CXCR4
dorsal/ventral axis specification (GO:0009950)	2/5	0.0553402	0.19637	0	0	7.59232	21.9741	SMAD2;SFRP1
establishment of monopolar cell polarity (GO:0061162)	2/5	0.0553402	0.19637	0	0	7.59232	21.9741	GBF1;FSCN1
female genitalia development (GO:0030540)	2/5	0.0553402	0.19637	0	0	7.59232	21.9741	RBP4;TBX3
fructose catabolic process (GO:0006001)	2/5	0.0553402	0.19637	0	0	7.59232	21.9741	ALDH1A1;ALDOB
fructose catabolic process to hydroxyacetone phosphate and glyceraldehyde-3-phosphate (GO:0061624)	2/5	0.0553402	0.19637	0	0	7.59232	21.9741	ALDH1A1;ALDOB
gamma-aminobutyric acid metabolic process (GO:0009448)	2/5	0.0553402	0.19637	0	0	7.59232	21.9741	ALDH1A1;ABAT
gastro-intestinal system smooth muscle contraction (GO:0014831)	2/5	0.0553402	0.19637	0	0	7.59232	21.9741	HTR2B;SULF2
glutamate catabolic process (GO:0006538)	2/5	0.0553402	0.19637	0	0	7.59232	21.9741	GLUD1;GLUL
hemoglobin metabolic process (GO:0020027)	2/5	0.0553402	0.19637	0	0	7.59232	21.9741	ALAS1;INHA
His-Purkinje system development (GO:0003164)	2/5	0.0553402	0.19637	0	0	7.59232	21.9741	ID2;DSG2
histone-threonine phosphorylation (GO:0035405)	2/5	0.0553402	0.19637	0	0	7.59232	21.9741	PRKCA;PKN1
intracellular sequestering of iron ion (GO:0006880)	2/5	0.0553402	0.19637	0	0	7.59232	21.9741	FTH1;FTL
L-arginine import across plasma membrane (GO:0097638)	2/5	0.0553402	0.19637	0	0	7.59232	21.9741	SLC47A1;SLC7A1
membrane repolarization during ventricular cardiac muscle cell action potential (GO:0098915)	2/5	0.0553402	0.19637	0	0	7.59232	21.9741	KCNH2;KCNQ1
negative regulation of calcium ion transport into cytosol (GO:0010523)	2/5	0.0553402	0.19637	0	0	7.59232	21.9741	FKBP1A;TMBIM6
negative regulation of cellular respiration (GO:1901856)	2/5	0.0553402	0.19637	0	0	7.59232	21.9741	MLXIPL;PPIF
negative regulation of gonadotropin secretion (GO:0032277)	2/5	0.0553402	0.19637	0	0	7.59232	21.9741	GJA1;INHA
negative regulation of hydrogen peroxide-induced neuron death (GO:1903208)	2/5	0.0553402	0.19637	0	0	7.59232	21.9741	PINK1;PARK7
negative regulation of macrophage chemotaxis (GO:0010760)	2/5	0.0553402	0.19637	0	0	7.59232	21.9741	DDT;MIF
negative regulation of macrophage differentiation (GO:0045650)	2/5	0.0553402	0.19637	0	0	7.59232	21.9741	INHA;C1QC
negative regulation of plasminogen activation (GO:0010757)	2/5	0.0553402	0.19637	0	0	7.59232	21.9741	SERPINE2;SERPINE1
neutral lipid catabolic process (GO:0046461)	2/5	0.0553402	0.19637	0	0	7.59232	21.9741	ABHD12;ABHD2
oxaloacetate metabolic process (GO:0006107)	2/5	0.0553402	0.19637	0	0	7.59232	21.9741	ACLY;MDH1
PML body organization (GO:0030578)	2/5	0.0553402	0.19637	0	0	7.59232	21.9741	SERBP1;HIPK2
positive regulation of anion transmembrane transport (GO:1903961)	2/5	0.0553402	0.19637	0	0	7.59232	21.9741	ACE2;ABCB1
positive regulation of axon extension involved in axon guidance (GO:0048842)	2/5	0.0553402	0.19637	0	0	7.59232	21.9741	NRP1;VEGFA
positive regulation of cardiac muscle contraction (GO:0060452)	2/5	0.0553402	0.19637	0	0	7.59232	21.9741	RGS2;KCNQ1
positive regulation of CD4-positive, alpha-beta T cell proliferation (GO:2000563)	2/5	0.0553402	0.19637	0	0	7.59232	21.9741	CD81;TGFBR2
positive regulation of CD4-positive, CD25-positive, alpha-beta regulatory T cell differentiation (GO:0032831)	2/5	0.0553402	0.19637	0	0	7.59232	21.9741	HLA-DRA;HLA-DRB1
positive regulation of DNA topoisomerase (ATP-hydrolyzing) activity (GO:2000373)	2/5	0.0553402	0.19637	0	0	7.59232	21.9741	DHX9;HNRNPU
positive regulation of endothelial cell chemotaxis by VEGF-activated vascular endothelial growth factor receptor signaling pathway (GO:0038033)	2/5	0.0553402	0.19637	0	0	7.59232	21.9741	HSPB1;VEGFA
positive regulation of low-density lipoprotein receptor activity (GO:1905599)	2/5	0.0553402	0.19637	0	0	7.59232	21.9741	HNRNPK;ANXA2
positive regulation of macrophage proliferation (GO:0120041)	2/5	0.0553402	0.19637	0	0	7.59232	21.9741	CSF1R;MAPK1
positive regulation of membrane permeability (GO:1905710)	2/5	0.0553402	0.19637	0	0	7.59232	21.9741	LAPTM5;MT3
positive regulation of nucleotide-binding oligomerization domain containing signaling pathway (GO:0070426)	2/5	0.0553402	0.19637	0	0	7.59232	21.9741	HSPA1B;HSPA1A
positive regulation of prostaglandin biosynthetic process (GO:0031394)	2/5	0.0553402	0.19637	0	0	7.59232	21.9741	CD74;ANXA1
positive regulation of protein monoubiquitination (GO:1902527)	2/5	0.0553402	0.19637	0	0	7.59232	21.9741	UBB;PDCD6
positive regulation of toll-like receptor 9 signaling pathway (GO:0034165)	2/5	0.0553402	0.19637	0	0	7.59232	21.9741	HMGB1;RTN4
positive regulation of transcription from RNA polymerase II promoter in response to hypoxia (GO:0061419)	2/5	0.0553402	0.19637	0	0	7.59232	21.9741	HIF1A;VEGFA
pyridine-containing compound metabolic process (GO:0072524)	2/5	0.0553402	0.19637	0	0	7.59232	21.9741	PDXK;AOX1
receptor-mediated virion attachment to host cell (GO:0046813)	2/5	0.0553402	0.19637	0	0	7.59232	21.9741	ACE2;CD81
regulation of adenylate cyclase-activating G protein-coupled receptor signaling pathway (GO:0106070)	2/5	0.0553402	0.19637	0	0	7.59232	21.9741	MRAP;PRKCA
regulation of adherens junction organization (GO:1903391)	2/5	0.0553402	0.19637	0	0	7.59232	21.9741	RDX;VEGFA
regulation of astrocyte activation (GO:0061888)	2/5	0.0553402	0.19637	0	0	7.59232	21.9741	NR1D1;LDLR
regulation of cell proliferation involved in heart morphogenesis (GO:2000136)	2/5	0.0553402	0.19637	0	0	7.59232	21.9741	BMP4;TBX3
regulation of cellular response to vascular endothelial growth factor stimulus (GO:1902547)	2/5	0.0553402	0.19637	0	0	7.59232	21.9741	ATP2B4;TSPAN12
regulation of chloride transport (GO:2001225)	2/5	0.0553402	0.19637	0	0	7.59232	21.9741	PRNP;ABCB1
regulation of DNA topoisomerase (ATP-hydrolyzing) activity (GO:2000371)	2/5	0.0553402	0.19637	0	0	7.59232	21.9741	DHX9;HNRNPU
regulation of guanyl-nucleotide exchange factor activity (GO:1905097)	2/5	0.0553402	0.19637	0	0	7.59232	21.9741	STMN1;PBXIP1
regulation of heart growth (GO:0060420)	2/5	0.0553402	0.19637	0	0	7.59232	21.9741	BASP1;DUSP6
regulation of inflammatory response to wounding (GO:0106014)	2/5	0.0553402	0.19637	0	0	7.59232	21.9741	GRN;MDK
regulation of kidney development (GO:0090183)	2/5	0.0553402	0.19637	0	0	7.59232	21.9741	BMP4;SOX9
regulation of low-density lipoprotein particle receptor catabolic process (GO:0032803)	2/5	0.0553402	0.19637	0	0	7.59232	21.9741	ANXA2;APOE
regulation of metaphase plate congression (GO:0090235)	2/5	0.0553402	0.19637	0	0	7.59232	21.9741	DYNC1H1;NUMA1
regulation of microvillus assembly (GO:0032534)	2/5	0.0553402	0.19637	0	0	7.59232	21.9741	FSCN1;RAP1GAP
regulation of mRNA binding (GO:1902415)	2/5	0.0553402	0.19637	0	0	7.59232	21.9741	EIF3E;EIF3D
regulation of plasma membrane organization (GO:1903729)	2/5	0.0553402	0.19637	0	0	7.59232	21.9741	GSN;MYH9
regulation of protein import (GO:1904589)	2/5	0.0553402	0.19637	0	0	7.59232	21.9741	BMP4;HSPA8
regulation of protein monoubiquitination (GO:1902525)	2/5	0.0553402	0.19637	0	0	7.59232	21.9741	UBB;PDCD6
regulation of respiratory burst involved in inflammatory response (GO:0060264)	2/5	0.0553402	0.19637	0	0	7.59232	21.9741	GRN;RPS19
regulation of sterol transport (GO:0032371)	2/5	0.0553402	0.19637	0	0	7.59232	21.9741	LRP1;APOC1
regulation of synaptic vesicle priming (GO:0010807)	2/5	0.0553402	0.19637	0	0	7.59232	21.9741	NAPA;STXBP1
response to cGMP (GO:0070305)	2/5	0.0553402	0.19637	0	0	7.59232	21.9741	PDE2A;HCN2
response to macrophage colony-stimulating factor (GO:0036005)	2/5	0.0553402	0.19637	0	0	7.59232	21.9741	CSF1R;PDE2A
response to prostaglandin (GO:0034694)	2/5	0.0553402	0.19637	0	0	7.59232	21.9741	TGFBR3;AKR1C3
RNA import into mitochondrion (GO:0035927)	2/5	0.0553402	0.19637	0	0	7.59232	21.9741	TST;TOMM20
rRNA transport (GO:0051029)	2/5	0.0553402	0.19637	0	0	7.59232	21.9741	NPM1;TST
spliceosomal conformational changes to generate catalytic conformation (GO:0000393)	2/5	0.0553402	0.19637	0	0	7.59232	21.9741	XAB2;SNRNP200
stress granule disassembly (GO:0035617)	2/5	0.0553402	0.19637	0	0	7.59232	21.9741	VCP;KIF5B
striated muscle cell proliferation (GO:0014855)	2/5	0.0553402	0.19637	0	0	7.59232	21.9741	TGFBR3;NDRG4
vascular endothelial growth factor receptor-2 signaling pathway (GO:0036324)	2/5	0.0553402	0.19637	0	0	7.59232	21.9741	PDCD6;VEGFA
negative regulation of cellular biosynthetic process (GO:0031327)	8/52	0.0557729	0.197664	0	0	2.07372	5.98573	ACADVL;KHSRP;APOC1;AKR1C3;ATP2B4;SIRPA;SIK1;WNT4
positive regulation of hydrolase activity (GO:0051345)	18/149	0.0557892	0.197664	0	0	1.56949	4.52982	ITGB1;NDUFA13;RALBP1;DOCK8;APOA1;RHOC;RAP1GAP;RHOA;SFRP1;PINK1;PSAP;RAPGEF1;RPS3;CALM3;CALM1;CALM2;TGM2;S100A10
negative regulation of cellular response to growth factor stimulus (GO:0090288)	11/80	0.0564235	0.199761	0	0	1.81918	5.2299	BAMBI;PDCD6;UBE2D3;MMRN2;SPRY4;ATP2B4;SLIT2;SORL1;FSTL3;HIPK2;SULF2
cellular amino acid catabolic process (GO:0009063)	12/90	0.0580574	0.205235	0	0	1.7558	4.99758	BCKDHA;BCKDK;GLUD1;ECHS1;SHMT2;GOT2;DLST;ABAT;GLUL;DLD;GLS;ACAT1
positive regulation of autophagy (GO:0010508)	12/90	0.0580574	0.205235	0	0	1.7558	4.99758	STK11;PINK1;LARP1;BNIP3;WAC;SH3BP4;HMGB1;PARK7;SUPT5H;PHB2;DCN;OPTN
myeloid leukocyte differentiation (GO:0002573)	10/71	0.0585123	0.206688	0	0	1.87034	5.309	BMP4;CSF1R;GLO1;LEF1;MYH9;MAPK14;DHRS2;HLA-DRB1;TGFBR2;VEGFA
lung development (GO:0030324)	6/35	0.0592487	0.208504	0	0	2.35875	6.66585	BMP4;ERRFI1;RBP4;ITGA3;ABCA3;VEGFA
negative regulation of T cell proliferation (GO:0042130)	6/35	0.0592487	0.208504	0	0	2.35875	6.66585	PRNP;SDC4;GPNMB;PRKAR1A;DLG5;HLA-DRB1
regulation of blood circulation (GO:1903522)	6/35	0.0592487	0.208504	0	0	2.35875	6.66585	ACE2;DMPK;KCNQ1;HSPB7;ECE1;CACNA1H
regulation of T cell receptor signaling pathway (GO:0050856)	6/35	0.0592487	0.208504	0	0	2.35875	6.66585	PRNP;CD81;RPS3;LAPTM5;EZR;PHPT1
respiratory system development (GO:0060541)	6/35	0.0592487	0.208504	0	0	2.35875	6.66585	BMP4;RBP4;BASP1;ITGA3;ABCA3;VEGFA
macroautophagy (GO:0016236)	15/120	0.0598157	0.210191	0	0	1.63103	4.59379	GABARAPL1;VCP;TOMM40;TCIRG1;TOMM20;PRKAB1;GABARAP;PINK1;LAMP2;CSNK2B;TOMM7;VDAC1;SQSTM1;UBXN6;TOMM6
proteolysis (GO:0006508)	31/287	0.0598178	0.210191	0	0	1.38498	3.90072	CPM;TPSB2;CPB1;HTRA1;KLK4;NEDD8;PLAT;ECE1;PRCP;CTSS;CTSO;PSMB5;DPP7;PITRM1;LONP1;CAPN1;CTSD;CTSC;CTSB;CTSA;FBXO2;ECEL1;F3;BACE1;PSMA6;MMP14;BMP1;PSMC4;YME1L1;TPP1;METAP2
negative regulation of transcription, DNA-templated (GO:0045892)	90/948	0.0600308	0.210782	0	0	1.20471	3.38873	CDKN1C;NDUFA13;UBE2D3;ATN1;EHMT1;HNRNPU;HMGB1;ENO1;AHR;PHB2;RPS14;SUMO1;TRIM28;CCND1;YWHAQ;BASP1;SOX9;TSC22D4;TLE1;PEG3;HSBP1;RPL23;SREBF2;ETV5;DKK3;EID1;SFRP1;SFPQ;ILF3;IFI27;ATF5;EZR;UBA52;PFDN5;ATF4;PPARD;DDX5;HDAC2;SET;NFIX;RPL10;MAZ;LEF1;FOXK2;TWIST1;FOXK1;PBXIP1;GLIS2;DNAJB1;SDCBP;PRDX5;UBB;UBC;FLNA;SAP18;DMAP1;RPS27A;WNT4;SMAD2;HSPA8;XRCC6;PHC2;UBE2I;CBX5;PHF10;XRCC5;CBX3;CNBP;NR1H2;PDE2A;…
negative regulation of kinase activity (GO:0033673)	9/62	0.0602099	0.211252	0	0	1.93703	5.4429	CDKN1C;CAMK2N1;GSTP1;AKT1S1;HNRNPU;HSPB1;PARK7;PPIA;TRIB2
positive regulation of tumor necrosis factor superfamily cytokine production (GO:1903557)	11/81	0.0607417	0.212932	0	0	1.79309	5.02268	APP;DHX9;DDT;HSPB1;LY96;TWIST1;HMGB1;MIF;CD14;CLU;HLA-E
branching morphogenesis of an epithelial tube (GO:0048754)	7/44	0.0611755	0.212932	0	0	2.15727	6.02744	BMP4;NRP1;COL4A1;CTNNB1;SLIT2;TGFBR2;VEGFA
cation transmembrane transport (GO:0098655)	7/44	0.0611755	0.212932	0	0	2.15727	6.02744	SLC6A9;SFXN3;SLC3A2;SFXN1;ATP1B1;SLC7A1;CACNA1H
response to amyloid-beta (GO:1904645)	7/44	0.0611755	0.212932	0	0	2.15727	6.02744	APP;PRNP;GJA1;VCAM1;LRP1;ATP1A3;CD36
negative regulation of cysteine-type endopeptidase activity (GO:2000117)	8/53	0.061245	0.212932	0	0	2.02753	5.66263	YWHAE;CAST;SIAH2;IFI6;DHCR24;MT3;CD44;VEGFA
aspartate family amino acid metabolic process (GO:0009066)	4/19	0.0619048	0.212932	0	0	3.03871	8.45417	ADI1;GOT2;SMS;ASS1
cellular response to interleukin-7 (GO:0098761)	4/19	0.0619048	0.212932	0	0	3.03871	8.45417	STAT5B;CISH;JAK3;SMARCA4
establishment of skin barrier (GO:0061436)	4/19	0.0619048	0.212932	0	0	3.03871	8.45417	UGCG;STMN1;LSR;CLDN1
ethanol metabolic process (GO:0006067)	4/19	0.0619048	0.212932	0	0	3.03871	8.45417	ACSS2;ALDH2;ADH1B;ALDH1A1
fatty acid transmembrane transport (GO:1902001)	4/19	0.0619048	0.212932	0	0	3.03871	8.45417	MID1IP1;CD36;ACACB;ABCD1
interleukin-7-mediated signaling pathway (GO:0038111)	4/19	0.0619048	0.212932	0	0	3.03871	8.45417	STAT5B;CISH;JAK3;SMARCA4
negative regulation of RNA splicing (GO:0033119)	4/19	0.0619048	0.212932	0	0	3.03871	8.45417	PTBP1;SAP18;TMBIM6;RPS13
negative regulation of T cell receptor signaling pathway (GO:0050860)	4/19	0.0619048	0.212932	0	0	3.03871	8.45417	PRNP;LAPTM5;EZR;PHPT1
neural crest cell differentiation (GO:0014033)	4/19	0.0619048	0.212932	0	0	3.03871	8.45417	CDH2;PDCD6;HTR2B;NOLC1
positive regulation of macrophage migration (GO:1905523)	4/19	0.0619048	0.212932	0	0	3.03871	8.45417	CSF1R;MDK;RARRES2;MAPK1
positive regulation of monocyte chemotaxis (GO:0090026)	4/19	0.0619048	0.212932	0	0	3.03871	8.45417	CREB3;CXCL12;SERPINE1;HMGB1
positive regulation of triglyceride metabolic process (GO:0090208)	4/19	0.0619048	0.212932	0	0	3.03871	8.45417	SCARB1;NR1H2;APOA1;LDLR
regulation of autophagy of mitochondrion (GO:1903146)	4/19	0.0619048	0.212932	0	0	3.03871	8.45417	PINK1;VDAC1;PARK7;SREBF2
regulation of collagen biosynthetic process (GO:0032965)	4/19	0.0619048	0.212932	0	0	3.03871	8.45417	BMP4;HDAC2;VIM;WNT4
regulation of exosomal secretion (GO:1903541)	4/19	0.0619048	0.212932	0	0	3.03871	8.45417	SDCBP;SDC4;SDC1;RAB7A
regulation of leukocyte chemotaxis (GO:0002688)	4/19	0.0619048	0.212932	0	0	3.03871	8.45417	MDK;MTUS1;PTN;SLIT2
regulation of vascular endothelial growth factor signaling pathway (GO:1900746)	4/19	0.0619048	0.212932	0	0	3.03871	8.45417	SEMA6A;TSPAN12;DCN;ROBO1
regulation of water loss via skin (GO:0033561)	4/19	0.0619048	0.212932	0	0	3.03871	8.45417	UGCG;STMN1;LSR;CLDN1
response to fatty acid (GO:0070542)	4/19	0.0619048	0.212932	0	0	3.03871	8.45417	SCD;PDK4;CD36;SOX9
striated muscle cell differentiation (GO:0051146)	4/19	0.0619048	0.212932	0	0	3.03871	8.45417	SORT1;SDC1;SIK1;PLD3
dendritic spine organization (GO:0097061)	5/27	0.0621694	0.212932	0	0	2.59043	7.19594	PRNP;ARF1;ITGA3;INSR;WASL
L-alpha-amino acid transmembrane transport (GO:1902475)	5/27	0.0621694	0.212932	0	0	2.59043	7.19594	SLC47A1;SLC6A9;ARL6IP5;SLC3A2;SLC7A1
monovalent inorganic cation homeostasis (GO:0055067)	5/27	0.0621694	0.212932	0	0	2.59043	7.19594	KCNH2;SLC12A4;CYP11B2;PDK4;PDK2
negative regulation of actin filament bundle assembly (GO:0032232)	5/27	0.0621694	0.212932	0	0	2.59043	7.19594	DLC1;STMN1;PIK3R1;PFN1;WASF2
negative regulation of catalytic activity (GO:0043086)	5/27	0.0621694	0.212932	0	0	2.59043	7.19594	OXA1L;TIMP1;PHPT1;MT3;SERPINA5
positive regulation of muscle cell differentiation (GO:0051149)	5/27	0.0621694	0.212932	0	0	2.59043	7.19594	OLFM2;CDH2;CTNNB1;CAMK1;MAPK14
protein peptidyl-prolyl isomerization (GO:0000413)	5/27	0.0621694	0.212932	0	0	2.59043	7.19594	FKBP1A;PPIF;FKBP4;PPIB;PPIA
positive regulation of supramolecular fiber organization (GO:1902905)	12/91	0.0621866	0.212932	0	0	1.73348	4.81495	APP;NUMA1;CTTN;BIN1;DCTN1;RPS3;RAC1;APOE;SYNPO;MAPRE1;PFN1;CLU
negative regulation of signal transduction (GO:0009968)	29/267	0.0632021	0.216252	0	0	1.39324	3.84731	LRPAP1;NDRG4;VCP;LRP1;PDCD6;MAZ;TNFAIP3;APCDD1;FSTL3;GLIS2;RGS2;SMPD1;PALM;SEMA6A;TLE1;SIAH2;IGFBP3;SPRY4;NR0B1;DCN;DLK1;DKK3;SULF2;SFRP1;MMP14;DDIT4;MMRN2;TAX1BP3;TMBIM6
positive regulation of neurogenesis (GO:0050769)	10/72	0.0632576	0.216284	0	0	1.84008	5.0796	ARHGDIA;PLXNA1;CTNNB1;NAP1L1;SLIT2;OBSL1;RHOA;ROBO1;TGM2;VEGFA
central nervous system development (GO:0007417)	29/268	0.0656389	0.221585	0	0	1.38733	3.77852	C1QA;COX7B;NDRG4;TUBGCP2;GSTP1;ATN1;CXCR4;GLIS2;C3;UGP2;CDH2;DNER;NRCAM;SOX9;NPTX1;SEMA6B;MARCKSL1;GSN;ATP6AP2;LSR;PBX1;TBX3;TGFBR2;ALDH3A2;VCAN;MEIS1;COL4A1;DDIT4;TPP1
Ras protein signal transduction (GO:0007265)	17/142	0.0660546	0.221585	0	0	1.55299	4.21989	SHC2;RALA;MYO9B;PARK7;MAPK14;RHOA;RHOB;COL1A2;TRIM28;ARHGDIA;ARHGDIB;RAPGEF1;TAX1BP3;RAC1;RALGDS;CTNNAL1;KPNB1
aortic valve development (GO:0003176)	6/36	0.066452	0.221585	0	0	2.28	6.18171	BMP4;TWIST1;SLIT2;SOX9;ROBO1;TNFRSF1A
axonal transport (GO:0098930)	6/36	0.066452	0.221585	0	0	2.28	6.18171	DYNC1H1;DST;DCTN1;AP3D1;HIF1A;SOD1
cyclic-nucleotide-mediated signaling (GO:0019935)	6/36	0.066452	0.221585	0	0	2.28	6.18171	PDE2A;HTR2B;AHR;APOE;CD36;SOX9
embryonic limb morphogenesis (GO:0030326)	6/36	0.066452	0.221585	0	0	2.28	6.18171	HDAC2;MBNL1;TWIST1;CTNNB1;ECE1;TBX3
intrinsic apoptotic signaling pathway by p53 class mediator (GO:0072332)	6/36	0.066452	0.221585	0	0	2.28	6.18171	DDX5;HINT1;STK11;DDIT4;PDK2;HIPK2
positive regulation of cytokine-mediated signaling pathway (GO:0001961)	6/36	0.066452	0.221585	0	0	2.28	6.18171	CD74;LAPTM5;CXCR4;HIF1A;HSPA1B;HSPA1A
regulation of androgen receptor signaling pathway (GO:0060765)	6/36	0.066452	0.221585	0	0	2.28	6.18171	DDX5;DAB2;SFRP1;PARK7;PKN1;SMARCA4
regulation of embryonic development (GO:0045995)	6/36	0.066452	0.221585	0	0	2.28	6.18171	RAB14;INSR;RBM19;EHMT1;TRIP12;B4GALT5
regulation of protein import into nucleus (GO:0042306)	6/36	0.066452	0.221585	0	0	2.28	6.18171	BMP4;TRIM28;FLNA;PIK3R1;DMAP1;RAN
regulation of receptor internalization (GO:0002090)	6/36	0.066452	0.221585	0	0	2.28	6.18171	LRPAP1;SDCBP;ARF1;INSR;RIN3;VEGFA
regulation of sodium ion transport (GO:0002028)	6/36	0.066452	0.221585	0	0	2.28	6.18171	ATP2B4;SIK1;ATP1A1;PRSS8;GPD1L;YWHAH
Wnt signaling pathway (GO:0016055)	12/92	0.066505	0.221585	0	0	1.71172	4.63958	SNX3;SFRP1;UBB;LEF1;UBC;CTNNB1;RPS27A;UBA52;CSNK1G2;SKP1;WLS;WNT4
negative regulation of macromolecule metabolic process (GO:0010605)	22/194	0.0666398	0.221585	0	0	1.46138	3.95808	APP;LRPAP1;MAP2K2;HSP90AB1;ATP2B4;MIF;PARK7;HIF1A;ROBO1;VEGFA;BMP4;SDCBP;SFRP1;PINK1;ID2;ANXA7;RIN3;APOE;CD46;LDLR;OPTN;WNT4
cellular response to thyroid hormone stimulus (GO:0097067)	3/12	0.0667448	0.221585	0	0	3.79727	10.2788	RDX;CTSS;CTSB
early endosome to Golgi transport (GO:0034498)	3/12	0.0667448	0.221585	0	0	3.79727	10.2788	TMED9;SURF4;RAB6A
epithelial cell-cell adhesion (GO:0090136)	3/12	0.0667448	0.221585	0	0	3.79727	10.2788	DSP;ITGB5;KIFC3
ganglion development (GO:0061548)	3/12	0.0667448	0.221585	0	0	3.79727	10.2788	NRP1;NRP2;CTNNB1
glutamine metabolic process (GO:0006541)	3/12	0.0667448	0.221585	0	0	3.79727	10.2788	GLUD1;GLUL;GLS
morphogenesis of a polarized epithelium (GO:0001738)	3/12	0.0667448	0.221585	0	0	3.79727	10.2788	LAMA5;ACTB;ACTG1
negative regulation of cardiac muscle hypertrophy (GO:0010614)	3/12	0.0667448	0.221585	0	0	3.79727	10.2788	RGS2;LMNA;ATP2B4
negative regulation of cellular response to vascular endothelial growth factor stimulus (GO:1902548)	3/12	0.0667448	0.221585	0	0	3.79727	10.2788	SEMA6A;ATP2B4;DCN
negative regulation of oxidoreductase activity (GO:0051354)	3/12	0.0667448	0.221585	0	0	3.79727	10.2788	AOC3;OXA1L;MT3
negative regulation of receptor internalization (GO:0002091)	3/12	0.0667448	0.221585	0	0	3.79727	10.2788	LRPAP1;SDCBP;RIN3
negative regulation of vascular permeability (GO:0043116)	3/12	0.0667448	0.221585	0	0	3.79727	10.2788	PDE2A;SLIT2;VEGFA
P-body assembly (GO:0033962)	3/12	0.0667448	0.221585	0	0	3.79727	10.2788	DYNC1H1;LSM14A;LSM4
phospholipid efflux (GO:0033700)	3/12	0.0667448	0.221585	0	0	3.79727	10.2788	APOC1;APOA1;APOE
positive regulation of fatty acid oxidation (GO:0046321)	3/12	0.0667448	0.221585	0	0	3.79727	10.2788	AKT2;TWIST1;ABCD1
positive regulation of leukocyte proliferation (GO:0070665)	3/12	0.0667448	0.221585	0	0	3.79727	10.2788	BST2;CSF1R;MAPK1
posttranslational protein targeting to endoplasmic reticulum membrane (GO:0006620)	3/12	0.0667448	0.221585	0	0	3.79727	10.2788	HSPA5;SEC61B;SEC63
regulation of alcohol biosynthetic process (GO:1902930)	3/12	0.0667448	0.221585	0	0	3.79727	10.2788	KPNB1;RAN;SREBF2
regulation of astrocyte differentiation (GO:0048710)	3/12	0.0667448	0.221585	0	0	3.79727	10.2788	SERPINE2;BIN1;ID2
regulation of axon regeneration (GO:0048679)	3/12	0.0667448	0.221585	0	0	3.79727	10.2788	GRN;PTPRS;PTN
regulation of CD4-positive, alpha-beta T cell differentiation (GO:0043370)	3/12	0.0667448	0.221585	0	0	3.79727	10.2788	HLA-DRA;HMGB1;HLA-DRB1
regulation of cell communication by electrical coupling involved in cardiac conduction (GO:1901844)	3/12	0.0667448	0.221585	0	0	3.79727	10.2788	CALM3;CALM1;CALM2
regulation of cholesterol esterification (GO:0010872)	3/12	0.0667448	0.221585	0	0	3.79727	10.2788	APOC1;APOA1;APOE
regulation of oxidative stress-induced cell death (GO:1903201)	3/12	0.0667448	0.221585	0	0	3.79727	10.2788	PINK1;P4HB;PARK7
regulation of plasminogen activation (GO:0010755)	3/12	0.0667448	0.221585	0	0	3.79727	10.2788	SERPINE2;SERPINE1;ENO1
regulation of ventricular cardiac muscle cell action potential (GO:0098911)	3/12	0.0667448	0.221585	0	0	3.79727	10.2788	DSP;BIN1;DSG2
very-low-density lipoprotein particle assembly (GO:0034379)	3/12	0.0667448	0.221585	0	0	3.79727	10.2788	SOAT1;APOC1;P4HB
nuclear membrane reassembly (GO:0031468)	8/54	0.0670415	0.222413	0	0	1.98334	5.35987	NSFL1C;UBE2I;SUMO1;PPP2R1A;LMNA;RANGAP1;KPNB1;RAN
cell junction assembly (GO:0034329)	13/102	0.067145	0.222599	0	0	1.66706	4.50257	FARP1;FN1;ACTB;RHOA;ACTG1;CDH2;SPOCK2;DNER;FSCN1;FLNA;NRCAM;TLN1;OBSL1
amino acid transmembrane transport (GO:0003333)	7/45	0.0676238	0.223554	0	0	2.10039	5.65802	SLC47A1;SFXN3;LRRC8D;SLC3A2;SFXN1;SLC7A1;SLC38A2
neural crest cell development (GO:0014032)	7/45	0.0676238	0.223554	0	0	2.10039	5.65802	SEMA6B;SEMA6A;CDH2;PDCD6;HTR2B;ANXA6;NOLC1
positive regulation of chemotaxis (GO:0050921)	7/45	0.0676238	0.223554	0	0	2.10039	5.65802	NRP1;MDK;RARRES2;HSPB1;PTN;F3;VEGFA
regulation of pri-miRNA transcription by RNA polymerase II (GO:1902893)	7/45	0.0676238	0.223554	0	0	2.10039	5.65802	BMP4;DDX5;SOX9;HIF1A;NFATC4;SMARCA4;PPARD
endoplasmic reticulum organization (GO:0007029)	10/73	0.0682438	0.225445	0	0	1.81077	4.86132	ALDH3A2;APP;PRNP;VAPA;SEC16A;ATL2;SEC61B;REEP6;RTN4;GET4
peptide metabolic process (GO:0006518)	11/83	0.0700139	0.230967	0	0	1.74309	4.635	BACE1;CPM;G6PD;GSTA4;GSTP1;GSTA2;GSTA1;GSTT2;TPP1;SEC11A;SOD1
regulation of osteoblast differentiation (GO:0045667)	11/83	0.0700139	0.230967	0	0	1.74309	4.635	FBN2;BMP4;IFITM1;DDX5;CDK6;BAMBI;TWIST1;SOX9;PRKACA;ATF4;WNT4
regulation of cell adhesion (GO:0030155)	16/133	0.0704189	0.23214	0	0	1.56128	4.14254	CD164;DUSP1;CXCR4;PRKCA;FUT1;VEGFA;PPP1CB;CXCL12;PPP2R1A;MDK;ARHGDIA;ARHGDIB;PLXNA1;TGFBI;P4HB;TGM2
carbohydrate derivative biosynthetic process (GO:1901137)	5/28	0.0708651	0.232142	0	0	2.47767	6.55833	G6PD;TPI1;TNIP1;ST3GAL4;B4GALT5
L-amino acid transport (GO:0015807)	5/28	0.0708651	0.232142	0	0	2.47767	6.55833	ARL6IP5;SLC3A2;SFXN1;SLC7A1;SLC38A2
leukocyte cell-cell adhesion (GO:0007159)	5/28	0.0708651	0.232142	0	0	2.47767	6.55833	ITGB1;VCAM1;TNIP1;MSN;EZR
negative regulation of axonogenesis (GO:0050771)	5/28	0.0708651	0.232142	0	0	2.47767	6.55833	PTPRS;ARHGDIA;MT3;RTN4;RHOA
positive regulation of protein import into nucleus (GO:0042307)	5/28	0.0708651	0.232142	0	0	2.47767	6.55833	TRIM28;FLNA;PIK3R1;DMAP1;RAN
regulation of microtubule polymerization or depolymerization (GO:0031110)	5/28	0.0708651	0.232142	0	0	2.47767	6.55833	MAP1B;STMN1;STMN3;FKBP4;MAPRE1
regulation of sodium ion transmembrane transport (GO:1902305)	5/28	0.0708651	0.232142	0	0	2.47767	6.55833	ATP2B4;FXYD6;FXYD5;GPD1L;YWHAH
response to interferon-beta (GO:0035456)	5/28	0.0708651	0.232142	0	0	2.47767	6.55833	IFITM3;BST2;IFITM1;NDUFA13;CDC34
ventricular septum morphogenesis (GO:0060412)	5/28	0.0708651	0.232142	0	0	2.47767	6.55833	BMP4;TGFBR3;SLIT2;ROBO1;TGFBR2
positive regulation of peptidyl-serine phosphorylation (GO:0033138)	12/93	0.0710147	0.23247	0	0	1.6905	4.47114	RPTOR;APP;HSP90AA1;PINK1;HSP90AB1;ATP2B4;CREBL2;PARK7;MIF;CAMK1;CD44;VEGFA
protein polyubiquitination (GO:0000209)	33/314	0.072308	0.235768	0	0	1.343	3.52783	UBE2D3;TNFAIP3;PSMA7;PSMD8;PSMB7;PSMB4;PSMB5;PSMD4;UBB;PSMD2;PSMB1;UBC;RPS27A;SKP1;FBXW5;FBXO2;SIAH2;AMFR;PSMA6;CDC34;PSMA4;IFI27;PSMC4;PSME4;TTC3;PSME1;PSME2;CTNNB1;TRIP12;FBXL5;UBA52;FBXL7;RNF187
cellular monovalent inorganic cation homeostasis (GO:0030004)	4/20	0.0726251	0.235768	0	0	2.84864	7.47039	ATP4A;ATP1A3;ATP1A1;ATP1B1
hepaticobiliary system development (GO:0061008)	4/20	0.0726251	0.235768	0	0	2.84864	7.47039	TGFBR3;PRKCSH;LSR;WNT4
miRNA metabolic process (GO:0010586)	4/20	0.0726251	0.235768	0	0	2.84864	7.47039	DDX17;KHSRP;SND1;RAN
myeloid cell development (GO:0061515)	4/20	0.0726251	0.235768	0	0	2.84864	7.47039	APP;ALAS1;ANXA2;ZNF385A
positive regulation of alpha-beta T cell activation (GO:0046635)	4/20	0.0726251	0.235768	0	0	2.84864	7.47039	HLA-DRA;HLA-A;HLA-DRB1;HLA-E
positive regulation of cyclin-dependent protein kinase activity (GO:1904031)	4/20	0.0726251	0.235768	0	0	2.84864	7.47039	CCND3;HSP90AB1;CCND1;CCNY
positive regulation of heart contraction (GO:0045823)	4/20	0.0726251	0.235768	0	0	2.84864	7.47039	RGS2;KCNQ1;ATP2A2;ADM
positive regulation of natural killer cell mediated cytotoxicity (GO:0045954)	4/20	0.0726251	0.235768	0	0	2.84864	7.47039	CADM1;HLA-F;PVR;HLA-E
regulation of granulocyte chemotaxis (GO:0071622)	4/20	0.0726251	0.235768	0	0	2.84864	7.47039	CSF1R;MDK;RARRES2;MAPK1
regulation of protein kinase A signaling (GO:0010738)	4/20	0.0726251	0.235768	0	0	2.84864	7.47039	PRKAR1A;PRKAR2B;MIF;PJA2
regulation of T cell migration (GO:2000404)	4/20	0.0726251	0.235768	0	0	2.84864	7.47039	APP;CXCL12;DOCK8;RHOA
negative regulation of cysteine-type endopeptidase activity involved in apoptotic process (GO:0043154)	8/55	0.0731645	0.237355	0	0	1.94104	5.07591	YWHAE;SIAH2;IFI6;DHCR24;PARK7;MT3;CD44;VEGFA
negative regulation of stress-activated MAPK cascade (GO:0032873)	6/37	0.0741425	0.239039	0	0	2.20633	5.74036	PINK1;DUSP1;GSTP1;SIRPA;EZR;PPIA
neural crest cell migration (GO:0001755)	6/37	0.0741425	0.239039	0	0	2.20633	5.74036	SEMA6B;NRP1;SEMA6A;HTR2B;ANXA6;FN1
nucleotide-excision repair, DNA incision, 5'-to lesion (GO:0006296)	6/37	0.0741425	0.239039	0	0	2.20633	5.74036	DDB1;UBB;POLD2;UBC;RPS27A;UBA52
phagocytosis, engulfment (GO:0006911)	6/37	0.0741425	0.239039	0	0	2.20633	5.74036	GSN;MEGF10;MYH9;CD36;RAC1;ARHGAP12
phospholipid biosynthetic process (GO:0008654)	6/37	0.0741425	0.239039	0	0	2.20633	5.74036	IDI1;FDPS;GPAM;MVD;ABCA8;FADS1
positive regulation of myeloid cell differentiation (GO:0045639)	6/37	0.0741425	0.239039	0	0	2.20633	5.74036	STAT5B;PRMT1;MAPK14;HIF1A;HSPA1B;HSPA1A
protein insertion into ER membrane (GO:0045048)	6/37	0.0741425	0.239039	0	0	2.20633	5.74036	ALDH3A2;APP;PRNP;VAPA;SEC61B;GET4
proton transmembrane transport (GO:1902600)	6/37	0.0741425	0.239039	0	0	2.20633	5.74036	ATP4A;NNT;UCP2;ATP1A3;ATP1A1;ATP6V0C
regulation of actin cytoskeleton reorganization (GO:2000249)	6/37	0.0741425	0.239039	0	0	2.20633	5.74036	CSF1R;NRP1;MDK;ARHGDIA;ARHGDIB;PHPT1
posttranscriptional regulation of gene expression (GO:0010608)	7/46	0.0744643	0.239912	0	0	2.04642	5.31545	APP;LARP1;RPL10;PCIF1;NOLC1;MATR3;ZNF385A
3'-phosphoadenosine 5'-phosphosulfate biosynthetic process (GO:0050428)	2/6	0.0786397	0.243016	0	0	5.69393	14.479	SLC26A2;PAPSS2
acetyl-CoA biosynthetic process from pyruvate (GO:0006086)	2/6	0.0786397	0.243016	0	0	5.69393	14.479	PDHA1;DLD
adiponectin-activated signaling pathway (GO:0033211)	2/6	0.0786397	0.243016	0	0	5.69393	14.479	CSNK2B;APPL2
aspartate metabolic process (GO:0006531)	2/6	0.0786397	0.243016	0	0	5.69393	14.479	GOT2;ASS1
astrocyte development (GO:0014002)	2/6	0.0786397	0.243016	0	0	5.69393	14.479	CDK6;MT3
attachment of GPI anchor to protein (GO:0016255)	2/6	0.0786397	0.243016	0	0	5.69393	14.479	PIGT;GPAA1
bundle of His cell-Purkinje myocyte adhesion involved in cell communication (GO:0086073)	2/6	0.0786397	0.243016	0	0	5.69393	14.479	DSP;DSG2
cellular response to bacterial lipopeptide (GO:0071221)	2/6	0.0786397	0.243016	0	0	5.69393	14.479	CD14;CD36
cellular response to lipoteichoic acid (GO:0071223)	2/6	0.0786397	0.243016	0	0	5.69393	14.479	CD14;MAPK14
chondrocyte development (GO:0002063)	2/6	0.0786397	0.243016	0	0	5.69393	14.479	SOX9;SULF2
establishment of mitochondrion localization, microtubule-mediated (GO:0034643)	2/6	0.0786397	0.243016	0	0	5.69393	14.479	UBB;LRPPRC
hepatocyte differentiation (GO:0070365)	2/6	0.0786397	0.243016	0	0	5.69393	14.479	ANXA1;PCK2
induction of bacterial agglutination (GO:0043152)	2/6	0.0786397	0.243016	0	0	5.69393	14.479	FGB;FGA
isoleucine metabolic process (GO:0006549)	2/6	0.0786397	0.243016	0	0	5.69393	14.479	ILVBL;ACAT1
L-arginine transmembrane transport (GO:1903400)	2/6	0.0786397	0.243016	0	0	5.69393	14.479	SLC47A1;SLC7A1
leukocyte chemotaxis involved in inflammatory response (GO:0002232)	2/6	0.0786397	0.243016	0	0	5.69393	14.479	MDK;PTN
membrane raft assembly (GO:0001765)	2/6	0.0786397	0.243016	0	0	5.69393	14.479	ANXA2;S100A10
mitochondrial protein catabolic process (GO:0035694)	2/6	0.0786397	0.243016	0	0	5.69393	14.479	BNIP3;YME1L1
negative regulation of amyloid precursor protein biosynthetic process (GO:0042985)	2/6	0.0786397	0.243016	0	0	5.69393	14.479	ITM2B;ITM2C
negative regulation of astrocyte differentiation (GO:0048712)	2/6	0.0786397	0.243016	0	0	5.69393	14.479	NR1D1;LDLR
negative regulation of cardiac muscle cell apoptotic process (GO:0010667)	2/6	0.0786397	0.243016	0	0	5.69393	14.479	MDK;NUPR1
negative regulation of cellular response to hypoxia (GO:1900038)	2/6	0.0786397	0.243016	0	0	5.69393	14.479	TMBIM6;ENO1
negative regulation of chemokine-mediated signaling pathway (GO:0070100)	2/6	0.0786397	0.243016	0	0	5.69393	14.479	SLIT2;ROBO1
negative regulation of lipoprotein lipase activity (GO:0051005)	2/6	0.0786397	0.243016	0	0	5.69393	14.479	SORT1;APOC1
negative regulation of monocyte chemotaxis (GO:0090027)	2/6	0.0786397	0.243016	0	0	5.69393	14.479	DUSP1;SLIT2
negative regulation of triglyceride metabolic process (GO:0090209)	2/6	0.0786397	0.243016	0	0	5.69393	14.479	SIK1;SORL1
peptide antigen assembly with MHC protein complex (GO:0002501)	2/6	0.0786397	0.243016	0	0	5.69393	14.479	HLA-DRA;HLA-DRB1
peptidyl-glutamine methylation (GO:0018364)	2/6	0.0786397	0.243016	0	0	5.69393	14.479	FBL;TRMT112
positive regulation of activin receptor signaling pathway (GO:0032927)	2/6	0.0786397	0.243016	0	0	5.69393	14.479	SMAD2;CSNK2B
positive regulation of cholesterol storage (GO:0010886)	2/6	0.0786397	0.243016	0	0	5.69393	14.479	SCARB1;SREBF2
positive regulation of extrinsic apoptotic signaling pathway via death domain receptors (GO:1902043)	2/6	0.0786397	0.243016	0	0	5.69393	14.479	SFRP1;TIMP3
positive regulation of gluconeogenesis (GO:0045722)	2/6	0.0786397	0.243016	0	0	5.69393	14.479	DDB1;ARPP19
positive regulation of gonad development (GO:1905941)	2/6	0.0786397	0.243016	0	0	5.69393	14.479	NR5A1;SOX9
positive regulation of hemoglobin biosynthetic process (GO:0046985)	2/6	0.0786397	0.243016	0	0	5.69393	14.479	SLC6A9;PRMT1
positive regulation of immune response to tumor cell (GO:0002839)	2/6	0.0786397	0.243016	0	0	5.69393	14.479	HLA-DRB1;HSPD1
positive regulation of kidney development (GO:0090184)	2/6	0.0786397	0.243016	0	0	5.69393	14.479	BMP4;SOX9
positive regulation of male gonad development (GO:2000020)	2/6	0.0786397	0.243016	0	0	5.69393	14.479	NR5A1;SOX9
positive regulation of RNA binding (GO:1905216)	2/6	0.0786397	0.243016	0	0	5.69393	14.479	EIF3E;EIF3D
positive regulation of sterol transport (GO:0032373)	2/6	0.0786397	0.243016	0	0	5.69393	14.479	ABCB4;NR1H2
positive regulation of T cell mediated immune response to tumor cell (GO:0002842)	2/6	0.0786397	0.243016	0	0	5.69393	14.479	HLA-DRB1;HSPD1
proton-transporting V-type ATPase complex assembly (GO:0070070)	2/6	0.0786397	0.243016	0	0	5.69393	14.479	ALDOB;TMEM9
purine ribonucleoside bisphosphate biosynthetic process (GO:0034036)	2/6	0.0786397	0.243016	0	0	5.69393	14.479	SLC26A2;PAPSS2
regulation of anion channel activity (GO:0010359)	2/6	0.0786397	0.243016	0	0	5.69393	14.479	PRNP;ABCB1
regulation of cardiac muscle hypertrophy in response to stress (GO:1903242)	2/6	0.0786397	0.243016	0	0	5.69393	14.479	LMNA;ATP2B4
regulation of digestive system process (GO:0044058)	2/6	0.0786397	0.243016	0	0	5.69393	14.479	KCNQ1;SGK1
regulation of hepatocyte proliferation (GO:2000345)	2/6	0.0786397	0.243016	0	0	5.69393	14.479	MDK;PTN
regulation of hyaluronan biosynthetic process (GO:1900125)	2/6	0.0786397	0.243016	0	0	5.69393	14.479	CLTC;AP2A1
regulation of macrophage proliferation (GO:0120040)	2/6	0.0786397	0.243016	0	0	5.69393	14.479	CSF1R;MAPK1
regulation of mast cell chemotaxis (GO:0060753)	2/6	0.0786397	0.243016	0	0	5.69393	14.479	RIN3;VEGFA
regulation of membrane tubulation (GO:1903525)	2/6	0.0786397	0.243016	0	0	5.69393	14.479	WASL;DNM2
regulation of nitric oxide mediated signal transduction (GO:0010749)	2/6	0.0786397	0.243016	0	0	5.69393	14.479	ATP2B4;VEGFA
regulation of nucleotide-binding oligomerization domain containing 2 signaling pathway (GO:0070432)	2/6	0.0786397	0.243016	0	0	5.69393	14.479	HSPA1B;HSPA1A
regulation of T-helper cell differentiation (GO:0045622)	2/6	0.0786397	0.243016	0	0	5.69393	14.479	HLA-DRA;HLA-DRB1
regulation of thymocyte apoptotic process (GO:0070243)	2/6	0.0786397	0.243016	0	0	5.69393	14.479	BMP4;JAK3
response to lipoteichoic acid (GO:0070391)	2/6	0.0786397	0.243016	0	0	5.69393	14.479	CD14;MAPK14
retinal ganglion cell axon guidance (GO:0031290)	2/6	0.0786397	0.243016	0	0	5.69393	14.479	NRP1;SLIT2
ruffle assembly (GO:0097178)	2/6	0.0786397	0.243016	0	0	5.69393	14.479	RAC1;AIF1L
SCF complex assembly (GO:0010265)	2/6	0.0786397	0.243016	0	0	5.69393	14.479	FBXL7;SKP1
T-tubule organization (GO:0033292)	2/6	0.0786397	0.243016	0	0	5.69393	14.479	BIN1;MYOF
transmembrane receptor protein tyrosine phosphatase signaling pathway (GO:0007185)	2/6	0.0786397	0.243016	0	0	5.69393	14.479	PTN;PTPRF
ventricular compact myocardium morphogenesis (GO:0003223)	2/6	0.0786397	0.243016	0	0	5.69393	14.479	DSP;TGFBR3
vesicle localization (GO:0051648)	2/6	0.0786397	0.243016	0	0	5.69393	14.479	TESK1;RAB11A
fibroblast growth factor receptor signaling pathway (GO:0008543)	10/75	0.078946	0.243802	0	0	1.75486	4.45558	PTBP1;HNRNPM;POLR2A;RAB14;HNRNPH1;HNRNPF;MAPK1;HNRNPA1;FGFR4;FGFRL1
regulation of signal transduction by p53 class mediator (GO:1901796)	18/156	0.0794292	0.245133	0	0	1.48931	3.77225	MBD3;RPL5;SUPT16H;HDAC2;RPL23;RPL11;EHMT1;PPP2R5C;MAPK14;PRKAB1;HIPK2;RPS15;STK11;CSNK2B;RPS20;RPL37;SGK1;ZNF385A
autophagosome organization (GO:1905037)	8/56	0.0796147	0.245383	0	0	1.9005	4.80932	NSFL1C;GABARAPL1;PACS2;TP53INP2;ATG9A;ATP2A2;GABARAP;RAB7A
protein-containing complex disassembly (GO:0032984)	8/56	0.0796147	0.245383	0	0	1.9005	4.80932	HSPA8;GABARAPL1;VCP;RPL23;LAMP2;CTNNB1;GABARAP;PPP1CA
cellular response to molecule of bacterial origin (GO:0071219)	14/115	0.0800526	0.246086	0	0	1.58195	3.99453	UPF1;GSTP1;SERPINE1;LY96;TNFAIP3;NR1D1;HMGB1;MAPK14;RHOA;SIRPA;PAF1;CD14;VIM;CD68
establishment of endothelial barrier (GO:0061028)	5/29	0.0801918	0.246086	0	0	2.3743	5.99116	PDE2A;RDX;RAPGEF1;MSN;EZR
negative regulation of interferon-gamma production (GO:0032689)	5/29	0.0801918	0.246086	0	0	2.3743	5.99116	PRNP;LAPTM5;HMGB1;INHA;HLA-DRB1
negative regulation of transferase activity (GO:0051348)	5/29	0.0801918	0.246086	0	0	2.3743	5.99116	CDKN1C;EIF4A2;HNRNPU;PARK7;PHPT1
negative regulation of wound healing (GO:0061045)	5/29	0.0801918	0.246086	0	0	2.3743	5.99116	VTN;SERPINE2;SERPINE1;APOE;TFPI
positive regulation of viral genome replication (GO:0045070)	5/29	0.0801918	0.246086	0	0	2.3743	5.99116	DDB1;LARP1;RAD23A;PABPC1;PPIA
ciliary basal body-plasma membrane docking (GO:0097711)	12/95	0.080614	0.246086	0	0	1.64958	4.15378	YWHAE;DYNC1H1;ACTR1A;HSP90AA1;DCTN2;PPP2R1A;DCTN1;PRKAR2B;TUBB;PRKACA;MAPRE1;RAB11A
positive regulation of signal transduction (GO:0009967)	27/252	0.0806709	0.246086	0	0	1.37135	3.45221	NRP1;LY96;TNFAIP3;PIK3R1;HIF1A;ROBO1;C3;VTN;RPS3;FLNA;WLS;CD74;VWF;ATP6AP2;IGF2;PRKCA;TPD52L1;F3;MT3;SORL1;SMARCA4;SULF2;SFRP1;DLG5;FAS;ITGA5;ATP6V0C
negative regulation of cold-induced thermogenesis (GO:0120163)	7/47	0.0816965	0.246086	0	0	1.99515	4.99735	STK11;NR1H2;PLCL2;ALDH1A1;ID1;NR1D1;ATF4
positive regulation of cell-cell adhesion (GO:0022409)	7/47	0.0816965	0.246086	0	0	1.99515	4.99735	FGB;FGA;MEGF10;MDK;FGG;CD44;FSTL3
regulation of T cell activation (GO:0050863)	7/47	0.0816965	0.246086	0	0	1.99515	4.99735	GPNMB;LAPTM5;HLA-DPB1;SIRPA;JAK3;HSPD1;HLA-DPA1
central nervous system neuron axonogenesis (GO:0021955)	3/13	0.0817313	0.246086	0	0	3.41736	8.55815	HSP90AA1;HSP90AB1;B4GALT5
detection of calcium ion (GO:0005513)	3/13	0.0817313	0.246086	0	0	3.41736	8.55815	CALM3;CALM1;CALM2
embryonic hemopoiesis (GO:0035162)	3/13	0.0817313	0.246086	0	0	3.41736	8.55815	KITLG;TGFBR2;ATF4
entry into host (GO:0044409)	3/13	0.0817313	0.246086	0	0	3.41736	8.55815	CXCR4;CTNNB1;PPIA
fatty acid elongation (GO:0030497)	3/13	0.0817313	0.246086	0	0	3.41736	8.55815	ELOVL1;ELOVL5;ABCD1
mitochondrion transport along microtubule (GO:0047497)	3/13	0.0817313	0.246086	0	0	3.41736	8.55815	UBB;HIF1A;LRPPRC
negative regulation of cellular senescence (GO:2000773)	3/13	0.0817313	0.246086	0	0	3.41736	8.55815	CDK6;TWIST1;YBX1
negative regulation of hippo signaling (GO:0035331)	3/13	0.0817313	0.246086	0	0	3.41736	8.55815	DLG5;MAPK14;CIT
negative regulation of mononuclear cell migration (GO:0071676)	3/13	0.0817313	0.246086	0	0	3.41736	8.55815	DUSP1;WASL;SLIT2
negative regulation of myoblast differentiation (GO:0045662)	3/13	0.0817313	0.246086	0	0	3.41736	8.55815	BMP4;SOX9;TBX3
polyamine metabolic process (GO:0006595)	3/13	0.0817313	0.246086	0	0	3.41736	8.55815	SMS;SAT2;SAT1
positive regulation of cell aging (GO:0090343)	3/13	0.0817313	0.246086	0	0	3.41736	8.55815	LMNA;B2M;YPEL3
positive regulation of purine nucleotide biosynthetic process (GO:1900373)	3/13	0.0817313	0.246086	0	0	3.41736	8.55815	VCP;PINK1;ENO1
positive regulation of steroid metabolic process (GO:0045940)	3/13	0.0817313	0.246086	0	0	3.41736	8.55815	APOC1;APOA1;APOE
positive regulation of vascular endothelial cell proliferation (GO:1905564)	3/13	0.0817313	0.246086	0	0	3.41736	8.55815	MDK;IGF2;HMGB1
protein localization to mitochondrion (GO:0070585)	3/13	0.0817313	0.246086	0	0	3.41736	8.55815	RALA;PINK1;HK2
protein neddylation (GO:0045116)	3/13	0.0817313	0.246086	0	0	3.41736	8.55815	NEDD8;RNF7;UBE2M
regulation of cell communication by electrical coupling (GO:0010649)	3/13	0.0817313	0.246086	0	0	3.41736	8.55815	CALM3;CALM1;CALM2
regulation of lysosomal lumen pH (GO:0035751)	3/13	0.0817313	0.246086	0	0	3.41736	8.55815	GRN;ATP6AP2;TMEM9
regulation of membrane repolarization (GO:0060306)	3/13	0.0817313	0.246086	0	0	3.41736	8.55815	KCNH2;YWHAE;KCNQ1
regulation of T cell differentiation in thymus (GO:0033081)	3/13	0.0817313	0.246086	0	0	3.41736	8.55815	BMP4;CLPTM1;SOD1
response to iron ion (GO:0010039)	3/13	0.0817313	0.246086	0	0	3.41736	8.55815	SLC11A2;HIF1A;B2M
response to thyroid hormone (GO:0097066)	3/13	0.0817313	0.246086	0	0	3.41736	8.55815	RDX;CTSS;CTSB
ribosomal subunit export from nucleus (GO:0000054)	3/13	0.0817313	0.246086	0	0	3.41736	8.55815	RPS15;NPM1;RAN
semaphorin-plexin signaling pathway involved in neuron projection guidance (GO:1902285)	3/13	0.0817313	0.246086	0	0	3.41736	8.55815	NRP1;NRP2;PLXNA1
negative regulation of endothelial cell migration (GO:0010596)	6/38	0.0823174	0.246675	0	0	2.13727	5.33712	CSNK2B;ATP2B4;HMGB1;APOE;SLIT2;DCN
negative regulation of innate immune response (GO:0045824)	6/38	0.0823174	0.246675	0	0	2.13727	5.33712	GRN;RPS19;TNFAIP3;SERPING1;TTLL12;A2M
regulation of apoptotic signaling pathway (GO:2001233)	6/38	0.0823174	0.246675	0	0	2.13727	5.33712	MAZ;RPS3;FAS;TMBIM6;TPD52L1;PPIA
regulation of cell communication (GO:0010646)	6/38	0.0823174	0.246675	0	0	2.13727	5.33712	TSPYL2;MTCH1;UGCG;NCLN;ANXA1;VEPH1
response to estradiol (GO:0032355)	6/38	0.0823174	0.246675	0	0	2.13727	5.33712	STAT5B;SFRP1;ANXA1;RUVBL2;CTNNB1;CYP19A1
ventricular septum development (GO:0003281)	6/38	0.0823174	0.246675	0	0	2.13727	5.33712	TGFBR3;PDE2A;MATR3;SLIT2;ROBO1;TGFBR2
organic substance transport (GO:0071702)	16/136	0.0823476	0.246675	0	0	1.522	3.80014	SLC47A1;ABCA3;APOA1;NME4;ABCA8;SCAMP3;HSP90B1;GM2A;ARL6IP5;TXNIP;MYH9;RAB38;RHCG;ABCD1;CD320;RAB7A
protein localization to plasma membrane (GO:0072659)	16/136	0.0823476	0.246675	0	0	1.522	3.80014	CD81;STXBP1;SEC16A;RDX;ATP1B1;RAB11A;TNFRSF1A;MRAP;EHD2;PACS2;BSG;TSPAN17;FLNA;EZR;SPTBN1;S100A10
endomembrane system organization (GO:0010256)	22/199	0.0825948	0.247257	0	0	1.41971	3.54048	TMED9;TMED10;DMPK;SEC16A;SURF4;MYOF;ATL2;GBF1;AP3D1;SYP;SYNE1;LAPTM4B;ARHGAP21;NSFL1C;VAPA;REEP6;OBSL1;SQSTM1;OPTN;SPTBN1;GOLGA8A;PLEKHJ1
synapse organization (GO:0050808)	15/126	0.0835887	0.249573	0	0	1.54236	3.82791	CAST;C1QB;APP;C1QA;FARP1;PTPRS;DCTN1;PTPRF;CDH2;SPOCK2;DNER;SNCG;NRCAM;OBSL1;C1QC
actin nucleation (GO:0045010)	4/21	0.0842196	0.249573	0	0	2.68092	6.63348	ACTR3;ACTR2;ARPC2;ARPC5
error-prone translesion synthesis (GO:0042276)	4/21	0.0842196	0.249573	0	0	2.68092	6.63348	UBB;UBC;RPS27A;UBA52
hydrogen peroxide catabolic process (GO:0042744)	4/21	0.0842196	0.249573	0	0	2.68092	6.63348	PRDX2;PRDX5;PRDX4;GPX3
intracellular lipid transport (GO:0032365)	4/21	0.0842196	0.249573	0	0	2.68092	6.63348	FABP3;MID1IP1;ACACB;ABCD1
mitochondrial calcium ion transmembrane transport (GO:0006851)	4/21	0.0842196	0.249573	0	0	2.68092	6.63348	YME1L1;PMPCA;SLC25A23;PHB2
negative regulation of protein localization to cell periphery (GO:1904376)	4/21	0.0842196	0.249573	0	0	2.68092	6.63348	MRAP;DAB2;CLTC;AP2M1
negative regulation of protein localization to plasma membrane (GO:1903077)	4/21	0.0842196	0.249573	0	0	2.68092	6.63348	MRAP;DAB2;CLTC;AP2M1
neurotrophin signaling pathway (GO:0038179)	4/21	0.0842196	0.249573	0	0	2.68092	6.63348	SORT1;DDIT4;RAPGEF1;BCAR1
positive regulation of glycolytic process (GO:0045821)	4/21	0.0842196	0.249573	0	0	2.68092	6.63348	APP;MLXIPL;INSR;HIF1A
positive regulation of purine nucleotide metabolic process (GO:1900544)	4/21	0.0842196	0.249573	0	0	2.68092	6.63348	APP;MLXIPL;INSR;HIF1A
purinergic nucleotide receptor signaling pathway (GO:0035590)	4/21	0.0842196	0.249573	0	0	2.68092	6.63348	C3;APP;HSP90AB1;TXNIP
regulation of dendritic spine development (GO:0060998)	4/21	0.0842196	0.249573	0	0	2.68092	6.63348	PTPRS;DLG5;APOE;CAMK1
regulation of lipoprotein lipase activity (GO:0051004)	4/21	0.0842196	0.249573	0	0	2.68092	6.63348	SORT1;NR1H2;APOC1;APOA1
retinol metabolic process (GO:0042572)	4/21	0.0842196	0.249573	0	0	2.68092	6.63348	RBP4;ADH1B;RDH11;CYP1B1
vacuolar acidification (GO:0007035)	4/21	0.0842196	0.249573	0	0	2.68092	6.63348	GRN;ATP6AP2;TCIRG1;TMEM9
actomyosin structure organization (GO:0031032)	10/76	0.0846642	0.250577	0	0	1.72818	4.26698	ITGB1;TMOD1;FAM171A1;ITGB5;EPB41L1;MYH9;PGM5;CDC42BPB;RHOA;CIT
positive regulation of transcription by RNA polymerase II (GO:0045944)	85/908	0.0846651	0.250577	0	0	1.18466	2.92498	ARF4;RNF10;APP;CD81;AKAP8L;SERPINE1;HNRNPU;RORA;WASL;HMGB1;AHR;PARK7;YBX1;CHCHD2;RUVBL2;SOX9;ACTR3;EIF5A;DDX17;SS18;ACTR2;SUPT16H;PEG3;PTOV1;NME2;ABHD14B;SREBF2;ETV5;DCN;TNFRSF1A;NR5A1;CREB3;SFPQ;ATF5;SQSTM1;UBA52;ATF4;PPARD;SMARCD1;HDAC2;NFIX;DHX9;WBP2;LEF1;FOXK2;TWIST1;PIK3R1;HIF1A;FSTL3;GLIS2;UBB;PLAGL1;PCBP1;UBC;STAT6;RPS27A;SMAD2;STAT5B;XRCC6;NPM1;PHF10;PCGF5;CNBP;NR1H2;IGF2;NR1D1;SUPT5H;USF…
cellular response to peptide hormone stimulus (GO:0071375)	13/106	0.0853533	0.252295	0	0	1.59501	3.92526	INSIG1;INSR;PIK3R1;NR4A1;RAB31;PRKAR1A;CYP11A1;PRKAR2B;CYP11B2;AKT2;CYP11B1;PRKACA;PCK2
regulation of cell cycle process (GO:0010564)	13/106	0.0853533	0.252295	0	0	1.59501	3.92526	DYNC1H1;NUMA1;SND1;RAB11A;SFRP1;CCDC8;CTNNB1;CALM3;SOX9;ATF5;CALM1;OBSL1;CALM2
positive regulation of proteasomal protein catabolic process (GO:1901800)	11/86	0.0855379	0.252364	0	0	1.6731	4.1138	DNAJB2;VCP;DAB2;SUMO1;RAD23A;NUPR1;CLU;TRIB2;GABARAP;HSPA1B;HSPA1A
response to interleukin-1 (GO:0070555)	11/86	0.0855379	0.252364	0	0	1.6731	4.1138	APP;UPF1;SFRP1;ANXA1;SMPD1;SIRPA;PRKCA;SOX9;NR1D1;GBP2;HIF1A
transport across blood-brain barrier (GO:0150104)	11/86	0.0855379	0.252364	0	0	1.6731	4.1138	ABCC3;ABCB1;LRP1;SLC6A9;INSR;ATP2B4;CD36;SLC4A3;SLC29A1;SLC7A1;SLC38A2
regulation of immune response (GO:0050776)	20/179	0.0869686	0.256424	0	0	1.43637	3.50792	ITGB1;IFITM1;VCAM1;CD81;HLA-B;HLA-C;AHR;HLA-A;HLA-F;PVR;HLA-E;C3;COL1A1;FKBP1A;COL1A2;HLA-DRA;B2M;HLA-DRB1;APPL2;CD276
cellular response to ionizing radiation (GO:0071479)	7/48	0.0893186	0.262753	0	0	1.94638	4.70158	XRCC6;XRCC5;EEF1D;NUCKS1;RPL26;MAPK14;RHOB
regulation of interleukin-2 production (GO:0032663)	7/48	0.0893186	0.262753	0	0	1.94638	4.70158	PRNP;ANXA1;RPS3;LAPTM5;TNFAIP3;EZR;SPTBN1
regulation of protein metabolic process (GO:0051246)	7/48	0.0893186	0.262753	0	0	1.94638	4.70158	FKBP1A;APP;HSP90AB1;NEDD8;APOE;TMEM9;LDLR
positive regulation of cell projection organization (GO:0031346)	14/117	0.0893393	0.262753	0	0	1.55106	3.74629	NDRG4;PTN;RHOA;ROBO1;SNX3;MDK;ARHGDIA;DPYSL3;RAPGEF1;PLXNA1;APOE;SLIT2;CAMK1;OBSL1
Golgi to plasma membrane protein transport (GO:0043001)	5/30	0.090138	0.263943	0	0	2.27921	5.48471	GGA2;RAB31;SEC16A;SPTBN1;OPTN
heterotypic cell-cell adhesion (GO:0034113)	5/30	0.090138	0.263943	0	0	2.27921	5.48471	ITGB1;DSP;VCAM1;DSG2;ITGA5
morphogenesis of an epithelium (GO:0002009)	5/30	0.090138	0.263943	0	0	2.27921	5.48471	LAMA5;SOX9;ACTB;ACTG1;ARHGAP12
plasma membrane invagination (GO:0099024)	5/30	0.090138	0.263943	0	0	2.27921	5.48471	GSN;MYH9;CD36;RHOA;ARHGAP12
positive regulation of phosphate metabolic process (GO:0045937)	5/30	0.090138	0.263943	0	0	2.27921	5.48471	APP;NRP1;SDCBP;PTGES3;MIF
positive regulation of protein import (GO:1904591)	5/30	0.090138	0.263943	0	0	2.27921	5.48471	TRIM28;FLNA;PIK3R1;DMAP1;RAN
respiratory tube development (GO:0030323)	5/30	0.090138	0.263943	0	0	2.27921	5.48471	BMP4;RBP4;ITGA3;ABCA3;VEGFA
response to calcium ion (GO:0051592)	13/107	0.0903465	0.264389	0	0	1.57796	3.79358	FGB;FGA;CLIC4;PDCD6;FGG;AKR1C3;ITPR3;MCOLN1;SMPD1;PPIF;CALM3;CALM1;CALM2
cellular response to UV (GO:0034644)	10/77	0.0906277	0.264717	0	0	1.70229	4.08719	DDB1;MFAP4;STK11;NPM1;RUVBL2;SMPD1;TIMP1;RPL26;EIF2S1;ATF4
import into nucleus (GO:0051170)	10/77	0.0906277	0.264717	0	0	1.70229	4.08719	SNRPD2;NUTF2;PTTG1IP;HNRNPA1;PHB2;TNPO2;APPL2;KPNB1;RAN;SNRPB
phosphatidylcholine metabolic process (GO:0046470)	10/77	0.0906277	0.264717	0	0	1.70229	4.08719	PLA2G15;SLC44A2;STARD7;ABCA3;NR1H2;CSNK2B;STARD10;LPCAT2;ENPP2;APOA1
nucleotide-excision repair, DNA incision (GO:0033683)	6/39	0.0909718	0.265226	0	0	2.07239	4.96794	DDB1;UBB;POLD2;UBC;RPS27A;UBA52
positive regulation of intracellular transport (GO:0032388)	6/39	0.0909718	0.265226	0	0	2.07239	4.96794	DYNC1H1;EHD2;STK11;NUMA1;OAZ1;SORL1
regulation of heart rate by cardiac conduction (GO:0086091)	6/39	0.0909718	0.265226	0	0	2.07239	4.96794	YWHAE;DSP;KCNH2;BIN1;KCNQ1;DSG2
autophagosome assembly (GO:0000045)	8/58	0.0934953	0.272076	0	0	1.82428	4.32326	NSFL1C;GABARAPL1;PACS2;TP53INP2;ATG9A;ATP2A2;GABARAP;RAB7A
membrane lipid biosynthetic process (GO:0046467)	8/58	0.0934953	0.272076	0	0	1.82428	4.32326	ALDH3A2;ELOVL1;VAPA;ELOVL5;PRKD3;ALDH3B1;ST3GAL4;CSNK1G2
regulation of tumor necrosis factor-mediated signaling pathway (GO:0010803)	8/58	0.0934953	0.272076	0	0	1.82428	4.32326	GSTP1;TAX1BP1;LAPTM5;TNFAIP3;APOA1;HSPA1B;TNFRSF1A;HSPA1A
glutamate metabolic process (GO:0006536)	4/22	0.0966552	0.278655	0	0	2.53184	5.91592	GLUD1;GOT2;GLUL;GLS
heme biosynthetic process (GO:0006783)	4/22	0.0966552	0.278655	0	0	2.53184	5.91592	ALAD;PGRMC1;ALAS1;NFE2L1
microglial cell activation (GO:0001774)	4/22	0.0966552	0.278655	0	0	2.53184	5.91592	APP;C1QA;GRN;CLU
mitochondrial calcium ion homeostasis (GO:0051560)	4/22	0.0966552	0.278655	0	0	2.53184	5.91592	ANXA6;FATE1;SLC25A23;TGM2
negative regulation of interleukin-2 production (GO:0032703)	4/22	0.0966552	0.278655	0	0	2.53184	5.91592	PRNP;LAPTM5;TNFAIP3;EZR
negative regulation of lymphocyte activation (GO:0051250)	4/22	0.0966552	0.278655	0	0	2.53184	5.91592	GPNMB;LAPTM5;TNFAIP3;JAK3
negative regulation of phosphate metabolic process (GO:0045936)	4/22	0.0966552	0.278655	0	0	2.53184	5.91592	CDKN1C;BMP4;TESK1;INHA
negative regulation of protein dephosphorylation (GO:0035308)	4/22	0.0966552	0.278655	0	0	2.53184	5.91592	YWHAE;FKBP1A;ENSA;ARPP19
osteoclast differentiation (GO:0030316)	4/22	0.0966552	0.278655	0	0	2.53184	5.91592	CSF1R;ANXA2;GLO1;MAPK14
positive regulation of lipid catabolic process (GO:0050996)	4/22	0.0966552	0.278655	0	0	2.53184	5.91592	AKT2;APOA1;TWIST1;ABCD1
positive regulation of neural precursor cell proliferation (GO:2000179)	4/22	0.0966552	0.278655	0	0	2.53184	5.91592	MDK;CTNNB1;NAP1L1;VEGFA
regulation of membrane protein ectodomain proteolysis (GO:0051043)	4/22	0.0966552	0.278655	0	0	2.53184	5.91592	TIMP3;APOE;TIMP1;SH3D19
regulation of vacuole organization (GO:0044088)	4/22	0.0966552	0.278655	0	0	2.53184	5.91592	LAPTM4B;ANXA2;ENO1;ENO2
negative regulation of catabolic process (GO:0009895)	7/49	0.097327	0.278655	0	0	1.89994	4.42624	CST3;SNX3;CYP51A1;APOC1;FLNA;NUPR1;HMGCR
regulation of cytokine production (GO:0001817)	17/150	0.0978788	0.278655	0	0	1.45893	3.3906	ANXA1;CADM1;HLA-B;HTR2B;MIF;ATP2B1;MAPK14;PLD3;SOD1;ACE2;TWSG1;GPNMB;S100A13;SIRPA;GAPDH;HLA-DRB1;CD276
2-oxoglutarate metabolic process (GO:0006103)	3/14	0.0980134	0.278655	0	0	3.10652	7.21537	IDH1;GOT2;DLST
aorta development (GO:0035904)	3/14	0.0980134	0.278655	0	0	3.10652	7.21537	LRP1;PDE2A;ROBO1
cell junction maintenance (GO:0034331)	3/14	0.0980134	0.278655	0	0	3.10652	7.21537	CSF1R;DCTN1;CLDN1
ceramide transport (GO:0035627)	3/14	0.0980134	0.278655	0	0	3.10652	7.21537	ABCB1;ABCB4;PSAP
COPII-coated vesicle cargo loading (GO:0090110)	3/14	0.0980134	0.278655	0	0	3.10652	7.21537	SAR1A;SCAP;SEC24C
detection of bacterium (GO:0016045)	3/14	0.0980134	0.278655	0	0	3.10652	7.21537	HLA-B;HLA-A;HLA-DRB1
intestinal absorption (GO:0050892)	3/14	0.0980134	0.278655	0	0	3.10652	7.21537	UGCG;KCNQ1;CD36
myeloid dendritic cell activation (GO:0001773)	3/14	0.0980134	0.278655	0	0	3.10652	7.21537	HMGB1;DHRS2;TGFBR2
negative regulation of cell activation (GO:0050866)	3/14	0.0980134	0.278655	0	0	3.10652	7.21537	NR1D1;APOE;LDLR
negative regulation of neuroinflammatory response (GO:0150079)	3/14	0.0980134	0.278655	0	0	3.10652	7.21537	GRN;NR1D1;LDLR
nuclear membrane disassembly (GO:0051081)	3/14	0.0980134	0.278655	0	0	3.10652	7.21537	DCTN1;AKAP8L;PRKCA
ovarian follicle development (GO:0001541)	3/14	0.0980134	0.278655	0	0	3.10652	7.21537	INHA;SOD1;VEGFA
peptidyl-serine dephosphorylation (GO:0070262)	3/14	0.0980134	0.278655	0	0	3.10652	7.21537	DUSP1;PPP2R2B;PPP1CA
polarized epithelial cell differentiation (GO:0030859)	3/14	0.0980134	0.278655	0	0	3.10652	7.21537	MSN;EZR;RHOA
positive regulation of glucose metabolic process (GO:0010907)	3/14	0.0980134	0.278655	0	0	3.10652	7.21537	DDB1;AKT2;ARPP19
positive regulation of glycogen biosynthetic process (GO:0045725)	3/14	0.0980134	0.278655	0	0	3.10652	7.21537	INSR;AKT2;IGF2
positive regulation of regulatory T cell differentiation (GO:0045591)	3/14	0.0980134	0.278655	0	0	3.10652	7.21537	HLA-DRA;CD46;HLA-DRB1
regulation of chromatin organization (GO:1902275)	3/14	0.0980134	0.278655	0	0	3.10652	7.21537	CDK9;IGF2;HNRNPU
regulation of fatty acid beta-oxidation (GO:0031998)	3/14	0.0980134	0.278655	0	0	3.10652	7.21537	AKT2;TWIST1;ABCD1
regulation of response to endoplasmic reticulum stress (GO:1905897)	3/14	0.0980134	0.278655	0	0	3.10652	7.21537	NR1H2;NUPR1;CLU
regulation of response to interferon-gamma (GO:0060330)	3/14	0.0980134	0.278655	0	0	3.10652	7.21537	HSP90AB1;SUMO1;CDC37
sequestering of extracellular ligand from receptor (GO:0035581)	3/14	0.0980134	0.278655	0	0	3.10652	7.21537	FBN2;CD46;FSTL1
striated muscle cell development (GO:0055002)	3/14	0.0980134	0.278655	0	0	3.10652	7.21537	TMOD1;SDC1;PGM5
negative regulation of I-kappaB kinase/NF-kappaB signaling (GO:0043124)	6/40	0.100098	0.282603	0	0	2.01133	4.62928	TLE1;TNIP1;GSTP1;TNFAIP3;RORA;NR1D1
nucleocytoplasmic transport (GO:0006913)	6/40	0.100098	0.282603	0	0	2.01133	4.62928	NPM1;ANP32A;SNRPD2;NUTF2;HNRNPA1;SNRPB
regulation of microtubule polymerization (GO:0031113)	6/40	0.100098	0.282603	0	0	2.01133	4.62928	NUMA1;DCTN1;STMN1;RPS3;RAC1;MAPRE1
protein localization to cell periphery (GO:1990778)	16/140	0.100178	0.282603	0	0	1.47258	3.38812	CD81;STXBP1;SEC16A;RDX;ATP1B1;RAB11A;TNFRSF1A;MRAP;EHD2;PACS2;BSG;TSPAN17;FLNA;EZR;SPTBN1;S100A10
activation of protein kinase B activity (GO:0032148)	5/31	0.100689	0.282603	0	0	2.19142	5.0309	PINK1;INSR;PARK7;MT3;PPIA
cardiac muscle cell action potential involved in contraction (GO:0086002)	5/31	0.100689	0.282603	0	0	2.19142	5.0309	KCNH2;GJA1;KCNQ1;ATP1A1;GPD1L
cellular nitrogen compound biosynthetic process (GO:0044271)	5/31	0.100689	0.282603	0	0	2.19142	5.0309	CYB5B;NQO1;ASAH1;CYB5R3;CYP1B1
negative regulation of axon extension (GO:0030517)	5/31	0.100689	0.282603	0	0	2.19142	5.0309	SEMA6B;PTPRS;SEMA6A;MT3;RTN4
organelle transport along microtubule (GO:0072384)	5/31	0.100689	0.282603	0	0	2.19142	5.0309	ARHGAP21;UBB;KIF5B;RAB6A;LRPPRC
peptide cross-linking (GO:0018149)	5/31	0.100689	0.282603	0	0	2.19142	5.0309	DSP;ANXA1;FN1;SPRR1A;TGM2
regulation of cellular senescence (GO:2000772)	5/31	0.100689	0.282603	0	0	2.19142	5.0309	CDK6;TWIST1;YBX1;B2M;YPEL3
triglyceride homeostasis (GO:0070328)	5/31	0.100689	0.282603	0	0	2.19142	5.0309	SCARB1;MLXIPL;APOA1;RORA;APOE
phospholipid transport (GO:0015914)	8/59	0.100922	0.282603	0	0	1.78841	4.10155	SCARB1;ABCB1;ABCB4;ABCA3;APOC1;APOA1;APOE;LDLR
astrocyte differentiation (GO:0048708)	2/7	0.104342	0.282603	0	0	4.55489	10.2944	CDK6;MT3
autophagosome membrane docking (GO:0016240)	2/7	0.104342	0.282603	0	0	4.55489	10.2944	ATP2A2;CALM1
calcium ion export (GO:1901660)	2/7	0.104342	0.282603	0	0	4.55489	10.2944	ATP2B4;ATP2B1
cardiac muscle cell-cardiac muscle cell adhesion (GO:0086042)	2/7	0.104342	0.282603	0	0	4.55489	10.2944	DSP;DSG2
cardiolipin acyl-chain remodeling (GO:0035965)	2/7	0.104342	0.282603	0	0	4.55489	10.2944	HADHB;HADHA
cellular amino acid biosynthetic process (GO:0008652)	2/7	0.104342	0.282603	0	0	4.55489	10.2944	ILVBL;ALDH1A1
cellular protein complex disassembly (GO:0043624)	2/7	0.104342	0.282603	0	0	4.55489	10.2944	TRMT112;ETF1
cellular response to laminar fluid shear stress (GO:0071499)	2/7	0.104342	0.282603	0	0	4.55489	10.2944	ASS1;SREBF2
chemical homeostasis within a tissue (GO:0048875)	2/7	0.104342	0.282603	0	0	4.55489	10.2944	ABCA3;VEGFA
complement activation, alternative pathway (GO:0006957)	2/7	0.104342	0.282603	0	0	4.55489	10.2944	C3;CFB
detection of molecule of bacterial origin (GO:0032490)	2/7	0.104342	0.282603	0	0	4.55489	10.2944	SCARB1;LY96
detection of muscle stretch (GO:0035995)	2/7	0.104342	0.282603	0	0	4.55489	10.2944	CDH2;CTNNB1
endosome to lysosome transport via multivesicular body sorting pathway (GO:0032510)	2/7	0.104342	0.282603	0	0	4.55489	10.2944	VCP;UBXN6
endothelial cell morphogenesis (GO:0001886)	2/7	0.104342	0.282603	0	0	4.55489	10.2944	COL18A1;COL15A1
fatty acid elongation, monounsaturated fatty acid (GO:0034625)	2/7	0.104342	0.282603	0	0	4.55489	10.2944	ELOVL1;ELOVL5
fatty acid elongation, polyunsaturated fatty acid (GO:0034626)	2/7	0.104342	0.282603	0	0	4.55489	10.2944	ELOVL1;ELOVL5
fatty acid elongation, saturated fatty acid (GO:0019367)	2/7	0.104342	0.282603	0	0	4.55489	10.2944	ELOVL1;ELOVL5
fatty acid elongation, unsaturated fatty acid (GO:0019368)	2/7	0.104342	0.282603	0	0	4.55489	10.2944	ELOVL1;ELOVL5
G-quadruplex DNA unwinding (GO:0044806)	2/7	0.104342	0.282603	0	0	4.55489	10.2944	DHX9;HNRNPA2B1
ganglioside catabolic process (GO:0006689)	2/7	0.104342	0.282603	0	0	4.55489	10.2944	GM2A;HEXA
gland morphogenesis (GO:0022612)	2/7	0.104342	0.282603	0	0	4.55489	10.2944	MSN;EZR
iron import into cell (GO:0033212)	2/7	0.104342	0.282603	0	0	4.55489	10.2944	SLC11A2;CYBRD1
membrane biogenesis (GO:0044091)	2/7	0.104342	0.282603	0	0	4.55489	10.2944	SERINC1;SPTBN1
modulation by symbiont of host apoptotic process (GO:0052150)	2/7	0.104342	0.282603	0	0	4.55489	10.2944	SFPQ;MAPK1
negative regulation of dendritic spine development (GO:0061000)	2/7	0.104342	0.282603	0	0	4.55489	10.2944	PTPRS;NGEF
negative regulation of membrane protein ectodomain proteolysis (GO:0051045)	2/7	0.104342	0.282603	0	0	4.55489	10.2944	TIMP3;TIMP1
negative regulation of MyD88-independent toll-like receptor signaling pathway (GO:0034128)	2/7	0.104342	0.282603	0	0	4.55489	10.2944	LY96;CD14
negative regulation of p38MAPK cascade (GO:1903753)	2/7	0.104342	0.282603	0	0	4.55489	10.2944	DUSP1;EZR
negative regulation of protein sumoylation (GO:0033234)	2/7	0.104342	0.282603	0	0	4.55489	10.2944	CTNNB1;PARK7
negative regulation of steroid metabolic process (GO:0045939)	2/7	0.104342	0.282603	0	0	4.55489	10.2944	NR0B1;WNT4
negative regulation of stress-activated protein kinase signaling cascade (GO:0070303)	2/7	0.104342	0.282603	0	0	4.55489	10.2944	GSTP1;PPIA
negative regulation of T cell apoptotic process (GO:0070233)	2/7	0.104342	0.282603	0	0	4.55489	10.2944	BMP4;JAK3
nucleobase catabolic process (GO:0046113)	2/7	0.104342	0.282603	0	0	4.55489	10.2944	DPYSL2;DPYSL3
positive regulation of chemokine (C-X-C motif) ligand 2 production (GO:2000343)	2/7	0.104342	0.282603	0	0	4.55489	10.2944	CD74;HMGB1
positive regulation of cytoplasmic translation (GO:2000767)	2/7	0.104342	0.282603	0	0	4.55489	10.2944	DHX9;CNBP
positive regulation of lipopolysaccharide-mediated signaling pathway (GO:0031666)	2/7	0.104342	0.282603	0	0	4.55489	10.2944	LY96;PRKCA
positive regulation of mitochondrial membrane potential (GO:0010918)	2/7	0.104342	0.282603	0	0	4.55489	10.2944	VCP;AKT2
positive regulation of natural killer cell cytokine production (GO:0002729)	2/7	0.104342	0.282603	0	0	4.55489	10.2944	HLA-F;HLA-E
positive regulation of oxidative stress-induced cell death (GO:1903209)	2/7	0.104342	0.282603	0	0	4.55489	10.2944	SFPQ;SOD1
positive regulation of phospholipid biosynthetic process (GO:0071073)	2/7	0.104342	0.282603	0	0	4.55489	10.2944	FABP3;HTR2B
positive regulation of protein deubiquitination (GO:1903003)	2/7	0.104342	0.282603	0	0	4.55489	10.2944	VCP;TNIP1
positive regulation of receptor catabolic process (GO:2000646)	2/7	0.104342	0.282603	0	0	4.55489	10.2944	LAPTM5;APOE
positive regulation of respiratory burst (GO:0060267)	2/7	0.104342	0.282603	0	0	4.55489	10.2944	RPS19;INSR
protein catabolic process in the vacuole (GO:0007039)	2/7	0.104342	0.282603	0	0	4.55489	10.2944	LAMP2;TCIRG1
protein localization to cytoplasmic stress granule (GO:1903608)	2/7	0.104342	0.282603	0	0	4.55489	10.2944	DHX9;YBX1
protein localization to endoplasmic reticulum exit site (GO:0070973)	2/7	0.104342	0.282603	0	0	4.55489	10.2944	SEC16A;GBF1
regulation of aldosterone biosynthetic process (GO:0032347)	2/7	0.104342	0.282603	0	0	4.55489	10.2944	DKK3;WNT4
regulation of atrial cardiac muscle cell membrane repolarization (GO:0060372)	2/7	0.104342	0.282603	0	0	4.55489	10.2944	KCNQ1;FLNA
regulation of bone remodeling (GO:0046850)	2/7	0.104342	0.282603	0	0	4.55489	10.2944	SFRP1;MDK
regulation of cortisol biosynthetic process (GO:2000064)	2/7	0.104342	0.282603	0	0	4.55489	10.2944	DKK3;WNT4
regulation of mesenchymal stem cell differentiation (GO:2000739)	2/7	0.104342	0.282603	0	0	4.55489	10.2944	LTBP3;SOX9
regulation of metallopeptidase activity (GO:1905048)	2/7	0.104342	0.282603	0	0	4.55489	10.2944	LRP1;TIMP1
regulation of natural killer cell cytokine production (GO:0002727)	2/7	0.104342	0.282603	0	0	4.55489	10.2944	HLA-F;HLA-E
regulation of necrotic cell death (GO:0010939)	2/7	0.104342	0.282603	0	0	4.55489	10.2944	ASAH1;MT3
regulation of phospholipid transport (GO:2001138)	2/7	0.104342	0.282603	0	0	4.55489	10.2944	ABCA3;ABCB4
regulation of prostaglandin biosynthetic process (GO:0031392)	2/7	0.104342	0.282603	0	0	4.55489	10.2944	CD74;ANXA1
regulation of striated muscle cell differentiation (GO:0051153)	2/7	0.104342	0.282603	0	0	4.55489	10.2944	DMPK;SIK1
regulation of T cell tolerance induction (GO:0002664)	2/7	0.104342	0.282603	0	0	4.55489	10.2944	HLA-B;TGFBR2
regulation of T-helper 1 cell differentiation (GO:0045625)	2/7	0.104342	0.282603	0	0	4.55489	10.2944	ANXA1;JAK3
regulation of transforming growth factor beta1 production (GO:0032908)	2/7	0.104342	0.282603	0	0	4.55489	10.2944	LAPTM4B;ATP6AP2
regulation of vesicle size (GO:0097494)	2/7	0.104342	0.282603	0	0	4.55489	10.2944	RIN3;AP2M1
ribonucleoprotein complex disassembly (GO:0032988)	2/7	0.104342	0.282603	0	0	4.55489	10.2944	VCP;KIF5B
ribose phosphate biosynthetic process (GO:0046390)	2/7	0.104342	0.282603	0	0	4.55489	10.2944	PRPS2;G6PD
ribosomal large subunit export from nucleus (GO:0000055)	2/7	0.104342	0.282603	0	0	4.55489	10.2944	NPM1;RAN
rRNA-containing ribonucleoprotein complex export from nucleus (GO:0071428)	2/7	0.104342	0.282603	0	0	4.55489	10.2944	NPM1;RAN
SMAD protein complex assembly (GO:0007183)	2/7	0.104342	0.282603	0	0	4.55489	10.2944	FKBP1A;SMAD2
sphingosine-1-phosphate receptor signaling pathway (GO:0003376)	2/7	0.104342	0.282603	0	0	4.55489	10.2944	RAC1;EZR
substrate-dependent cell migration, cell extension (GO:0006930)	2/7	0.104342	0.282603	0	0	4.55489	10.2944	NRP1;SDCBP
surfactant homeostasis (GO:0043129)	2/7	0.104342	0.282603	0	0	4.55489	10.2944	ABCA3;VEGFA
cellular response to lipopolysaccharide (GO:0071222)	14/120	0.104487	0.282831	0	0	1.50691	3.40366	UPF1;GSTP1;SERPINE1;LY96;TNFAIP3;NR1D1;HMGB1;MAPK14;RHOA;SIRPA;PAF1;CD14;VIM;CD68
regulation of cellular component movement (GO:0051270)	7/50	0.105717	0.285997	0	0	1.85565	4.16963	TGFBR3;CDK6;RPS19;ACTN4;PKN1;RHOA;VEGFA
protein complex oligomerization (GO:0051259)	11/90	0.109279	0.294315	0	0	1.58804	3.51567	ALAD;OXA1L;PRMT1;SHMT2;FUS;TMEM120A;ATL2;YME1L1;LRRC8D;CLDN1;HLA-DRB1
cortical cytoskeleton organization (GO:0030865)	6/41	0.109687	0.294315	0	0	1.95375	4.31804	RAC1;RHOF;RHOC;EZR;RHOA;RHOB
hexose metabolic process (GO:0019318)	6/41	0.109687	0.294315	0	0	1.95375	4.31804	FUCA1;ALDOC;GALM;ALDOB;ALDOA;PPARD
negative regulation of cell-cell adhesion (GO:0022408)	6/41	0.109687	0.294315	0	0	1.95375	4.31804	RDX;APOA1;FXYD5;ASS1;GTPBP4;VEGFA
visual system development (GO:0150063)	6/41	0.109687	0.294315	0	0	1.95375	4.31804	C3;C1QA;MEIS1;RBP4;PBX1;HIPK2
artery development (GO:0060840)	4/23	0.109892	0.294315	0	0	2.39846	5.29641	NRP1;PDE2A;ROBO1;VEGFA
hyaluronan metabolic process (GO:0030212)	4/23	0.109892	0.294315	0	0	2.39846	5.29641	HEXA;GUSB;LYVE1;CD44
negative regulation of extrinsic apoptotic signaling pathway in absence of ligand (GO:2001240)	4/23	0.109892	0.294315	0	0	2.39846	5.29641	IFI6;HSPA1B;HSPA1A;MCL1
negative regulation of reactive oxygen species metabolic process (GO:2000378)	4/23	0.109892	0.294315	0	0	2.39846	5.29641	PINK1;PARK7;MT3;ABCD1
negative regulation of signal transduction in absence of ligand (GO:1901099)	4/23	0.109892	0.294315	0	0	2.39846	5.29641	IFI6;HSPA1B;HSPA1A;MCL1
nucleotide metabolic process (GO:0009117)	4/23	0.109892	0.294315	0	0	2.39846	5.29641	GUK1;NME2;ME1;PARK7
positive regulation of mRNA processing (GO:0050685)	4/23	0.109892	0.294315	0	0	2.39846	5.29641	NCL;CIRBP;PAF1;PRDX6
positive regulation of natural killer cell mediated immunity (GO:0002717)	4/23	0.109892	0.294315	0	0	2.39846	5.29641	CADM1;HLA-F;PVR;HLA-E
regulation of interferon-gamma-mediated signaling pathway (GO:0060334)	4/23	0.109892	0.294315	0	0	2.39846	5.29641	HSP90AB1;SUMO1;NR1H2;CDC37
regulation of neural precursor cell proliferation (GO:2000177)	4/23	0.109892	0.294315	0	0	2.39846	5.29641	MDK;ID2;NAP1L1;APPL2
regulation of peptidase activity (GO:0052547)	4/23	0.109892	0.294315	0	0	2.39846	5.29641	CST3;CSTB;NDUFA13;PINK1
regulation of supramolecular fiber organization (GO:1902903)	4/23	0.109892	0.294315	0	0	2.39846	5.29641	HSPA8;MAP1B;PARK7;APOE
negative regulation of cell cycle (GO:0045786)	10/80	0.109984	0.294315	0	0	1.62907	3.59605	CDKN1C;TSPYL2;BMP4;NR4A1;CDK6;DUSP1;CAMK2N1;NUPR1;INHA;RHOB
positive regulation of cell adhesion (GO:0045785)	10/80	0.109984	0.294315	0	0	1.62907	3.59605	CXCL12;MEGF10;MDK;CIB1;PRKCA;RAC1;P4HB;TGM2;FSTL3;VEGFA
aortic valve morphogenesis (GO:0003180)	5/32	0.111825	0.298391	0	0	2.11015	4.62295	BMP4;TWIST1;SLIT2;SOX9;ROBO1
negative regulation of microtubule polymerization or depolymerization (GO:0031111)	5/32	0.111825	0.298391	0	0	2.11015	4.62295	MID1IP1;STMN1;CIB1;FKBP4;MAPRE1
protein transmembrane import into intracellular organelle (GO:0044743)	5/32	0.111825	0.298391	0	0	2.11015	4.62295	TOMM40;AIFM1;TIMM17A;TOMM20;HSPD1
regulation of cell migration involved in sprouting angiogenesis (GO:0090049)	5/32	0.111825	0.298391	0	0	2.11015	4.62295	ANXA1;MMRN2;CIB1;RHOA;VEGFA
regulation of cellular biosynthetic process (GO:0031326)	5/32	0.111825	0.298391	0	0	2.11015	4.62295	C3;PDK4;SIRPA;RAC1;FGFR4
blood circulation (GO:0008015)	7/51	0.114482	0.303302	0	0	1.81338	3.93021	SCPEP1;ACE2;CYB5R3;CXCL12;MYOF;SERPING1;SOD1
mitotic nuclear membrane organization (GO:0101024)	7/51	0.114482	0.303302	0	0	1.81338	3.93021	UBE2I;SUMO1;PPP2R1A;LMNA;RANGAP1;KPNB1;RAN
mitotic nuclear membrane reassembly (GO:0007084)	7/51	0.114482	0.303302	0	0	1.81338	3.93021	UBE2I;SUMO1;PPP2R1A;LMNA;RANGAP1;KPNB1;RAN
negative regulation of protein ubiquitination (GO:0031397)	7/51	0.114482	0.303302	0	0	1.81338	3.93021	RPS3;TNFAIP3;PARK7;SQSTM1;GTPBP4;HSPA1B;HSPA1A
positive regulation of fat cell differentiation (GO:0045600)	7/51	0.114482	0.303302	0	0	1.81338	3.93021	SFRP1;RARRES2;ID2;HNRNPU;CREBL2;ZNF385A;PPARD
regulation of axonogenesis (GO:0050770)	7/51	0.114482	0.303302	0	0	1.81338	3.93021	CDH2;ARHGDIA;PLXNA1;SLIT2;RHOA;RTN4;ROBO1
regulation of interleukin-12 production (GO:0032655)	7/51	0.114482	0.303302	0	0	1.81338	3.93021	MDK;HLA-B;LAPTM5;HMGB1;MAPK14;JAK3;HSPD1
nitrogen compound transport (GO:0071705)	16/143	0.115008	0.303302	0	0	1.43756	3.10909	RALBP1;SLC44A2;SLC3A2;SLC7A1;SCAMP3;HSP90B1;SLC6A8;ARL6IP5;TXNIP;MYH9;LRRC8D;RAB38;RHCG;SLC38A2;CD320;RAB7A
central nervous system neuron development (GO:0021954)	3/15	0.115476	0.303302	0	0	2.84749	6.14685	HSP90AA1;HSP90AB1;B4GALT5
clathrin coat assembly (GO:0048268)	3/15	0.115476	0.303302	0	0	2.84749	6.14685	CLTC;CLTB;CLTA
embryonic cranial skeleton morphogenesis (GO:0048701)	3/15	0.115476	0.303302	0	0	2.84749	6.14685	EIF4A3;TWIST1;TGFBR2
establishment of spindle localization (GO:0051293)	3/15	0.115476	0.303302	0	0	2.84749	6.14685	DYNC1H1;MAP4;KPNB1
GTP metabolic process (GO:0046039)	3/15	0.115476	0.303302	0	0	2.84749	6.14685	IMPDH1;IMPDH2;RAN
negative regulation of androgen receptor signaling pathway (GO:0060766)	3/15	0.115476	0.303302	0	0	2.84749	6.14685	DAB2;SFRP1;SMARCA4
negative regulation of protein processing (GO:0010955)	3/15	0.115476	0.303302	0	0	2.84749	6.14685	PRNP;SERPINE2;SERPINE1
neurotrophin TRK receptor signaling pathway (GO:0048011)	3/15	0.115476	0.303302	0	0	2.84749	6.14685	SORT1;DDIT4;BCAR1
positive regulation of DNA damage response, signal transduction by p53 class mediator (GO:0043517)	3/15	0.115476	0.303302	0	0	2.84749	6.14685	DDX5;RPL26;ZNF385A
positive regulation of glycogen metabolic process (GO:0070875)	3/15	0.115476	0.303302	0	0	2.84749	6.14685	INSR;AKT2;IGF2
positive regulation of protein export from nucleus (GO:0046827)	3/15	0.115476	0.303302	0	0	2.84749	6.14685	YWHAE;ANP32B;CAMK1
positive regulation of sprouting angiogenesis (GO:1903672)	3/15	0.115476	0.303302	0	0	2.84749	6.14685	ITGA5;FUT1;VEGFA
prostanoid biosynthetic process (GO:0046457)	3/15	0.115476	0.303302	0	0	2.84749	6.14685	CD74;PTGES3;MIF
protein hydroxylation (GO:0018126)	3/15	0.115476	0.303302	0	0	2.84749	6.14685	ASPH;PLOD3;PLOD2
protein kinase A signaling (GO:0010737)	3/15	0.115476	0.303302	0	0	2.84749	6.14685	RDX;EZR;PRKACA
regulation of branching involved in ureteric bud morphogenesis (GO:0090189)	3/15	0.115476	0.303302	0	0	2.84749	6.14685	BMP4;SOX9;VEGFA
regulation of extracellular matrix organization (GO:1903053)	3/15	0.115476	0.303302	0	0	2.84749	6.14685	DDR1;LRP1;FGFR4
regulation of microglial cell activation (GO:1903978)	3/15	0.115476	0.303302	0	0	2.84749	6.14685	GRN;NR1D1;LDLR
response to muscle stretch (GO:0035994)	3/15	0.115476	0.303302	0	0	2.84749	6.14685	GSN;CDH2;CTNNB1
T cell proliferation (GO:0042098)	3/15	0.115476	0.303302	0	0	2.84749	6.14685	CADM1;DOCK8;MSN
positive regulation of interleukin-8 production (GO:0032757)	8/61	0.116732	0.30643	0	0	1.72074	3.69592	CD74;SERPINE1;HMGB1;PARK7;CD14;F3;HSPA1B;HSPA1A
fatty acid biosynthetic process (GO:0006633)	9/71	0.117361	0.307908	0	0	1.65504	3.54592	ELOVL1;ACLY;GPX4;ELOVL5;SCD;ABHD2;SCD5;ABCD1;FADS1
translesion synthesis (GO:0019985)	6/42	0.119727	0.31394	0	0	1.89938	4.03151	VCP;UBB;POLD2;UBC;RPS27A;UBA52
regulation of MAPK cascade (GO:0043408)	18/166	0.123307	0.320725	0	0	1.38792	2.90502	CD74;MAP2K2;DUSP1;NRK;INSR;GSTP1;ATP6AP2;FN1;IGF2;LAPTM5;PEBP1;HMGB1;TGFBR3;TAOK2;MAPK1;FAS;HLA-DRB1;PAK4
keratan sulfate metabolic process (GO:0042339)	5/33	0.123525	0.320725	0	0	2.03467	4.25513	CHST6;HEXA;ST3GAL4;GNS;B4GALT5
muscle cell development (GO:0055001)	5/33	0.123525	0.320725	0	0	2.03467	4.25513	MEGF10;BIN1;MYOF;SDC1;VEGFA
phosphatidylcholine biosynthetic process (GO:0006656)	5/33	0.123525	0.320725	0	0	2.03467	4.25513	SLC44A2;STARD7;STARD10;CSNK2B;APOA1
positive regulation of cytokine production involved in immune response (GO:0002720)	5/33	0.123525	0.320725	0	0	2.03467	4.25513	LAPTM5;HLA-A;HLA-F;B2M;HLA-E
regulation of protein localization to cell surface (GO:2000008)	5/33	0.123525	0.320725	0	0	2.03467	4.25513	HSP90AB1;GBF1;CTNNB1;TAX1BP3;GPD1L
regulation of intrinsic apoptotic signaling pathway (GO:2001242)	7/52	0.123614	0.320725	0	0	1.77299	3.70658	NDUFA13;PINK1;PPIF;NUPR1;P4HB;HERPUD1;MCL1
sprouting angiogenesis (GO:0002040)	7/52	0.123614	0.320725	0	0	1.77299	3.70658	BMP4;NRP1;NR4A1;SLIT2;EPHB4;ROBO1;VEGFA
amino acid import across plasma membrane (GO:0089718)	4/24	0.123887	0.320725	0	0	2.27841	4.75821	SLC47A1;SLC6A9;SLC3A2;SLC7A1
endocrine system development (GO:0035270)	4/24	0.123887	0.320725	0	0	2.27841	4.75821	MDK;NR0B1;DKK3;WNT4
extracellular matrix assembly (GO:0085029)	4/24	0.123887	0.320725	0	0	2.27841	4.75821	MFAP4;TNXB;LAMB1;LTBP3
histone monoubiquitination (GO:0010390)	4/24	0.123887	0.320725	0	0	2.27841	4.75821	DDB1;WAC;PAF1;SKP1
long-chain fatty-acyl-CoA metabolic process (GO:0035336)	4/24	0.123887	0.320725	0	0	2.27841	4.75821	ELOVL1;ELOVL5;ACSL4;HSD17B12
mammary gland development (GO:0030879)	4/24	0.123887	0.320725	0	0	2.27841	4.75821	PRLR;TBX3;VEGFA;WNT4
negative regulation of ossification (GO:0030279)	4/24	0.123887	0.320725	0	0	2.27841	4.75821	SFRP1;CHSY1;MDK;SOX9
negative regulation of protein tyrosine kinase activity (GO:0061099)	4/24	0.123887	0.320725	0	0	2.27841	4.75821	ERRFI1;GPRC5A;MVP;SH3BP5
phospholipid catabolic process (GO:0009395)	4/24	0.123887	0.320725	0	0	2.27841	4.75821	ABHD12;SMPD1;ENPP2;PRDX6
porphyrin-containing compound biosynthetic process (GO:0006779)	4/24	0.123887	0.320725	0	0	2.27841	4.75821	ALAD;PGRMC1;ALAS1;NFE2L1
positive regulation of carbohydrate metabolic process (GO:0045913)	4/24	0.123887	0.320725	0	0	2.27841	4.75821	APP;MLXIPL;INSR;HIF1A
positive regulation of viral life cycle (GO:1903902)	4/24	0.123887	0.320725	0	0	2.27841	4.75821	DDB1;CD74;P4HB;HLA-DRB1
regulation of axon extension involved in axon guidance (GO:0048841)	4/24	0.123887	0.320725	0	0	2.27841	4.75821	SEMA6B;NRP1;SEMA6A;VEGFA
regulation of cellular response to transforming growth factor beta stimulus (GO:1903844)	4/24	0.123887	0.320725	0	0	2.27841	4.75821	SMAD2;TGFBR3;ITGA3;DKK3
sulfur amino acid metabolic process (GO:0000096)	4/24	0.123887	0.320725	0	0	2.27841	4.75821	AHCY;TST;ADI1;SMS
I-kappaB kinase/NF-kappaB signaling (GO:0007249)	8/62	0.125106	0.323167	0	0	1.68878	3.51029	PRDX4;UBB;UBC;LY96;CD14;RPS27A;UBA52;TNFRSF1A
positive regulation of cysteine-type endopeptidase activity (GO:2001056)	8/62	0.125106	0.323167	0	0	1.68878	3.51029	NDUFA13;ASPH;PDCD6;PERP;ARL6IP5;CYCS;HMGB1;CTSD
regulation of neurogenesis (GO:0050767)	8/62	0.125106	0.323167	0	0	1.68878	3.51029	HES6;BHLHE40;CTNNB1;NAP1L1;B2M;SORL1;APPL2;TGM2
stress-activated MAPK cascade (GO:0051403)	8/62	0.125106	0.323167	0	0	1.68878	3.51029	UBB;UBC;TAOK2;MAPK1;RPS27A;MAPK14;UBA52;SKP1
protein ubiquitination (GO:0016567)	50/525	0.126448	0.326454	0	0	1.2038	2.48938	RNF10;UBE2D3;PSMD8;PSMD4;PSMD2;ENC1;TRIM24;SKP1;FBXW5;FBXO2;HLA-A;PJA2;DDB1;PSMA6;PSMA4;CDC34;PSME4;PSME1;WAC;PSME2;BIRC7;UBA52;VCP;ANAPC16;NEDD8;RNF7;HIF1A;PSMA7;PSMB7;PSMB4;PSMB5;OS9;UBB;PSMB1;UBC;RPS27A;AMFR;SIAH2;USP22;PINK1;PSMC4;TSPAN17;PAF1;CTNNB1;TRIP12;UBA1;ASB4;FBXL5;FBXL7;RNF187
chromatin remodeling (GO:0006338)	12/103	0.126805	0.327196	0	0	1.50391	3.10572	MBD3;SMARCD1;HDAC2;KDM4B;NPM1;CBX3;RUVBL2;POLE3;SOX9;HNRNPC;ACTB;SMARCA4
regulation of tumor necrosis factor production (GO:0032680)	14/124	0.126948	0.327386	0	0	1.4518	2.99648	APP;DHX9;GSTP1;LY96;TWIST1;HSPB1;TNFAIP3;MIF;HMGB1;CLU;HLA-E;DDT;SIRPA;CD14
DNA synthesis involved in DNA repair (GO:0000731)	6/43	0.130204	0.327561	0	0	1.84794	3.76732	VCP;UBB;POLD2;UBC;RPS27A;UBA52
regulation of cytokine production involved in inflammatory response (GO:1900015)	6/43	0.130204	0.327561	0	0	1.84794	3.76732	SIRPA;MAPK14;HIF1A;ABCD1;PLD3;APPL2
epidermis development (GO:0008544)	10/83	0.131501	0.327561	0	0	1.56187	3.16863	DSP;ALDH3A2;UGCG;HDAC2;CDSN;ATP2A2;SVEP1;YBX1;SPRR1A;HLA-DRB1
long-chain fatty acid metabolic process (GO:0001676)	10/83	0.131501	0.327561	0	0	1.56187	3.16863	FADS2;ELOVL1;GPX4;ELOVL5;GSTP1;GSTA1;CYP1B1;ACSL4;ABCD1;FADS1
actin filament reorganization (GO:0090527)	2/8	0.131908	0.327561	0	0	3.79554	7.68845	GSN;BCAR1
amine metabolic process (GO:0009308)	2/8	0.131908	0.327561	0	0	3.79554	7.68845	AOC3;VCAM1
ammonium transmembrane transport (GO:0072488)	2/8	0.131908	0.327561	0	0	3.79554	7.68845	SLC12A4;RHCG
anterograde axonal protein transport (GO:0099641)	2/8	0.131908	0.327561	0	0	3.79554	7.68845	KIF5B;HSPB1
antigen processing and presentation of endogenous peptide antigen via MHC class I (GO:0019885)	2/8	0.131908	0.327561	0	0	3.79554	7.68845	HLA-A;B2M
atrial cardiac muscle cell to AV node cell signaling (GO:0086026)	2/8	0.131908	0.327561	0	0	3.79554	7.68845	GJA1;KCNQ1
axo-dendritic protein transport (GO:0099640)	2/8	0.131908	0.327561	0	0	3.79554	7.68845	KIF5B;HSPB1
carbohydrate phosphorylation (GO:0046835)	2/8	0.131908	0.327561	0	0	3.79554	7.68845	GNPTG;GNPTAB
cellular response to UV-B (GO:0071493)	2/8	0.131908	0.327561	0	0	3.79554	7.68845	MFAP4;STK11
diacylglycerol biosynthetic process (GO:0006651)	2/8	0.131908	0.327561	0	0	3.79554	7.68845	PLA2G15;GPAM
fusion of virus membrane with host plasma membrane (GO:0019064)	2/8	0.131908	0.327561	0	0	3.79554	7.68845	CXCR4;PPIA
glycoside catabolic process (GO:0016139)	2/8	0.131908	0.327561	0	0	3.79554	7.68845	FUCA1;GUSB
glyoxylate metabolic process (GO:0046487)	2/8	0.131908	0.327561	0	0	3.79554	7.68845	GRHPR;GOT2
immunological synapse formation (GO:0001771)	2/8	0.131908	0.327561	0	0	3.79554	7.68845	CD81;MSN
integrin activation (GO:0033622)	2/8	0.131908	0.327561	0	0	3.79554	7.68845	CXCL12;FN1
mammary gland epithelial cell differentiation (GO:0060644)	2/8	0.131908	0.327561	0	0	3.79554	7.68845	AKT2;ID2
membrane fusion involved in viral entry into host cell (GO:0039663)	2/8	0.131908	0.327561	0	0	3.79554	7.68845	CXCR4;PPIA
methionine metabolic process (GO:0006555)	2/8	0.131908	0.327561	0	0	3.79554	7.68845	ADI1;SMS
mitophagy (GO:0000423)	2/8	0.131908	0.327561	0	0	3.79554	7.68845	PHB2;SQSTM1
myoblast migration (GO:0051451)	2/8	0.131908	0.327561	0	0	3.79554	7.68845	ANXA1;MEGF10
negative regulation by symbiont of host apoptotic process (GO:0033668)	2/8	0.131908	0.327561	0	0	3.79554	7.68845	SFPQ;MAPK1
negative regulation of calcium ion import (GO:0090281)	2/8	0.131908	0.327561	0	0	3.79554	7.68845	SEMG1;VDAC1
negative regulation of glucose import (GO:0046325)	2/8	0.131908	0.327561	0	0	3.79554	7.68845	PEA15;APPL2
negative regulation of macrophage migration (GO:1905522)	2/8	0.131908	0.327561	0	0	3.79554	7.68845	DDT;MIF
negative regulation of mitochondrial fusion (GO:0010637)	2/8	0.131908	0.327561	0	0	3.79554	7.68845	VAT1;BNIP3
negative regulation of mitotic nuclear division (GO:0045839)	2/8	0.131908	0.327561	0	0	3.79554	7.68845	BMP4;TOM1L2
negative regulation of mRNA polyadenylation (GO:1900364)	2/8	0.131908	0.327561	0	0	3.79554	7.68845	CDK9;SUPT5H
negative regulation of neural precursor cell proliferation (GO:2000178)	2/8	0.131908	0.327561	0	0	3.79554	7.68845	PTN;APPL2
negative regulation of phospholipase activity (GO:0010519)	2/8	0.131908	0.327561	0	0	3.79554	7.68845	RGS2;ANXA1
negative regulation of striated muscle cell apoptotic process (GO:0010664)	2/8	0.131908	0.327561	0	0	3.79554	7.68845	MDK;NUPR1
peptidyl-lysine hydroxylation (GO:0017185)	2/8	0.131908	0.327561	0	0	3.79554	7.68845	PLOD3;PLOD2
peptidyl-proline hydroxylation to 4-hydroxy-L-proline (GO:0018401)	2/8	0.131908	0.327561	0	0	3.79554	7.68845	EGLN1;P4HB
peptidyl-serine autophosphorylation (GO:0036289)	2/8	0.131908	0.327561	0	0	3.79554	7.68845	PINK1;MAP2K2
positive regulation of apoptotic cell clearance (GO:2000427)	2/8	0.131908	0.327561	0	0	3.79554	7.68845	C3;C4A
positive regulation of aspartic-type peptidase activity (GO:1905247)	2/8	0.131908	0.327561	0	0	3.79554	7.68845	EFNA3;GRN
positive regulation of CD4-positive, alpha-beta T cell differentiation (GO:0043372)	2/8	0.131908	0.327561	0	0	3.79554	7.68845	HLA-DRA;HLA-DRB1
positive regulation of cell migration by vascular endothelial growth factor signaling pathway (GO:0038089)	2/8	0.131908	0.327561	0	0	3.79554	7.68845	HSPB1;VEGFA
positive regulation of cysteine-type endopeptidase activity involved in apoptotic signaling pathway (GO:2001269)	2/8	0.131908	0.327561	0	0	3.79554	7.68845	GSN;FAS
positive regulation of endocytic recycling (GO:2001137)	2/8	0.131908	0.327561	0	0	3.79554	7.68845	EHD2;SORL1
positive regulation of isomerase activity (GO:0010912)	2/8	0.131908	0.327561	0	0	3.79554	7.68845	DHX9;HNRNPU
positive regulation of leukocyte differentiation (GO:1902107)	2/8	0.131908	0.327561	0	0	3.79554	7.68845	XRCC6;HMGB1
positive regulation of lipoprotein lipase activity (GO:0051006)	2/8	0.131908	0.327561	0	0	3.79554	7.68845	NR1H2;APOA1
positive regulation of muscle contraction (GO:0045933)	2/8	0.131908	0.327561	0	0	3.79554	7.68845	CTTN;ENO1
positive regulation of myotube differentiation (GO:0010831)	2/8	0.131908	0.327561	0	0	3.79554	7.68845	MMP14;MAPK14
protein localization to microtubule (GO:0035372)	2/8	0.131908	0.327561	0	0	3.79554	7.68845	HNRNPU;MAPRE1
protein localization to presynapse (GO:1905383)	2/8	0.131908	0.327561	0	0	3.79554	7.68845	KIF5B;HSPB1
pyrimidine nucleobase catabolic process (GO:0006208)	2/8	0.131908	0.327561	0	0	3.79554	7.68845	DPYSL2;DPYSL3
regulation of dendritic spine maintenance (GO:1902950)	2/8	0.131908	0.327561	0	0	3.79554	7.68845	PRNP;APOE
regulation of lymphocyte apoptotic process (GO:0070228)	2/8	0.131908	0.327561	0	0	3.79554	7.68845	BIRC7;JAK3
regulation of MyD88-independent toll-like receptor signaling pathway (GO:0034127)	2/8	0.131908	0.327561	0	0	3.79554	7.68845	LY96;CD14
regulation of nitric oxide metabolic process (GO:0080164)	2/8	0.131908	0.327561	0	0	3.79554	7.68845	SIRPA;RAC1
regulation of oxidative stress-induced neuron death (GO:1903203)	2/8	0.131908	0.327561	0	0	3.79554	7.68845	PINK1;ATF4
regulation of phospholipase A2 activity (GO:0032429)	2/8	0.131908	0.327561	0	0	3.79554	7.68845	ANXA1;LRP1
regulation of positive chemotaxis (GO:0050926)	2/8	0.131908	0.327561	0	0	3.79554	7.68845	F3;VEGFA
regulation of proton transport (GO:0010155)	2/8	0.131908	0.327561	0	0	3.79554	7.68845	PPIF;PHB2
regulation of striated muscle tissue development (GO:0016202)	2/8	0.131908	0.327561	0	0	3.79554	7.68845	BMP4;MEGF10
regulation of translational termination (GO:0006449)	2/8	0.131908	0.327561	0	0	3.79554	7.68845	UPF1;ETF1
regulation of vascular wound healing (GO:0061043)	2/8	0.131908	0.327561	0	0	3.79554	7.68845	SERPINE1;TNFAIP3
spermidine metabolic process (GO:0008216)	2/8	0.131908	0.327561	0	0	3.79554	7.68845	SAT2;SAT1
store-operated calcium entry (GO:0002115)	2/8	0.131908	0.327561	0	0	3.79554	7.68845	ORAI3;ORAI2
synaptic vesicle budding (GO:0070142)	2/8	0.131908	0.327561	0	0	3.79554	7.68845	AP3D1;DNM2
T cell mediated cytotoxicity (GO:0001913)	2/8	0.131908	0.327561	0	0	3.79554	7.68845	CADM1;HLA-A
TORC1 signaling (GO:0038202)	2/8	0.131908	0.327561	0	0	3.79554	7.68845	RPTOR;LARP1
ventricular cardiac muscle cell membrane repolarization (GO:0099625)	2/8	0.131908	0.327561	0	0	3.79554	7.68845	KCNH2;KCNQ1
transcription-coupled nucleotide-excision repair (GO:0006283)	9/73	0.133084	0.327561	0	0	1.60314	3.23318	DDB1;XAB2;POLR2A;UBB;POLD2;UBC;RPS27A;UBA52;HMGN1
positive regulation of NIK/NF-kappaB signaling (GO:1901224)	7/53	0.133106	0.327561	0	0	1.73435	3.49751	APP;RPS3;LAPTM5;ACTN4;CD14;PHB2;RHOA
positive regulation of phagocytosis (GO:0050766)	7/53	0.133106	0.327561	0	0	1.73435	3.49751	C3;C4A;RAB31;SIRPA;APOA1;MERTK;APPL2
regulation of DNA replication (GO:0006275)	7/53	0.133106	0.327561	0	0	1.73435	3.49751	TSPYL2;PPP2R1A;DHX9;BRPF3;NUCKS1;GTPBP4;S100A11
translational elongation (GO:0006414)	12/104	0.133445	0.327561	0	0	1.48748	2.99588	EEF1B2;EEF1A1;MRPL4;MRPL41;EEF1G;GADD45GIP1;OXA1L;MRPS16;EEF1D;EEF1A2;MRPL49;EEF2
basement membrane organization (GO:0071711)	3/16	0.133999	0.327561	0	0	2.62831	5.2827	COL4A1;LAMB1;CTSS
cellular response to corticosteroid stimulus (GO:0071384)	3/16	0.133999	0.327561	0	0	2.62831	5.2827	ANXA1;AKR1C3;HNRNPU
ceramide catabolic process (GO:0046514)	3/16	0.133999	0.327561	0	0	2.62831	5.2827	ASAH1;GM2A;HEXA
dendrite self-avoidance (GO:0070593)	3/16	0.133999	0.327561	0	0	2.62831	5.2827	PALLD;BSG;EMB
glutamine family amino acid catabolic process (GO:0009065)	3/16	0.133999	0.327561	0	0	2.62831	5.2827	GLUD1;GLUL;GLS
negative regulation of DNA replication (GO:0008156)	3/16	0.133999	0.327561	0	0	2.62831	5.2827	TSPYL2;GTPBP4;S100A11
negative regulation of macrophage activation (GO:0043031)	3/16	0.133999	0.327561	0	0	2.62831	5.2827	GRN;NR1D1;LDLR
negative regulation of release of cytochrome c from mitochondria (GO:0090201)	3/16	0.133999	0.327561	0	0	2.62831	5.2827	PPIF;GHITM;CLU
nuclear transport (GO:0051169)	3/16	0.133999	0.327561	0	0	2.62831	5.2827	NPM1;ANP32A;NUTF2
positive regulation by host of viral transcription (GO:0043923)	3/16	0.133999	0.327561	0	0	2.62831	5.2827	LEF1;NUCKS1;SMARCA4
positive regulation of leukocyte adhesion to vascular endothelial cell (GO:1904996)	3/16	0.133999	0.327561	0	0	2.62831	5.2827	MDK;ST3GAL4;RHOA
positive regulation of small molecule metabolic process (GO:0062013)	3/16	0.133999	0.327561	0	0	2.62831	5.2827	AKT2;ADM;PPARD
positive regulation of syncytium formation by plasma membrane fusion (GO:0060143)	3/16	0.133999	0.327561	0	0	2.62831	5.2827	EHD2;CAMK1;MAPK14
positive regulation of vasoconstriction (GO:0045907)	3/16	0.133999	0.327561	0	0	2.62831	5.2827	FGB;FGA;FGG
regulation of activin receptor signaling pathway (GO:0032925)	3/16	0.133999	0.327561	0	0	2.62831	5.2827	FKBP1A;CSNK2B;FSTL3
regulation of ATP biosynthetic process (GO:2001169)	3/16	0.133999	0.327561	0	0	2.62831	5.2827	VCP;PINK1;ENO1
regulation of defense response to virus (GO:0050688)	3/16	0.133999	0.327561	0	0	2.62831	5.2827	DHX9;PCBP2;TNFAIP3
regulation of leukocyte activation (GO:0002694)	3/16	0.133999	0.327561	0	0	2.62831	5.2827	CD74;MIF;PJA2
regulation of monocyte differentiation (GO:0045655)	3/16	0.133999	0.327561	0	0	2.62831	5.2827	CD74;CDK6;HLA-DRB1
regulation of Rac protein signal transduction (GO:0035020)	3/16	0.133999	0.327561	0	0	2.62831	5.2827	STMN3;ARHGAP17;GABARAP
regulation of systemic arterial blood pressure (GO:0003073)	3/16	0.133999	0.327561	0	0	2.62831	5.2827	KLK1;ADM;PRCP
regulation of systemic arterial blood pressure by hormone (GO:0001990)	3/16	0.133999	0.327561	0	0	2.62831	5.2827	ACE2;CYP11B2;ECE1
response to organophosphorus (GO:0046683)	3/16	0.133999	0.327561	0	0	2.62831	5.2827	VGF;AKR1C1;DUOX2
sphingolipid catabolic process (GO:0030149)	3/16	0.133999	0.327561	0	0	2.62831	5.2827	ASAH1;SMPD1;ENPP2
sympathetic nervous system development (GO:0048485)	3/16	0.133999	0.327561	0	0	2.62831	5.2827	NRP1;NRP2;CTNNB1
T cell mediated immunity (GO:0002456)	3/16	0.133999	0.327561	0	0	2.62831	5.2827	CADM1;HLA-A;CD46
transepithelial transport (GO:0070633)	3/16	0.133999	0.327561	0	0	2.62831	5.2827	SLC23A2;ABCB1;RHCG
positive regulation of interleukin-12 production (GO:0032735)	5/34	0.135766	0.331017	0	0	1.9644	3.92257	MDK;LAPTM5;HMGB1;MAPK14;HSPD1
protein destabilization (GO:0031648)	5/34	0.135766	0.331017	0	0	1.9644	3.92257	PRNP;GSN;RAD23A;NR1D1;SERF2
regulation of activated T cell proliferation (GO:0046006)	5/34	0.135766	0.331017	0	0	1.9644	3.92257	PRNP;PRKAR1A;RPS3;IGF2;HMGB1
regulation of myoblast differentiation (GO:0045661)	5/34	0.135766	0.331017	0	0	1.9644	3.92257	BMP4;IGFBP3;SOX9;MAPK14;TBX3
response to steroid hormone (GO:0048545)	5/34	0.135766	0.331017	0	0	1.9644	3.92257	WBP2;ABHD2;ATP1A3;ATP1A1;TFPI
hemopoiesis (GO:0030097)	11/94	0.136448	0.332508	0	0	1.51117	3.00997	TGFBR3;BMP4;CSF1R;CD164;SFRP1;KITLG;MEIS1;MKNK2;TGFBR2;ATF4;FSTL3
positive regulation of protein metabolic process (GO:0051247)	13/115	0.136649	0.332825	0	0	1.45356	2.89308	APP;NDUFA13;VCP;PRMT1;NR1H2;TNFAIP3;CLU;OAZ1;SORL1;DDB1;SLC6A9;APOE;RAB7A
negative regulation of antigen receptor-mediated signaling pathway (GO:0050858)	4/25	0.13859	0.335808	0	0	2.1698	4.28803	PRNP;LAPTM5;EZR;PHPT1
negative regulation of sequestering of calcium ion (GO:0051283)	4/25	0.13859	0.335808	0	0	2.1698	4.28803	HTR2B;ITPR1;ANXA6;ITPR3
positive regulation of T cell migration (GO:2000406)	4/25	0.13859	0.335808	0	0	2.1698	4.28803	APP;CXCL12;DOCK8;RHOA
protein quality control for misfolded or incompletely synthesized proteins (GO:0006515)	4/25	0.13859	0.335808	0	0	2.1698	4.28803	VCP;LONP1;YME1L1;AUP1
receptor catabolic process (GO:0032801)	4/25	0.13859	0.335808	0	0	2.1698	4.28803	CLTC;CLTA;AP2A1;AP2M1
regulation of calcium ion import (GO:0090279)	4/25	0.13859	0.335808	0	0	2.1698	4.28803	PRNP;CXCL12;SEMG1;CTNNB1
regulation of cAMP-mediated signaling (GO:0043949)	4/25	0.13859	0.335808	0	0	2.1698	4.28803	CDC34;PRKAR2B;PRKAR1A;PDE2A
regulation of myotube differentiation (GO:0010830)	4/25	0.13859	0.335808	0	0	2.1698	4.28803	MMP14;DMPK;SIK1;MAPK14
regulation of neutrophil chemotaxis (GO:0090022)	4/25	0.13859	0.335808	0	0	2.1698	4.28803	CD74;MDK;RAC1;SLIT2
ventricular cardiac muscle tissue development (GO:0003229)	4/25	0.13859	0.335808	0	0	2.1698	4.28803	FKBP1A;TGFBR3;ID2;DSG2
spindle assembly (GO:0051225)	10/84	0.13914	0.336793	0	0	1.54068	3.03864	NUMA1;TUBGCP2;RPS3;FLNA;MAPRE1;LSM14A;RHOA;GOLGA8A;KPNB1;RAB11A
vascular transport (GO:0010232)	10/84	0.13914	0.336793	0	0	1.54068	3.03864	ABCC3;ABCB1;LRP1;SLC6A9;INSR;ATP2B4;SLC4A3;SLC29A1;SLC7A1;SLC38A2
nucleotide-excision repair (GO:0006289)	12/105	0.140272	0.339358	0	0	1.4714	2.89009	DDB1;XAB2;UBB;POLR2A;PNKP;UBC;POLD2;RAD23A;RPS27A;UBA52;RAD23B;HMGN1
antibacterial humoral response (GO:0019731)	6/44	0.141103	0.341017	0	0	1.79922	3.52334	FGB;FGA;SLPI;SEMG1;HLA-A;HLA-E
negative regulation of epidermal growth factor receptor signaling pathway (GO:0042059)	6/44	0.141103	0.341017	0	0	1.79922	3.52334	ERRFI1;GPRC5A;MVP;ITGA1;EPN1;RAB7A
regulation of extrinsic apoptotic signaling pathway (GO:2001236)	8/64	0.14276	0.344843	0	0	1.62829	3.16961	BMP4;TNFRSF12A;GSTP1;SIAH2;G0S2;FAS;PARK7;SCG2
response to lipopolysaccharide (GO:0032496)	17/159	0.143512	0.346483	0	0	1.36579	2.65146	SCARB1;UPF1;GSTP1;SERPINE1;LY96;TNFAIP3;NR1D1;HMGB1;MAPK14;RHOA;MAPKAPK3;SLPI;SIRPA;PAF1;CD14;VIM;CD68
cell-cell adhesion via plasma-membrane adhesion molecules (GO:0098742)	18/170	0.144226	0.348028	0	0	1.3511	2.61622	ITGB1;CD164;VCAM1;PTPRS;CADM1;PCDHGC3;CLDN1;PVR;FGFRL1;PTPRF;ROBO1;TGFBR2;CDH2;PALLD;BSG;DSG2;EMB;OBSL1
negative regulation of defense response (GO:0031348)	10/85	0.147005	0.354551	0	0	1.52005	2.91437	MVK;PCBP2;TNFAIP3;SIRPA;APOA1;RORA;APOE;NR1D1;TNFRSF1A;PPARD
maturation of SSU-rRNA (GO:0030490)	5/35	0.148518	0.357465	0	0	1.89882	3.62114	RPS14;RPS16;RPS19;RPS8;TSR2
negative regulation of Ras protein signal transduction (GO:0046580)	5/35	0.148518	0.357465	0	0	1.89882	3.62114	ITGA3;DLC1;STMN1;SPRY4;STMN3
peptidyl-tyrosine dephosphorylation (GO:0035335)	5/35	0.148518	0.357465	0	0	1.89882	3.62114	PTPRS;DUSP1;DUSP16;PTPRF;DUSP6
positive regulation of lymphocyte activation (GO:0051251)	5/35	0.148518	0.357465	0	0	1.89882	3.62114	XRCC6;HLA-DPB1;SIRPA;HSPD1;HLA-DPA1
neuron projection development (GO:0031175)	18/171	0.14975	0.360061	0	0	1.34219	2.54854	APP;PRMT1;NRK;STMN3;LAMB1;HMGB1;WASL;RAB11A;DNM2;UBB;CTTN;VAPA;STMN1;TAOK2;APOE;MAP4;SGK1;CDK16
positive regulation of I-kappaB kinase/NF-kappaB signaling (GO:0043123)	18/171	0.14975	0.360061	0	0	1.34219	2.54854	CD74;SLC44A2;HTR2B;RHOC;RHOA;TNFRSF1A;BST2;FKBP1A;GJA1;PINK1;VAPA;EEF1D;S100A13;FLNA;S100A4;GAPDH;HLA-DRB1;WLS
plasma membrane bounded cell projection organization (GO:0120036)	14/128	0.151942	0.363634	0	0	1.40055	2.63899	APP;CSF1R;PRMT1;STMN3;LAMB1;HMGB1;RAB11A;CTTN;VAPA;STMN1;APOE;MAP4;RAC1;CDK16
regulation of cell-matrix adhesion (GO:0001952)	8/65	0.152024	0.363634	0	0	1.59963	3.01325	SFRP1;SLK;CDK6;CIB1;CD36;FUT1;RHOA;ACTG1
negative regulation of T cell activation (GO:0050868)	6/45	0.152408	0.363634	0	0	1.75299	3.29771	SDC4;GPNMB;DLG5;LAPTM5;JAK3;HLA-DRB1
interstrand cross-link repair (GO:0036297)	7/55	0.153121	0.363634	0	0	1.6619	3.1186	MSH6;VCP;UBB;UBC;NUCKS1;RPS27A;UBA52
activation of protein kinase A activity (GO:0034199)	3/17	0.153459	0.363634	0	0	2.44044	4.57416	PRKAR1A;PRKAR2B;PRKACA
cellular biogenic amine biosynthetic process (GO:0042401)	3/17	0.153459	0.363634	0	0	2.44044	4.57416	MOXD1;SAT2;SAT1
cellular response to fatty acid (GO:0071398)	3/17	0.153459	0.363634	0	0	2.44044	4.57416	AKR1C1;AKR1C3;PDK4
cellular response to gamma radiation (GO:0071480)	3/17	0.153459	0.363634	0	0	2.44044	4.57416	XRCC6;XRCC5;RPL26
gliogenesis (GO:0042063)	3/17	0.153459	0.363634	0	0	2.44044	4.57416	ANXA1;CDK6;CDH2
histone H2A monoubiquitination (GO:0035518)	3/17	0.153459	0.363634	0	0	2.44044	4.57416	DDB1;PCGF5;SKP1
negative regulation of ATP metabolic process (GO:1903579)	3/17	0.153459	0.363634	0	0	2.44044	4.57416	MLXIPL;PPIF;NUPR1
negative regulation of cytokine production involved in immune response (GO:0002719)	3/17	0.153459	0.363634	0	0	2.44044	4.57416	APOA1;HLA-F;JAK3
negative regulation of phagocytosis (GO:0050765)	3/17	0.153459	0.363634	0	0	2.44044	4.57416	SNX3;SIRPA;HMGB1
positive regulation of blood coagulation (GO:0030194)	3/17	0.153459	0.363634	0	0	2.44044	4.57416	SERPINE1;ST3GAL4;F3
positive regulation of cyclin-dependent protein serine/threonine kinase activity (GO:0045737)	3/17	0.153459	0.363634	0	0	2.44044	4.57416	CCND3;CCND1;CCNY
positive regulation of heart rate (GO:0010460)	3/17	0.153459	0.363634	0	0	2.44044	4.57416	KCNQ1;ATP2A2;ADM
positive regulation of stem cell differentiation (GO:2000738)	3/17	0.153459	0.363634	0	0	2.44044	4.57416	LTBP3;PTN;SOX9
positive regulation of stem cell proliferation (GO:2000648)	3/17	0.153459	0.363634	0	0	2.44044	4.57416	GJA1;HNRNPU;LTBP3
pulmonary valve morphogenesis (GO:0003184)	3/17	0.153459	0.363634	0	0	2.44044	4.57416	BMP4;SLIT2;ROBO1
regulation of establishment of endothelial barrier (GO:1903140)	3/17	0.153459	0.363634	0	0	2.44044	4.57416	S1PR3;TNFRSF1A;VEGFA
regulation of neuroblast proliferation (GO:1902692)	3/17	0.153459	0.363634	0	0	2.44044	4.57416	CTNNB1;PTN;VEGFA
regulation of receptor recycling (GO:0001919)	3/17	0.153459	0.363634	0	0	2.44044	4.57416	ANXA2;ECE1;OPTN
ruffle organization (GO:0031529)	3/17	0.153459	0.363634	0	0	2.44044	4.57416	CSF1R;RAC1;AIF1L
stem cell development (GO:0048864)	3/17	0.153459	0.363634	0	0	2.44044	4.57416	CDH2;PDCD6;NOLC1
DNA geometric change (GO:0032392)	4/26	0.153949	0.363634	0	0	2.07106	3.87522	ANXA1;DHX9;HNRNPA2B1;HMGB1
glial cell development (GO:0021782)	4/26	0.153949	0.363634	0	0	2.07106	3.87522	APP;CDK6;MDK;MT3
histone methylation (GO:0016571)	4/26	0.153949	0.363634	0	0	2.07106	3.87522	FBL;TRMT112;PRMT1;EHMT1
maturation of LSU-rRNA (GO:0000470)	4/26	0.153949	0.363634	0	0	2.07106	3.87522	RPL7A;PES1;RPL35;RPL10A
membrane depolarization during action potential (GO:0086010)	4/26	0.153949	0.363634	0	0	2.07106	3.87522	KCNH2;CACNA1H;HCN2;YWHAH
negative regulation of protein localization to membrane (GO:1905476)	4/26	0.153949	0.363634	0	0	2.07106	3.87522	MRAP;DAB2;CLTC;AP2M1
negative regulation of protein transport (GO:0051224)	4/26	0.153949	0.363634	0	0	2.07106	3.87522	SNX3;CYP51A1;HMGCR;APOE
negative regulation of signaling receptor activity (GO:2000272)	4/26	0.153949	0.363634	0	0	2.07106	3.87522	ERRFI1;ACE2;GPRC5A;SLC6A9
positive regulation of ion transmembrane transporter activity (GO:0032414)	4/26	0.153949	0.363634	0	0	2.07106	3.87522	ABCB1;SLC6A9;ATP1B1;CTSS
positive regulation of viral transcription (GO:0050434)	4/26	0.153949	0.363634	0	0	2.07106	3.87522	CDK9;POLR2A;DHX9;SUPT5H
regulation of glycogen biosynthetic process (GO:0005979)	4/26	0.153949	0.363634	0	0	2.07106	3.87522	PPP1R3B;AKT2;INSR;IGF2
cellular protein localization (GO:0034613)	32/329	0.157709	0.371556	0	0	1.23028	2.27233	NAPA;ARF4;ARF1;RAB5B;TMED10;SAR1A;STXBP1;PDCD6;CLTC;AP2A1;TM9SF3;GGA2;GJA1;FLNA;RAB6A;WLS;YWHAH;CTSA;CD74;TMED9;NPM1;ATG9A;AP3D1;LAPTM5;OXA1L;RAB31;CTTN;PACS2;RAB14;ID1;CTNNB1;RAB38
neuron projection morphogenesis (GO:0048812)	15/140	0.159776	0.371556	0	0	1.36857	2.50993	APP;FARP1;NRK;SDC2;WASL;ACTB;DNM2;UBB;CTTN;MAP1B;TAOK2;S100A6;CTNNB1;NRCAM;SGK1
regulation of inflammatory response (GO:0050727)	21/206	0.160329	0.371556	0	0	1.29519	2.37089	APP;GRN;ANXA1;MVK;DHX9;SERPINE1;PDE2A;TNFAIP3;APOA1;RORA;NR1D1;PARK7;TNFRSF1A;ACE2;PSMA6;TNIP1;MDK;DDT;SIRPA;APOE;PPARD
protein localization to membrane (GO:0072657)	20/195	0.160776	0.371556	0	0	1.3039	2.3832	CD81;STXBP1;SEC16A;RDX;AP3D1;PTN;ATP1B1;RAB11A;TM9SF3;TNFRSF1A;MRAP;EHD2;PACS2;BSG;TSPAN17;FLNA;RAB38;EZR;SPTBN1;S100A10
androgen biosynthetic process (GO:0006702)	2/9	0.160868	0.371556	0	0	3.25314	5.94406	HSD3B2;CYP17A1
ATF6-mediated unfolded protein response (GO:0036500)	2/9	0.160868	0.371556	0	0	3.25314	5.94406	HSPA5;HSP90B1
bone cell development (GO:0098751)	2/9	0.160868	0.371556	0	0	3.25314	5.94406	ANXA2;ZNF385A
bundle of His cell to Purkinje myocyte communication (GO:0086069)	2/9	0.160868	0.371556	0	0	3.25314	5.94406	DSP;DSG2
cellular response to interleukin-9 (GO:0071355)	2/9	0.160868	0.371556	0	0	3.25314	5.94406	STAT5B;JAK3
cellular response to leptin stimulus (GO:0044320)	2/9	0.160868	0.371556	0	0	3.25314	5.94406	UGCG;MT3
chylomicron remodeling (GO:0034371)	2/9	0.160868	0.371556	0	0	3.25314	5.94406	APOA1;APOE
development of primary female sexual characteristics (GO:0046545)	2/9	0.160868	0.371556	0	0	3.25314	5.94406	NR5A1;CYP19A1
endochondral ossification (GO:0001958)	2/9	0.160868	0.371556	0	0	3.25314	5.94406	BMP4;INPPL1
[truncated: 2,692 more rows]

## Sheet: GO Molecular Function 2021
Term	Overlap	P-value	Adjusted P-value	Old P-value	Old Adjusted P-value	Odds Ratio	Combined Score	Genes
RNA binding (GO:0003723)	281/1406	2.04291e-49	1.7998e-46	0	0	3.22915	362.027	EIF4A2;RPL4;EIF4A1;RPL5;RPL30;RPL3;RPL32;RPL31;EIF4A3;HNRNPU;ENO1;RPL8;RPL6;RPS15;RPS14;RPS17;RPS16;PSMD4;SNRPD2;TRIM28;RPL18A;RPS19;RPS18;PEG10;RPL36;LONP1;RPL35;RPL37;RPS11;RPS10;RPS13;SEC63;RPS12;TNS1;DDX17;SRRM2;MBNL1;RPL23;RPL22;CIRBP;ACTN4;HLA-A;SND1;GTPBP4;SLPI;EWSR1;ZC3H11A;RPL24;FLYWCH2;RPL27;KCTD12;RPL26;RPL29;EZR;PFN1;RPL28;ANP32A;DHX9;STXBP1;NOLC1;LARP1;DHX32;S100A16;PCBP1;PCBP2;SERPI…
cadherin binding (GO:0045296)	85/322	2.99191e-23	1.31794e-20	0	0	4.25109	220.477	ITGB1;YWHAE;HSP90AB1;HDLBP;ENO1;PARK7;PTPRH;BZW1;RPL6;RPL7A;SLK;CDH2;KIF5B;BSG;EFHD2;CLIC1;SPTAN1;SCYL1;CAST;UNC45A;ANXA1;ANXA2;AHSA1;RANGAP1;SND1;EEF1G;GPRC5A;CTTN;EEF1D;FSCN1;RPL24;PLIN3;MYH9;TAGLN2;EZR;PFN1;RPL29;TLN1;ALDOA;CD46;MAPRE1;PLEC;LRRC59;AHNAK;SLC3A2;PPL;RTN4;CNN3;DNAJB1;LDHA;LARP1;PUF60;CALD1;PCBP1;RPL14;EIF4H;FLNA;CCT8;RPL15;RPS2;WASF2;S100A11;SPTBN1;PAK4;HSPA8;HSPA5;IDH1;RDX;RPL23…
ubiquitin protein ligase binding (GO:0031625)	59/265	5.47978e-13	1.60923e-10	0	0	3.34382	94.4044	YWHAE;RPL5;HSP90AB1;AUP1;CLU;ACTG1;LAPTM4B;TUBA1B;UCHL1;TRIM28;SUMO1;PRKACA;KCNH2;CCT2;GABARAPL1;HSP90AA1;TPI1;RPL23;TUBB;SCAMP3;PRKAR1A;TCP1;TXNIP;TMBIM6;FATE1;TRIB2;UBA52;ATP6V0C;SQSTM1;VCP;RALA;ABCB1;RPL11;CXCR4;NEDD8;HIF1A;GABARAP;RTN4;HSPD1;UBB;POLR2A;PRKAR2B;PCBP2;UBC;CKB;RPS27A;HSPA9;SMAD2;HSPA8;HSPA5;XRCC5;LAPTM5;PA2G4;PRDX6;LRPPRC;PINK1;ASB4;HSPA1B;HSPA1A
ubiquitin-like protein ligase binding (GO:0044389)	60/282	2.73468e-12	6.02314e-10	0	0	3.15466	83.9928	YWHAE;RPL5;HSP90AB1;AUP1;CLU;ACTG1;LAPTM4B;TUBA1B;UCHL1;TRIM28;SUMO1;SUMO3;PRKACA;KCNH2;CCT2;GABARAPL1;HSP90AA1;TPI1;RPL23;TUBB;SCAMP3;PRKAR1A;TCP1;TXNIP;TMBIM6;FATE1;TRIB2;UBA52;ATP6V0C;SQSTM1;VCP;RALA;ABCB1;RPL11;CXCR4;NEDD8;HIF1A;GABARAP;RTN4;HSPD1;UBB;POLR2A;PRKAR2B;PCBP2;UBC;CKB;RPS27A;HSPA9;SMAD2;HSPA8;HSPA5;XRCC5;LAPTM5;PA2G4;PRDX6;LRPPRC;PINK1;ASB4;HSPA1B;HSPA1A
mRNA binding (GO:0003729)	54/263	1.38605e-10	2.44223e-08	0	0	3.00636	68.2425	EIF4A1;RPL5;EIF4A3;HDLBP;HNRNPU;PARK7;RPS14;PTBP1;SNRNP70;KHSRP;RPL35;RPS13;ZNF385A;SRRM2;RPS7;PABPC4;RPS5;CIRBP;RPL13A;RPS3A;LARP4B;CARHSP1;SLPI;ZC3H11A;NCL;ETF1;RPL26;PABPC1;DDX5;DHX9;SHMT2;LARP1;PCBP1;PCBP2;RPS3;RPS2;SF3B1;CCT5;RPL41;CNBP;EIF2S2;SUPT5H;HNRNPAB;HNRNPL;HNRNPM;HNRNPK;CSDC2;HNRNPA2B1;SERBP1;HNRNPC;LSM14A;EIF3D;EIF3A;CPEB4
protease binding (GO:0002020)	31/118	2.68565e-09	3.94343e-07	0	0	4.11333	81.1779	ITGB1;CSTB;VCP;SERPINA1;SERPINE1;CLTC;TNFAIP3;PARK7;SERPINA5;CST3;SUMO1;PSAP;UBC;TIMP3;TIMP1;A2M;LDLR;PRNP;ANXA2;VWF;RHBDD2;ITGA3;AMFR;ADRM1;FN1;RAD23A;F3;COL1A1;PINK1;COL1A2;BIN1
translation initiation factor activity (GO:0003743)	17/41	5.70121e-09	7.17538e-07	0	0	8.13321	154.389	EIF4A2;EIF4A1;EIF5B;EIF2S2;EIF2S1;EIF1;EIF3M;EIF5;EIF3K;EIF3L;EIF3G;EIF3CL;EIF3H;EIF3E;EIF3D;EIF3A;EIF3B
disordered domain specific binding (GO:0097718)	12/23	4.33224e-08	4.77088e-06	0	0	12.4958	211.861	SMAD2;HSP90AA1;HSP90AB1;NUMA1;CLTC;FN1;FKBP8;CALM3;CALM1;CALM2;GAPDH;HSPA1A
metal ion binding (GO:0046872)	78/517	5.5197e-08	5.40317e-06	0	0	2.07309	34.6461	SPARC;PDCD6;ATP2A2;MT1X;CIB1;CALB2;STK11;MT2A;CALB1;CDH2;DNER;ANXA6;PAPOLA;EFHD2;ENPP2;ANXA7;IDS;CAPN1;TGM2;CSGALNACT1;POSTN;ANXA1;ANXA2;IGFBP3;MSH6;PCP4;ASPH;PPA1;CANX;S100A6;MT1F;S100A4;DSG2;SIK1;FKBP9;MT1E;PDXK;MVK;LRP1;C1R;ITPR1;FOXK2;ITPR3;HSP90B1;S100A16;SPOCK2;S100A13;MAN1C1;APOE;SLIT2;SLC25A23;S100A11;DUOX2;S100A10;AOC3;PRNP;GSN;HSPA5;IDH1;PDE2A;CDC42BPB;HSPE1;MT3;AIF1L;ATP4A;PINK1;APEX1;…
ubiquitin ligase inhibitor activity (GO:1990948)	7/8	1.652e-07	1.45541e-05	0	0	79.9758	1248.91	RPS15;RPL5;RPS7;RPL23;RPL11;RPS20;RPL37
purine ribonucleoside triphosphate binding (GO:0035639)	69/460	4.00511e-07	3.09047e-05	0	0	2.05251	30.2346	ARF4;ARF1;NDUFA13;HSP90AB1;EIF4A3;HNRNPU;TUBA1B;STK11;GUK1;AKT2;ANXA6;PAPOLA;LONP1;PDK4;RAC1;ABCD1;PDK2;TGM2;HSP90AA1;TUBB;RHOF;RHOC;SYN2;GTPBP4;RHOA;RHOB;DNM2;MSH6;EEF1A1;PSMA6;ACLY;RAB31;MYH9;RAB38;SIK1;RHOU;RAB7A;PRPS2;PDXK;RALA;ABCB1;MVK;DHX9;RRAD;PNKP;ATL2;ATP1A3;ATP1A1;MKNK2;PGK1;RAB6A;GBP2;HSPA9;HSPA8;DMPK;HSPA5;HSPA4;INSR;MYO9B;CDC42BPB;BCKDK;GLUD1;PINK1;CDK6;RAB14;HSPA1B;PFKP;RAN;HSPA1A
protein kinase binding (GO:0019901)	74/506	4.2095e-07	3.09047e-05	0	0	1.99424	29.2769	ITGB1;ERRFI1;PRKCSH;CLTC;PEBP1;HSPB1;AP2A1;DUSP16;ACTB;PPP1CB;RPTOR;PPP1CC;HINT1;CCND3;RPS19;CCND1;SIRPA;SOX9;RAC1;PRKACA;DSP;HSP90AA1;FBXW5;RPS7;DUSP1;PGAM1;RPS6;RHOF;RHOC;PRKAB1;DUSP6;RHOA;PJA2;CIT;RHOB;EEF1A1;ACTA2;TOM1L2;MAPKAPK3;PRKAR1A;KCNQ1;EEF1A2;CKS2;SIK1;VDAC1;EZR;MAPRE1;SQSTM1;TRIB2;ATF4;SHC2;DCTN2;DCTN1;GSTP1;MVP;PTN;HIF1A;PRKAR2B;CAMK2N1;SV2A;RPS3;MAPK4;SLC12A4;NPM1;MSN;EEF2;PINK1;TN…
ubiquitin-protein transferase inhibitor activity (GO:0055105)	7/9	6.91127e-07	4.68371e-05	0	0	39.9857	567.195	RPS15;RPL5;RPS7;RPL23;RPL11;RPS20;RPL37
oxidoreductase activity, acting on the CH-OH group of donors, NAD or NADP as acceptor (GO:0016616)	22/87	1.07472e-06	6.76304e-05	0	0	3.88976	53.4587	CBR1;G6PD;HSD3B2;MDH1;ADH1B;MDH2;AKR1C1;AKR1C3;HMGCR;HSD17B11;DHRS2;HADHB;HADHA;LDHB;GRHPR;NSDHL;LDHA;BDH2;RDH11;IMPDH1;IMPDH2;ME1
mRNA 5'-UTR binding (GO:0048027)	11/25	1.4249e-06	8.36891e-05	0	0	8.99288	121.057	RPL5;RPS14;RPL41;LARP1;RPS7;SHMT2;NCL;RPS3A;RPL26;CCT5;RPS13
intramolecular oxidoreductase activity, transposing C=C bonds (GO:0016863)	8/13	1.58904e-06	8.74964e-05	0	0	18.2876	244.183	IDI1;EBP;HSD3B2;DDT;ECH1;GSTA1;MIF;SREBF2
MHC class II protein complex binding (GO:0023026)	9/17	1.92019e-06	9.9511e-05	0	0	12.8643	169.334	YWHAE;CD74;HSPA8;HSP90AA1;HSP90AB1;CD81;HLA-DRA;ATP1B1;HLA-DRB1
amyloid-beta binding (GO:0001540)	20/80	3.96584e-06	0.000194106	0	0	3.82707	47.6003	C1QA;LRPAP1;CD74;PRNP;LRP1;INSR;CLSTN1;APOA1;ATP1A3;CLU;SORL1;BACE1;CST3;PGRMC1;CD36;APOE;PFDN5;LDLR;ITM2B;ITM2C
calcium ion binding (GO:0005509)	53/348	5.53269e-06	0.000256542	0	0	2.07926	25.1691	SPARC;PDCD6;ATP2A2;CIB1;CALB2;CALB1;CDH2;DNER;ANXA6;ENPP2;EFHD2;ANXA7;IDS;CAPN1;TGM2;ANXA1;ANXA2;PCP4;ASPH;CANX;S100A6;S100A4;DSG2;FKBP9;LRP1;C1R;ITPR1;ITPR3;HSP90B1;S100A16;SPOCK2;S100A13;MAN1C1;SLIT2;SLC25A23;S100A11;DUOX2;S100A10;AOC3;PRNP;GSN;HSPA5;AIF1L;NUCB1;CALM3;ESYT2;ESYT1;CALM1;CALM2;PAM;NUCB2;TPT1;CD320
kinase binding (GO:0019900)	65/461	7.23365e-06	0.000318642	0	0	1.90366	22.5332	ERRFI1;HSP90AB1;CLTC;PEBP1;HSPB1;AP2A1;PARK7;ACTB;PPP1CB;RPTOR;LAPTM4B;PPP1CC;CCND3;RPS19;CCND1;RAC1;PRKACA;FBXW5;RPS7;PGAM1;RPS6;RAD23A;RHOF;RHOC;PRKAB1;RHOA;CIT;RHOB;EEF1A1;ACTA2;TOM1L2;CDC37;EEF1A2;CKS2;TAX1BP1;SIK1;VDAC1;ATF5;MAPRE1;SQSTM1;ATF4;SHC2;DCTN2;DCTN1;MVP;PTN;HIF1A;POLR2A;CAMK2N1;SV2A;RPS3;FLNA;MAPK4;SLC12A4;NPM1;GSN;MSN;EEF2;PIK3IP1;CTNNB1;FAS;CALM3;CALM1;CALM2;BCAR1
mRNA 3'-UTR binding (GO:0003730)	20/85	1.06544e-05	0.000446979	0	0	3.53171	40.4365	RPL5;DDX5;RPL41;RPS7;PABPC4;CIRBP;HNRNPU;LARP4B;CARHSP1;ILF3;LARP1;CSDC2;KHSRP;HNRNPA2B1;SERBP1;PABPC1;HNRNPC;ZNF385A;CCT5;CPEB4
endopeptidase inhibitor activity (GO:0004866)	24/115	1.32738e-05	0.000531556	0	0	3.03048	34.0315	CAST;APP;PRNP;SERPINA3;CSTB;SERPINA1;SERPINE2;ANXA2;SERPINE1;TFPI2;TFPI;SERPINA5;BST2;CST3;SLPI;BIN1;SPOCK2;SERPINH1;SERPING1;TIMP3;TIMP1;BIRC7;A2M;GAPDH
adenyl ribonucleotide binding (GO:0032559)	47/306	1.47011e-05	0.000563117	0	0	2.0963	23.3267	PRPS2;NDUFA13;PDXK;ABCB1;HSP90AB1;ACSS2;MVK;DHX9;PNKP;EIF4A3;HNRNPU;ATP1A3;ATP1A1;HMGCR;STK11;GUK1;AKT2;MKNK2;LONP1;PDK4;PAPOLA;PGK1;ME1;ABCD1;PDK2;HSPA9;HSPA8;HSP90AA1;DMPK;HSPA5;HSPA4;INSR;PDE2A;MYO9B;CDC42BPB;SYN2;MSH6;BCKDK;GLUD1;ACLY;PINK1;CDK6;MYH9;SIK1;HSPA1B;PFKP;HSPA1A
rRNA binding (GO:0019843)	13/42	1.6401e-05	0.000602052	0	0	5.13294	56.5556	RPL5;RPS9;RPL12;RPL23;RPS5;RPL11;RPLP0;CIRBP;NGRN;RPS14;TST;RPS3;RPS13
C3HC4-type RING finger domain binding (GO:0055131)	5/6	1.91658e-05	0.000675401	0	0	57.0546	619.749	KCNH2;HSPA8;PINK1;HSPA1B;HSPA1A
ATP binding (GO:0005524)	42/278	6.04455e-05	0.00204817	0	0	2.05192	19.9319	PRPS2;NDUFA13;PDXK;ABCB1;HSP90AB1;MVK;DHX9;PNKP;EIF4A3;HNRNPU;ATP1A3;ATP1A1;STK11;GUK1;AKT2;MKNK2;LONP1;PDK4;PAPOLA;PGK1;ABCD1;PDK2;HSPA9;HSPA8;HSP90AA1;DMPK;HSPA5;HSPA4;INSR;MYO9B;CDC42BPB;SYN2;MSH6;BCKDK;ACLY;PINK1;CDK6;MYH9;SIK1;HSPA1B;PFKP;HSPA1A
small protein activating enzyme binding (GO:0044388)	4/5	0.000198684	0.006483	0	0	45.6154	388.816	UBE2I;SUMO1;PARK7;SAE1
lipoprotein particle receptor binding (GO:0070325)	9/28	0.00024099	0.00758256	0	0	5.41332	45.0971	LRPAP1;LRP1;CLTC;APOA1;AP2A1;APOE;CLU;AP2M1;HSP90B1
protein kinase A catalytic subunit binding (GO:0034236)	6/13	0.00028766	0.00873892	0	0	9.78367	79.7734	PRKAR1A;PRKAR2B;KCNQ1;SOX9;EZR;PJA2
nucleoside-triphosphatase activity (GO:0017111)	39/278	0.000509415	0.0149598	0	0	1.87755	14.2361	RAB5B;VCP;RALA;SAR1A;DHX9;ATL2;CLU;RAP1GAP;RUVBL2;ARHGDIB;RAC1;RAB6A;GBP2;ABCD1;HSP90AA1;ABCA3;RHOF;ATP2B1;RHOC;EEF2;GTPBP4;RHOA;RAB11A;RHOB;DNM2;EEF1A1;MYL6;RAB31;RAB14;GNB2;EEF1A2;GNAS;MYH9;RHOU;RAB38;HSPA1B;RAN;RAB7A;HSPA1A
double-stranded RNA binding (GO:0003725)	15/73	0.00063172	0.0179531	0	0	2.96033	21.8089	EIF4A1;MBNL1;HSP90AB1;DHX9;CLTC;HNRNPU;MSN;SLC3A2;ILF2;HSPD1;TUBA1B;ILF3;EIF4H;VIM;EIF4B
oxidoreductase activity, acting on the aldehyde or oxo group of donors, NAD or NADP as acceptor (GO:0016620)	7/20	0.000671348	0.018483	0	0	6.14797	44.9184	ALDH3A2;ALDH2;ALDH3B1;ALDH1A1;AKR1C3;AKR1B1;HSD17B12
copper ion binding (GO:0005507)	11/45	0.000718918	0.0191929	0	0	3.69892	26.7719	AOC3;MOXD1;PRNP;HEPH;S100A13;SNCG;PARK7;RNF7;MT3;PAM;SOD1
serine-type endopeptidase inhibitor activity (GO:0004867)	13/60	0.000845049	0.0218967	0	0	3.16403	22.389	APP;SERPINA3;SERPINA1;SERPINE2;ANXA2;SERPINE1;TFPI2;TFPI;SERPINA5;SLPI;SERPINH1;SERPING1;A2M
ubiquitin-specific protease binding (GO:1990381)	7/21	0.00093727	0.0235924	0	0	5.70851	39.8028	VCP;SUMO1;RHBDD2;AMFR;CLTC;RAD23A;PARK7
ADP binding (GO:0043531)	8/27	0.000982358	0.0240405	0	0	4.80885	33.304	MSH6;GLUD1;LONP1;ME1;PGK1;MYH9;MYO9B;ABCD1
calcium channel inhibitor activity (GO:0019855)	5/11	0.00104489	0.0248797	0	0	9.50652	65.2512	FKBP1A;ITPR1;CALM1;PHPT1;CALM2
ribosome binding (GO:0043022)	11/48	0.00127896	0.0289054	0	0	3.39845	22.6395	OXA1L;NCLN;TMEM147;SERBP1;RPSA;ETF1;SEC61B;EEF2;EIF2S1;TMCO1;CPEB4
peptidase activator activity (GO:0016504)	7/22	0.00127958	0.0289054	0	0	5.32766	35.4887	VCP;PINK1;PCOLCE2;ADRM1;PSME4;PSME1;PSME2
cell-cell adhesion mediator activity (GO:0098632)	10/42	0.00154324	0.0336228	0	0	3.57098	23.1181	ANXA1;ANXA2;PALLD;BSG;SIRPA;EMB;S100A11;CNN3;PAK4;PPP1CA
ribosomal small subunit binding (GO:0043024)	6/17	0.00156474	0.0336228	0	0	6.22462	40.2113	NPM1;LARP1;EIF4H;EIF4B;EIF1;UNG
low-density lipoprotein particle receptor binding (GO:0050750)	7/23	0.00171235	0.0359185	0	0	4.99441	31.8138	LRPAP1;CLTC;AP2A1;APOE;CLU;AP2M1;HSP90B1
phosphatase binding (GO:0019902)	19/114	0.00191127	0.0391588	0	0	2.29042	14.338	SMAD2;VCP;SIGLEC11;MVP;PXN;ITGA1;PIK3R1;MAPK14;SYTL2;HSP90B1;SNX3;SH3YL1;CARHSP1;SIRPA;MAPK1;CTNNB1;STAT6;JAK3;CTSC
protein kinase regulator activity (GO:0019887)	17/98	0.00208573	0.0401586	0	0	2.40236	14.8289	CDKN1C;NPM1;RPLP1;SPRY4;MT3;MAPK8IP1;RPTOR;CCND3;STK11;GPRC5A;CCND1;CCNY;PRKAR1A;PRKAR2B;CCNG2;CSNK2B;SH3BP5
guanyl ribonucleotide binding (GO:0032561)	30/214	0.0021533	0.0401586	0	0	1.87099	11.4893	ARF4;ARF1;RAB5B;RALA;RRAD;ATL2;TUBA1B;ANXA6;RAC1;RAB6A;GBP2;TGM2;INSR;TUBB;PDE2A;NME2;RHOF;RHOC;GTPBP4;RHOA;RHOB;DNM2;EEF1A1;GLUD1;RAB31;RAB14;RHOU;RAB38;RAN;RAB7A
cadherin binding involved in cell-cell adhesion (GO:0098641)	6/18	0.00218798	0.0401586	0	0	5.70559	34.9455	ANXA1;ANXA2;S100A11;CNN3;PPP1CA;PAK4
DNA polymerase binding (GO:0070182)	6/18	0.00218798	0.0401586	0	0	5.70559	34.9455	HSP90AA1;HSP90AB1;PTGES3;LONP1;HMGB1;SMARCA4
oxidoreductase activity, acting on the CH-CH group of donors, NAD or NADP as acceptor (GO:0016628)	6/18	0.00218798	0.0401586	0	0	5.70559	34.9455	BDH2;AKR1C1;BLVRB;DHCR24;DHCR7;TM7SF2
aldehyde-lyase activity (GO:0016832)	4/8	0.0022801	0.0409952	0	0	11.402	69.3644	ALDOC;ALDOB;ALDOA;CYP17A1
heme binding (GO:0020037)	16/91	0.002414	0.0420121	0	0	2.4412	14.7118	CYB5B;STEAP4;EIF2AK1;CYP51A1;NR1D1;CYP19A1;CYP17A1;HEBP1;CYP27A1;PGRMC1;CYP21A2;CYP11A1;CYP11B2;CYP11B1;CYP1B1;CYCS
protein heterodimerization activity (GO:0046982)	27/188	0.00247048	0.0420121	0	0	1.92324	11.5459	ITGB1;YWHAE;HEXA;NOLC1;AHR;ATP1A1;PHB2;HIF1A;SDCBP;TRMT112;PPP2R1A;MCL1;YWHAH;AOC3;ITGA3;TPM2;ATP1B1;SUPT5H;USF2;MLXIPL;NR4A1;VAPA;BHLHE40;P4HB;SAE1;RAN;ATF4
GDP-dissociation inhibitor activity (GO:0005092)	5/13	0.00253801	0.0420121	0	0	7.12911	42.6062	EIF5;ARHGDIA;GDI2;ARHGDIB;SH3BP4
protein phosphatase activator activity (GO:0072542)	5/13	0.00253801	0.0420121	0	0	7.12911	42.6062	IGFBP3;CALM3;PPP2R5C;CALM1;CALM2
GTP binding (GO:0005525)	27/189	0.0026659	0.0420121	0	0	1.91126	11.3285	ARF4;ARF1;RALA;RRAD;ATL2;TUBA1B;ANXA6;RAC1;RAB6A;GBP2;TGM2;INSR;TUBB;RHOF;RHOC;GTPBP4;RHOA;DNM2;RHOB;EEF1A1;GLUD1;RAB31;RAB14;RAB38;RHOU;RAN;RAB7A
ATP hydrolysis activity (GO:0140603)	10/45	0.00268049	0.0420121	0	0	3.26437	19.3308	VCP;HSP90AA1;DHX9;RUVBL2;ABCA3;ATP2B1;CLU;ABCD1;HSPA1B;HSPA1A
single-stranded RNA binding (GO:0003727)	10/45	0.00268049	0.0420121	0	0	3.26437	19.3308	PTBP1;ILF3;DHX9;CNBP;HNRNPF;EIF4H;LONP1;HNRNPU;HNRNPA1;EIF4B
sterol binding (GO:0032934)	12/60	0.00271815	0.0420121	0	0	2.85786	16.8836	STARD3;SOAT1;STAR;CD81;INSIG1;ANXA6;APOA1;VDAC2;SCAP;RORA;VDAC1;SYP
insulin-like growth factor receptor binding (GO:0005159)	5/14	0.00368744	0.0546016	0	0	6.33664	35.5031	INSR;IGF2;GNAS;PIK3R1;YWHAH
translation elongation factor activity (GO:0003746)	5/14	0.00368744	0.0546016	0	0	6.33664	35.5031	EIF5A;EEF1A1;EEF1B2;EEF1A2;EEF2
clathrin heavy chain binding (GO:0032050)	4/9	0.00384256	0.0546016	0	0	9.12109	50.728	LRP1;CLTB;CLTA;LDLR
potassium ion binding (GO:0030955)	4/9	0.00384256	0.0546016	0	0	9.12109	50.728	ATP4A;PDXK;ATP1A1;ACAT1
small ribosomal subunit rRNA binding (GO:0070181)	4/9	0.00384256	0.0546016	0	0	9.12109	50.728	RPS14;CIRBP;RPS3;RPS13
tau protein binding (GO:0048156)	9/40	0.003952	0.0546694	0	0	3.31568	18.3474	SMAD2;HSP90AA1;HSP90AB1;DCTN1;BIN1;TAOK2;APOE;CLU;ACTB
transcription coactivator binding (GO:0001223)	6/20	0.00397144	0.0546694	0	0	4.88997	27.0348	CDK9;RPL23;RORA;AHR;CIT;PPARD
transition metal ion binding (GO:0046914)	52/445	0.00456673	0.0570633	0	0	1.52205	8.20227	MOXD1;ZMYND8;ECE1;MT1X;PARK7;ALAD;MT2A;CALB1;TRIM28;HEPH;SMPD1;FTH1;PAPOLA;ME1;TRIM24;ENPP2;AOX1;TIMP1;SLC11A2;PLA2G15;ACE2;FDX1;MT1F;ZNF117;KPNB1;FTL;MT1E;PDXK;SHMT2;ADH1B;GLO1;TIMM13;RNF7;PITRM1;S100A13;PCK2;AOC3;PRNP;ZNF185;GALNT2;PDE2A;SCD5;SOD2;MT3;SOD1;RPS29;SCD;QPCT;SEMG1;FBXL5;PAM;SEC24C
C-acetyltransferase activity (GO:0016453)	3/5	0.00464945	0.0570633	0	0	17.0942	91.8132	HADHA;ACAT2;ACAT1
large ribosomal subunit rRNA binding (GO:0070180)	3/5	0.00464945	0.0570633	0	0	17.0942	91.8132	RPL12;RPL23;RPLP0
phosphodiesterase I activity (GO:0004528)	3/5	0.00464945	0.0570633	0	0	17.0942	91.8132	APEX1;ENPP2;APEX2
pyruvate dehydrogenase (acetyl-transferring) kinase activity (GO:0004740)	3/5	0.00464945	0.0570633	0	0	17.0942	91.8132	BCKDK;PDK4;PDK2
syndecan binding (GO:0045545)	3/5	0.00464945	0.0570633	0	0	17.0942	91.8132	SDCBP;GPNMB;TNC
TPR domain binding (GO:0030911)	3/5	0.00464945	0.0570633	0	0	17.0942	91.8132	HSP90AA1;HSP90AB1;PDE2A
glutathione transferase activity (GO:0004364)	7/27	0.00466352	0.0570633	0	0	3.99466	21.4432	GSTA4;GSTO1;GSTP1;MGST3;GSTA2;GSTA1;GSTT2
fibroblast growth factor binding (GO:0017134)	6/21	0.00518512	0.0625765	0	0	4.56373	24.0142	RPS19;S100A13;RPS2;FGFR4;FGFRL1;GLG1
protein phosphatase regulator activity (GO:0019888)	11/57	0.00534916	0.0636839	0	0	2.7322	14.2916	SET;DMPK;PPP2R1A;PPP2R2B;ENSA;CALM3;PPP2R5C;PTN;CALM1;ARPP19;CALM2
NAD binding (GO:0051287)	7/28	0.00579173	0.0680335	0	0	3.80423	19.5968	GLUD1;GRHPR;BDH2;ALDH2;NNT;ALDH1A1;ME1
ubiquitin binding (GO:0043130)	13/74	0.00596759	0.0686182	0	0	2.436	12.4757	ADRM1;HSPB1;TNFAIP3;CXCR4;RAD23A;AUP1;RAD23B;DNAJB2;NSFL1C;UCHL1;CKS2;BUB3;SQSTM1
Tat protein binding (GO:0030957)	4/10	0.00599728	0.0686182	0	0	7.6005	38.8876	GABARAPL1;NPM1;ACTB;SMARCA4
protein kinase inhibitor activity (GO:0004860)	9/43	0.00655051	0.0739871	0	0	3.02262	15.1984	CDKN1C;RPTOR;NPM1;CAMK2N1;SPRY4;SH3BP5;CIB1;CIT;MAPK8IP1
protein kinase A regulatory subunit binding (GO:0034237)	6/22	0.0066497	0.0741567	0	0	4.27826	21.4477	KCNQ1;AKAP8L;EZR;PRKACA;WASF2;PJA2
mitogen-activated protein kinase binding (GO:0051019)	7/29	0.00711195	0.0783203	0	0	3.63111	17.9594	MAPKAPK3;TNIP1;DUSP1;PRMT1;MAPK14;DUSP16;DUSP6
protein homodimerization activity (GO:0042803)	69/636	0.00735139	0.0799577	0	0	1.40156	6.88565	HSP90AB1;HSPB6;PDCD6;HSPB8;HSPB1;ECE1;ENO1;AHR;PARK7;PHB2;SYNE1;SLK;AOX1;B2M;ABCD1;APPL2;PDK2;KCNH2;STARD3;HSP90AA1;G6PD;TPI1;HMGCS1;TPM2;ACTN4;NRBP1;MSH6;ALDH3A2;OXA1L;SFPQ;S100A6;MYH9;MVD;PRPS2;CSF1R;PDXK;SHMT2;RAP1GAP;PGRMC1;S100A16;PSAP;S100A13;FLNA;APOE;SLIT2;GBP2;S100A11;MAPK4;S100A10;MCL1;NPM1;CDSN;CADM1;EIF2AK1;IDH1;BNIP3;PDE2A;NR0B1;MYO9B;TPD52L1;USF2;VEGFA;BST2;GNPTG;MLXIPL;GRHPR;GSTA4;…
transmembrane receptor protein tyrosine kinase activity (GO:0004714)	11/60	0.00795872	0.0827317	0	0	2.5645	12.3955	DDR1;NRP1;CSF1R;NRP2;EFEMP1;INSR;MERTK;FGFR4;FGFRL1;EPHB4;IGF2R
calcium channel regulator activity (GO:0005246)	8/37	0.00829489	0.0827317	0	0	3.14891	15.0899	YWHAE;FKBP1A;RRAD;ITPR1;CALM1;PHPT1;SGK1;CALM2
pyrophosphate hydrolysis-driven proton transmembrane transporter activity (GO:0009678)	6/23	0.00839229	0.0827317	0	0	4.02638	19.2479	ATP6V0B;ATP6V1B2;ATP2A2;TCIRG1;ATP6V1E1;ATP6V0C
protein serine/threonine kinase inhibitor activity (GO:0030291)	7/30	0.00864246	0.0827317	0	0	3.47305	16.5007	RPTOR;PRKAR2B;PRKAR1A;HSPB1;CIB1;PKIG;CIT
acetyl-CoA C-acyltransferase activity (GO:0003988)	3/6	0.0087412	0.0827317	0	0	11.3955	54.0115	HADHA;ACAT2;ACAT1
glucuronosyl-N-acetylgalactosaminyl-proteoglycan 4-beta-N-acetylgalactosaminyltransferase activity (GO:0047238)	3/6	0.0087412	0.0827317	0	0	11.3955	54.0115	CSGALNACT1;CHPF;CHSY1
malate dehydrogenase activity (GO:0016615)	3/6	0.0087412	0.0827317	0	0	11.3955	54.0115	MDH1;MDH2;ME1
P-type sodium transporter activity (GO:0008554)	3/6	0.0087412	0.0827317	0	0	11.3955	54.0115	ATP4A;ATP1A3;ATP1A1
P-type sodium:potassium-exchanging transporter activity (GO:0005391)	3/6	0.0087412	0.0827317	0	0	11.3955	54.0115	ATP4A;ATP1A3;ATP1A1
phosphatidylcholine-sterol O-acyltransferase activator activity (GO:0060228)	3/6	0.0087412	0.0827317	0	0	11.3955	54.0115	APOC1;APOA1;APOE
ABC-type xenobiotic transporter activity (GO:0008559)	4/11	0.00882722	0.0827317	0	0	6.51436	30.8124	ABCC3;ABCB1;ABCA3;ABCA8
platelet-derived growth factor binding (GO:0048407)	4/11	0.00882722	0.0827317	0	0	6.51436	30.8124	COL1A1;COL1A2;COL4A1;COL6A1
vinculin binding (GO:0017166)	4/11	0.00882722	0.0827317	0	0	6.51436	30.8124	SYNM;PXN;TLN1;SORBS3
transcription coregulator binding (GO:0001221)	10/53	0.00910002	0.0843907	0	0	2.65588	12.4813	CDK9;UBE2I;RPL23;EHMT1;CTNNB1;RORA;AHR;NR1D1;CIT;PPARD
low-density lipoprotein particle binding (GO:0030169)	5/17	0.00929558	0.0853063	0	0	4.75171	22.2295	SCARB1;STAB1;CD36;SORL1;LDLR
protein phosphatase binding (GO:0019903)	18/123	0.00993461	0.0902308	0	0	1.96092	9.04321	VCP;MVP;PXN;ITGA1;ATP2B4;PIK3R1;MAPK14;ARPP19;HSP90B1;SOD1;SNX3;PPP1R3B;KCNQ1;ENSA;SIRPA;CTNNB1;STAT6;JAK3
endopeptidase regulator activity (GO:0061135)	9/46	0.0102936	0.0925369	0	0	2.77709	12.7086	CST3;CAST;CSTB;SLPI;ADRM1;PSME1;PSME2;TFPI;A2M
lipoprotein particle binding (GO:0071813)	6/24	0.0104395	0.092901	0	0	3.80248	17.3475	SCARB1;STAB1;CD36;SORL1;LDLR;HSPD1
flavin adenine dinucleotide binding (GO:0050660)	10/55	0.0117931	0.103897	0	0	2.53757	11.2674	SQLE;ACADVL;POR;STEAP4;CYB5R3;AIFM1;ILVBL;AOX1;SDHA;DLD
transforming growth factor beta receptor binding (GO:0005160)	5/18	0.0120293	0.104929	0	0	4.38595	19.3877	SMAD2;FKBP1A;TGFBR3;BAMBI;TGFBR2
poly-pyrimidine tract binding (GO:0008187)	6/25	0.012817	0.110704	0	0	3.60216	15.6945	PTBP1;HNRNPH1;PABPC4;HNRNPU;HNRNPC;PABPC1
aspartic-type endopeptidase inhibitor activity (GO:0019828)	3/7	0.0143837	0.119547	0	0	8.54619	36.25	PRNP;BIN1;GAPDH
insulin-like growth factor II binding (GO:0031995)	3/7	0.0143837	0.119547	0	0	8.54619	36.25	IGFBP4;IGFBP3;INSR
P-type potassium transmembrane transporter activity (GO:0008556)	3/7	0.0143837	0.119547	0	0	8.54619	36.25	ATP4A;ATP1A3;ATP1A1
serine-type exopeptidase activity (GO:0070008)	3/7	0.0143837	0.119547	0	0	8.54619	36.25	CTSA;SCPEP1;TPP1
GTPase activity (GO:0003924)	27/216	0.0155276	0.127849	0	0	1.6358	6.81333	RAB5B;RALA;SAR1A;ATL2;RAP1GAP;ARHGDIB;RAC1;RAB6A;GBP2;RHOF;RHOC;EEF2;GTPBP4;RHOA;RAB11A;RHOB;DNM2;EEF1A1;RAB31;RAB14;GNB2;EEF1A2;GNAS;RHOU;RAB38;RAN;RAB7A
nuclear receptor binding (GO:0016922)	17/120	0.0162483	0.132544	0	0	1.88696	7.77385	STAT5B;DDX5;WBP2;LEF1;DDX54;NR0B1;PARK7;ACTN4;PHB2;HIF1A;SMARCA4;NR4A1;CTNNB1;TRIP12;PKN1;HMGN3;YWHAH
alkali metal ion binding (GO:0031420)	4/13	0.0167897	0.134471	0	0	5.06617	20.7054	ATP4A;PDXK;ATP1A1;ACAT1
P-type ion transporter activity (GO:0015662)	4/13	0.0167897	0.134471	0	0	5.06617	20.7054	ATP2B4;ATP2A2;ATP2B1;ATP6V1E1
DNA-binding transcription factor binding (GO:0140297)	26/208	0.0173169	0.137443	0	0	1.6354	6.6333	HDAC2;DHX9;ZMYND8;ATN1;TWIST1;HSPB1;PARK7;HMGB1;CHCHD2;DMAP1;SMAD2;HES6;NPM1;TLE1;CBX5;USF2;TBX3;HIPK2;IFI27;ID2;BHLHE40;CTNNB1;SIK1;PTMA;ATF4;PPARD
cholesterol binding (GO:0015485)	9/50	0.0175327	0.137913	0	0	2.50561	10.1319	STARD3;SOAT1;STAR;CD81;ANXA6;APOA1;VDAC2;VDAC1;SYP
polyubiquitin modification-dependent protein binding (GO:0031593)	9/51	0.0198102	0.154449	0	0	2.44582	9.59142	VCP;PSMD4;TNIP1;TNFAIP3;RAD23A;RAD23B;SQSTM1;PRPF8;OPTN
Hsp90 protein binding (GO:0051879)	7/35	0.0200733	0.155128	0	0	2.85208	11.147	UNC45A;STIP1;PTGES3;RPS3;AHSA1;AHR;HIF1A
calcium-dependent protein kinase activity (GO:0010857)	3/8	0.0216458	0.160252	0	0	6.83658	26.2042	PINK1;MAPKAPK3;MKNK2
cAMP-dependent protein kinase inhibitor activity (GO:0004862)	3/8	0.0216458	0.160252	0	0	6.83658	26.2042	PRKAR1A;PRKAR2B;PKIG
cuprous ion binding (GO:1903136)	3/8	0.0216458	0.160252	0	0	6.83658	26.2042	PRNP;SNCG;PARK7
retinal dehydrogenase activity (GO:0001758)	3/8	0.0216458	0.160252	0	0	6.83658	26.2042	ALDH1A1;AKR1C3;AKR1B1
serine transmembrane transporter activity (GO:0022889)	3/8	0.0216458	0.160252	0	0	6.83658	26.2042	SFXN3;SFXN1;SLC38A2
metalloendopeptidase inhibitor activity (GO:0008191)	4/14	0.0220307	0.160405	0	0	4.55931	17.3952	BST2;SPOCK2;TIMP3;TIMP1
phosphatase activator activity (GO:0019211)	4/14	0.0220307	0.160405	0	0	4.55931	17.3952	CALM3;PPP2R5C;CALM1;CALM2
NADP binding (GO:0050661)	7/36	0.0232325	0.164559	0	0	2.75358	10.3595	GRHPR;G6PD;NNT;ME1;HMGCR;DHCR7;TM7SF2
steroid hydroxylase activity (GO:0008395)	7/36	0.0232325	0.164559	0	0	2.75358	10.3595	CYP27A1;CYP11A1;CYP11B2;CYP21A2;CYP11B1;CYP1B1;CYP17A1
acetylation-dependent protein binding (GO:0140033)	5/21	0.0233483	0.164559	0	0	3.563	13.387	BRD2;ZMYND8;PSME4;TRIM24;SMARCA4
lysine-acetylated histone binding (GO:0070577)	5/21	0.0233483	0.164559	0	0	3.563	13.387	BRD2;ZMYND8;PSME4;TRIM24;SMARCA4
pre-mRNA binding (GO:0036002)	6/29	0.026097	0.182472	0	0	2.97505	10.8468	HNRNPL;PTBP1;DDX5;HNRNPU;HNRNPA1;PRPF8
sodium channel regulator activity (GO:0017080)	7/37	0.0267179	0.185342	0	0	2.66165	9.64163	ATP2B4;FXYD6;PRSS8;FXYD5;GPD1L;SGK1;YWHAH
iron ion binding (GO:0005506)	9/54	0.027915	0.189401	0	0	2.28239	8.16774	EGLN1;HEPH;SCD;FTH1;FDX1;SCD5;AOX1;FBXL5;FTL
aldehyde dehydrogenase [NAD(P)+] activity (GO:0004030)	4/15	0.028163	0.189401	0	0	4.1446	14.7952	ALDH3A2;ALDH2;ALDH3B1;ALDH1A1
clathrin adaptor activity (GO:0035615)	4/15	0.028163	0.189401	0	0	4.1446	14.7952	DAB2;AP2A1;AP2M1;AP1M1
insulin-like growth factor binding (GO:0005520)	4/15	0.028163	0.189401	0	0	4.1446	14.7952	IGFBP4;IGFBP3;INSR;IGF2R
[truncated: 750 more rows]

## Sheet: GO Cellular Component 2021
Term	Overlap	P-value	Adjusted P-value	Old P-value	Old Adjusted P-value	Odds Ratio	Combined Score	Genes
[truncated: 413 more rows]

[truncated: 2 more sheets: ARCHS4 Cell-lines, NCI-60 Cancer Cell Lines]
