# Supplementary material for: Application note: TDbasedUFE and TDbasedUFEadv: bioconductor packages to perform tensor decomposition based unsupervised feature extraction
Source: Front Artif Intell. 2023 Sep 1;6:1237542. doi: 10.3389/frai.2023.1237542 (PMC10503044; doi:10.3389/frai.2023.1237542)
Supplement: Supplementary file 1 [file Data_Sheet_1.ZIP › methyl_multi.xlsx]

## Sheet: methyl_multi
NA
TNNT2
HMX2
ZNF358
LOC121952
GJB6
PIGQ
TBR1
FEV
HOXC4
HOXC5
KIAA0513
EHMT2
GDNF
KLF9
CMTM2
CYP7B1
PAX6
WDR69
TNFAIP8L3
LRRC8C
CLDN7
ONECUT1
UGP2
C17orf82
PHF11
CLYBL
SIX3
IGF1R
DGKZ
ZNF673
PEX10
LRRC34
CLSTN1
ATXN1
SELPLG
C1QL1
NR2E1
CACNB2
DDAH1
FURIN
LHCGR
C3orf26
FILIP1L
MIR548G
RASA3
DIO2
TUBB2A
RARA
DMRT2
PRRT1
EMCN
TNFRSF10B
NPR3
ALX4
LOC643923
ELMOD1
TP73
CUBN
CHRNA4
GNAI2
HDAC9
ZIC4
P2RY2
DLX6AS
ASPH
GIPC2
GJB2
CXCL12
LTK
FBRSL1
TBC1D5
TAGLN3
TSC22D4
BHLHE23
RFX4
CFB
GDF6
PITX1
ZYG11A
FGFR1
ZFPM2
NFATC3
NUDT16P
ALDH3B1
HMGCS1
MGP
MAD1L1
CYTL1
SCNN1G
TRIL
SGIP1
PSTPIP1
SIPA1L2
MAPK4
TNXB
TSPAN32
ANKRD11
WFDC1
B3GNT8
BCAN
HCCA2
CTSD
C19orf35
PRKCE
PLEC1
GPR61
PPP3CB
SLC43A3
RFC3
SAG
CLCN6
C16orf86
C16orf48
PDPK1
FOXF1
C20orf95
LDLRAD2
NEUROG1
LHX1
MAFB
KIAA1026
SALL1
TMEM175
CIDEA
SV2C
ZEB2
IFNAR1
RAP1GAP
TTRAP
C6orf35
EGFL6
CNTNAP2
PRKX
ZFP42
LHX5
POMC
ALOX5
UBE2Z
HOXD9
SIM2
HIST1H1B
HTRA1
FHAD1
MIR375
ATP2B2
BAI1
CYP26C1
PCSK1N
PACSIN3
IRS1
TLX1
SCCPDH
DNASE2
IFFO2
ASB2
LOC100134368
HES3
NCOR2
FLJ45983
LOC283731
ISLR2
LHX9
HDAC4
MPP2
HOXC11
ASCL1
SALL2
TNS3
NR1I2
LOC254559
KLHL29
CDK8
CLNK
SNTG2
C8orf74
TAL1
LHX4
IGFBP7
ALS2
SACS
LPP
GNA13
CHL1
FGD6
C1orf87
ANXA2
ANTXR2
C20orf56
MAL2
LAX1
CPN2
ABLIM1
RNF39
FOXA1
GJA3
PTRF
LMAN1L
WNT6
GALNT3
FLJ23867
TRH
CDH11
FDFT1
FAM115A
C6orf141
CNGB1
RBP3
LRIT1
NTM
CBLC
IRX6
RER1
HIPK2
STRN3
GAB2
ZNF238
PRKAG2
VAX2
RASGRP3
MT1A
MED12L
P2RY14
SNORD94
PTCD3
EDAR
HLA-DPB1
IRX3
KIRREL3
NRP2
C6orf201
PECI
LMX1B
GSC
NRG3
ESRP2
TLR5
CBS
ONECUT2
FTH1
OTX2
CCDC64B
HS3ST3A1
HIST1H2BJ
KCTD5
C2orf18
SRRM4
ALAD
SLC8A2
MEIS1
NKX2-5
LHFPL2
TAC1
SLC7A14
ZNF148
SERGEF
IRX1
LOC645323
ETV2
PARVG
DTX1
OSR1
FAT1
NDRG4
TIAM1
SEPHS2
EVX1
CYTH4
CHCHD6
BEX5
HOXD12
GPR133
CAB39
PRDM13
ARL11
CCDC147
HSD11B2
MIR196A1
DUOX1
EIF4E3
SH3RF3
CORO6
HOXC6
IFI30
FTO
RNF170
SPOCK2
CDX2
GSTTP2
GPR3
SRCIN1
GATA2
RBAK
MRPL23
C14orf37
FARP1
MAFG
LOC284100
ABR
ANKRD22
NUP210
POFUT2
CD74
ZNF608
CLMN
ANK1
OSBPL6
PDX1
KCNJ12
KLHL34
SDR42E1
DLG2
CTSZ
SCARB1
IER3
EPN3
EP400
SEC16A
EMX1
SH3BP4
NECAB2
TTC39A
B4GALNT1
XYLT1
ARID4B
NANOG
GPRC5C
HAS3
PITPNC1
FLJ43390
DNAJC22
KIAA0495
EMP3
ST8SIA1
CAMK2A
EDEM1
CCDC37
GRAMD2
DMRT1
TTYH3
SURF6
EVC2
LOC283867
IGSF11
CDH1
TTBK1
GRAMD3
IRX5
PROK2
BACE1
KCNQ1DN
SEMA3E
C14orf4
SCGB3A1
FGFRL1
LAMC2
HAND2
PKLR
CUX1
STC2
AHNAK2
PTPRN2
NRG2
GRIK2
NKD1
CDK2AP1
PIF1
PDLIM4
CRMP1
IGSF9B
TTC7B
PCDHA7
PCDHA12
PCDHA6
PCDHA10
PCDHA4
PCDHA11
PCDHA8
PCDHA1
PCDHA2
PCDHA9
PCDHA5
PCDHA13
PCDHA3
PCDHGA4
PCDHGC3
PCDHGA12
PCDHGA11
PCDHGA9
PCDHGA1
PCDHGB1
PCDHGB6
PCDHGB3
PCDHGB7
PCDHGA6
PCDHGA8
PCDHGA10
PCDHGA5
PCDHGB4
PCDHGC4
PCDHGA3
PCDHGA2
PCDHGA7
PCDHGB2
PCDHGC5
PCDHGB5
CHD1L
PCNT
PRDM6
MAGI1
MIR592
GRM8
MCF2
COL4A2
DLX5
C2orf65
SLC7A4
PPL
RGNEF
FGF18
TMEM156
MKX
SORT1
TBX15
EFS
CCDC140
SAMD3
NPAS2
NEURL3
A2BP1
SCD
HTR2A
SLC41A3
CTR9
MIR9-3
BHMT
TFEB
FARSA
PIP5K1C
MAML2
FLJ41350
CDK15
SLFN13
SUSD3
ZBTB44
OSR2
RUNX1
ITGA5
OGDHL
ESAM
ISPD
ZNF710
C22orf45
UPB1
HOXD11
MMP17
PDE2A
SLC39A14
GBP4
RABGAP1L
CCDC48
DLX2
TLX3
IGSF22
RAB34
IRX2
ZNRF1
SNTB2
TACC1
TULP1
LOC91450
POU3F3
SLC25A42
VARS
HIST1H2BK
HIST1H4I
PDE4A
DIO3
AGRN
RASGEF1A
G0S2
KCNIP1
HOXA9
PLCE1
COL4A1
VANGL1
ABCC2
FLOT1
CITED1
FLJ43663
SLC27A1
CCDC33
TOX3
CCND1
PITX2
CLDN6
RPL13
LY6G5C
POR
CALCOCO2
TET1
C21orf57
UBFD1
EARS2
DTNA
EFHD1
AACS
PLCL1
NR5A1
AJAP1
LOC642852
RFX8
WDFY1
HIF3A
CFDP1
LTV1
RPTOR
RGMA
PRDM14
NUAK1
BIN2
EAF1
TOP3B
CYP21A2
PPT2
HCP5
LMOD1
COMMD7
ACCN1
NCRNA00028
LOC100192426
PTPRM
APOA1
TOX2
KCNQ5
CD53
DRD5
VAX1
WIT1
LBX1
MDGA1
SLC6A15
MICAL3
RIPK4
COL22A1
KIF13A
ZNF532
GALNT9
HSPC157
CMIP
WWOX
EGR3
CDKN1C
OR8B12
DBNDD2
SYS1-DBNDD2
SP9
TPST1
ATXN7L1
TFAP2C
MGC23284
MVD
C20orf103
MAGOHB
ESRRG
2023-09-09
TBX4
EFCAB4B
LIN28
HOXC13
PRDM16
NR5A2
EN1
ACSL5
THRB
KCNMA1
U2AF1
EMX2OS
ZNF469
PCSK2
SYCP2L
DNM3
MIR199A2
TNS1
KRT8
RIN3
RGS20
ULK4
CADPS2
SHANK2
MEIS2
SPATS1
ALOX12
CECR2
PDE4B
ATG7
SLC38A11
CLVS2
PPP2R3A
DLX1
ZNF503
DHCR7
TUBB6
GPRC5A
CSRNP1
LRRC25
DHRS3
USP7
KCNIP2
EPHX3
TBX18
SLC6A5
RNU5E
SSBP2
RNU5D
PKN1
MYADM
MFSD4
LPPR5
LOC149134
TMC8
KLF8
LOC100126784
NAV2
CMKLR1
C5orf56
OTX1
TBX2
ARMCX4
MCF2L2
B3GNT5
GATA3
MSX1
LRP5
SESN3
C2orf68
SHROOM4
CDA
INHBB
IL1RN
CHST6
NRN1
YWHAG
SHISA9
RNF207
FBXO17
L1TD1
BACH1
C8orf73
ESX1
USP24
BCL9L
PITPNA
CYBA
DOK6
NOX4
C6orf176
PLCD1
RAB5A
UPF2
C17orf96
CDH18
MIR655
ADAM8
LOC148696
TMEM201
ELN
FMN2
SPRR2D
ARSD
PCGF1
PDGFRA
SLC22A16
TRIM31
NFKBIL1
ATP6V1G2
WDR8
ANO9
EBF3
CD6
CPLX1
AMH
CD9
TGFB1I1
RAB39B
CRLF1
UBE2G2
FBN2
PAX7
FOXF2
ITPKB
MGC16121
AFF3
NFATC2
SLC39A10
LEPRE1
TM4SF4
INPP5D
STXBP5L
DUSP27
BCL11B
MIR663
KIAA0247
CD44
MED13
RAPGEFL1
TNFAIP8
PROM1
LOC255167
SMYD3
VCAN
C19orf21
LOC339524
B4GALNT3
RBM26
WNT3A
ZC3H12D
DBX1
ICAM5
FAM19A5
FMNL2
VOPP1
TNFRSF18
POLR2C
PYGB
ELTD1
MBOAT1
STX1B
MAPT
LOC100130148
LOC441177
SGPL1
ETV5
ZMIZ1
VILL
TRPC5
ZCCHC16
HNF1B
TCP11L1
FA2H
SERPINA11
SLC26A4
LOC286002
SCFD2
TP63
JAZF1
SYNGR3
KAAG1
DCDC2
DCHS2
NFIL3
C3orf36
VWA5B1
KSR1
TBX5
ADAMTS12
VGLL4
MPRIP
RSPH9
C3orf15
SLC35F1
ARID1B
SYTL1
NAGS
C17orf93
PRAC
MVP
LOC286016
TNPO3
RASGRF1
FGF8
FAM169A
PON3
PAX3
TCF21
SULT2B1
PRKCA
TUBB4
ZIC1
RASSF1
PKMYT1
C4orf29
ERBB4
C2orf55
NFKB1
MITF
AVPR1A
RBM19
PTGES
ROPN1B
GNG12
NXPH4
LCNL1
ZFYVE9
NSD1
LTF
PRKG1
JAK3
VPS13D
GAS2L2
UBTD1
CYB5R2
SLC26A10
PISD
C18orf1
HOXC10
GRID1
S100A10
KLF16
RBM12B
DIP2C
PLIN1
LOC134466
C2CD4D
LOC100132111
ADCY4
PCDH20
ITGA2
PTPRU
CREB3L2
OTOF
MFAP2
CLEC14A
PNMT
COL4A6
BARHL1
IRF2
PLXNA4
MAGEE2
ATL2
POF1B
PAX2
MUPCDH
PPTC7
SPAG9
CD68
FLJ36777
C11orf88
SLC6A3
SLC39A2
MIR196B
TRERF1
SBF2
UBXN1
VSIG1
PDPN
AKNAD1
TRABD
EIF3G
ACTA1
TMEM90B
TLX2
CCDC125
PCGF3
VIPR2
GSTT1
CALCA
LOC442459
MIR196A2
GALNTL2
DTX4
UST
LOC284798
GCM2
COASY
CDK14
FOXRED2
MAPKAPK5
HOXA10
SOX2OT
STAP2
C1S
HAND1
CRYGN
IL1RAPL2
MLL2
PRKAG1
MT1M
ROBO1
WNK4
FBXL13
C7orf54
SND1
IL18
MIR1258
ZNF385B
C11orf52
HEYL
2023-03-08
SOBP
CACNA1F
INPP5A
DST
ZBTB9
SYK
FAM107B
RASSF10
EBF4
TMEM130
BDH1
C1QL2
C9orf122
STAT5B
CCDC6
IGFBP5
DUSP28
ZNF860
OSBPL10
WDR64
SPON1
PYY
PEX14
FASN
MAST4
TNR
FAM150A
HIST1H4L
HIST1H3I
SH3TC1
SLC18A3
CHAT
TNXA
BRUNOL4
EOMES
ESRP1
SLC5A11
GZMA
MCC
POU4F2
RHCG
PRIMA1
RDM1
GRIK3
SEMA3B
CDKN1B
SVIL
MARK2
SMG6
MYH2
ZAR1
SPATS2L
COL18A1
SIM1
MSI2
TMCO7
KCNQ1
KCNQ1OT1
TIAM2
KBTBD2
FAM118A
MYH9
PLEKHG4
CHST3
SSH2
PITPNM2
VMO1
STRADB
C8orf56
AUTS2
IFIT3
TLX1NB
MLNR
MDFI
PLCG2
KIR2DS4
NFAT5
NPHS2
FAM82A1
BNC1
LOC100132215
RPL3
RNU86
ITGB4
SLC17A8
TFAP2B
HOXA11AS
HCN2
HMOX2
SMOX
ATP5G2
MLLT1
SMYD4
BAHCC1
RCAN2
ZBTB16
ST8SIA2
SCARF2
C7orf46
PNMA2
BCL6B
RARB
RPUSD1
KCNN1
TRIM72
C10orf116
AGAP11
NFIX
CCDC8
CSNK1E
GPATCH1
MOBKL2C
PHC2
EYA4
PLTP
EFR3A
SFRP1
VRK2
MIR657
AATK
MIR338
RMST
BBX
LYRM5
RGS7
SLC6A4
ADIPOQ
HIST1H4J
NCOA4
SQRDL
ABI3
GNGT2
FRMD4A
VARS2
MAST3
GSTP1
ASAP2
TBX19
TNK1
TMEM125
LDLR
C6orf132
GRASP
MNT
ANKK1
HVCN1
KDM2B
NPW
PYGL
MIR659
EIF3L
SPTBN4
RAB8B
UCHL1
UNCX
CYP1B1
SPG7
GFOD1
SLC2A2
COL21A1
SORCS1
TFAP2E
EDC4
HLX
NRXN3
PFKP
CACNA1C
SERF2
MIR1282
RPH3A
MIR9-1
C1orf61
CCR7
ISL2
AMPD3
MPP7
KCP
DEF6
TMC2
COPA
CPNE4
DOCK9
ARL10
P2RY13
ACACA
TIMP2
EVX2
GSDMD
IGF2BP2
KNDC1
PXN
PDE1A
MYLPF
ABTB2
CILP2
HELT
TRIM11
VSX2
SBNO2
DPYSL2
PPFIA3
TPD52
TBCD
HHEX
SEMA3F
ZBED4
DIP2B
SFRP2
MTSS1L
TGFBI
SSPO
ODZ2
MRPS6
SLC5A3
POU2F2
C9orf167
PYY2
SLC13A3
TNFRSF8
C11orf75
SOX2
AGPAT9
CBFA2T2
MT1G
DUSP16
HOXD13
EBF1
CACNA1H
NLRC5
OVCH1
SATB2
CALN1
C10orf108
CTNND2
INSM1
CRIP3
CALHM2
CDH22
FLJ32063
GPR123
C11orf63
CD300LG
SLC30A10
BANF2
RTN1
PRRX1
TTC22
PLD5
MYH4
IFI27
HOXC12
OR6C74
TRIM9
TTC15
HAS1
CDC42EP3
KCNK10
USF2
STARD5
SYT5
LGALS8
ECE2
ZNF835
PXDN
HSPD1
PLEKHG6
OBSL1
C2orf72
TMEM37
MMRN2
SNCG
FBXL7
NKAIN2
GDPD4
MIR890
OVOL1
RAD51L1
STK32B
C10orf93
KRT15
SH3BP5
SYT7
NHS
CBX8
CACNG7
SLIT2
NOTO
APBA2
PTGIS
TBC1D22B
LOC641518
LEF1
LOC100133612
WNT10A
ALX3
CNTNAP4
STARD13
DNMT3A
FAM38A
MUC4
UBR4
ARFRP1
SLC22A11
ZCCHC14
KRT3
SNTB1
KCNK3
CD59
SLITRK2
KLF6
SLC39A1
PGCP
PLCH2
DDIT4L
ZNF154
NDRG1
SPTBN1
C1QA
RNF220
KIF1B
SPATA18
KLHL3
RNF41
FAM70A
TCIRG1
PCYT1B
C4orf34
AIG1
UBE2O
FAM190B
C21orf7
AHRR
OLFM3
MYBPHL
MVK
MMAB
ERICH1
SYNJ2
TNFAIP3
DNMBP
NCRNA00093
HPSE2
DYSF
RIN1
FOXO1
HOXB13
MC1R
EIF2S2
ZNF217
SBK1
PCSK9
PMP22
TTLL8
EN2
INHBA
LOC285954
CAMTA1
RAB1A
MYO15A
LOC728448
C2CD4B
FAM3B
RGS11
CES8
GALNTL6
WT1
HMGN3
IL6R
GIGYF1
GPT
KCNS3
GBX2
DYRK3
PDZD4
COL13A1
PRKCH
CD86
CIT
DAG1
GPR87
FTCD
SNORD83B
SNORD83A
ZDHHC1
SEL1L3
NCLN
MYO10
TOB2
SHOX2
RFTN2
RAET1L
CAPN2
C16orf5
HMX3
IGFBP3
LYPD1
OTX2OS1
C4orf51
GNG4
DKFZP434H168
GNAO1
PNLIPRP2
DDT
GSTT2
LAMB1
TSPAN10
SNORA49
ACCN4
LYL1
MMEL1
LSS
DMRTA2
CMTM1
D4S234E
RAB37
PVT1
FOXA2
PVRL1
ARPP-21
AHCTF1
LVRN
NUTF2
ZNF135
MFHAS1
FXYD5
FXYD7
HEATR6
TRIM29
CCDC151
MGC87042
WHAMM
VNN2
INPP5F
PLAC1
C9orf129
ZSCAN21
S100A11
ADAM12
LAD1
SYN2
TIMP4
ADAMTS18
MAML3
EVI5L
KIAA1530
WARS
GNG7
SERTAD2
CA3
CD180
ARX
PHOX2B
LRAT
ALS2CR12
LOC100130238
MCOLN2
SOX1
TSSK3
LOC100128071
PTHLH
ACAT2
DGKI
FAM109B
MAGIX
SYTL3
FGFR2
TIMM13
TMPRSS9
CPNE7
HOXD10
MED1
C19orf41
CCDC81
HLA-DOA
SLC12A5
TRIM46
RGS12
MTCP1NB
MTCP1
TMEM97
RAB11FIP5
MT1L
MYF5
RASSF6
MIR190
TLN2
PHF12
IFNGR2
PCNXL2
FOXD4L1
SPATA3
SLC29A2
TBX1
AGAP1
OBFC2B
GPR84
ZIC5
GDF7
TRIM36
SMAP2
C1orf172
SNX31
RELB
HCRTR2
GPX4
ENTPD3
COL5A2
CRYBA2
PKHD1
CACNG8
SOCS1
RAB9A
TMEM171
TBPL2
SLAMF9
NEDD9
MGST2
FAM109A
EPHA4
C12orf12
RFFL
EPO
LOC157627
ERBB3
SH3D19
LAMA4
TSLP
NRXN2
C5orf38
ZBTB47
CD164L2
TNFRSF10D
ACOT7
MTRR
RIMBP2
ABLIM2
NEDD1
STK17A
SLC7A3
LIMCH1
NOL7
ARHGAP21
ARAP3
WNT3
SLC38A4
SUSD4
ADSSL1
MIR202
ATP8A2
NKX6-2
GRB7
PC
ZNF362
MPZ
KCNJ5
C11orf45
ARHGEF3
FLJ42875
NBLA00301
ABCD3
IL12RB2
SQSTM1
SPRR2G
ITPRIPL1
KIAA1949
COL9A3
CSGALNACT1
DZIP1
S100A13
S100A1
IHH
ATP11A
RPS16
PKDREJ
CABC1
KCNQ4
MAOA
RGL3
TMEM59L
RREB1
BCOR
GPC3
BRD9
LOC644538
TMEM110
AHNAK
CDX1
C2orf39
CNTN4
SYNPO2
ADORA3
DHDPSL
BHLHA9
MYOZ3
GTF2H3
COMP
THEMIS
PLS3
C21orf29
FNIP2
NEBL
C5orf13
MYH8
KIF5C
SNORD70
NOP58
SLC9A1
PPAP2B
STMN4
CSPG4
MEF2D
HIST1H4K
SCN1B
HPN
ARG2
TRAFD1
TNFRSF25
TNRC18
C6orf227
AS3MT
NTRK1
INSRR
RHBG
TDRD5
CRTAP
ESYT3
WBSCR17
ZFP64
PER2
BRE
CPS1
TMEM145
COL12A1
TNFRSF11A
VEZF1
LPA
LCTL
SPO11
LHX2
AHCY
TNRC6C
SLC22A23
CYP26B1
DPYSL5
MGAT5B
COL14A1
BCL2L10
ADAMTS10
PLAT
ZBTB4
ZNF25
CD14
NAA40
ODZ4
B3GNT7
TRIM26
CNTFR
C14orf39
ACVRL1
CRY2
ATG9B
HIST1H4F
PTGFRN
MTMR7
LOC494141
ARHGAP26
ADM2
GPR156
FLJ22536
CTDSPL
FCER2
RASSF2
IQSEC1
ESPN
LOC646999
WNT11
METTL11B
TMEM184A
CACNA1I
ANKMY1
LAMP1
LOC729991-MEF2B
MEF2B
PTPRS
PDE8B
TMC4
MDH2
CASC1
ATP8B3
RAX
CD8A
RAB12
NGB
HOXD3
ILDR1
ZNF366
POLDIP3
ZSCAN16
ABCF1
KISS1
MTX1
LHX8
GTPBP4
ERN1
SLC12A8
TFR2
FGA
LTB4R
LTB4R2
CIDEB
CPNE5
LOC401463
MED13L
SYNPO
IGF2BP3
RILPL1
HTR2C
CCDC68
GTF2A1
PACSIN1
AMBP
LOC145845
TRIM61
SSH1
C2orf60
C2orf47
LTBP3
DHX30
RSPO1
FAM189B
KRT222
LCE3A
EHF
PHYHIP
EFNA3
C6orf204
GATA4
HERC2
NAV1
PLA2G2A
LY96
NRBF2
NAPRT1
GAS7
IFFO1
GPR25
DAK
DDB1
STK16
INADL
AP1S1
SHROOM3
C1orf173
SHC3
ZNF570
ZNF569
AKAP13
STAT5A
TRPA1
BARX1
IQSEC3
NR6A1
ENO1
ASTL
ITGA11
SORCS2
FAS
RAB5C
CBX4
COL20A1
HOXB3
FOXI3
C9orf24
HLA-DMB
HLA-DPB2
LOC151174
LOC643387
FOXK2
SLC13A5
FOXE1
GSN
C9orf47
S1PR3
IPPK
P4HA1
NPFFR1
DNASE1L3
ABCG5
NET1
DUOXA1
CACNA1B
NTRK2
TRHR
RABL3
EXOC6
RAPGEF1
STK10
KCNC3
MLXIP
KLF12
C9orf66
DOCK8
ARID3C
FIBCD1
CA8
TLR4
C9orf139
FUT7
GRIN1
NOVA2
RNF128
DLG3
DDX6
EHMT1
ASTN2
SLC29A1
FCN2
VPS52
RNF208
MAMDC2
CORO2A
CHRDL1
SCAI
FZD10
GMEB1
PIP5K1B
SCARB2
HMSD
LDB2
PLEKHA7
KIAA0319L
NKX2-4
MORN3
GYPC
LAMC3
ALX1
ICK
ASCL2
PRDM12
FES
2023-12-01
AKNA
S100A2
KIAA1755
C14orf23
MPPED1
GTF2B
DYNC1H1
BAALC
PRPH
ZNF618
HECW1
LTBP1
CDKN2BAS
AMPH
TMEM8B
INVS
ANO4
HPCAL1
POU4F1
CAMSAP1
PLAGL1
HYMAI
GFI1
HLA-L
LOC283050
DPYD
TMEM107
FAM110B
SPRED3
AEBP1
ASB1
TMEM132E
HIP1R
TMEM215
IKBKE
DRAM1
PHYHD1
LHX3
MIR155HG
CSDC2
PSMB7
CDC14B
RXRA
SNCA
PRR18
C9orf170
SLFN11
TMOD1
NCOA7
PDE10A
VRK1
ENPP2
C9orf152
PCMT1
C6orf25
SREBF1
SDPR
RAP1GDS1
EMB
MYO3A
CCDC134
SNORD116-7
SNORD116-5
PAK6
C15orf56
PLAUR
EIF4G1
SNORD66
POLQ
FGFBP2
FAM129B
PACS1
BCL2
FAM69B
UAP1L1
ABCA1
CD72
KCNE4
TLR6
TMEM111
NPY2R
MYBPC1
SKIL
EHD3
GRHL3
MED27
SQLE
LMO7
PROCA1
ZBTB7A
SLC11A2
HOTAIR
CCDC159
SC4MOL
RIMS2
FGL2
CCDC146
CD81
RPRM
NCRNA00202
TTTY16
ARHGEF10L
GAL3ST3
CRB3
C1orf144
CALML4
VPREB1
MAP3K8
HEBP1
ANXA6
CXXC5
KALRN
RIMKLA
NANOS1
SH3GL1
DNAJC5B
PHACTR1
SLC38A3
ESM1
MIR296
C11orf9
TMPRSS2
RARRES1
FILIP1
OXSR1
C20orf141
LOC221122
ATOH1
ONECUT3
SLC11A1
ASAM
UTRN
TTN
PVRL3
RELN
ITPR1
TMPRSS12
ZIC2
CAB39L
CLGN
ZNF833
DCP1A
FSCN1
MIR124-1
PHOSPHO1
USP43
BHLHB9
HNRNPF
CDH23
TYRO3
UGGT1
FEZF2
C22orf27
CDKN1A
LRBA
MAB21L2
2023-03-01
SLC18A2
KLHL25
C20orf117
PSKH2
DGKG
HFE2
MIR26A1
AP1M2
EMILIN3
LPIN3
LOC284632
FAM110C
FGGY
OSMR
SLC16A11
TYK2
AHCYL2
TOX
RASSF3
MSL3
SH3RF1
SLC9A2
KDM4B
FZD5
OPCML
SIRPG
GPER
C7orf50
FBXO2
FBXO44
DAPK1
LAMA5
SMAD3
DLG4
IRGM
LRRFIP1
CDC42BPB
HLF
CDX4
CTCFL
LGR5
KAT2B
KIAA0284
TRAF3IP2
STX2
LRRFIP2
TMEM100
PAH
KCNN4
RALBP1
FOXN4
HRNBP3
PLXNA2
APOBEC3D
SLC22A4
C1orf230
MYO15B
TSHR
LIMA1
TMEM217
LRRN4
SHC1
TEAD4
NMNAT2
LOC285830
LMO1
MICAL1
FOXP1
CANT1
ERN2
C6orf150
FEZF1
NT5C2
SLC2A14
EIF4EBP2
EIF5A2
P11
CPA2
POLR3A
UCP1
MIR130A
FGF10
THY1
CTNNBIP1
LOC400891
P2RX6P
RTN4R
RNF145
AKAP10
IQCK
C16orf88
RAB33A
MMP15
MPP3
OR51V1
OTP
TUBA4B
TUBA4A
SLITRK1
ZBTB46
C16orf13
MBP
RALYL
GABARAPL2
LOC100130987
CLCF1
ETS1
GABRA5
PITRM1
PPEF1
FUT2
ZFHX4
DSCR6
[truncated: 668 more rows]

## Sheet: KEGG 2021 Human
Term	Overlap	P-value	Adjusted P-value	Old P-value	Old Adjusted P-value	Odds Ratio	Combined Score	Genes
ECM-receptor interaction	30/88	5.43618e-07	0.000169065	0	0	3.38697	48.8571	LAMA5;TNXB;ITGB4;LAMC3;LAMA4;LAMC2;THBS4;THBS3;COMP;RELN;SV2C;DAG1;TNR;ITGA2;LAMB1;NPNT;GP5;COL1A1;COL2A1;COL4A2;COL4A1;COL6A1;ITGA11;COL4A6;ITGA6;COL9A3;ITGA5;COL9A2;AGRN;CD44
PI3K-Akt signaling pathway	77/354	7.80584e-06	0.00121381	0	0	1.82976	21.5192	CHRM2;CDKN1A;CDKN1B;EPO;IRS1;ITGB4;LAMC3;PIK3CD;LAMC2;IGF1R;RPTOR;COMP;GNGT2;FGF8;CCND1;CREB3L2;TNR;JAK3;IL6R;YWHAG;MAGI1;PDGFRA;SYK;PDPK1;ITGA2;PRKCA;PPP2R5C;OSMR;YWHAZ;COL2A1;COL4A2;COL4A1;COL6A1;COL4A6;MTCP1;SGK3;ITGA6;ITGA5;SGK1;TLR4;IFNAR1;CSF1R;LAMA5;TNXB;LAMA4;LPAR2;EFNA5;THBS4;THBS3;RELN;RXRA;ERBB3;ERBB4;GNG4;GNG7;NTRK1;ANGPT4;NTRK2;LAMB1;IGF1;PPP2R3A;GNG12;NFKB1;COL1A1;KITLG;EFNA3;PPP2R2…
Hippo signaling pathway	42/163	1.51242e-05	0.00156787	0	0	2.27497	25.2504	LEF1;FZD10;LIMD1;NKD1;BBC3;GLI2;SOX2;WNT6;RASSF1;PARD6B;RASSF2;PARD6A;WNT11;CCND1;CDH1;RASSF6;AMH;TEAD1;WNT3;YWHAG;TEAD4;TCF7L2;WNT10A;SMAD3;FZD5;WNT3A;CSNK1E;GDF6;WNT16;BMP7;YWHAZ;GDF7;DLG2;LATS2;DLG3;DCHS2;DLG4;PPP2R2B;DLG5;PPP2R2D;BMPR1B;TP73
Maturity onset diabetes of the young	12/26	4.85774e-05	0.0037769	0	0	5.58886	55.5105	HHEX;NR5A2;PKLR;ONECUT1;PDX1;SLC2A2;HNF1B;PAX6;NKX6-1;GCK;NKX2-2;FOXA2
Focal adhesion	46/201	0.000144581	0.00899297	0	0	1.9442	17.19	LAMA5;TNXB;SHC3;SHC1;ITGB4;LAMC3;LAMA4;PXN;RASGRF1;PIK3CD;LAMC2;THBS4;IGF1R;THBS3;COMP;RELN;CCND1;CAPN2;PAK6;TNR;PIP5K1B;PIP5K1C;PDGFRA;PDPK1;ITGA2;PRKCA;LAMB1;IGF1;COL1A1;MYLPF;DIAPH1;COL2A1;PARVG;COL4A2;COL4A1;MYL2;ITGA11;COL6A1;RAPGEF1;COL4A6;BCL2;COL9A3;ITGA6;TLN2;COL9A2;ITGA5
Transcriptional misregulation in cancer	44/192	0.000192836	0.00934745	0	0	1.94693	16.6534	CD86;CSF1R;CDKN1A;CDKN1B;LDB1;TMPRSS2;PLAT;MLLT1;FOXO1;IGF1R;HOXA10;LYL1;HOXA9;HHEX;RXRA;CD14;PROM1;NTRK1;MEF2C;BCL11B;IGFBP3;IL1R2;ZBTB16;LMO2;PAX3;MITF;IGF1;WNT16;RUNX2;NFKB1;DUSP6;ETV5;RUNX1;ETV6;PER2;MEIS1;TLX3;PAX7;WT1;FEV;TLX1;RARA;PPARG;CDK14
Signaling pathways regulating pluripotency of stem cells	35/143	0.000223731	0.00934745	0	0	2.11996	17.8184	DLX5;ONECUT1;PIK3CD;FZD10;IGF1R;SOX2;WNT6;WNT11;PCGF1;OTX1;SKIL;JAK3;WNT3;WNT10A;PCGF6;SMAD3;FZD5;WNT3A;ESX1;PCGF3;INHBB;PAX6;IGF1;INHBA;WNT16;ISL1;MEIS1;HAND1;LHX5;NANOG;BMPR1B;NEUROG1;FGFR2;FGFR1;MYF5
Parathyroid hormone synthesis, secretion and action	28/106	0.000240449	0.00934745	0	0	2.34611	19.5502	GCM2;CDKN1A;ITPR1;ADCY4;LRP5;GATA3;PTH1R;ADCY8;ADCY6;PTHLH;GNAI2;GNA13;CYP27B1;AKAP13;RXRA;CREB3L2;PDE4B;PDE4A;MEF2D;KL;MEF2C;PRKCA;RUNX2;MAFB;MMP15;MMP17;BCL2;FGFR1
GABAergic synapse	24/89	0.000467933	0.0148439	0	0	2.41131	18.488	GABARAPL2;GABRP;SLC38A1;SLC12A5;GABRA5;PLCL1;GABRA3;ADCY4;CACNA1B;CACNA1A;PRKCA;CACNA1C;ADCY8;CACNA1F;GNG12;ADCY6;GNAI2;GNAO1;GNGT2;GNG4;GNG7;SLC38A3;GABRD;SLC38A5
Human papillomavirus infection	66/331	0.000477295	0.0148439	0	0	1.63361	12.4928	CDKN1A;CDKN1B;MAML2;ITGB4;LAMC3;PIK3CD;LAMC2;FZD10;TCIRG1;COMP;CCND1;CREB3L2;TNR;IKBKE;MAGI1;ATP6V1G2;ITGA2;TYK2;PPP2R5C;HLA-F;WNT16;HLA-G;HLA-E;COL2A1;COL4A2;COL4A1;TBPL2;COL6A1;COL4A6;ITGA6;MAML3;ITGA5;IFNAR1;LAMA5;TNXB;LAMA4;PXN;UBR4;FOXO1;THBS4;THBS3;WNT6;PARD6B;RELN;PARD6A;WNT11;HES3;WNT3;TCF7L2;WNT10A;FZD5;WNT3A;LAMB1;PPP2R3A;NFKB1;COL1A1;HEYL;DLG2;DLG3;PPP2R2B;ITGA11;PPP2R2D;FAS;COL9A3;COL…
Cholinergic synapse	28/113	0.000736847	0.0208327	0	0	2.15203	15.5229	CHRM2;CHRNA4;CHAT;CAMK2A;CACNA1B;ITPR1;ADCY4;CACNA1A;PIK3CD;CACNA1C;CACNA1F;ADCY8;ADCY6;GNAI2;GNGT2;GNG4;GNG7;CREB3L2;SLC18A3;KCNJ12;PRKCA;GNG12;GNAO1;SLC5A7;KCNQ1;BCL2;KCNQ4;KCNQ5
Hypertrophic cardiomyopathy	23/90	0.00135334	0.0325531	0	0	2.24075	14.8006	ITGB4;ITGA2;PRKAG1;CACNA2D3;PRKAG2;CACNA1C;IGF1;CACNA1F;SLC8A2;TTN;CACNG6;CACNB2;CACNG7;CACNG8;CACNB4;DES;MYL2;TNNT2;LMNA;ITGA11;DAG1;ITGA6;ITGA5
Dilated cardiomyopathy	24/96	0.00149341	0.0325531	0	0	2.176	14.1585	ITGB4;ITGA2;CACNA2D3;ADCY4;CACNA1C;IGF1;ADCY8;CACNA1F;ADCY6;SLC8A2;TTN;CACNG6;CACNB2;CACNG7;CACNG8;CACNB4;DES;MYL2;TNNT2;LMNA;ITGA11;DAG1;ITGA6;ITGA5
Pathways in cancer	95/531	0.00157516	0.0325531	0	0	1.43081	9.23357	CDKN1A;CDKN1B;EPO;LAMC3;PIK3CD;LAMC2;FZD10;CALML4;ETS1;GLI3;BBC3;GLI2;IGF1R;RASSF1;FGF8;GNGT2;MECOM;CCND1;CDH1;RASSF5;JAK3;IL6R;PDGFRA;RALBP1;DAPK1;IFNGR2;ITGA2;NCOA4;PRKCA;MITF;WNT16;RUNX1;COL4A2;COL4A1;RARA;COL4A6;RARB;PPARG;ITGA6;IFNAR1;CSF1R;LAMA5;CTBP2;GSTP1;LAMA4;CAMK2A;LEF1;ADCY4;LRP5;GSTT2;LPAR2;MGST2;GSTT1;ADCY8;STK4;ADCY6;FOXO1;GNAI2;RASGRP3;GNA13;WNT6;RXRA;WNT11;GNG4;GNG7;PLCG2;WNT3;IL…
Morphine addiction	23/91	0.00158645	0.0325531	0	0	2.20767	14.2312	GABRP;KCNJ5;GABRA5;PDE1A;GABRA3;PDE2A;ADCY4;CACNA1B;CACNA1A;PRKCA;ADCY8;GNG12;ADCY6;GNAI2;GNAO1;GNGT2;PDE10A;GNG4;GNG7;PDE4B;PDE4A;PDE8B;GABRD
Axon guidance	39/182	0.00167476	0.0325531	0	0	1.78315	11.3981	NRP1;CAMK2A;SEMA3B;PIK3CD;SEMA3E;SEMA3F;EFNA5;ROBO1;GNAI2;PPP3CB;ABLIM1;PARD6B;ABLIM2;PARD6A;DPYSL5;DPYSL2;PLCG2;PLXNA2;PAK6;SLIT2;LRRC4C;EPHB4;PLXNA4;EPHA4;TRPC5;PDPK1;NFATC3;NFATC2;PRKCA;UNC5D;SSH2;BMP7;GDF7;SSH1;RGMA;EFNA3;CXCL12;FES;BMPR1B
AMPK signaling pathway	28/120	0.00196495	0.0339012	0	0	1.98748	12.3866	CAB39;IRS1;CAB39L;PRKAG1;PIK3CD;PRKAG2;ACACA;FOXO1;IGF1R;RPTOR;LIPE;CCND1;CREB3L2;SREBF1;CPT1A;PDPK1;STRADB;ADIPOQ;IGF1;PPP2R5C;PPP2R3A;PPP2R2B;SCD;FASN;PPP2R2D;PPARG;CFTR;PFKP
Apelin signaling pathway	31/137	0.00196571	0.0339012	0	0	1.91043	11.9056	HDAC4;ITPR1;PRKAG1;ADCY4;UCP1;PRKAG2;PLAT;CALML4;ADCY8;ADCY6;SLC8A2;SLC9A1;GNAI2;GNA13;LIPE;GNGT2;CCND1;CDH1;GNG4;GNG7;MEF2D;GABARAPL2;MEF2C;MEF2B;SMAD3;PRKCE;GNG12;ACTA2;MRAS;MYL2;PLIN1
Ras signaling pathway	47/232	0.00207114	0.0339012	0	0	1.66206	10.271	CSF1R;RAB5C;SHC3;SHC1;RASGRF1;PIK3CD;RASAL1;CALML4;EFNA5;STK4;ETS1;IGF1R;RASGRP3;RASSF1;GNGT2;FGF8;GNG4;RASSF5;GNG7;PLCG2;PLCE1;PAK6;NTRK1;PDGFRA;ANGPT4;NTRK2;RALBP1;KSR1;PLA2G2A;PRKCA;IGF1;GAB2;GNG12;NFKB1;GRIN1;TIAM1;KITLG;EFNA3;MRAS;RASA3;FGF18;RIN1;RGL2;RAB5A;FGFR2;FGF10;FGFR1
Calcium signaling pathway	47/240	0.00413205	0.0642534	0	0	1.59243	8.74079	CHRM2;PDE1A;CAMK2A;ADCY4;CACNA1B;ITPR1;CACNA1A;HTR2C;CALML4;CACNA1C;HTR2A;ADCY8;CACNA1F;CACNA1H;SLC8A2;CACNA1I;HTR6;PPP3CB;FGF8;ERBB3;TBXA2R;ERBB4;PLCG2;PLCE1;DRD5;NTRK1;PDGFRA;NTRK2;LHCGR;ATP2B4;PRKCA;ATP2B2;AVPR1A;MCOLN2;TRHR;GRIN1;ITPKB;LTB4R2;GDNF;ASPH;FGF18;VDAC3;HRC;PLCD1;FGFR2;FGF10;FGFR1
Aldosterone synthesis and secretion	23/98	0.00438553	0.0649476	0	0	2.00081	10.8633	SCARB1;KCNJ5;PRKCE;PDE2A;CAMK2A;ITPR1;ADCY4;ATP2B4;PRKCA;ATP2B2;CALML4;CACNA1C;CACNA1F;ADCY8;CACNA1H;ADCY6;POMC;LIPE;CACNA1I;CYP21A2;CREB3L2;LDLR;KCNK3
Proteoglycans in cancer	41/205	0.00484147	0.0684408	0	0	1.6338	8.70905	CDKN1A;HPSE2;PXN;CAMK2A;IHH;ITPR1;PIK3CD;FZD10;HOXD10;IGF1R;SLC9A1;WNT6;WNT11;CCND1;ERBB3;ERBB4;PLCG2;GPC3;PLCE1;TIMP3;WNT3;WNT10A;FZD5;WNT3A;PDPK1;LUM;ITGA2;PLAUR;PRKCA;IGF1;WNT16;ANK1;COL1A1;TIAM1;MRAS;FAS;NANOG;ITGA5;TLR4;CD44;FGFR1
Arrhythmogenic right ventricular cardiomyopathy	19/77	0.00515566	0.0697135	0	0	2.13617	11.2526	TCF7L2;ITGB4;ITGA2;LEF1;CACNA2D3;CACNA1C;CACNA1F;SLC8A2;CACNG6;CACNB2;CACNG7;CACNG8;CACNB4;DES;LMNA;ITGA11;DAG1;ITGA6;ITGA5
MAPK signaling pathway	55/294	0.00559031	0.0724412	0	0	1.50537	7.80794	RASGRF1;DUSP16;IGF1R;PPP3CB;FGF8;MECOM;MAP3K8;MAP3K4;MAP3K5;MAP4K1;DUSP5;MAP2K4;PDGFRA;MEF2C;CACNA2D3;PRKCA;DUSP6;MAPK8IP1;CACNB2;MRAS;CACNB4;MAPKAPK5;MAPT;CSF1R;CACNA1B;CACNA1A;CACNA1C;CACNA1F;EFNA5;STK4;CACNA1H;RELB;RASGRP3;CACNG6;CACNA1I;CACNG7;CACNG8;ERBB3;ERBB4;CD14;NTRK1;ANGPT4;NTRK2;NFATC3;IGF1;GNG12;NFKB1;KITLG;EFNA3;FGF18;FAS;MAP3K13;FGFR2;FGF10;FGFR1
Melanogenesis	23/101	0.00647122	0.0805019	0	0	1.92352	9.69531	TCF7L2;WNT10A;FZD5;WNT3A;CAMK2A;LEF1;ADCY4;MITF;PRKCA;CALML4;FZD10;WNT16;ADCY8;ADCY6;GNAI2;GNAO1;POMC;WNT6;KITLG;MC1R;WNT11;CREB3L2;WNT3
Glutamatergic synapse	25/114	0.00772115	0.0886877	0	0	1.83259	8.91334	GRIA1;ITPR1;GRIK3;ADCY4;CACNA1A;CACNA1C;GRIK2;ADCY8;ADCY6;GNAI2;PPP3CB;GNGT2;GNG4;GNG7;GRM8;SLC17A7;SLC17A8;SLC38A3;SLC38A1;PRKCA;GNG12;GRIN1;GNAO1;DLG4;SHANK2
Circadian entrainment	22/97	0.00801266	0.0886877	0	0	1.9131	9.234	GRIA1;KCNJ5;CAMK2A;ITPR1;ADCY4;PRKCA;CALML4;CACNA1C;GNG12;ADCY8;CACNA1H;ADCY6;GNAI2;GRIN1;GNAO1;PER2;CACNA1I;GNGT2;GNG4;GNG7;NOS1AP;PRKG1
Prostate cancer	22/97	0.00801266	0.0886877	0	0	1.9131	9.234	PDGFRA;TCF7L2;CDKN1A;CDKN1B;PDPK1;IL1R2;GSTP1;INSRR;LEF1;PIK3CD;TMPRSS2;PLAT;IGF1;FOXO1;NFKB1;ETV5;IGF1R;CCND1;CREB3L2;BCL2;FGFR2;FGFR1
Protein digestion and absorption	23/103	0.00826991	0.0886877	0	0	1.87522	8.99191	CPA2;COL18A1;COL13A1;COL24A1;COL14A1;ELN;COL22A1;COL12A1;COL23A1;SLC8A2;COL1A1;COL2A1;COL4A2;COL4A1;KCNQ1;COL5A2;COL6A1;COL4A6;COL20A1;COL21A1;COL9A3;COL9A2;KCNN4
Cortisol synthesis and secretion	16/65	0.0100162	0.103834	0	0	2.12799	9.79631	SCARB1;ADCY4;ITPR1;CACNA1C;ADCY8;CACNA1F;ADCY6;CACNA1H;NR5A1;POMC;CACNA1I;CYP21A2;CREB3L2;PDE8B;LDLR;KCNK3
AGE-RAGE signaling pathway in diabetic complications	22/100	0.0114963	0.115334	0	0	1.8392	8.21335	STAT5A;STAT5B;SMAD3;VCAM1;CDKN1B;PRKCE;PIK3CD;PRKCA;FOXO1;NFKB1;COL1A1;DIAPH1;CCND1;COL4A2;COL4A1;COL4A6;PLCG2;BCL2;PLCE1;NOX4;CCL2;PLCD1
Cushing syndrome	31/155	0.0129813	0.121547	0	0	1.6314	7.0872	SCARB1;CDKN1A;CDKN1B;CAMK2A;LEF1;ITPR1;ADCY4;FZD10;CACNA1C;CACNA1F;ADCY8;CACNA1H;ADCY6;GNAI2;CACNA1I;WNT6;WNT11;CCND1;CREB3L2;PDE8B;LDLR;WNT3;TCF7L2;WNT10A;FZD5;WNT3A;WNT16;NR5A1;POMC;CYP21A2;KCNK3
Synaptic vesicle cycle	18/78	0.0129862	0.121547	0	0	1.95532	8.49365	ATP6V1G2;CLTC;CACNA1B;CACNA1A;TCIRG1;CPLX1;SLC6A3;SLC6A4;DNM3;SLC6A5;STX1B;SLC17A7;SLC17A8;STX2;AP2M1;SLC18A2;STX1A;SLC18A3
Nicotine addiction	11/40	0.0132881	0.121547	0	0	2.47016	10.6733	GRIA1;GABRP;CHRNA4;GABRA5;GABRA3;CACNA1B;CACNA1A;SLC17A7;SLC17A8;GABRD;GRIN1
Type II diabetes mellitus	12/46	0.0152477	0.135487	0	0	2.29864	9.61595	SOCS1;PKLR;IRS1;PRKCE;ADIPOQ;CACNA1B;PDX1;CACNA1A;PIK3CD;SLC2A2;CACNA1C;GCK
Thyroid cancer	10/37	0.0201316	0.173915	0	0	2.41131	9.41728	NTRK1;TCF7L2;CDKN1A;RXRA;CCND1;CDH1;LEF1;NCOA4;CCDC6;PPARG
Metabolism of xenobiotics by cytochrome P450	17/76	0.0208352	0.175128	0	0	1.87739	7.2676	GSTM4;UGT1A10;GSTP1;GSTT2;MGST2;GSTT1;CYP2A7;ALDH3B1;GSTA1;UGT1A5;CYP1B1;UGT1A4;UGT1A9;UGT1A8;UGT1A7;UGT1A6;GSTM5
Porphyrin and chlorophyll metabolism	11/43	0.022737	0.186085	0	0	2.23819	8.46878	ALAD;UGT1A10;MMAB;UGT1A5;UGT1A4;UGT1A9;UGT1A8;EARS2;HMOX2;UGT1A7;UGT1A6
Adrenergic signaling in cardiomyocytes	29/150	0.0244026	0.194595	0	0	1.56307	5.80379	CAMK2A;ADCY4;CALML4;CACNA1C;CACNA1F;ADCY8;ADCY6;SLC8A2;SLC9A1;GNAI2;CACNG6;CACNG7;CACNG8;CREB3L2;SCN1B;CACNA2D3;ATP2B4;PRKCA;ATP2B2;PPP2R5C;PPP2R3A;CACNB2;CACNB4;PPP2R2B;KCNQ1;MYL2;TNNT2;PPP2R2D;BCL2
Dopaminergic synapse	26/132	0.0256883	0.199727	0	0	1.59926	5.85604	GRIA1;MAOA;CAMK2A;CACNA1B;ITPR1;CACNA1A;CALML4;CACNA1C;SLC6A3;GNAI2;PPP3CB;GNGT2;KIF5C;GNG4;GNG7;CREB3L2;SLC18A2;DRD5;KCNJ5;PRKCA;PPP2R5C;PPP2R3A;GNG12;GNAO1;PPP2R2B;PPP2R2D
Bile secretion	19/90	0.0269839	0.199926	0	0	1.74373	6.29925	SCARB1;UGT1A10;ABCG5;ABCC2;ADCY4;AQP4;ADCY8;ADCY6;SLC9A1;RXRA;UGT1A5;UGT1A4;KCNN2;UGT1A9;LDLR;UGT1A8;CFTR;UGT1A7;UGT1A6
Longevity regulating pathway	21/102	0.0269997	0.199926	0	0	1.68964	6.10287	KL;IRS1;EHMT2;ADIPOQ;PRKAG1;ADCY4;EHMT1;PIK3CD;PRKAG2;IGF1;ADCY8;FOXO1;NFKB1;ADCY6;IGF1R;RPTOR;SESN3;CREB3L2;EIF4EBP2;PPARG;FOXA2
Inositol phosphate metabolism	16/73	0.0292271	0.20628	0	0	1.82848	6.45939	IPPK;PIK3CD;SYNJ2;MTMR7;INPP4A;ITPKB;INPP5A;INPP5F;PIP5KL1;INPP5D;PLCG2;PLCE1;PIP5K1B;PIP5K1C;PLCH2;PLCD1
Phosphatidylinositol signaling system	20/97	0.0299385	0.20628	0	0	1.69253	5.93843	DGKG;IPPK;ITPR1;PIK3CD;PRKCA;CALML4;SYNJ2;DGKZ;MTMR7;INPP4A;ITPKB;INPP5A;INPP5F;INPP5D;PLCG2;PLCE1;PIP5K1B;PIP5K1C;DGKI;PLCD1
Rap1 signaling pathway	38/210	0.0301626	0.20628	0	0	1.44151	5.04694	CSF1R;ADCY4;LPAR2;PIK3CD;CALML4;SIPA1L2;ADCY8;EFNA5;ADCY6;RAP1GAP;GNAI2;IGF1R;RASGRP3;PARD6B;FGF8;PARD6A;CDH1;RASSF5;PLCE1;MAGI1;PDGFRA;ANGPT4;ARAP3;PRKCA;IGF1;GRIN1;GNAO1;TIAM1;KITLG;EFNA3;MRAS;FGF18;RAPGEF1;TLN2;RAPGEF6;FGFR2;FGF10;FGFR1
Pentose and glucuronate interconversions	9/34	0.0305109	0.20628	0	0	2.34318	8.17693	UGT1A10;KL;UGP2;UGT1A5;UGT1A4;UGT1A9;UGT1A8;UGT1A7;UGT1A6
Wnt signaling pathway	31/166	0.0318769	0.21093	0	0	1.49751	5.16024	INVS;CTBP2;CTNND2;CAMK2A;LEF1;LRP5;FZD10;NKD1;WNT6;PPP3CB;WNT11;CCND1;RSPO1;WNT3;TCF7L2;WNT10A;SMAD3;FZD5;WNT3A;CTNNBIP1;NFATC3;NFATC2;PRKCA;CSNK1E;WNT16;VANGL1;SFRP1;SFRP2;DAAM2;ROR1;LGR5
Ascorbate and aldarate metabolism	8/30	0.0386819	0.245576	0	0	2.36637	7.69634	UGT1A10;KL;UGT1A5;UGT1A4;UGT1A9;UGT1A8;UGT1A7;UGT1A6
Toxoplasmosis	22/112	0.0388555	0.245576	0	0	1.59286	5.17346	LAMA5;LAMC3;PDPK1;IFNGR2;LAMA4;LY96;LAMC2;LAMB1;TYK2;IRGM;NFKB1;GNAI2;GNAO1;SOCS1;HLA-DMB;ALOX5;BCL2;HLA-DPB1;ITGA6;HLA-DOA;TLR4;LDLR
Tight junction	31/169	0.0395891	0.245576	0	0	1.4647	4.72982	PRKAG1;PRKAG2;GATA4;PARD6B;PARD6A;CCND1;MYH14;WHAMM;SYNPO;MAP3K5;RAB8B;MAGI1;PRKCE;CGN;TUBA4A;RUNX1;CLDN6;CLDN5;TIAM1;CLDN10;DLG2;DLG3;PPP2R2B;MYL2;CLDN7;PPP2R2D;MYH9;ARHGEF2;RAPGEF6;CFTR;CRB3
GnRH secretion	14/64	0.0402714	0.245576	0	0	1.82327	5.85655	KCNJ5;TRPC5;ITPR1;PIK3CD;PRKCA;CACNA1C;CACNA1F;CACNA1H;KISS1;CACNA1I;KCNN1;KCNN2;KCNN4;HCN2
Steroid biosynthesis	6/20	0.0412306	0.246591	0	0	2.78813	8.89016	CYP27B1;SQLE;DHCR24;DHCR7;LSS;FDFT1
Serotonergic synapse	22/113	0.0423893	0.248737	0	0	1.57527	4.97919	KCNJ5;MAOA;CACNA1B;ITPR1;CACNA1A;HTR2C;PRKCA;ALOX12;CACNA1C;HTR2A;CACNA1F;GNG12;SLC6A4;GNAI2;GNAO1;HTR6;GNGT2;GNG4;ALOX5;GNG7;KCNN2;SLC18A2
Thyroid hormone signaling pathway	23/121	0.0489933	0.281629	0	0	1.52919	4.61216	MED1;THRB;PDPK1;DIO1;DIO2;DIO3;PIK3CD;PRKCA;GATA4;MED27;FOXO1;MED12L;SLC9A1;MED13L;KAT2B;MED13;RXRA;CCND1;RCAN2;PLCG2;PLCE1;PFKP;PLCD1
Aldosterone-regulated sodium reabsorption	9/37	0.0502814	0.281629	0	0	2.09176	6.25463	HSD11B2;SCNN1G;IRS1;PDPK1;PIK3CD;PRKCA;IGF1;SGK1;KCNJ1
Non-small cell lung cancer	15/72	0.0507113	0.281629	0	0	1.71355	5.10914	STAT5A;STAT5B;CDKN1A;PDPK1;PIK3CD;PRKCA;STK4;RASSF1;RXRA;CCND1;KIF5C;RASSF5;PLCG2;RARB;JAK3
Type I diabetes mellitus	10/43	0.0530285	0.288807	0	0	1.97221	5.79222	CD86;HLA-DMB;PTPRN2;HLA-DPB1;FAS;HLA-DOA;HLA-F;HLA-G;HSPD1;HLA-E
Cell adhesion molecules	27/148	0.0549751	0.288807	0	0	1.45417	4.21837	CD86;CNTNAP2;SELPLG;NRXN3;PTPRM;NRXN2;HLA-DMB;CDH1;MPZ;NCAM2;HLA-DOA;LRRC4C;VCAM1;HLA-F;HLA-G;HLA-E;CLDN6;IGSF11;CLDN5;CLDN10;VCAN;CD6;CD8A;CLDN7;HLA-DPB1;ESAM;ITGA6
Steroid hormone biosynthesis	13/61	0.0563989	0.288807	0	0	1.76312	5.06951	UGT1A10;CYP7B1;SULT2B1;HSD11B2;SULT1E1;CYP21A2;UGT1A5;CYP1B1;UGT1A4;UGT1A9;UGT1A8;UGT1A7;UGT1A6
Acute myeloid leukemia	14/67	0.0564949	0.288807	0	0	1.71977	4.94193	STAT5A;CSF1R;STAT5B;TCF7L2;ZBTB16;LEF1;PIK3CD;DUSP6;NFKB1;RUNX1;PER2;CCND1;RARA;CD14
Hepatocellular carcinoma	30/168	0.0572649	0.288807	0	0	1.41692	4.05248	CDKN1A;SHC3;SHC1;GSTP1;LEF1;LRP5;GSTT2;MGST2;PIK3CD;GSTT1;FZD10;IGF1R;WNT6;WNT11;CCND1;DPF1;PLCG2;WNT3;GSTM4;TCF7L2;WNT10A;SMAD3;FZD5;WNT3A;TXNRD2;PRKCA;WNT16;ARID1B;GSTA1;GSTM5
Inflammatory mediator regulation of TRP channels	19/98	0.0582592	0.288807	0	0	1.56642	4.45311	NTRK1;PRKCH;TRPA1;PRKCE;CAMK2A;ITPR1;TRPV2;ADCY4;HTR2C;PIK3CD;PRKCA;ALOX12;CALML4;IGF1;HTR2A;ADCY8;ADCY6;P2RY2;PLCG2
Gastric cancer	27/149	0.0589366	0.288807	0	0	1.44217	4.08321	CDKN1A;SHC3;CDKN1B;SHC1;LEF1;LRP5;PIK3CD;FZD10;WNT6;FGF8;RXRA;WNT11;CCND1;CDH1;WNT3;TCF7L2;WNT10A;SMAD3;FZD5;CDX2;WNT3A;WNT16;FGF18;BCL2;RARB;FGFR2;FGF10
Small cell lung cancer	18/92	0.059433	0.288807	0	0	1.58411	4.47179	LAMA5;CDKN1A;CDKN1B;LAMC3;ITGA2;LAMA4;PIK3CD;LAMC2;LAMB1;NFKB1;RXRA;CCND1;COL4A2;COL4A1;COL4A6;BCL2;RARB;ITGA6
Insulin secretion	17/86	0.0605095	0.288844	0	0	1.60438	4.5002	CAMK2A;ADCY4;PDX1;SLC2A2;PRKCA;CACNA1C;ADCY8;CACNA1F;ADCY6;GCK;RIMS2;CREB3L2;KCNMA1;KCNN1;KCNN2;KCNN4;STX1A
Cholesterol metabolism	11/50	0.062153	0.288844	0	0	1.83572	5.09992	ABCA1;SCARB1;ABCG5;SORT1;VAPB;VDAC3;PCSK9;APOA1;LPA;LDLR;PLTP
PPAR signaling pathway	15/74	0.0622269	0.288844	0	0	1.65527	4.59664	SLC27A1;CPT1A;HMGCS1;PDPK1;ADIPOQ;UCP1;ACSL5;APOA1;ACSL3;RXRA;SCD;EHHADH;PPARG;PLIN1;PLTP
Hematopoietic cell lineage	19/99	0.063448	0.290181	0	0	1.54675	4.26523	CSF1R;EPO;IL1R2;ITGA2;GP5;FCER2;KITLG;HLA-DMB;CD8A;ANPEP;HLA-DPB1;CD9;ITGA6;CD59;CD14;ITGA5;HLA-DOA;IL6R;CD44
Basal cell carcinoma	13/63	0.0701105	0.312585	0	0	1.6924	4.49786	TCF7L2;CDKN1A;WNT10A;FZD5;WNT3A;LEF1;FZD10;WNT16;GLI3;GLI2;WNT6;WNT11;WNT3
Glutathione metabolism	12/57	0.0703568	0.312585	0	0	1.73564	4.6067	GSTM4;GPX4;ANPEP;GSTP1;GSR;IDH2;GSTA1;GSTT2;MGST2;GSTT1;PRDX6;GSTM5
Phagosome	27/152	0.0720295	0.31551	0	0	1.40731	3.70219	SCARB1;RAB5C;STX18;TCIRG1;THBS4;THBS3;COMP;MRC2;TUBB6;HLA-DMB;LAMP1;CD14;HLA-DOA;DYNC1H1;ATP6V1G2;ITGA2;CYBA;HLA-F;HLA-G;TUBA4A;HLA-E;TUBB2A;HLA-DPB1;ITGA5;TLR6;RAB5A;TLR4
Drug metabolism	20/108	0.0785289	0.339201	0	0	1.48002	3.7656	GSTM4;CDA;UGT1A10;MAOA;GSTP1;GSTT2;MGST2;GSTT1;UPB1;CYP2A7;ALDH3B1;DPYD;GSTA1;UGT1A5;UGT1A4;UGT1A9;UGT1A8;UGT1A7;GSTM5;UGT1A6
cGMP-PKG signaling pathway	29/167	0.0809852	0.343779	0	0	1.36917	3.44139	IRS1;ITPR1;ADCY4;GATA4;CALML4;CACNA1C;CACNA1F;ADCY8;ADCY6;SLC8A2;GNAI2;GNA13;PPP3CB;ADORA3;CREB3L2;MEF2D;PRKG1;GTF2I;MEF2C;MEF2B;PRKCE;PDE2A;NFATC3;ATP2B4;NFATC2;ATP2B2;KCNMA1;VDAC3;CNGB1
Oxytocin signaling pathway	27/154	0.0817994	0.343779	0	0	1.38499	3.4673	CDKN1A;CAMK2A;ITPR1;PRKAG1;ADCY4;PRKAG2;CALML4;CACNA1C;CACNA1F;ADCY8;ADCY6;GNAI2;CACNG6;CACNG7;PPP3CB;CACNG8;CCND1;KCNJ5;MEF2C;KCNJ12;CACNA2D3;NFATC3;NFATC2;PRKCA;GNAO1;CACNB2;CACNB4
Ferroptosis	9/41	0.0875287	0.362952	0	0	1.82987	4.45718	GPX4;FTH1;NCOA4;SLC11A2;VDAC3;ACSL5;ACSL3;ATG7;SLC39A14
ErbB signaling pathway	16/85	0.0955839	0.391139	0	0	1.50943	3.54377	STAT5A;MAP2K4;STAT5B;CDKN1A;CDKN1B;SHC3;SHC1;CAMK2A;PIK3CD;PRKCA;NRG2;NRG3;ERBB3;ERBB4;PLCG2;PAK6
Th1 and Th2 cell differentiation	17/92	0.100392	0.40548	0	0	1.47551	3.39172	STAT5A;STAT5B;MAML2;IFNGR2;NFATC3;NFATC2;TYK2;GATA3;RUNX3;NFKB1;PPP3CB;HLA-DMB;HLA-DPB1;MAML3;HLA-DOA;JAK3;IL12RB2
Chemical carcinogenesis	39/239	0.104774	0.417751	0	0	1.27073	2.8667	UGT1A10;CHRNA4;GSTP1;ADCY4;CACNA1B;MGST2;CACNA1A;GSTT2;PIK3CD;GSTT1;CACNA1C;ADCY8;CACNA1F;ADCY6;GNAI2;RXRA;FGF8;CCND1;CREB3L2;UGT1A5;CYP1B1;UGT1A4;UGT1A9;IKBKE;UGT1A8;UGT1A7;UGT1A6;GSTM4;STAT5A;STAT5B;EPHX3;PRKCA;NFKB1;CYP2A7;GSTA1;FGF18;BCL2;GSTM5;FGF10
Circadian rhythm	7/31	0.10984	0.432408	0	0	1.89709	4.19017	PER2;BHLHE40;CRY2;PRKAG1;PRKAG2;CSNK1E;NPAS2
Cardiac muscle contraction	16/87	0.112018	0.435472	0	0	1.46674	3.21084	COX4I2;CACNA2D3;CACNA1C;COX6B2;CACNA1F;SLC8A2;SLC9A1;CACNG6;CACNB2;CACNG7;CACNG8;CACNB4;ASPH;MYL2;TNNT2;HRC
Th17 cell differentiation	19/107	0.116425	0.447016	0	0	1.40549	3.02251	STAT5A;STAT5B;SMAD3;IFNGR2;NFATC3;NFATC2;GATA3;TYK2;NFKB1;RUNX1;PPP3CB;HLA-DMB;RXRA;RARA;HLA-DPB1;HLA-DOA;IL17D;IL6R;JAK3
Allograft rejection	8/38	0.125219	0.474027	0	0	1.73454	3.60383	CD86;HLA-DMB;HLA-DPB1;FAS;HLA-DOA;HLA-F;HLA-G;HLA-E
cAMP signaling pathway	35/216	0.127538	0.474027	0	0	1.25959	2.59392	CHRM2;GRIA1;VIPR2;CAMK2A;ADCY4;PIK3CD;CALML4;CACNA1C;ADCY8;CACNA1F;GLI3;ADCY6;GNAI2;SLC9A1;LIPE;HTR6;CREB3L2;PDE4B;PLCE1;PDE4A;AMH;DRD5;LHCGR;ATP2B4;ARAP3;ATP2B2;NFKB1;TSHR;GRIN1;POMC;TIAM1;PDE10A;CFTR;HCN2;CNGB1
Amoebiasis	18/102	0.129346	0.474027	0	0	1.39472	2.85256	LAMA5;ARG2;RAB5C;LAMC3;IL1R2;LAMA4;PIK3CD;PRKCA;LAMC2;LAMB1;NFKB1;COL1A1;COL4A2;COL4A1;COL4A6;CD14;RAB5A;TLR4
Chronic myeloid leukemia	14/76	0.129557	0.474027	0	0	1.46936	3.00283	STAT5A;STAT5B;CDKN1A;CDKN1B;SHC3;SMAD3;CTBP2;SHC1;PIK3CD;GAB2;NFKB1;RUNX1;CCND1;MECOM
Viral carcinogenesis	33/203	0.131469	0.475428	0	0	1.26431	2.56526	HDAC4;GTF2A1;CDKN1A;CDKN1B;GTF2B;HPN;PXN;UBR4;PIK3CD;HDAC9;CCND1;CREB3L2;CCR4;JAK3;YWHAG;STAT5A;STAT5B;USP7;EGR3;GSN;SYK;HLA-F;GTF2H3;HLA-G;YWHAZ;SND1;NFKB1;HLA-E;DDB1;KAT2B;TBPL2;VDAC3;MAD1L1
Ovarian steroidogenesis	10/51	0.134428	0.478998	0	0	1.58665	3.18397	SCARB1;LHCGR;ALOX5;ADCY4;CYP1B1;IGF1;ADCY8;LDLR;ADCY6;IGF1R
ABC transporters	9/45	0.137595	0.478998	0	0	1.62618	3.22542	ABCA1;ABCG5;ABCD3;ABCC2;ABCA5;ABCC5;ABCA9;ABCA8;CFTR
Pantothenate and CoA biosynthesis	5/21	0.138385	0.478998	0	0	2.03201	4.01874	VNN2;DPYD;UPB1;COASY;BCAT2
Synthesis and degradation of ketone bodies	3/10	0.138617	0.478998	0	0	2.78612	5.50549	BDH1;HMGCS1;ACAT2
Terpenoid backbone biosynthesis	5/22	0.160554	0.538572	0	0	1.91237	3.49797	ICMT;MVK;HMGCS1;MVD;ACAT2
Endocrine and other factor-regulated calcium reabsorption	10/53	0.161618	0.538572	0	0	1.51268	2.75689	DNM3;KL;CLTC;ATP2B4;PRKCA;ATP2B2;PTH1R;AP2M1;ADCY6;SLC8A2
Growth hormone synthesis, secretion and action	20/119	0.162784	0.538572	0	0	1.31473	2.38668	STAT5A;MAP2K4;STAT5B;SHC3;IRS1;SHC1;IGFBP3;ITPR1;ADCY4;PIK3CD;PRKCA;CACNA1C;IGF1;CACNA1F;ADCY8;ADCY6;GNAI2;SOCS1;CREB3L2;PLCG2
Sphingolipid signaling pathway	20/119	0.162784	0.538572	0	0	1.31473	2.38668	PDPK1;PRKCE;PIK3CD;PRKCA;GAB2;PPP2R5C;PPP2R3A;SGPP2;NFKB1;GNAI2;GNA13;SGPL1;PPP2R2B;ADORA3;PPP2R2D;BCL2;S1PR3;CTSD;MAP3K5;NSMAF
Lipid and atherosclerosis	34/215	0.165042	0.540296	0	0	1.22313	2.20354	CAMK2A;ITPR1;LY96;PIK3CD;CALML4;HSPD1;PPP3CB;RXRA;CCL2;CD14;IKBKE;LDLR;MAP3K5;ABCA1;MAP2K4;VCAM1;PDPK1;NFATC3;IL18;NFATC2;TNFRSF10B;APOA1;PRKCA;CYBA;POU2F2;NFKB1;TIRAP;ERN1;CYP2A7;BCL2;FAS;PPARG;TLR6;TLR4
Long-term depression	11/60	0.169491	0.54908	0	0	1.46024	2.59186	GRIA1;GNA13;GNAO1;GNAZ;ITPR1;CACNA1A;PRKCA;IGF1;PRKG1;IGF1R;GNAI2
Phospholipase D signaling pathway	24/148	0.179477	0.569565	0	0	1.25967	2.16375	DGKG;PDGFRA;SHC3;SYK;SHC1;ADCY4;LPAR2;PIK3CD;PRKCA;AVPR1A;GAB2;ADCY8;DGKZ;ADCY6;DNM3;GNA13;KITLG;MRAS;CYTH4;GRM8;PLCG2;PIP5K1B;PIP5K1C;DGKI
Retrograde endocannabinoid signaling	24/148	0.179477	0.569565	0	0	1.25967	2.16375	GRIA1;GABRP;KCNJ5;GABRA5;GABRA3;CACNA1B;ITPR1;ADCY4;CACNA1A;PRKCA;CACNA1C;CACNA1F;GNG12;ADCY8;ADCY6;GNAI2;GNAO1;GNGT2;GNG4;GNG7;NDUFS2;SLC17A7;SLC17A8;GABRD
Nitrogen metabolism	4/17	0.182719	0.573996	0	0	2.00035	3.4002	CA3;CPS1;CA4;CA8
Regulation of actin cytoskeleton	34/218	0.186546	0.577478	0	0	1.20298	2.0199	CHRM2;ITGB4;PXN;LPAR2;PIK3CD;IQGAP2;SLC9A1;GNA13;FGF8;PAK6;MYH14;PIP5K1B;PIP5K1C;PDGFRA;GSN;ITGA2;INSRR;GNG12;SSH2;SSH1;MYLPF;TIAM1;DIAPH1;MRAS;CXCL12;MYL2;FGF18;ITGA11;MYH9;ITGA6;ITGA5;FGFR2;FGF10;FGFR1
Retinol metabolism	12/68	0.189472	0.577478	0	0	1.39383	2.31864	UGT1A10;CYP2A7;CYP26B1;CYP26C1;UGT1A5;UGT1A4;LRAT;UGT1A9;UGT1A8;UGT1A7;DHRS3;UGT1A6
Graft-versus-host disease	8/42	0.189883	0.577478	0	0	1.53012	2.54206	CD86;HLA-DMB;HLA-DPB1;FAS;HLA-DOA;HLA-F;HLA-G;HLA-E
Regulation of lipolysis in adipocytes	10/55	0.191255	0.577478	0	0	1.44528	2.39071	LIPE;IRS1;ADCY4;PIK3CD;PLIN1;ADCY8;PRKG1;ADCY6;TSHR;GNAI2
Relaxin signaling pathway	21/129	0.193753	0.579395	0	0	1.26525	2.07649	MAP2K4;SHC3;SHC1;ADCY4;PIK3CD;PRKCA;GNG12;ADCY8;NFKB1;ADCY6;GNAI2;COL1A1;GNAO1;ACTA2;GNGT2;COL4A2;COL4A1;GNG4;GNG7;CREB3L2;COL4A6
Citrate cycle (TCA cycle)	6/30	0.2032	0.58939	0	0	1.62547	2.59029	ACLY;PC;MDH2;IDH2;OGDHL;IDH3A
Amphetamine addiction	12/69	0.203382	0.58939	0	0	1.36929	2.18083	GRIA1;PPP3CB;MAOA;CREB3L2;CAMK2A;PRKCA;CALML4;CACNA1C;SLC6A3;SLC18A2;STX1A;GRIN1
Insulin signaling pathway	22/137	0.205054	0.58939	0	0	1.24478	1.97233	PYGB;SREBF1;SHC3;PKLR;IRS1;SHC1;PDPK1;PRKAG1;PIK3CD;PRKAG2;CALML4;PYGL;ACACA;FOXO1;GCK;RPTOR;LIPE;INPP5A;SOCS1;FASN;FLOT1;RAPGEF1
Gastric acid secretion	13/76	0.207857	0.58939	0	0	1.34216	2.10841	KCNK10;CAMK2A;ADCY4;ITPR1;PRKCA;CALML4;ADCY8;ADCY6;GNAI2;SLC9A1;KCNQ1;KCNJ1;CFTR
Fat digestion and absorption	8/43	0.207915	0.58939	0	0	1.48632	2.33444	ABCA1;PNLIPRP2;SCARB1;SLC27A1;ABCG5;PLA2G2A;APOA1;ACAT2
Neuroactive ligand-receptor interaction	51/341	0.208466	0.58939	0	0	1.14522	1.79568	CHRM2;NPFFR1;VIPR2;THRB;NPY2R;MLNR;GRIK3;HTR2C;GRIK2;PTH1R;HTR2A;TRH;LTB4R;HTR6;ADORA3;GRM8;PTGDR;CHRNB1;LHCGR;GRID1;AVPR1A;TRHR;LTB4R2;GRIA1;CALCA;CHRNA4;LPAR2;MCHR2;NPW;TBXA2R;P2RY2;S1PR3;GPR156;TAC1;GABRD;DRD5;GABRP;P2RY13;GABRA5;P2RY14;GZMA;GABRA3;HCRTR2;TSHR;GRIN1;KISS1;POMC;PYY;MC1R;NMU;F2RL2
Fatty acid biosynthesis	4/18	0.211736	0.593244	0	0	1.85736	2.88339	FASN;ACSL5;ACSL3;ACACA
Malaria	9/50	0.216448	0.599222	0	0	1.42745	2.18457	COMP;VCAM1;GYPC;CD81;IL18;CCL2;TLR4;THBS4;THBS3
Prolactin signaling pathway	12/70	0.217724	0.599222	0	0	1.34561	2.05142	STAT5A;STAT5B;LHCGR;SHC3;SOCS1;CCND1;SHC1;PIK3CD;SLC2A2;TNFRSF11A;GCK;NFKB1
Fluid shear stress and atherosclerosis	22/139	0.225374	0.614837	0	0	1.22336	1.8228	GSTM4;MAP2K4;MEF2C;VCAM1;IL1R2;GSTP1;GSTT2;MGST2;PIK3CD;PLAT;CYBA;GSTT1;CALML4;NFKB1;GSTA1;BCL2;CCL2;ARHGEF2;BMPR1B;SQSTM1;MAP3K5;GSTM5
Endocytosis	38/252	0.231273	0.625443	0	0	1.15576	1.69221	RAB5C;ZFYVE9;CLTC;CBLC;AGAP1;ASAP2;IGF1R;PARD6B;CYTH4;PARD6A;KIF5C;PIP5KL1;PIP5K1B;PIP5K1C;LDLR;AP2M1;RAB11FIP5;SH3GL1;PDGFRA;SMAD3;IQSEC1;IQSEC3;ARAP3;HLA-F;HLA-G;HLA-E;RNF41;EPN2;DNM3;EPN3;EHD3;RAB31;BIN1;CHMP4C;AMPH;SMAP2;RAB5A;FGFR2
Breast cancer	23/147	0.236198	0.628377	0	0	1.20673	1.74141	TCF7L2;WNT10A;CDKN1A;SHC3;FZD5;SHC1;WNT3A;LEF1;LRP5;PIK3CD;FZD10;IGF1;WNT16;IGF1R;WNT6;HEYL;FGF8;WNT11;CCND1;FGF18;WNT3;FGF10;FGFR1
mTOR signaling pathway	24/154	0.236399	0.628377	0	0	1.20112	1.73229	WNT10A;ATP6V1G2;FZD5;CAB39;IRS1;WNT3A;CAB39L;PDPK1;STRADB;LRP5;PIK3CD;PRKCA;FZD10;IGF1;WNT16;IGF1R;RPTOR;WNT6;WNT11;RRAGD;SGK1;FNIP2;WNT3;LPIN3
Inflammatory bowel disease	11/65	0.244148	0.643474	0	0	1.32465	1.86773	HLA-DMB;SMAD3;IFNGR2;IL18;HLA-DPB1;GATA3;HLA-DOA;TLR5;TLR4;NFKB1;IL12RB2
Melanoma	12/72	0.247598	0.647084	0	0	1.3006	1.81557	PDGFRA;CDKN1A;FGF8;CCND1;CDH1;FGF18;PIK3CD;MITF;IGF1;IGF1R;FGF10;FGFR1
Human T-cell leukemia virus 1 infection	33/219	0.25139	0.651519	0	0	1.15447	1.59404	NRP1;CDKN1A;ADCY4;PIK3CD;ADCY8;ETS1;ADCY6;RELB;PPP3CB;HLA-DMB;CCND1;CREB3L2;MSX1;BUB3;HLA-DOA;JAK3;STAT5A;STAT5B;MAP2K4;SMAD3;IL1R2;NFATC3;NFATC2;HLA-F;HLA-G;NFKB1;HLA-E;KAT2B;TBPL2;VDAC3;HLA-DPB1;TLN2;MAD1L1
Notch signaling pathway	10/59	0.256801	0.655057	0	0	1.32699	1.80399	NCOR2;KAT2B;HEYL;APH1B;ATXN1;MAML2;CTBP2;DTX1;MAML3;DTX4
Cellular senescence	24/156	0.256968	0.655057	0	0	1.18278	1.60717	CDKN1A;SMAD3;TRAF3IP2;IGFBP3;ITPR1;NFATC3;NFATC2;PIK3CD;GATA4;CALML4;HLA-F;ETS1;HLA-G;FOXO1;NFKB1;HLA-E;HIPK2;PPP3CB;MRAS;CCND1;RASSF5;CAPN2;VDAC3;SQSTM1
Insulin resistance	17/108	0.268954	0.666372	0	0	1.21496	1.5955	MLXIP;PYGB;SREBF1;SLC27A1;CPT1A;IRS1;PDPK1;PRKCE;PRKAG1;PIK3CD;PRKAG2;SLC2A2;PYGL;FOXO1;NFKB1;CREB3L2;PPARGC1B
Autoimmune thyroid disease	9/53	0.270597	0.666372	0	0	1.32989	1.73833	CD86;HLA-DMB;HLA-DPB1;FAS;HLA-DOA;HLA-F;HLA-G;TSHR;HLA-E
Glycosaminoglycan biosynthesis	9/53	0.270597	0.666372	0	0	1.32989	1.73833	CSGALNACT1;CHST6;HS3ST3A1;B3GNT7;UST;XYLT1;HS6ST2;HS6ST3;CHST3
Kaposi sarcoma-associated herpesvirus infection	29/193	0.273429	0.666372	0	0	1.15036	1.49169	CD86;CDKN1A;LEF1;ITPR1;PIK3CD;CALML4;PPP3CB;GNGT2;CCND1;GNG4;GNG7;PLCG2;CCR4;IKBKE;GABARAPL2;MAP2K4;TCF7L2;SYK;NFATC3;NFATC2;TYK2;HLA-F;GNG12;HLA-G;NFKB1;HLA-E;HCK;FAS;IFNAR1
Mineral absorption	10/60	0.274263	0.666372	0	0	1.30038	1.68226	MT1A;FTH1;MT1M;SLC11A2;ATP2B4;MT1G;SLC30A1;ATP2B2;HMOX2;SLC8A2
Viral myocarditis	10/60	0.274263	0.666372	0	0	1.30038	1.68226	CD86;HLA-DMB;CCND1;DAG1;HLA-DPB1;HLA-DOA;HLA-F;HLA-G;HLA-E;EIF4G1
HIF-1 signaling pathway	17/109	0.28197	0.679788	0	0	1.20168	1.52127	ANGPT4;CDKN1A;CDKN1B;EPO;IFNGR2;CAMK2A;PIK3CD;PRKCA;ENO1;IGF1;NFKB1;IGF1R;PLCG2;BCL2;IL6R;TLR4;PFKP
Glioma	12/75	0.29494	0.705587	0	0	1.23845	1.51213	PDGFRA;CDKN1A;SHC3;CCND1;SHC1;CAMK2A;PLCG2;PIK3CD;PRKCA;CALML4;IGF1;IGF1R
Fc gamma R-mediated phagocytosis	15/97	0.310259	0.731933	0	0	1.1894	1.39202	GSN;SYK;MYO10;PRKCE;PIK3CD;PRKCA;GAB2;ASAP2;HCK;BIN1;INPP5D;PLCG2;AMPH;PIP5K1B;PIP5K1C
Pertussis	12/76	0.311268	0.731933	0	0	1.21903	1.42273	C1QA;C1S;LY96;C4BPA;CALML4;ITGA5;CD14;TLR4;TIRAP;NFKB1;C2;GNAI2
Butanoate metabolism	5/28	0.315366	0.731933	0	0	1.413	1.63063	HMGCS1;BDH1;EHHADH;AACS;ACAT2
Phototransduction	5/28	0.315366	0.731933	0	0	1.413	1.63063	GUCY2D;SAG;GUCA1A;CALML4;CNGB1
Thiamine metabolism	3/15	0.323137	0.744412	0	0	1.62477	1.83546	TPK1;ALPI;ACP1
Cocaine addiction	8/49	0.327176	0.748174	0	0	1.26837	1.41709	MAOA;DLG4;CREB3L2;SLC6A3;SLC18A2;NFKB1;GNAI2;GRIN1
Osteoclast differentiation	19/127	0.332122	0.75325	0	0	1.14388	1.26085	CSF1R;SYK;IFNGR2;SIRPG;NFATC2;PIK3CD;CYBA;MITF;TNFRSF11A;GAB2;TYK2;NFKB1;RELB;PPP3CB;SOCS1;PLCG2;PPARG;SQSTM1;IFNAR1
Arginine biosynthesis	4/22	0.336662	0.75325	0	0	1.44428	1.57235	ARG2;CPS1;GPT;NAGS
Histidine metabolism	4/22	0.336662	0.75325	0	0	1.44428	1.57235	HAL;MAOA;ALDH3B1;FTCD
Leukocyte transendothelial migration	17/114	0.349778	0.777007	0	0	1.13941	1.1969	VCAM1;PXN;PIK3CD;CYBA;PRKCA;THY1;GNAI2;CLDN6;MYLPF;CLDN5;CLDN10;CXCL12;RASSF5;MYL2;CLDN7;PLCG2;ESAM
Autophagy	20/137	0.368438	0.804271	0	0	1.1113	1.10962	GABARAPL2;RAB1A;IRS1;DAPK1;PDPK1;ATG9B;ITPR1;RAB39B;PIK3CD;IGF1R;ERN1;RPTOR;MRAS;LAMP1;RRAGD;BCL2;NRBF2;SQSTM1;ATG7;CTSD
beta-Alanine metabolism	5/30	0.371227	0.804271	0	0	1.29981	1.28804	SMOX;ALDH3B1;EHHADH;DPYD;UPB1
African trypanosomiasis	6/37	0.371601	0.804271	0	0	1.25792	1.24526	VCAM1;LAMA4;IL18;APOA1;FAS;PRKCA
TGF-beta signaling pathway	14/94	0.372396	0.804271	0	0	1.13757	1.12369	SMAD3;ZFYVE9;CHRD;INHBB;INHBA;GDF6;LTBP1;BMP7;THSD4;RGMA;GDF7;AMH;PITX2;BMPR1B
p53 signaling pathway	11/73	0.381505	0.818261	0	0	1.15319	1.11125	CDKN1A;CCND1;SESN3;IGFBP3;BCL2;TNFRSF10B;FAS;IGF1;BBC3;RPRM;TP73
FoxO signaling pathway	19/131	0.384785	0.819644	0	0	1.10277	1.05323	GABARAPL2;USP7;CDKN1A;SMAD3;CDKN1B;IRS1;PDPK1;FOXG1;PRKAG1;PIK3CD;PRKAG2;CSNK1E;IGF1;STK4;FOXO1;IGF1R;CCND1;SGK3;SGK1
Gap junction	13/88	0.391721	0.820092	0	0	1.12663	1.05589	PDGFRA;ADCY4;ITPR1;HTR2C;PRKCA;HTR2A;ADCY8;TUBA4A;ADCY6;GNAI2;TUBB6;TUBB2A;PRKG1
Salmonella infection	35/249	0.396785	0.820092	0	0	1.0633	0.982874	RAB5C;AHNAK;LEF1;LY96;PIK3CD;FYCO1;TUBB6;CYTH4;KIF5C;CD14;S100A10;GSDMD;VPS18;DYNC1H1;MAP2K4;TCF7L2;ANXA2;AHNAK2;IL18;TNFRSF10B;TUBA4A;NFKB1;TIRAP;MYLPF;TUBB2A;MYL2;EXOC4;BCL2;RAB9A;ELMO2;TLR6;PKN1;TLR5;TLR4;RAB5A
Asthma	5/31	0.399231	0.820092	0	0	1.24975	1.14754	CCL11;HLA-DMB;IL9;HLA-DPB1;HLA-DOA
Phenylalanine metabolism	3/17	0.400301	0.820092	0	0	1.3925	1.27488	MAOA;ALDH3B1;PAH
Primary bile acid biosynthesis	3/17	0.400301	0.820092	0	0	1.3925	1.27488	CH25H;AMACR;CYP7B1
Vitamin digestion and absorption	4/24	0.400817	0.820092	0	0	1.2997	1.18825	CUBN;SCARB1;APOA1;LRAT
Hepatitis B	23/162	0.407904	0.827167	0	0	1.07557	0.96449	STAT5A;MAP2K4;STAT5B;CDKN1A;EGR3;SMAD3;NFATC3;NFATC2;PIK3CD;PRKCA;TYK2;YWHAZ;NFKB1;TIRAP;DDB1;CREB3L2;VDAC3;BCL2;FAS;IKBKE;JAK3;TLR4;IFNAR1
Vascular smooth muscle contraction	19/133	0.411558	0.827167	0	0	1.0833	0.961761	CALCA;PRKCH;PRKCE;PLA2G2A;ITPR1;ADCY4;PRKCA;CALML4;CACNA1C;AVPR1A;CACNA1F;ADCY8;ADCY6;ACTA2;GNA13;KCNMA1;MYH14;MYH9;PRKG1
Cytokine-cytokine receptor interaction	41/295	0.413918	0.827167	0	0	1.04937	0.925633	ACVRL1;CNTFR;CSF1R;IL1RN;CCL11;EPO;TNFRSF11A;CXCL14;TNFRSF8;CCL2;CCR7;CCL1;AMH;CCR4;IL6R;IL12RB2;TSLP;IL1R2;IFNGR2;TNFRSF18;TNFRSF19;IL18;TNFRSF10C;TNFRSF10B;INHBB;INHBA;GDF6;OSMR;BMP7;GDF7;TNFRSF10D;EDAR;CXCL12;TNFSF4;CLCF1;IL9;FAS;TNFRSF25;IL17D;BMPR1B;IFNAR1
C-type lectin receptor signaling pathway	15/104	0.414913	0.827167	0	0	1.09541	0.963617	EGR3;KSR1;SYK;ITPR1;NFATC3;NFATC2;PIK3CD;CALML4;NFKB1;RELB;PPP3CB;MRAS;PLCG2;IL17D;IKBKE
Adipocytokine signaling pathway	10/69	0.44132	0.874039	0	0	1.10144	0.900961	POMC;CPT1A;RXRA;IRS1;ADIPOQ;PRKAG1;PRKAG2;ACSL5;ACSL3;NFKB1
Epstein-Barr virus infection	28/202	0.444471	0.874039	0	0	1.04586	0.848052	CDKN1A;CDKN1B;PIK3CD;TNFAIP3;RELB;HLA-DMB;CCND1;PLCG2;HLA-DOA;IKBKE;JAK3;MAP2K4;USP7;ENTPD3;SYK;TYK2;HLA-F;HLA-G;RUNX3;NFKB1;HLA-E;NCOR2;FCER2;HLA-DPB1;BCL2;FAS;CD44;IFNAR1
Tuberculosis	25/180	0.446856	0.874039	0	0	1.04823	0.844373	RAB5C;CAMK2A;CALML4;TCIRG1;HSPD1;MRC2;CYP27B1;PPP3CB;HLA-DMB;LAMP1;CD14;HLA-DOA;CTSD;CD74;KSR1;SYK;IFNGR2;IL18;NFKB1;TIRAP;BCL2;HLA-DPB1;TLR6;RAB5A;TLR4
Human cytomegalovirus infection	31/225	0.45264	0.879818	0	0	1.03851	0.823183	CDKN1A;PXN;ADCY4;ITPR1;PIK3CD;CALML4;ADCY8;ADCY6;GNAI2;GNA13;AKAP13;PPP3CB;GNGT2;CCND1;GNG4;GNG7;CREB3L2;CCL2;IL6R;PDGFRA;NFATC3;NFATC2;PRKCA;HLA-F;GNG12;HLA-G;NFKB1;HLA-E;GNAO1;CXCL12;FAS
Central carbon metabolism in cancer	10/70	0.460148	0.884178	0	0	1.08302	0.840647	NTRK1;PDGFRA;IDH2;PIK3CD;SLC2A2;SLC16A3;GCK;FGFR2;PFKP;FGFR1
Glucagon signaling pathway	15/107	0.460568	0.884178	0	0	1.05951	0.821428	PYGB;CPT1A;CAMK2A;ITPR1;PRKAG1;PRKAG2;SLC2A2;CALML4;PYGL;ACACA;FOXO1;GCK;PPP3CB;CREB3L2;PFKP
Lysine degradation	9/63	0.467665	0.892294	0	0	1.08299	0.823074	MECOM;EHMT2;PRDM6;EHHADH;NSD1;PRDM16;EHMT1;SMYD3;ACAT2
Salivary secretion	13/93	0.473697	0.89714	0	0	1.05591	0.788966	ADCY4;ITPR1;ATP2B4;PRKCA;LYZL1;ATP2B2;CALML4;ADCY8;ADCY6;SLC9A1;KCNMA1;KCNN4;PRKG1
Hedgehog signaling pathway	8/56	0.475975	0.89714	0	0	1.08296	0.803977	EVC2;CCND1;IHH;IQCE;BCL2;CSNK1E;GLI3;GLI2
MicroRNAs in cancer	42/310	0.48223	0.903455	0	0	1.01836	0.742723	TRIM71;HDAC4;CDKN1A;CDKN1B;TNXB;IRS1;SHC1;PIK3CD;EFNA5;HOXD10;RPTOR;RASSF1;SOCS1;CCND1;ERBB3;MIR375;PLCG2;CYP1B1;TIMP3;TNR;TP63;WNT3;PDGFRA;ST14;WNT3A;MIR9-3;PRKCE;MIR26A1;DNMT3A;MIR9-1;PRKCA;NFKB1;FOXP1;MIR199A2;ZEB2;EFNA3;FSCN1;BCL2;MIR124-1;ITGA5;ZFPM2;CD44
Biosynthesis of unsaturated fatty acids	4/27	0.494371	0.913497	0	0	1.12998	0.796034	ACOT7;SCD;ELOVL2;TECR
Fatty acid elongation	4/27	0.494371	0.913497	0	0	1.12998	0.796034	ACOT7;ELOVL2;TECR;PPT2
Pancreatic secretion	14/102	0.498199	0.913497	0	0	1.03367	0.720216	CPA2;PNLIPRP2;PLA2G2A;ITPR1;ADCY4;ATP2B4;PRKCA;ATP2B2;ADCY8;ADCY6;SLC9A1;KCNQ1;KCNMA1;CFTR
Chemokine signaling pathway	26/192	0.499339	0.913497	0	0	1.01766	0.706732	SHC3;CCL11;SHC1;PXN;ADCY4;PIK3CD;ADCY8;CXCL14;ADCY6;GNAI2;GNGT2;GNG4;GNG7;PLCG2;CCL2;CCR7;CCL1;CCR4;JAK3;STAT5B;GNG12;NFKB1;FGR;TIAM1;HCK;CXCL12
Cysteine and methionine metabolism	7/50	0.507615	0.923206	0	0	1.05768	0.717141	AHCYL2;BHMT;AHCY;CBS;MDH2;DNMT3A;BCAT2
Neomycin, kanamycin and gentamicin biosynthesis	1/5	0.51128	0.924465	0	0	1.6243	1.08964	GCK
B cell receptor signaling pathway	11/81	0.5239	0.931906	0	0	1.02093	0.659982	PPP3CB;CD72;SYK;CD81;INPP5D;PLCG2;NFATC3;PIK3CD;NFATC2;NFKB1;RASGRP3
Neurotrophin signaling pathway	16/119	0.527313	0.931906	0	0	1.00918	0.645837	NTRK1;NTRK2;SHC3;IRS1;SHC1;PDPK1;SORT1;CAMK2A;PIK3CD;CALML4;NFKB1;PLCG2;BCL2;RAPGEF1;MAP3K5;TP73
NF-kappa B signaling pathway	14/104	0.529057	0.931906	0	0	1.01058	0.643397	VCAM1;SYK;LY96;TNFAIP3;TNFRSF11A;NFKB1;TIRAP;RELB;EDAR;CXCL12;PLCG2;BCL2;CD14;TLR4
Toll-like receptor signaling pathway	14/104	0.529057	0.931906	0	0	1.01058	0.643397	CD86;MAP2K4;LY96;PIK3CD;NFKB1;TIRAP;MAP3K8;IRF5;CD14;TLR6;TLR5;IKBKE;TLR4;IFNAR1
Hepatitis C	21/157	0.530377	0.931906	0	0	1.00312	0.636147	SCARB1;CDKN1A;CD81;EIF2AK1;PIK3CD;TYK2;YWHAZ;NFKB1;CLDN6;CLDN5;CLDN10;RXRA;CCND1;PPP2R2B;CLDN7;PPP2R2D;FAS;IKBKE;LDLR;YWHAG;IFNAR1
Starch and sucrose metabolism	5/36	0.534799	0.934395	0	0	1.04787	0.655827	PYGB;UGP2;PYGL;PGM1;GCK
Vasopressin-regulated water reabsorption	6/44	0.543571	0.935851	0	0	1.02578	0.625311	DYNC1H1;RAB5C;CREB3L2;AQP4;RAB5A;ADCY6
Spinocerebellar ataxia	19/143	0.544853	0.935851	0	0	0.99536	0.604421	GRIA1;GTF2B;KCNC3;ITPR1;CACNA1A;PIK3CD;PRKCA;GRIN1;ERN1;PSMB7;ATXN2;ATXN1;RELN;PSMB2;TBPL2;VDAC3;NRBF2;ATXN8OS;MAP3K5
Long-term potentiation	9/67	0.5453	0.935851	0	0	1.00807	0.611311	GRIA1;PPP3CB;CAMK2A;ITPR1;PRKCA;CALML4;CACNA1C;ADCY8;GRIN1
Thyroid hormone synthesis	10/75	0.552003	0.935851	0	0	0.999421	0.593857	DUOX1;CREB3L2;GSR;ADCY4;ITPR1;PRKCA;ADCY8;SLC26A4;ADCY6;TSHR
Human immunodeficiency virus 1 infection	28/212	0.553538	0.935851	0	0	0.988439	0.584587	PXN;ITPR1;PIK3CD;CALML4;GNAI2;PPP3CB;GNGT2;GNG4;GNG7;PLCG2;AP1S1;PAK6;AP1M2;APOBEC3D;APOBEC3G;NFATC3;NFATC2;PRKCA;HLA-F;GNG12;HLA-G;NFKB1;HLA-E;DDB1;GNAO1;BCL2;FAS;TLR4
Choline metabolism in cancer	13/98	0.553687	0.935851	0	0	0.993513	0.587322	DGKG;SLC22A4;PDGFRA;PCYT1B;SLC22A5;PDPK1;PIK3CD;PRKCA;DGKZ;SLC5A7;PIP5K1B;PIP5K1C;DGKI
Purine metabolism	17/129	0.560905	0.942306	0	0	0.985949	0.570079	CANT1;GUCY2D;ENTPD3;PKLR;PDE1A;PDE2A;ADCY4;AMPD3;ADCY8;NT5C2;ADCY6;PDE10A;PDE4B;PDE4A;PDE8B;ALLC;PGM1
Fc epsilon RI signaling pathway	9/68	0.564043	0.942306	0	0	0.990923	0.567427	MAP2K4;SYK;PDPK1;ALOX5;INPP5D;PLCG2;PIK3CD;PRKCA;GAB2
Glycosphingolipid biosynthesis	6/45	0.566595	0.942306	0	0	0.999422	0.567781	FUT7;ST8SIA1;B3GNT5;GCNT2;B4GALNT1;FUT2
Caffeine metabolism	1/6	0.576491	0.943625	0	0	1.29936	0.715683	CYP2A7
Phenylalanine, tyrosine and tryptophan biosynthesis	1/6	0.576491	0.943625	0	0	1.29936	0.715683	PAH
Phosphonate and phosphinate metabolism	1/6	0.576491	0.943625	0	0	1.29936	0.715683	PCYT1B
Renin secretion	9/69	0.582452	0.943917	0	0	0.974351	0.526646	PPP3CB;PDE1A;KCNMA1;ITPR1;CALML4;CACNA1C;CACNA1F;ADCY6;GNAI2
Viral protein interaction with cytokine and cytokine receptor	13/100	0.584464	0.943917	0	0	0.970561	0.52125	CSF1R;CCL11;TNFRSF10C;IL18;TNFRSF10B;CXCL14;TNFRSF10D;CXCL12;CCL2;CCR7;CCL1;IL6R;CCR4
Natural killer cell mediated cytotoxicity	17/131	0.587733	0.943917	0	0	0.968539	0.514761	SHC3;SYK;SHC1;IFNGR2;KIR2DS4;NFATC2;TNFRSF10B;PIK3CD;PRKCA;HLA-G;HLA-E;PPP3CB;SH3BP2;PLCG2;RAET1L;FAS;IFNAR1
Complement and coagulation cascades	11/85	0.59141	0.943917	0	0	0.965517	0.507134	FGA;C1QA;C1S;F10;PLAUR;C4BPA;PLAT;CD59;CFB;F2RL2;C2
Measles	18/139	0.591845	0.943917	0	0	0.966156	0.506759	STAT5A;STAT5B;CDKN1B;EIF2AK1;PIK3CD;TNFAIP3;TYK2;NFKB1;BBC3;CCND1;BCL2;FAS;RAB9A;IKBKE;JAK3;TLR4;IFNAR1;TP73
Platelet activation	16/124	0.597053	0.947365	0	0	0.962181	0.496244	FGA;SYK;ITGA2;ITPR1;ADCY4;PIK3CD;ADCY8;GP5;ADCY6;GNAI2;COL1A1;GNA13;TBXA2R;PLCG2;TLN2;PRKG1
Antigen processing and presentation	10/78	0.604105	0.953688	0	0	0.955163	0.48141	CD74;HLA-DMB;CD8A;KIR2DS4;HLA-DPB1;IFI30;HLA-DOA;HLA-F;HLA-G;HLA-E
Galactose metabolism	4/31	0.608104	0.955153	0	0	0.962351	0.478683	UGP2;PGM1;GCK;PFKP
Chagas disease	13/102	0.61431	0.960052	0	0	0.94864	0.462231	MAP2K4;C1QA;IFNGR2;PIK3CD;NFKB1;GNAI2;GNAO1;PPP2R2B;PPP2R2D;CCL2;FAS;TLR6;TLR4
Adherens junction	9/71	0.618151	0.961225	0	0	0.942811	0.453513	TCF7L2;SMAD3;CDH1;LEF1;PTPRM;LMO7;ACP1;IGF1R;FGFR1
Amino sugar and nucleotide sugar metabolism	6/48	0.632031	0.977919	0	0	0.927874	0.425724	CYB5R2;UGP2;UAP1L1;NANS;PGM1;GCK
Legionellosis	7/57	0.651696	0.999996	0	0	0.909237	0.389315	RAB1A;IL18;CD14;TLR5;TLR4;NFKB1;HSPD1
Bladder cancer	5/41	0.654557	0.999996	0	0	0.902074	0.382296	CDKN1A;RASSF1;CCND1;CDH1;DAPK1
SNARE interactions in vesicular transport	4/33	0.658688	0.999996	0	0	0.895879	0.374034	STX1B;STX18;STX2;STX1A
Oocyte meiosis	16/129	0.662012	0.999996	0	0	0.91934	0.379202	CAMK2A;ITPR1;ADCY4;SPDYE4;CALML4;IGF1;PPP2R5C;PKMYT1;ADCY8;YWHAZ;ADCY6;REC8;IGF1R;PPP3CB;MAD1L1;YWHAG
Estrogen signaling pathway	17/137	0.663763	0.999996	0	0	0.919791	0.376959	KCNJ5;SHC3;SHC1;ITPR1;ADCY4;PIK3CD;CALML4;ADCY8;ADCY6;GNAI2;GNAO1;POMC;KRT15;CREB3L2;BCL2;RARA;CTSD
Endometrial cancer	7/58	0.670109	0.999996	0	0	0.891357	0.356823	TCF7L2;CDKN1A;CCND1;CDH1;PDPK1;LEF1;PIK3CD
Arginine and proline metabolism	6/50	0.672262	0.999996	0	0	0.885595	0.351676	ARG2;GATM;P4HA1;MAOA;SMOX;CKB
Vibrio cholerae infection	6/50	0.672262	0.999996	0	0	0.885595	0.351676	ATP6V1G2;KCNQ1;PLCG2;PRKCA;TCIRG1;CFTR
JAK-STAT signaling pathway	20/162	0.680099	0.999996	0	0	0.914323	0.352486	STAT5A;CNTFR;PDGFRA;STAT5B;CDKN1A;TSLP;EPO;IFNGR2;PIK3CD;TYK2;OSMR;SOCS1;CCND1;IL9;BCL2;IL17D;IL6R;JAK3;IFNAR1;IL12RB2
Riboflavin metabolism	1/8	0.681978	0.999996	0	0	0.928009	0.355203	ACP1
Selenocompound metabolism	2/17	0.682977	0.999996	0	0	0.866067	0.330226	TXNRD2;SEPHS2
Glycosylphosphatidylinositol (GPI)-anchor biosynthesis	3/26	0.693121	0.999996	0	0	0.847165	0.310529	PIGB;PIGQ;PIGV
Fatty acid degradation	5/43	0.696504	0.999996	0	0	0.854497	0.309057	CPT1A;EHHADH;ACSL5;ACSL3;ACAT2
Pathways of neurodegeneration	60/475	0.697161	0.999996	0	0	0.937819	0.338308	COX4I2;FZD10;CALML4;SLC6A3;TUBB6;PPP3CB;UCHL1;KIF5C;CAPN2;MAP3K5;GABARAPL2;PRKCA;CSNK1E;COX6B2;WNT16;TUBA4A;ERN1;TUBB2A;ALS2;VDAC3;NDUFS2;MAPT;SQSTM1;STX1A;GRIA1;RAB1A;UBA7;CAMK2A;ITPR1;LRP5;CACNA1B;CACNA1C;CACNA1F;PSMB7;WNT6;ATXN2;ATXN1;WNT11;PSMB2;NRBF2;WNT3;PRPH;SNCA;DNAH12;WNT10A;DNAH17;FZD5;WNT3A;RAB39B;UBE2G2;SNCAIP;NFKB1;GRIN1;PINK1;VAPB;DLG4;BCL2;NOX4;FAS;RAB5A
Mitophagy	8/68	0.701982	0.999996	0	0	0.865764	0.306349	GABARAPL2;PINK1;MRAS;CALCOCO2;ATG9B;TFEB;MITF;SQSTM1
GnRH signaling pathway	11/93	0.711335	0.999996	0	0	0.870916	0.296645	MAP2K4;CAMK2A;ADCY4;ITPR1;PRKCA;CALML4;CACNA1C;ADCY8;CACNA1F;MAP3K4;ADCY6
Rheumatoid arthritis	11/93	0.711335	0.999996	0	0	0.870916	0.296645	CD86;ATP6V1G2;HLA-DMB;CXCL12;IL18;HLA-DPB1;CCL2;TCIRG1;TNFRSF11A;HLA-DOA;TLR4
Bacterial invasion of epithelial cells	9/77	0.714806	0.999996	0	0	0.859323	0.288513	DNM3;SHC3;CDH1;SHC1;CLTC;PXN;PIK3CD;ELMO2;ITGA5
Shigellosis	30/246	0.729668	0.999996	0	0	0.901146	0.28401	CALCOCO2;PXN;ITPR1;PIK3CD;U2AF1;FOXO1;RPTOR;CYTH4;PLCG2;CAPN2;PLCE1;CD14;GABARAPL2;PRKCE;IL18;NFKB1;MYLPF;DIAPH1;MYL2;RRAGD;BCL2;ELMO2;TLN2;ARHGEF2;ITGA5;TLR5;TLR4;SQSTM1;CD44;PLCD1
Necroptosis	19/159	0.731558	0.999996	0	0	0.880785	0.275315	STAT5A;STAT5B;PYGB;IFNGR2;CAMK2A;TNFRSF10B;TNFAIP3;PYGL;TYK2;FTH1;CAPN2;CHMP4C;VDAC3;BCL2;FAS;SQSTM1;JAK3;TLR4;IFNAR1
Basal transcription factors	5/45	0.7348	0.999996	0	0	0.811679	0.250125	GTF2A1;GTF2B;TBPL2;GTF2H3;GTF2I
Glycosaminoglycan degradation	2/19	0.741694	0.999996	0	0	0.764088	0.228324	HGSNAT;HPSE2
Lysosome	15/128	0.743403	0.999996	0	0	0.861556	0.255465	SCARB2;HGSNAT;SORT1;SLC11A1;SLC11A2;CLTC;CTSZ;TCIRG1;LAMP1;AP1S1;DNASE2;PPT2;CD68;CTSD;AP1M2
One carbon pool by folate	2/20	0.767394	0.999996	0	0	0.721597	0.191047	MTHFR;FTCD
Pyruvate metabolism	5/47	0.769445	0.999996	0	0	0.772938	0.202576	PC;PKLR;MDH2;ACACA;ACAT2
Non-alcoholic fatty liver disease	18/155	0.770649	0.999996	0	0	0.852527	0.222102	MLXIP;SREBF1;PKLR;IRS1;ADIPOQ;COX4I2;PRKAG1;PIK3CD;PRKAG2;COX6B2;NFKB1;ERN1;RXRA;NDUFS2;FAS;PPARG;IL6R;MAP3K5
Pyrimidine metabolism	6/56	0.775124	0.999996	0	0	0.779053	0.19845	CDA;CANT1;ENTPD3;DPYD;NT5C2;UPB1
Peroxisome	9/82	0.782015	0.999996	0	0	0.800234	0.196763	ABCD3;MVK;AMACR;EHHADH;IDH2;ACSL5;PEX10;ACSL3;PEX14
Intestinal immune network for IgA production	5/48	0.785423	0.999996	0	0	0.754919	0.182338	CD86;HLA-DMB;CXCL12;HLA-DPB1;HLA-DOA
Valine, leucine and isoleucine degradation	5/48	0.785423	0.999996	0	0	0.754919	0.182338	HMGCS1;EHHADH;AACS;ACAT2;BCAT2
Progesterone-mediated oocyte maturation	11/100	0.79587	0.999996	0	0	0.802092	0.183133	STK10;ADCY4;SPDYE4;PIK3CD;IGF1;PKMYT1;ADCY8;MAD1L1;ADCY6;IGF1R;GNAI2
Glycine, serine and threonine metabolism	4/40	0.799419	0.999996	0	0	0.721388	0.161497	BHMT;GATM;MAOA;CBS
Apoptosis	16/142	0.800921	0.999996	0	0	0.823865	0.182893	NTRK1;PDPK1;CTSZ;ITPR1;TNFRSF10B;PIK3CD;TUBA4A;NFKB1;BBC3;ERN1;LMNA;CAPN2;BCL2;FAS;CTSD;MAP3K5
VEGF signaling pathway	6/59	0.816517	0.999996	0	0	0.734828	0.148955	PPP3CB;PXN;PLCG2;PIK3CD;NFATC2;PRKCA
Taste transduction	9/86	0.826888	0.999996	0	0	0.758487	0.144178	SCNN1G;GABRA5;PDE1A;GABRA3;ADCY4;CACNA1A;CACNA1C;ADCY8;ADCY6
Yersinia infection	15/137	0.828977	0.999996	0	0	0.797581	0.149597	MAP2K4;PXN;NFATC3;IL18;NFATC2;PIK3CD;NFKB1;CD8A;ELMO2;CCL2;PIP5K1B;PIP5K1C;ITGA5;PKN1;TLR4
Tryptophan metabolism	4/42	0.829721	0.999996	0	0	0.683341	0.127556	MAOA;EHHADH;CYP1B1;ACAT2
Proximal tubule bicarbonate reclamation	2/23	0.831531	0.999996	0	0	0.618405	0.114088	CA4;SLC38A3
Glycerolipid metabolism	6/61	0.840604	0.999996	0	0	0.708025	0.122938	DGKG;PNLIPRP2;MBOAT1;DGKZ;DGKI;LPIN3
Pathogenic Escherichia coli infection	22/197	0.843235	0.999996	0	0	0.815147	0.138991	RAB1A;MYO10;IL18;LPAR2;TNFRSF10B;TUBA4A;NFKB1;TIRAP;CLDN6;GNA13;CLDN5;CLDN10;TUBB6;TUBB2A;CYTH4;CLDN7;FAS;MYH14;MYH9;ARHGEF2;TLR5;TLR4
NOD-like receptor signaling pathway	20/181	0.846696	0.999996	0	0	0.80553	0.134051	GSDMD;GABARAPL2;ITPR1;TRPV2;IL18;TNFAIP3;CYBA;TYK2;ANTXR2;NFKB1;PSTPIP1;VDAC3;BCL2;CARD18;CCL2;PKN1;IKBKE;TLR4;GBP4;IFNAR1
Propanoate metabolism	3/34	0.850092	0.999996	0	0	0.628252	0.102035	EHHADH;ACACA;ACAT2
Glycerophospholipid metabolism	10/98	0.858065	0.999996	0	0	0.737226	0.112851	DGKG;PHOSPHO1;PCYT1B;CHAT;PLA2G2A;MBOAT1;DGKZ;DGKI;LPIN3;PISD
mRNA surveillance pathway	10/98	0.858065	0.999996	0	0	0.737226	0.112851	UPF2;PPP2R2B;PAPOLG;PPP2R2D;MSI1;MSI2;PPP2R5C;PPP2R3A;MAGOHB;SMG6
Mucin type O-glycan biosynthesis	3/36	0.876257	0.999996	0	0	0.590107	0.077951	GALNT3;GALNTL6;GALNT9
Tyrosine metabolism	3/36	0.876257	0.999996	0	0	0.590107	0.077951	PNMT;MAOA;ALDH3B1
Folate biosynthesis	2/26	0.879253	0.999996	0	0	0.54101	0.0696186	PAH;ALPI
Alanine, aspartate and glutamate metabolism	3/37	0.887753	0.999996	0	0	0.572718	0.0681889	CPS1;GPT;RIMKLA
Other types of O-glycan biosynthesis	4/47	0.88912	0.999996	0	0	0.603708	0.0709495	POFUT2;GALNT3;GALNTL6;GALNT9
Collecting duct acid secretion	2/27	0.892156	0.999996	0	0	0.51934	0.0592641	ATP6V1G2;TCIRG1
Influenza A	18/172	0.893064	0.999996	0	0	0.757667	0.0856898	CALCOCO2;IFNGR2;IL18;TNFRSF10B;PIK3CD;TMPRSS2;PRKCA;TYK2;NFKB1;HLA-DMB;HLA-DPB1;CCL2;FAS;NUP98;HLA-DOA;IKBKE;TLR4;IFNAR1
Glycolysis / Gluconeogenesis	6/67	0.897826	0.999996	0	0	0.638162	0.0687807	PKLR;ALDH3B1;ENO1;PGM1;GCK;PFKP
Primary immunodeficiency	3/38	0.898284	0.999996	0	0	0.556323	0.0596763	AIRE;CD8A;JAK3
Staphylococcus aureus infection	9/95	0.90156	0.999996	0	0	0.678757	0.0703388	C1QA;SELPLG;HLA-DMB;C1S;KRT15;HLA-DPB1;HLA-DOA;CFB;C2
T cell receptor signaling pathway	10/104	0.901751	0.999996	0	0	0.689928	0.0713502	PPP3CB;CD8A;PDPK1;GRAP2;NFATC3;NFATC2;PIK3CD;PAK6;MAP3K8;NFKB1
Colorectal cancer	8/86	0.901952	0.999996	0	0	0.665279	0.068653	TCF7L2;CDKN1A;SMAD3;CCND1;LEF1;BCL2;PIK3CD;BBC3
Leishmaniasis	7/77	0.903136	0.999996	0	0	0.648703	0.0660913	HLA-DMB;IFNGR2;HLA-DPB1;CYBA;HLA-DOA;TLR4;NFKB1
Ether lipid metabolism	4/49	0.90726	0.999996	0	0	0.57681	0.0561387	TMEM86B;PLA2G2A;ENPP2;ENPP6
RNA degradation	7/79	0.916415	0.999996	0	0	0.630611	0.0550438	EDC4;DDX6;ENO1;TOB2;DCP1A;PFKP;HSPD1
Alcoholism	19/186	0.918451	0.999996	0	0	0.737223	0.0627128	HDAC4;NTRK2;SHC3;MAOA;SHC1;CALML4;GNG12;HDAC9;SLC6A3;GNAI2;GRIN1;GNAO1;GNGT2;GNG4;GNG7;CREB3L2;SLC29A1;SLC18A2;SLC29A2
PD-L1 expression and PD-1 checkpoint pathway in cancer	8/89	0.920584	0.999996	0	0	0.640527	0.0530014	PPP3CB;IFNGR2;NFATC3;PIK3CD;NFATC2;TLR4;TIRAP;NFKB1
Arachidonic acid metabolism	5/61	0.923322	0.999996	0	0	0.579234	0.0462099	PTGIS;ALOX5;PLA2G2A;ALOX12;PTGES
Glyoxylate and dicarboxylate metabolism	2/30	0.923564	0.999996	0	0	0.463616	0.0368646	MDH2;ACAT2
Pentose phosphate pathway	2/30	0.923564	0.999996	0	0	0.463616	0.0368646	PGM1;PFKP
Parkinson disease	26/249	0.930003	0.999996	0	0	0.755023	0.0547898	UBA7;MAOA;COX4I2;CAMK2A;ITPR1;CALML4;SLC6A3;GNAI2;PSMB7;UCHL1;TUBB6;PSMB2;KIF5C;SLC18A2;MAP3K5;SNCA;UBE2G2;SNCAIP;COX6B2;TUBA4A;ERN1;PINK1;TUBB2A;VDAC3;NDUFS2;MAPT
RNA polymerase	2/31	0.931957	0.999996	0	0	0.447603	0.0315419	POLR3A;POLR2C
TNF signaling pathway	10/112	0.942013	0.999996	0	0	0.635521	0.0379635	MAP2K4;VCAM1;CREB3L2;PIK3CD;TNFAIP3;CCL2;FAS;MAP3K8;NFKB1;MAP3K5
IL-17 signaling pathway	8/94	0.944878	0.999996	0	0	0.603112	0.0341958	CCL11;TRAF3IP2;TNFAIP3;CCL2;IL17D;IKBKE;MAPK4;NFKB1
Pancreatic cancer	6/76	0.950404	0.999996	0	0	0.555823	0.0282735	CDKN1A;RALBP1;SMAD3;CCND1;PIK3CD;NFKB1
Cell cycle	11/124	0.951913	0.999996	0	0	0.630857	0.0310898	CDKN1C;CDKN1A;SMAD3;CDKN1B;CCND1;BUB3;PKMYT1;YWHAZ;MAD1L1;YWHAG;CDC14B
Thermogenesis	23/232	0.954225	0.999996	0	0	0.712419	0.0333808	CPT1A;COX4I2;PRKAG1;ADCY4;UCP1;ACSL5;PRKAG2;ACSL3;ADCY8;COX6B2;ARID1B;ADCY6;RPTOR;LIPE;CREB3L2;DPF1;PRDM16;NDUFS2;PPARG;PLIN1;PRKG1;MAP3K5;FGFR1
Alzheimer disease	39/369	0.954823	0.999996	0	0	0.764293	0.0353331	IRS1;COX4I2;ITPR1;LRP5;PIK3CD;CALML4;FZD10;CACNA1C;CACNA1F;PSMB7;WNT6;PPP3CB;TUBB6;APH1B;WNT11;PSMB2;KIF5C;CAPN2;NRBF2;WNT3;MAP3K5;SNCA;WNT10A;FZD5;WNT3A;CSNK1E;COX6B2;WNT16;TUBA4A;NFKB1;GRIN1;BACE1;ERN1;TUBB2A;VDAC3;NOX4;FAS;NDUFS2;MAPT
Nicotinate and nicotinamide metabolism	2/35	0.957563	0.999996	0	0	0.393257	0.0170533	NMNAT2;NT5C2
Nucleotide excision repair	3/47	0.959701	0.999996	0	0	0.442299	0.0181935	DDB1;RFC3;GTF2H3
Renal cell carcinoma	5/69	0.962135	0.999996	0	0	0.506595	0.019555	CDKN1A;RAPGEF1;PIK3CD;PAK6;ETS1
Mannose type O-glycan biosynthesis	1/23	0.962932	0.999996	0	0	0.29502	0.0111437	MGAT5B
Mismatch repair	1/23	0.962932	0.999996	0	0	0.29502	0.0111437	RFC3
Protein export	1/23	0.962932	0.999996	0	0	0.29502	0.0111437	IMMP2L
Renin-angiotensin system	1/23	0.962932	0.999996	0	0	0.29502	0.0111437	ANPEP
Epithelial cell signaling in Helicobacter pylori infection	5/70	0.965442	0.999996	0	0	0.498772	0.0175415	MAP2K4;ATP6V1G2;PLCG2;TCIRG1;NFKB1
Sphingolipid metabolism	3/49	0.967463	0.999996	0	0	0.42302	0.0139925	SGPL1;ACER3;SGPP2
Coronavirus disease	22/232	0.971333	0.999996	0	0	0.677904	0.0197175	NRP1;C1QA;FGA;RPL3;SYK;C1S;TMPRSS2;PIK3CD;PRKCA;TYK2;NFKB1;C2;RPS16;PLCG2;RPL13;CCL2;RPS2;IKBKE;TLR4;IL6R;CFB;IFNAR1
alpha-Linolenic acid metabolism	1/25	0.972171	0.999996	0	0	0.270404	0.00763165	PLA2G2A
Cytosolic DNA-sensing pathway	4/63	0.975748	0.999996	0	0	0.439584	0.0107924	POLR3A;IL18;IKBKE;NFKB1
Linoleic acid metabolism	1/29	0.984317	0.999996	0	0	0.231721	0.00366296	PLA2G2A
Huntington disease	29/306	0.984889	0.999996	0	0	0.676598	0.0103018	GRIA1;CLTC;COX4I2;UCP1;CACNA1B;ITPR1;BBC3;PSMB7;TUBB6;PSMB2;KIF5C;POLR2C;CREB3L2;NRBF2;AP2M1;MAP3K5;DNAH12;DNAH17;COX6B2;TUBA4A;GRIN1;ERN1;TUBB2A;DLG4;TBPL2;VDAC3;NDUFS2;PPARG;STX1A
Proteasome	2/46	0.988915	0.999996	0	0	0.294756	0.0032857	PSMB7;PSMB2
Carbohydrate digestion and absorption	2/47	0.990213	0.999996	0	0	0.288189	0.00283437	PIK3CD;SLC2A2
Fructose and mannose metabolism	1/33	0.991162	0.999996	0	0	0.202709	0.00179952	PFKP
Ubiquitin mediated proteolysis	10/140	0.993041	0.999996	0	0	0.497829	0.00347674	DDB1;HERC2;SOCS1;UBA7;AIRE;FBXO2;CBLC;UBE2O;UBE2G2;UBE2Z
DNA replication	1/36	0.994252	0.999996	0	0	0.185302	0.00106824	RFC3
Aminoacyl-tRNA biosynthesis	3/66	0.995167	0.999996	0	0	0.308568	0.00149489	VARS2;FARSA;EARS2
Amyotrophic lateral sclerosis	33/364	0.99551	0.999996	0	0	0.64325	0.00289466	GRIA1;RAB1A;COX4I2;PSMB7;PPP3CB;TUBB6;ATXN2;PSMB2;KIF5C;ERBB4;NRBF2;MAP3K5;PRPH;GABARAPL2;DNAH12;NUP210;DNAH17;RAB39B;NRG2;COX6B2;TUBA4A;GRIN1;ERN1;PINK1;TUBB2A;ALS2;NRG3;VAPB;BCL2;NDUFS2;NUP98;SQSTM1;RAB5A
Various types of N-glycan biosynthesis	1/39	0.996261	0.999996	0	0	0.170643	0.000639187	B4GALNT3
Neutrophil extracellular trap formation	14/189	0.996503	0.999996	0	0	0.517167	0.00181146	GSDMD;HDAC4;FGA;SELPLG;SYK;PIK3CD;CYBA;PRKCA;HDAC9;NFKB1;VDAC3;PLCG2;ATG7;TLR4
Protein processing in endoplasmic reticulum	12/171	0.997066	0.999996	0	0	0.48798	0.00143399	ERN1;UBXN1;LMAN1L;DNAJC5B;FBXO2;EDEM1;EIF2AK1;CAPN2;BCL2;UBE2G2;UGGT1;MAP3K5
Homologous recombination	1/41	0.997193	0.999996	0	0	0.162092	0.000455589	TOP3B
Diabetic cardiomyopathy	15/203	0.99743	0.999996	0	0	0.515595	0.00132661	SMAD3;IRS1;GSR;COX4I2;CAMK2A;PIK3CD;PRKCA;CYBA;COX6B2;NFKB1;COL1A1;PDK4;VDAC3;NDUFS2;CTSD
Ribosome biogenesis in eukaryotes	6/108	0.99744	0.999996	0	0	0.38074	0.000975843	WDR36;NOP58;POP1;DKC1;RPP25;GTPBP4
Prion disease	21/273	0.998841	0.999996	0	0	0.537716	0.00062359	C1QA;COX4I2;CACNA1B;ITPR1;PIK3CD;CYBA;CACNA1C;COX6B2;CACNA1F;TUBA4A;GRIN1;PSMB7;PPP3CB;TUBB6;TUBB2A;PSMB2;KIF5C;CREB3L2;VDAC3;NDUFS2;NCAM2
N-Glycan biosynthesis	1/50	0.999227	0.999996	0	0	0.132251	0.00010231	MGAT5B
Systemic lupus erythematosus	7/135	0.999453	0.999996	0	0	0.353568	0.000193426	CD86;C1QA;HLA-DMB;C1S;HLA-DPB1;HLA-DOA;C2
RIG-I-like receptor signaling pathway	2/70	0.999482	0.999996	0	0	0.190459	9.86949e-05	IKBKE;NFKB1
Fanconi anemia pathway	1/54	0.999563	0.999996	0	0	0.122242	5.33973e-05	TOP3B
RNA transport	10/186	0.999886	0.999996	0	0	0.366732	4.17538e-05	UPF2;NUP210;POP1;EIF3G;EIF4EBP2;NUP98;RPP25;EIF2S2;MAGOHB;EIF4G1
Ribosome	7/158	0.999947	0.999996	0	0	0.299312	1.59252e-05	RPL3;RPS16;RPL13;RPS2;MRPL23;MRPS6;MRPL33
Oxidative phosphorylation	5/133	0.999952	0.999996	0	0	0.252359	1.21983e-05	ATP6V1G2;COX4I2;NDUFS2;TCIRG1;COX6B2
Herpes simplex virus 1 infection	31/498	0.999994	0.999996	0	0	0.424542	2.51633e-06	ZNF154;ZNF570;PIK3CD;ZNF25;HLA-DMB;ZNF707;ZNF569;CCL2;ZNF700;HLA-DOA;IKBKE;ZNF662;ZNF860;CD74;SYK;EIF2AK1;IFNGR2;TYK2;HLA-F;POU2F2;HLA-G;NFKB1;HLA-E;HLA-DPB1;BCL2;FAS;ITGA5;RBAK;ZNF135;ZNF234;IFNAR1
Olfactory transduction	12/440	0.999994	0.999996	0	0	0.178443	1.00973e-06	OR51V1;OR8B12;GUCY2D;OR6C74;PDE1A;GNG7;PDE2A;CAMK2A;CALML4;PRKG1;SLC8A2;CNGB1
Spliceosome	2/150	0.999996	0.999996	0	0	0.0871029	3.56227e-07	U2AF1;MAGOHB

## Sheet: GO Biological Process 2021
Term	Overlap	P-value	Adjusted P-value	Old P-value	Old Adjusted P-value	Odds Ratio	Combined Score	Genes
regulation of transcription by RNA polymerase II (GO:0006357)	423/2206	2.0682e-16	1.0068e-12	0	0	1.64314	59.3416	EHF;MAML2;EHMT2;RAX;ENO1;BACH1;BACH2;HOXA9;ZMIZ1;CREB3L2;BBX;HOXA5;MED1;MEF2C;MEF2B;ESX1;ISL1;ISL2;RFX8;TFR2;RFX4;ZSCAN21;HOXB3;MAML3;HOXB6;ZNF154;CTBP2;AIRE;SHOX2;PRDM15;PRDM14;GATA4;GATA3;PRDM12;GATA2;ZNF25;PRDM16;ALX3;HOXC5;ALX4;HOXC4;ALX1;NKX2-5;ZNF148;ZSCAN16;ZBTB7A;NKX2-4;RREB1;PPARGC1B;NKX2-3;HOXC6;NKX2-2;ZNF142;FZD5;NFATC3;NFATC2;NANOG;HOXD3;HOXD9;ZNF135;CDKN1A;GMEB1;RARG;TCF21;HOXC13;HIF…
neuron differentiation (GO:0030182)	63/174	1.70525e-14	4.15058e-11	0	0	3.75205	118.949	FOXA1;ATP8A2;LDB1;PCSK9;OTP;FZD10;GLI2;FGF8;PITX2;EMX1;MEF2C;EMX2;EN2;EN1;PAX6;ACSL3;WNT16;RUNX3;RUNX2;RUNX1;ISL2;HAND2;LMX1B;BHLHE23;ASCL1;ASCL2;WNT6;WNT11;NOTO;OTX2;WNT3;ATOH1;IRX1;IRX2;NTRK2;WNT10A;DTNB;FZD5;IRX5;WNT3A;IRX6;IRX3;IRX4;FOXN4;ATP2B2;INHBA;VAX1;VAX2;PHOX2B;POU4F2;PHOX2A;LHX3;LHX2;LHX1;LHX5;LHX4;INSM1;NEUROG1;LHX9;VSX1;ITM2C;LHX8;FOXA2
generation of neurons (GO:0048699)	69/202	2.80063e-14	4.54449e-11	0	0	3.43316	107.136	NRP1;LDB1;PCSK9;OTP;FZD10;SH3RF1;FGF8;SIX3;EMX1;MEF2C;EMX2;EN2;EN1;NAV1;ACSL3;WNT16;RUNX3;RUNX2;RUNX1;CIT;TUBB2A;MAPT;LMX1B;ASTN2;ASCL1;BHLHE23;ASCL2;WNT6;RELN;WNT11;NOTO;HES3;MARK2;WNT3;ATOH1;IRX1;IRX2;NTRK2;WNT10A;DTNB;FZD5;AUTS2;HELT;IRX5;WNT3A;IRX6;IRX3;IRX4;DCDC2;ATP2B2;VAX1;VAX2;POU4F2;PHOX2B;PER2;HEYL;LHX3;LHX2;LHX1;BHLHE40;LHX5;LHX4;INSM1;NEUROG1;MDGA1;LHX9;ITM2C;FGFR1;LHX8
positive regulation of transcription, DNA-templated (GO:0045893)	245/1183	2.96493e-13	3.60832e-10	0	0	1.76724	50.979	EHF;MAML2;RAX;SOX2;SOX1;ZMIZ1;CREB3L2;DPF1;TP63;HOXA5;MED1;MEF2C;MEF2B;SLC11A1;HNF1B;EBF3;ISL1;RUNX3;RUNX2;RUNX1;SFRP1;SFRP2;TFR2;RFX4;ZSCAN21;HOXB3;MAML3;ZFPM2;CASZ1;CTBP2;AIRE;PRDM15;GATA4;GATA3;GATA2;NHLH2;WBP2NL;PRDM16;HOXC4;ALX1;NKX2-5;RREB1;PPARGC1B;ZBED4;STAT5B;FOXF2;FZD5;BCL11B;FOXF1;NFATC3;NFATC2;IGF1;GDF6;TRERF1;GDF7;COL1A1;MLLT11;MC1R;NANOG;HOXD3;TP73;CDKN1C;ACVRL1;CSRNP1;RARG;FOXE1;CI…
positive regulation of transcription by RNA polymerase II (GO:0045944)	196/908	1.77473e-12	1.72788e-09	0	0	1.8508	50.0777	EHF;MAML2;RAX;SOX2;SOX1;ZMIZ1;DPF1;TP63;HOXA5;MED1;MEF2C;MEF2B;SLC11A1;HNF1B;ISL1;RUNX2;RUNX1;SFRP2;TFR2;RFX4;ZSCAN21;HOXB3;MAML3;ZFPM2;CASZ1;CTBP2;AIRE;PRDM15;GATA4;GATA3;GATA2;NHLH2;HOXC4;ALX1;NKX2-5;RREB1;PPARGC1B;ZBED4;STAT5B;FOXF2;FZD5;BCL11B;FOXF1;NFATC3;IGF1;TRERF1;MC1R;NANOG;HOXD3;TP73;ACVRL1;CSRNP1;RARG;CITED1;TCF21;HOXC11;HOXC10;GLI3;GLI2;PPP3CB;MED13;TEAD1;SREBF1;IL18;TFEB;PAX3;TET1;PA…
regulation of transcription, DNA-templated (GO:0006355)	407/2244	5.29978e-12	4.29989e-09	0	0	1.51837	39.4219	EHF;RAX;EHMT1;ENO1;BACH1;BACH2;HOXA9;ZMIZ1;CREB3L2;BBX;SAMD13;HOXA5;MED1;MEF2C;MEF2B;ESX1;ISL1;ISL2;RFX8;RFX4;ZSCAN21;HOXB3;HOXB6;ZNF154;CTBP2;AIRE;SHOX2;PRDM15;PRDM14;GATA4;GATA3;GATA2;ZNF25;PRDM16;WBP2NL;ALX3;HOXC5;ALX4;HOXC4;ALX1;NKX2-5;ZNF148;ZSCAN16;ZBTB7A;NKX2-4;RREB1;PPARGC1B;NKX2-3;HOXC6;NKX2-2;PHC2;ZNF142;NFATC3;NFATC2;COL1A1;MLLT11;TNFSF4;NANOG;HOXD3;CDK14;HOXD9;CDK15;ZNF135;CDKN1C;CDKN…
nervous system development (GO:0007399)	109/447	1.38116e-10	9.60502e-08	0	0	2.14158	48.6202	CHRM2;CNTFR;MSI1;RAPGEFL1;DPYSL5;CDH1;DPYSL2;MPZ;DPF1;PCDHAC1;SH3GL1;KIRREL3;MEF2C;SRRM4;HPCAL4;PCDHA11;PCDHA10;POU3F3;BCAN;FEZ2;TYRO3;TAGLN3;OBSL1;DLX5;SHOX2;PRDM12;EFNA5;KALRN;NPAS2;DHX30;NHLH2;SNTG2;ATXN1;PCDHA1;PCDHA5;ST8SIA4;PCDHA4;PCDHA3;MBP;PCDHA2;PCDHA8;PCDHA7;PCDHA6;FZD5;ZBTB16;ST8SIA2;INHBA;ARHGAP26;PHOX2B;SDK1;GDNF;DLG4;LHX1;CNTN4;NES;SDK2;TRIM71;LDB1;PCSK9;LDB2;NR2E1;ROBO1;ZIC2;ZIC1;T…
positive regulation of nucleic acid-templated transcription (GO:1903508)	113/511	2.5565e-08	1.55563e-05	0	0	1.88176	32.897	CD86;EHF;EPO;ETS1;SOX2;SALL1;ZMIZ1;CDH1;CREB3L2;TP63;MAP3K5;EOMES;MED1;OSR2;MEF2C;MITF;EBF3;HNF1B;RUNX3;RUNX2;POU3F3;RUNX1;SFRP1;CASZ1;AIRE;DLX5;SHC1;GATA4;GATA3;FOXO1;NPAS2;NPAS3;RAI1;PRDM16;WBP2NL;ALX1;OTX2;NKX2-5;RREB1;TFAP2B;BRPF1;SMAD3;FOXF2;FOXF1;WNT3A;ZBTB16;NFATC2;ESRRG;IGF1;INHBA;GDF6;TRERF1;BMP7;NFKB1;GDF7;COL1A1;MLLT11;MAFB;LHX3;LHX2;LHX1;RNF187;TP73;CDKN1C;ACVRL1;CITED1;FOXE1;TGFB1I1;…
extracellular matrix organization (GO:0030198)	74/300	7.51073e-08	4.06247e-05	0	0	2.15924	35.421	VIT;COL18A1;COL14A1;ITGB4;LAMC3;ELN;COL12A1;LAMC2;ICAM5;COMP;ADAMTS4;SH3PXD2A;CDH1;BSG;DAG1;TIMP2;CAPN2;FLOT1;CYP1B1;TNR;ADAMTS9;FGA;DST;ITGA2;COL23A1;NPNT;BCAN;VCAN;COL2A1;COL4A2;MMP15;COL4A1;MMP17;PXDN;ADAM12;COL6A1;COL4A6;COL21A1;ADAM8;ITGA6;ITGA5;CD44;FBN2;LAMA5;COL13A1;LAMA4;HTRA1;FURIN;ADAMTS12;ADAMTS10;THSD4;ADAMTS18;HAS1;SPOCK2;HAS3;CRTAP;GSN;VCAM1;COL24A1;LUM;COL22A1;LAMB1;COL1A1;SMOC2;B…
extracellular structure organization (GO:0043062)	58/216	8.74713e-08	4.2581e-05	0	0	2.41547	39.2561	VIT;COL18A1;COL14A1;ITGB4;LAMC3;ELN;LAMC2;ICAM5;COMP;ADAMTS4;SH3PXD2A;CDH1;BSG;DAG1;TNR;ADAMTS9;FGA;ITGA2;COL23A1;NPNT;BCAN;VCAN;COL2A1;COL4A2;MMP15;COL4A1;MMP17;PXDN;ADAM12;COL6A1;COL4A6;ITGA6;ITGA5;CD44;FBN2;LAMA5;COL13A1;LAMA4;FURIN;ADAMTS12;ADAMTS10;THSD4;ADAMTS18;SPOCK2;VCAM1;COL24A1;LUM;COL22A1;LAMB1;COL1A1;SMOC2;COL5A2;ITGA11;MFAP2;COL9A3;COL9A2;TGFBI;AGRN
external encapsulating structure organization (GO:0045229)	58/217	1.04066e-07	4.6054e-05	0	0	2.40014	38.59	VIT;COL18A1;COL14A1;ITGB4;LAMC3;ELN;LAMC2;ICAM5;COMP;ADAMTS4;SH3PXD2A;CDH1;BSG;DAG1;TNR;ADAMTS9;FGA;ITGA2;COL23A1;NPNT;BCAN;VCAN;COL2A1;COL4A2;MMP15;COL4A1;MMP17;PXDN;ADAM12;COL6A1;COL4A6;ITGA6;ITGA5;CD44;FBN2;LAMA5;COL13A1;LAMA4;FURIN;ADAMTS12;ADAMTS10;THSD4;ADAMTS18;SPOCK2;VCAM1;COL24A1;LUM;COL22A1;LAMB1;COL1A1;SMOC2;COL5A2;ITGA11;MFAP2;COL9A3;COL9A2;TGFBI;AGRN
anterior/posterior pattern specification (GO:0009952)	24/63	7.38228e-07	0.000299474	0	0	4.0249	56.8277	TBX1;CDX4;CDX2;HELT;CDX1;LRP5;GATA4;HEYL;HHEX;HOXA9;CYP26C1;WT1;LHX1;BHLHE40;HOXC5;HOXB3;HOXC4;HOXD3;HES3;HOXD9;NEUROG1;HOXA5;HOXB6;HOXC6
plasma membrane repair (GO:0001778)	9/13	5.68297e-06	0.00200527	0	0	14.6627	177.096	TRIM72;FER1L5;SYT11;AHNAK2;MYOF;DYSF;ANXA6;MYH9;SYT7
ureteric bud development (GO:0001657)	11/19	6.27359e-06	0.00200527	0	0	8.96519	107.395	SALL1;WNT11;WT1;OSR1;LHX1;GPC3;TCF21;SLIT2;NPNT;BMP7;FGFR2
sympathetic nervous system development (GO:0048485)	10/16	6.51628e-06	0.00200527	0	0	10.8641	129.73	NTRK1;NRP1;TFAP2B;NRP2;GDNF;GATA3;SEMA3F;INSM1;ASCL1;PHOX2B
skeletal system development (GO:0001501)	42/158	6.59087e-06	0.00200527	0	0	2.37372	28.318	COL13A1;DLX5;ANKRD11;NPR3;SHOX2;IHH;CHRD;XYLT1;PTH1R;PTHLH;GLI2;COMP;ADAMTS4;AKAP13;FGF8;WNT11;CREB3L2;PLS3;ALX4;RPL13;PITX1;NKX3-2;CMKLR1;TEAD4;WWOX;ZBTB16;EN1;IGF1;BMP7;TBX4;COL1A1;BCAN;VCAN;BMP1;COL2A1;CDH11;COL9A2;HOXD3;BMPR1B;FGFR2;CD44;FGFR1
collagen fibril organization (GO:0030199)	28/89	7.60104e-06	0.00217658	0	0	3.00291	35.3959	COL18A1;COL13A1;COL14A1;ITGB4;COL12A1;LAMC2;CYP1B1;CRTAP;DST;COL24A1;LUM;COL22A1;COL23A1;COL1A1;COL2A1;BMP1;COL4A2;P4HA1;COL4A1;COL6A1;PXDN;COL5A2;COL4A6;COL20A1;COL21A1;ITGA6;COL9A3;COL9A2
mesonephros development (GO:0001823)	8/11	1.12472e-05	0.00300519	0	0	17.3724	197.966	OSR2;FGF8;OSR1;ZBTB16;GATA3;BMP7;PAX2;FGF10
skeletal system morphogenesis (GO:0048705)	17/42	1.17294e-05	0.00300519	0	0	4.43937	50.402	FBN2;OSR2;PDGFRA;WWOX;ANKRD11;LRP5;TBX4;CYP26B1;HOXA9;HOXC4;HOXB3;ALX1;HOXD3;HOXD9;FGFR2;FGFR1;LTF
mesonephric tubule development (GO:0072164)	10/17	1.39257e-05	0.00338952	0	0	9.31151	104.119	SALL1;WNT11;WT1;OSR1;LHX1;TCF21;SLIT2;NPNT;BMP7;FGFR2
negative regulation of transcription, DNA-templated (GO:0045892)	171/948	1.69691e-05	0.0039336	0	0	1.4591	16.0269	EPO;EHMT2;PRDM6;GFI1;GMNN;EHMT1;OTP;ENO1;BACH1;SOX2;SALL1;SOX1;ZNF608;CCND1;DPF1;SAMD13;TP63;EOMES;OSR2;MED1;MEF2C;NKX6-2;KDM2B;ZBTB38;OSR1;ESX1;ADIPOQ;TBR1;MITF;ISL1;RUNX3;POU3F3;RUNX2;FOXP1;RUNX1;ERN2;SFRP1;SFRP2;IFI27;ZFPM2;DLX1;DLX2;CALCA;CTBP2;SHC1;FOXG1;SHOX2;CTR9;GATA3;PRDM12;AEBP1;HOXB13;ZNF25;ZBTB4;FOXO1;SCRT2;SBNO2;ATXN1;PRDM16;ALX1;NKX2-5;ZNF148;NKX6-1;ZBTB7A;RREB1;SKIL;CBX8;TFAP2B;TFA…
protein phosphorylation (GO:0006468)	99/496	2.08584e-05	0.00444218	0	0	1.64386	17.7172	IGF1R;LIPE;STK10;EFEMP1;STK16;PDK4;STK32B;EPHB4;MAP3K5;EPHA4;PDGFRA;PRKCH;DAPK1;PRKCE;IGFBP3;PRKCA;VRK1;VRK2;CSNK1E;RUNX3;ERN1;ERN2;TYRO3;MAPKAPK5;TSSK3;TNIK;CSF1R;WNK4;STK4;TTBK1;NUAK1;MARK2;PRRT1;EIF2AK1;TNK1;GDF6;GDF7;CDK8;TBCK;FES;MAP3K13;BMPR1B;CDK14;CDK15;FGFR2;FGFR1;ACVRL1;DYRK3;MAST4;MAST3;PRKAG1;PRKAG2;PIK3CD;AATK;PPP3CB;IKBKE;JAK3;PRKG1;MAP4K1;SYK;PDPK1;STRADB;INSRR;TYK2;OXSR1;YWHAZ;CIT…
flavonoid glucuronidation (GO:0052696)	7/9	2.09881e-05	0.00444218	0	0	22.7941	245.527	UGT1A10;UGT1A5;UGT1A4;UGT1A9;UGT1A8;UGT1A7;UGT1A6
branching morphogenesis of an epithelial tube (GO:0048754)	17/44	2.42726e-05	0.00472636	0	0	4.11005	43.6741	NRP1;CITED1;LRP5;TCF21;SEMA3E;HOXD11;NPNT;PAX2;GLI2;PKHD1;SALL1;SFRP2;GDNF;COL4A1;WT1;SLIT2;FGF10
embryonic organ morphogenesis (GO:0048562)	17/44	2.42726e-05	0.00472636	0	0	4.11005	43.6741	FBN2;TBX1;OSR2;PDGFRA;RARG;FOXE1;FOXF1;TCF21;HOXA9;EFEMP1;MFAP2;HOXC4;HOXB3;ALX1;HOXD3;HOXD9;FGFR2
hindlimb morphogenesis (GO:0035137)	6/7	3.47751e-05	0.00651096	0	0	39.0631	401.046	OSR2;TFAP2B;RARG;OSR1;AFF3;TBX4
positive regulation of cell differentiation (GO:0045597)	58/258	3.6892e-05	0.0066515	0	0	1.90356	19.4306	ACVRL1;TGFB1I1;TMEM100;FGF8;IL6R;HOXA5;TP63;CMKLR1;MEF2C;PRKCH;IGFBP3;CTNNBIP1;IL18;NPNT;ISL1;RUNX2;PAX2;TIAM1;SFRP1;SFRP2;PPARG;ARHGEF2;RBM24;LTF;FBN2;DLX1;DLX2;LEF1;LRP5;ASCL1;SULT1E1;PDPN;GCNT2;ALX1;NKX2-5;ATOH1;BCL9L;SPAG9;SMAD3;ZBTB16;PLA2G2A;IGF1;GDF6;BMP7;POU4F2;NFKB1;COL1A1;HEYL;KITLG;GDNF;FES;ASB4;HOXD3;INSM1;BMPR1B;NEUROG1;FGFR1;MYF5
ureteric bud morphogenesis (GO:0060675)	10/19	5.12467e-05	0.0089096	0	0	7.24145	71.5373	SALL1;WNT11;CITED1;GDNF;WT1;TCF21;GATA3;HOXD11;NPNT;PAX2
regulation of macromolecule metabolic process (GO:0060255)	47/200	6.23256e-05	0.0104621	0	0	2.01343	19.4964	SCARB2;PRDM6;IHH;PRDM14;PRDM13;PRDM12;ASCL1;AFF3;TOB2;AIF1;CRIP1;PTHLH;SLC8A2;SOX2;PCBP3;CDH1;POGZ;FLOT1;RNF39;TRIM26;IGF2BP3;RSPO1;IGF2BP2;FEZF2;ZNF445;LDLR;TRIM61;SORT1;TFEB;UNCX;IGF1;PHOX2B;FOXP1;STX1B;TRIM17;GDNF;LHX1;NOVA2;ZFP64;TRIM14;NANOG;INSM1;TRIM31;TRIM10;TRIM11;TP73;RNF187
positive regulation of reactive oxygen species biosynthetic process (GO:1903428)	8/13	6.83127e-05	0.0110849	0	0	10.4223	99.9642	DUOXA1;PLCG2;RAB27A;CYBA;TLR6;SLC5A3;TLR4;GRIN1
cytoskeleton organization (GO:0007010)	32/120	7.38073e-05	0.0115901	0	0	2.37881	22.6321	CCL11;MAST4;MAST3;RHOBTB3;TNFAIP3;NEDD9;THY1;LIMD1;CAMSAP1;CECR2;FGD6;DPYSL2;MICAL1;PLCE1;PACSIN3;CCL2;PAK6;PACSIN1;SH3D19;DST;MICAL3;ARAP3;CDC42BPB;ANK1;KISS1;DIAPH1;DES;FMNL2;BIN1;TNIK;OBSL1;ZNF135
embryonic skeletal system morphogenesis (GO:0048704)	13/31	8.09499e-05	0.0123145	0	0	4.70981	44.3744	TBX1;OSR2;PDGFRA;IRX5;OSR1;HOXA9;COL2A1;HOXC4;HOXB3;ALX1;HOXD3;HOXD9;FGFR2
embryonic organ development (GO:0048568)	21/66	8.41859e-05	0.0124187	0	0	3.0477	28.595	TEAD4;NDRG4;FOXE1;COL13A1;GATA3;TBX4;GLI3;GLI2;TBX2;KITLG;FGF8;SALL1;COL2A1;GDNF;TAL1;HAND1;RARB;NKX2-5;TEAD1;NES;FGFR2
heart development (GO:0007507)	40/164	9.01608e-05	0.0129089	0	0	2.11224	19.6732	ACVRL1;NDRG4;CDKN1A;CDKN1B;GATA4;LDB3;CACNA1C;CRIP1;HDAC9;GLI2;AKAP13;FGF8;SALL1;ERBB3;ERBB4;GPC3;PLCE1;SMYD4;NKX2-5;MEF2D;PDLIM4;EPHB4;TBX1;MEF2C;FOXF1;OSR1;TBX5;ISL1;BMP7;POU4F1;TBX19;POU4F2;TBX2;KAT2B;WT1;MYL2;HAND2;HAND1;BCOR;ZFPM2
negative regulation of cellular macromolecule biosynthetic process (GO:2000113)	104/547	0.000100735	0.0140108	0	0	1.54638	14.2313	GFI1;GMNN;EHMT1;ENO1;SALL1;DPF1;SAMD13;TP63;NANOS1;NKX6-2;IGFBP5;DAPK1;ZBTB38;ESX1;ADIPOQ;TBR1;GTPBP4;RUNX2;POU3F3;FOXP1;ERN2;SFRP1;SFRP2;SLFN11;ZFPM2;GRB7;DDX6;CALCA;CTBP2;SHC1;FOXG1;GATA3;ZBTB4;FOXO1;SBNO2;LARP1;ATXN1;PRDM16;ALX1;NKX2-5;ZNF148;ZBTB7A;S100A11;TFAP2B;PHC2;CBX4;EIF2AK1;ZBTB16;PHF12;TRERF1;BMP7;TNFSF4;LHX1;BHLHE40;RBAK;LHX9;CDKN1C;TRIM71;ACVRL1;CDKN1A;CDKN1B;CITED1;FOXE1;LDB1;LIMD1…
endocrine system development (GO:0035270)	11/24	0.000108962	0.0143358	0	0	5.51545	50.3258	GCM2;TBX1;SOX2;SALL1;WNT11;FOXE1;WT1;SIX3;HOXD3;NKX2-5;GLI2
negative regulation of neuron differentiation (GO:0045665)	11/24	0.000108962	0.0143358	0	0	5.51545	50.3258	SOX2;DLX1;MED1;DLX2;SIX3;DTX1;CNTN4;ASCL1;HES3;BMP7;POU4F2
regulation of reactive oxygen species biosynthetic process (GO:1903426)	12/28	0.00011821	0.0151433	0	0	4.88968	44.2176	ALOX5;UCP1;PLCG2;RAB27A;CYBA;TLR6;SLC30A10;SLC5A3;TLR4;SLC18A2;SNCA;GRIN1
negative regulation of transcription by RNA polymerase II (GO:0000122)	125/684	0.000128893	0.0160885	0	0	1.4749	13.21	EPO;EHMT2;GFI1;PRDM6;OTP;ENO1;BACH1;SOX2;SALL1;SOX1;ZNF608;CCND1;EOMES;MED1;OSR2;MEF2C;KDM2B;OSR1;ESX1;MITF;ISL1;RUNX3;FOXP1;RUNX1;IFI27;ZFPM2;DLX1;DLX2;CTBP2;SHOX2;CTR9;GATA3;PRDM12;AEBP1;HOXB13;ZNF25;ZBTB4;SCRT2;ATXN1;PRDM16;ALX1;NKX2-5;ZNF148;NKX6-1;RREB1;ZBTB7A;SKIL;CBX8;TFAP2B;TFAP2C;SMAD3;CBX4;ZBTB16;PHF12;PDE2A;NFATC3;PARP15;NFKB1;BHLHE40;HOXD9;FGFR2;VSX2;RARG;THRB;FOXE1;LDB1;TCF21;LDB2;NR…
negative regulation of smooth muscle cell migration (GO:0014912)	8/14	0.000140706	0.0171239	0	0	8.68471	77.0233	MEF2C;NDRG4;IGFBP5;IGFBP3;ADIPOQ;SLIT2;AIF1;PRKG1
xenobiotic glucuronidation (GO:0052697)	7/11	0.000150398	0.017857	0	0	11.3957	100.308	UGT1A10;UGT1A5;UGT1A4;UGT1A9;UGT1A8;UGT1A7;UGT1A6
regulation of heterotypic cell-cell adhesion (GO:0034114)	11/25	0.000171187	0.0198414	0	0	5.12119	44.4148	FGA;IL1RN;ADIPOQ;FLOT1;GCNT2;MYADM;APOA1;MBP;THY1;BMP7;CD44
inositol lipid-mediated signaling (GO:0048017)	17/51	0.000207765	0.0227783	0	0	3.26254	27.6634	NTRK1;PDGFRA;CSF1R;IRS1;PLCL1;PLCL2;PIK3CD;GAB2;IGF1;IGF1R;INPP5F;PITPNM2;PLCE1;TNFAIP8L3;PLCH2;PLCD1;FGFR1
kidney development (GO:0001822)	21/70	0.000214162	0.0227783	0	0	2.79826	23.6419	OSR2;TFAP2B;CITED1;OSR1;ZBTB16;GREB1L;PCSK9;TCF21;HNF1B;PRKX;GATA3;GDF6;BMP7;PAX2;GLI2;FGF8;SALL1;GDNF;WT1;LHX1;FGF10
embryonic hindlimb morphogenesis (GO:0035116)	5/6	0.000224601	0.0227783	0	0	32.5404	273.378	OSR2;RARG;OSR1;AFF3;TBX4
nephric duct morphogenesis (GO:0072178)	5/6	0.000224601	0.0227783	0	0	32.5404	273.378	LHX1;OSR1;GPC3;GATA3;PAX2
peripheral nervous system neuron development (GO:0048935)	5/6	0.000224601	0.0227783	0	0	32.5404	273.378	ISL2;ISL1;POU4F1;RUNX3;RUNX1
spinal cord dorsal/ventral patterning (GO:0021513)	5/6	0.000224601	0.0227783	0	0	32.5404	273.378	RFX4;CHRD;FOXN4;ASCL1;GLI2
axonogenesis (GO:0007409)	52/240	0.000240915	0.0239342	0	0	1.81267	15.1015	NRP1;NRP2;PTPRO;PIK3CD;GLI2;ROBO1;PPP3CB;KIF5C;BSG;DAG1;TNR;EMB;EPHB4;SCN1B;EPHA4;PRKCA;UNC5D;GAB2;GFRA3;ISL1;PAX2;ISL2;DOK6;FEZ2;GRB7;SPTBN4;LAMA5;SHC3;SHC1;ATL1;SEMA3B;NRXN3;SEMA3E;SEMA3F;EFNA5;RAP1GAP;PARD6B;RELN;SLITRK2;SLITRK1;SLITRK4;OTX2;SLIT2;SPTBN1;AUTS2;POU4F1;POU4F2;EFNA3;CXCL12;GDNF;CNTN4;FGFR2
synaptic vesicle recycling (GO:0036465)	13/34	0.000246949	0.024043	0	0	4.03628	33.5267	SYT5;WNT3A;SYNJ2;SYT8;SYT7;SNCG;AMPH;PIP5K1C;SNCB;RAB5A;STX1A;PACSIN1;SNCA
phosphatidylinositol-mediated signaling (GO:0048015)	21/71	0.000266332	0.0254217	0	0	2.74214	22.5699	NTRK1;PDGFRA;CSF1R;LTK;IRS1;PLCL1;PLCL2;PIK3CD;HTR2A;GAB2;GATA3;IGF1;IGF1R;ERBB3;INPP5F;PITPNM2;TYRO3;PLCE1;PLCH2;PLCD1;FGFR1
odontogenesis (GO:0042476)	14/39	0.000311536	0.0290163	0	0	3.65182	29.4848	TBX1;OSR2;WNT10A;ANKRD11;OSR1;LAMB1;INHBA;GLI2;WNT6;FGF8;MSX1;BCOR;PITX2;FGFR2
ganglion development (GO:0061548)	7/12	0.000319277	0.0290163	0	0	9.11605	73.3792	NRP1;NRP2;INSM1;SEMA3F;ASCL1;PHOX2B;POU4F2
collagen-activated signaling pathway (GO:0038065)	6/9	0.000327834	0.0290163	0	0	13.0195	104.456	COL1A1;COL4A2;UBASH3B;ITGA2;ITGA11;COL4A6
sympathetic ganglion development (GO:0061549)	6/9	0.000327834	0.0290163	0	0	13.0195	104.456	NRP1;NRP2;INSM1;SEMA3F;ASCL1;PHOX2B
negative regulation of cell differentiation (GO:0045596)	43/191	0.000340548	0.0296034	0	0	1.90196	15.1871	FOXA1;CITED1;CTR9;HPN;CHRD;LRP5;DTX1;GATA3;ADAMTS12;GATA2;LIMD1;ASCL1;FOXO1;PTHLH;SOX2;SPRED3;HOXA9;EFEMP1;CHADL;SIX3;HES3;NKX3-2;ABCA1;TBX1;MED1;SMAD3;ABCA5;OSR1;ZBTB16;ADIPOQ;TBX5;BMP7;MEIS2;HOPX;POU4F2;SFRP1;MEIS1;SFRP2;COL5A2;PPARG;CNTN4;ZFPM2;FOXA2
axon guidance (GO:0007411)	45/203	0.000361219	0.0308493	0	0	1.86478	14.7803	GRB7;SPTBN4;NRP1;LAMA5;NRP2;SHC3;SHC1;PTPRO;SEMA3B;NRXN3;PTPRM;PIK3CD;LAMC2;SEMA3E;SEMA3F;EFNA5;RAP1GAP;GLI2;ROBO1;RELN;KIF5C;BSG;DAG1;PLXNA2;TNR;OTX2;EMB;SLIT2;EPHB4;SCN1B;SPTBN1;PLXNA4;EPHA4;PRKCA;UNC5D;GAB2;GFRA3;POU4F2;EFNA3;CXCL12;GDNF;DOK6;LHX1;FEZ2;CNTN4
eye development (GO:0001654)	18/58	0.000374015	0.0309766	0	0	2.93638	23.1716	FBN2;PAX6;CACNA1C;CHRDL1;MEIS2;PAX2;HIPK2;SOX2;MEIS1;EFEMP1;SALL2;WT1;ADAMTS18;SIX3;COL5A2;MAB21L2;PITX2;BMPR1B
negative regulation of cell motility (GO:2000146)	29/114	0.000375435	0.0309766	0	0	2.22973	17.5869	ACVRL1;PTPRU;CCDC125;CHRD;SPINT2;GATA3;THY1;ROBO1;WNT11;CDH1;ADORA3;PIP5KL1;DAG1;CYP1B1;SLIT2;SCAI;EPHA4;CD74;IGFBP5;LIMCH1;ADIPOQ;MITF;TBX5;GTPBP4;RNF41;CLDN5;SFRP1;SFRP2;DLG5
modulation of chemical synaptic transmission (GO:0050804)	28/109	0.000395773	0.0321104	0	0	2.25883	17.6972	CLSTN1;CAMK2A;CACNA1B;GRIK3;CACNA1A;GRIK2;CPLX1;SLC8A2;RIMS2;ABR;RELN;GRM8;EIF4EBP2;LRRC4C;DLGAP3;MEF2C;GRID1;ADIPOQ;SYN3;SNCAIP;DGKZ;SYN1;STX1B;NRG3;DLG4;NMU;DGKI;CNTNAP4
circulatory system development (GO:0072359)	31/126	0.000451107	0.0355114	0	0	2.13299	16.4322	ACVRL1;CDKN1A;CDKN1B;TCF21;LDB3;CACNA1C;CRIP1;HDAC9;GLI2;AKAP13;SALL1;ERBB3;ERBB4;PLCE1;SMYD4;PDLIM4;TBX1;MEF2C;FOXF1;OSR1;TBX5;ISL1;POU4F1;POU4F2;KAT2B;WT1;MYL2;HAND2;HAND1;BCOR;ZFPM2
regulation of kinase activity (GO:0043549)	25/94	0.000452281	0.0355114	0	0	2.36652	18.2251	CDKN1C;CSF1R;LTK;CDKN1B;LDB1;NLRC5;LDB2;IGF1R;TTN;ERBB3;ERBB4;PLCE1;EPHB4;NTRK1;EPHA4;PDGFRA;CD74;NTRK2;INSRR;FGR;TYRO3;ROR1;MAPT;FGFR2;FGFR1
epithelium development (GO:0060429)	30/122	0.000557942	0.0431121	0	0	2.13106	15.9643	TRIM71;EHF;NDRG4;DLX3;IHH;TCF21;FGF8;SALL1;DAG1;NKX2-5;WNT3;TBX1;CPT1A;KRT3;OSR1;RIPK4;PPP2R3A;TBX5;GRHL2;PAX2;TBX2;WT1;LHX1;HAND1;GSTA1;PPARG;ZNF358;RHCG;FGFR2;FGF10
negative regulation of nucleic acid-templated transcription (GO:1903507)	87/464	0.000567359	0.0431548	0	0	1.51596	11.3311	CDKN1C;CDKN1B;CITED1;FOXE1;LDB1;GFI1;GMNN;EHMT1;ENO1;LIMD1;GLI3;HHEX;SALL1;MECOM;SCML4;ZIC2;DPF1;SIX3;SAMD13;TP63;TSC22D4;NKX6-2;ZBTB38;ESX1;ADIPOQ;TBR1;CBFA2T2;COMMD7;PAX2;RUNX2;POU3F3;FOXP1;NCOR2;ERN2;SFRP1;SFRP2;HAND1;CRY2;RARA;PPARG;ZFPM2;VGLL4;HDAC4;CALCA;CTBP2;SHC1;FOXG1;NR1I2;LEF1;FOXK2;FOXK1;GATA3;ASCL1;HDAC9;ZBTB4;FOXO1;SBNO2;ATXN1;WNT11;NFIL3;PRDM16;ZNF503;ALX1;NKX2-5;ZNF148;ZBTB7A;TFAP…
dorsal/ventral pattern formation (GO:0009953)	10/24	0.000576614	0.0431839	0	0	4.65388	34.7102	ACVRL1;SFRP1;FGF8;LHX1;SIX3;LMX1B;HOXD11;BMPR1B;MDFI;GLI2
positive regulation of peptidyl-tyrosine phosphorylation (GO:0050731)	32/134	0.000643875	0.0474906	0	0	2.05064	15.0681	CSF1R;NRP1;CD81;EPO;NEDD9;EFNA5;THBS4;RELN;ERBB3;ERBB4;ENPP2;PLCG2;STAP2;IL6R;EPHA4;ANGPT4;CD74;TSLP;TNFRSF18;IL18;IGF1;SRCIN1;DLG3;DLG4;CLCF1;NOX4;CSPG4;ARHGEF2;ITGA5;CD44;CRLF1;FGF10
regulation of cell population proliferation (GO:0042127)	133/764	0.000662859	0.0480613	0	0	1.38863	10.1633	CD86;ATP8A2;EPO;IRS1;CD81;SIRPG;ETS1;IFIT3;IGF1R;FGF8;ADORA3;FTH1;CYP1B1;PROK2;TNFRSF8;IL6R;OSR2;PDGFRA;IGFBP3;GTPBP4;POU3F3;RNF41;RUNX1;SULT2B1;CLDN5;TIAM1;SFRP1;SFRP2;CSF1R;CTBP2;SHC1;NPR3;GATA3;TNFRSF11A;PKHD1;CYP27B1;NUAK1;S100A13;IGFBP7;NKX2-5;S100A11;STAT5A;STAT5B;TFAP2B;TFAP2C;TFAP2D;TSLP;TFAP2E;WNT3A;IGF1;INHBA;SQLE;DLG3;GDNF;FES;TNFSF4;DLG5;ACER3;FGF18;IL9;BCL2;NOX4;SCGB3A1;FGFR2;RNF187;…
muscle contraction (GO:0006936)	31/129	0.000692902	0.0480613	0	0	2.06734	15.0391	TRIM72;PXN;DYSF;LMOD1;CACNA1H;LTB4R;CLCN1;TTN;MYH13;TMOD1;CHRNB1;MYBPC1;DTNA;KCNIP2;KCNJ12;MYOF;GNAO1;MYLPF;ACTA2;ACTA1;MYH2;DES;ASPH;MYL1;MYL2;TNNT2;HRC;MYH8;UTRN;MYH4;SNTB1
iron import into cell (GO:0033212)	5/7	0.000699171	0.0480613	0	0	16.2692	118.206	TFR2;SLC11A2;NOX5;SLC39A14;LTF
noradrenergic neuron differentiation (GO:0003357)	5/7	0.000699171	0.0480613	0	0	16.2692	118.206	HAND2;INSM1;ASCL1;PHOX2B;PHOX2A
peptidyl-tyrosine modification (GO:0018212)	17/56	0.000715476	0.0480613	0	0	2.84345	20.5938	NTRK1;EPHA4;PDGFRA;CSF1R;SYK;TTBK1;FGR;HCK;TPST1;EFEMP1;RELN;ERBB4;ABI3;FES;JAK3;FGFR2;FGFR1
forelimb morphogenesis (GO:0035136)	6/10	0.000726816	0.0480613	0	0	9.76409	70.5635	OSR2;TFAP2B;OSR1;CACNA1C;ZNF358;TBX5
retinoic acid receptor signaling pathway (GO:0048384)	6/10	0.000726816	0.0480613	0	0	9.76409	70.5635	TBX1;RARG;RXRA;RARA;RARB;PPARG
positive regulation of cell population proliferation (GO:0008284)	88/474	0.000730594	0.0480613	0	0	1.49742	10.8138	CD86;CDKN1A;EPO;IRS1;BNC1;CD81;SIRPG;LAMC2;TCIRG1;HOXC10;IGF1R;ESM1;FGF8;PROK2;IL6R;OSR2;PDGFRA;MEF2C;PRKCH;OSR1;IL18;TBC1D8;TET1;AVPR1A;GAB2;OSMR;PAX2;POU3F3;FOXP1;CLDN5;TIAM1;HCK;SFRP1;SFRP2;RARA;MVD;TOX;ZFPM2;SHANK2;LTF;HDAC4;CSF1R;SHC1;LEF1;CHRD;LRP5;TNFRSF11A;AIF1;PTHLH;GNAI2;PKHD1;RASSF10;ERBB3;ERBB4;S100A13;GCNT2;S1PR3;NKX2-5;IL12RB2;TBX1;NTRK2;CD74;TFAP2B;TCF7L2;TSLP;WNT3A;LAMB1;IGF1;MEIS…
outflow tract septum morphogenesis (GO:0003148)	10/25	0.0008469	0.0536715	0	0	4.34337	30.7247	TBX1;NRP1;NRP2;FGF8;NKX2-5;ZFPM2;ISL1;FGFR2;ROBO1;TBX2
autonomic nervous system development (GO:0048483)	9/21	0.000852349	0.0536715	0	0	4.8853	34.5269	NTRK1;NRP1;TFAP2B;GDNF;ARX;GATA3;ASCL1;PHOX2B;PHOX2A
regulation of cardiac muscle cell proliferation (GO:0060043)	9/21	0.000852349	0.0536715	0	0	4.8853	34.5269	MEF2C;ERBB4;TBX5;ZFPM2;FGFR2;VGLL4;RUNX1;TBX2;TP73
sterol biosynthetic process (GO:0016126)	13/38	0.000859979	0.0536715	0	0	3.38969	23.9265	MVK;HMGCS1;PRKAG2;APOA1;DHCR24;LSS;ACAT2;ACLY;CH25H;SQLE;MVD;DHCR7;FDFT1
positive regulation of cellular process (GO:0048522)	111/625	0.000877658	0.0540495	0	0	1.42038	9.99697	CD86;EPO;IRS1;CD81;SIRPG;ETS1;IGF1R;POFUT2;FGF8;CCND1;PROK2;IL6R;EPHA4;OSR2;PDGFRA;SLC11A1;PRKCA;CYBA;ISL1;POU3F3;CLDN5;ACLY;TIAM1;SFRP1;SFRP2;SLFN11;ADAM8;CSF1R;DLX1;DLX2;SHC1;HPN;CHRD;TNFRSF11A;GATA2;ACACA;PKHD1;FUT7;S100A13;NKX2-5;TFAP2B;TSLP;WNT3A;CIDEB;RAB27A;IGF1;CXCL12;GDNF;FASN;TNFSF4;ACER3;FGF18;IL9;BCL2;BMPR1B;FGFR2;EIF4G1;RNF187;FGF10;FGFR1;CDKN1B;BNC1;LAMC2;TCIRG1;HOXC10;RPTOR;ESM1;TM…
protein autophosphorylation (GO:0046777)	36/159	0.000888242	0.0540495	0	0	1.91367	13.446	CSF1R;CAMK2A;AATK;PRKX;STK4;IGF1R;STK10;ERBB4;STK16;EPHB4;MARK2;MAP4K1;NTRK1;EPHA4;PDGFRA;NTRK2;DAPK1;PDPK1;EIF2AK1;TNK1;INSRR;VRK1;VRK2;OXSR1;ERN1;FGR;HCK;PINK1;FES;MYO3A;TYRO3;MAPKAPK5;TNIK;MAP3K13;FGFR2;FGFR1
neurotransmitter transport (GO:0006836)	20/73	0.00108466	0.065187	0	0	2.46238	16.8094	SLC38A1;PTPRN2;SLC6A15;CHAT;NRXN2;SYN3;SYN2;CPLX1;SLC6A3;SYN1;SLC6A4;SLC5A7;SLC17A7;SLC17A8;SLC29A1;PPFIA3;SLC18A2;STX1A;SLC18A3;SLC29A2
synaptic vesicle cycle (GO:0099504)	11/30	0.00110871	0.0658193	0	0	3.77242	25.6697	WNT3A;OTOF;SLC17A7;PIP5K1C;SLC17A8;CPLX1;RAB5A;SLC18A2;SYT7;STX1A;SNCA
regulation of protein tyrosine kinase activity (GO:0061097)	13/39	0.0011342	0.0665216	0	0	3.25913	22.1029	CSF1R;EPHA4;SHC1;MVP;NEDD9;THY1;SRCIN1;RELN;ERBB3;DLG3;DLG4;SH3BP5;NOX4
metanephros development (GO:0001656)	10/26	0.00121303	0.0702977	0	0	4.07167	27.3398	OSR2;FGF8;CITED1;GDNF;WT1;OSR1;GDF6;BMP7;PAX2;FGF10
regulation of neuron differentiation (GO:0045664)	21/79	0.0012579	0.0720407	0	0	2.36282	15.7796	MED1;MEF2C;CASZ1;LTK;DTX1;ASCL1;BMP7;SOX2;TIAM1;HEYL;BIN1;SIX3;ARHGEF2;CNTN4;HOXD3;HES3;NKX2-5;NEUROG1;YWHAG;ATOH1;FGFR1
phosphorylation (GO:0016310)	75/400	0.00130835	0.0726881	0	0	1.51357	10.0486	DGKG;ACVRL1;DYRK3;PRKAG1;PRKAG2;PIK3CD;AATK;LIMD1;LIPE;STK10;PPP3CB;PDK4;IKBKE;JAK3;PRKG1;MAP3K5;MAP4K1;PRKCH;SYK;DAPK1;PDPK1;PRKCE;IGFBP3;STRADB;PRKCA;VRK1;VRK2;CSNK1E;TYK2;OXSR1;DGKZ;RUNX3;YWHAZ;ERN1;FGR;HCK;ERN2;LATS2;RARA;FAM20C;TSSK3;SGK3;TNIK;SGK1;DGKI;LTK;CCL11;CAMK2A;WNK4;STK4;TTBK1;NUAK1;FGGY;WNT11;CCL2;PAK6;MAP4K5;FNIP2;MARK2;PRRT1;NTRK1;TNK1;CDC42BPB;HIPK2;CDK8;TBCK;PINK1;STK17A;ADM2;P…
embryonic skeletal system development (GO:0048706)	12/35	0.00132004	0.0726881	0	0	3.40014	22.5433	COL1A1;OSR2;PDGFRA;HOXA9;WNT11;OSR1;XYLT1;HOXC4;HOXB3;ALX1;HOXD3;HOXD9
plasma membrane organization (GO:0007009)	18/64	0.00136197	0.0726881	0	0	2.55249	16.8434	TRIM72;FER1L5;MYOF;AHNAK2;DYSF;SYT7;FA2H;BIN2;BIN1;SYT11;ANXA6;MYH9;OTOF;PACSIN3;WHAMM;STX2;SPTBN1;PACSIN1
cadmium ion transmembrane transport (GO:0070574)	4/5	0.00141186	0.0726881	0	0	26.0225	170.782	SLC11A1;SLC11A2;SLC30A1;SLC39A14
cadmium ion transport (GO:0015691)	4/5	0.00141186	0.0726881	0	0	26.0225	170.782	SLC11A1;SLC11A2;SLC30A1;SLC39A14
middle ear morphogenesis (GO:0042474)	4/5	0.00141186	0.0726881	0	0	26.0225	170.782	TBX1;OSR2;GSC;OSR1
peripheral nervous system neuron differentiation (GO:0048934)	4/5	0.00141186	0.0726881	0	0	26.0225	170.782	ISL2;POU4F1;RUNX3;RUNX1
regulation of retinal ganglion cell axon guidance (GO:0090259)	4/5	0.00141186	0.0726881	0	0	26.0225	170.782	NRP1;PTPRO;SLIT2;POU4F2
embryonic eye morphogenesis (GO:0048048)	6/11	0.00141852	0.0726881	0	0	7.81082	51.2244	FBN2;RARG;EFEMP1;KDM2B;MFAP2;TBX2
positive regulation of interleukin-13 production (GO:0032736)	6/11	0.00141852	0.0726881	0	0	7.81082	51.2244	TSLP;TNFSF4;IL18;RARA;GATA3;HLA-E
regulation of cell migration (GO:0030334)	76/408	0.00146993	0.0745379	0	0	1.50138	9.79278	ACVRL1;PTPRU;LDB1;ULK4;FAM107A;PIK3CD;LAMC2;LDB2;ROBO1;IGF1R;FGF8;CDH1;FAM110C;ADORA3;PIP5KL1;DAG1;ENPP2;CYP1B1;PHACTR1;EPHA4;PDGFRA;IGFBP5;LIMCH1;ADIPOQ;PRKCA;MITF;SRCIN1;GTPBP4;RNF41;FGR;CLDN5;TIAM1;SFRP1;SFRP2;MYADM;ITGA6;SGK3;SGK1;CSF1R;GRB7;CCL11;SEMA3B;CAMK2A;LEF1;CHRD;NEDD9;SEMA3E;PRKX;THY1;SEMA3F;AIF1;NKD1;CORO1C;PARD6B;WNT11;ERBB4;LMNA;PDPN;GCNT2;PLXNA2;SLIT2;RFFL;PLXNA4;SCAI;SPAG9;CD74;…
wound healing (GO:0042060)	19/70	0.00161142	0.0776546	0	0	2.43036	15.6288	SCARB1;TRIM72;PDGFRA;FER1L5;SMAD3;DST;SLC11A1;MYOF;AHNAK2;DYSF;GATA4;IGF1;PPL;SYT7;ERBB3;SYT11;ANXA6;MYH9;FGF10
neuron migration (GO:0001764)	15/50	0.00164921	0.0776546	0	0	2.7942	17.9037	NRP1;NTRK2;MEF2C;AUTS2;DCDC2;NAV1;SH3RF1;PHOX2B;SOX1;TUBB2A;RELN;ASTN2;MDGA1;MARK2;FGFR1
cellular response to epinephrine stimulus (GO:0071872)	5/8	0.00165901	0.0776546	0	0	10.8455	69.4281	KCNQ1;ATP2B4;PDE4B;SLC9A1;SNCA
negative regulation of alpha-beta T cell differentiation (GO:0046639)	5/8	0.00165901	0.0776546	0	0	10.8455	69.4281	SOCS1;IHH;RUNX3;GLI3;RUNX1
negative regulation of monooxygenase activity (GO:0032769)	5/8	0.00165901	0.0776546	0	0	10.8455	69.4281	CYP27B1;GFI1;ATP2B4;NFKB1;SNCA
negative regulation of neuron projection regeneration (GO:0070571)	5/8	0.00165901	0.0776546	0	0	10.8455	69.4281	RTN4R;EPHA4;PTPRS;INPP5F;THY1
proximal/distal pattern formation (GO:0009954)	5/8	0.00165901	0.0776546	0	0	10.8455	69.4281	CYP26B1;HOXA9;SIX3;HOXD9;GLI2
response to epinephrine (GO:0071871)	5/8	0.00165901	0.0776546	0	0	10.8455	69.4281	KCNQ1;ATP2B4;PDE4B;SLC9A1;SNCA
presynaptic endocytosis (GO:0140238)	10/27	0.00169847	0.0787442	0	0	3.83194	24.4402	SYT5;SNCG;AMPH;PIP5K1C;SYNJ2;SNCB;SYT8;STX1A;PACSIN1;SNCA
embryonic limb morphogenesis (GO:0030326)	12/36	0.00174261	0.0792804	0	0	3.25828	20.6978	OSR2;RARG;CYP26B1;SALL1;OSR1;CACNA1C;ZNF358;AFF3;TBX5;TBX4;GLI3;TBX2
macrophage activation (GO:0042116)	12/36	0.00174261	0.0792804	0	0	3.25828	20.6978	C1QA;SBNO2;FER1L5;SYK;SLC11A1;DYSF;PLCG2;MAPT;AIF1;TLR4;SNCA;FOXP1
branching involved in ureteric bud morphogenesis (GO:0001658)	8/19	0.00190536	0.0858825	0	0	4.73575	29.6604	SALL1;CITED1;GDNF;WT1;TCF21;HOXD11;NPNT;PAX2
negative regulation of neuron apoptotic process (GO:0043524)	19/71	0.0019297	0.0861813	0	0	2.38348	14.8977	NTRK1;NTRK2;MEF2C;BHLHB9;CITED1;KDM2B;SLC30A10;ISL1;POU4F1;TOX3;PINK1;ERBB3;GDNF;CLCF1;TYRO3;BCL2;CCL2;ADAM8;CRLF1
negative regulation of intracellular steroid hormone receptor signaling pathway (GO:0033144)	11/32	0.00203153	0.0896182	0	0	3.41275	21.1555	NCOR2;VPS18;HEYL;SFRP1;CRY2;TCF21;ZBTB7A;ISL1;ZNF366;STRN3;FOXP1
synapse organization (GO:0050808)	29/126	0.00205878	0.0896182	0	0	1.95253	12.0777	C1QA;PTPRS;CTNND2;NRXN2;SEMA3E;SLC8A2;SLITRK2;CDH1;SLITRK1;SPOCK2;SNCG;LRRC4C;SNCB;PPFIA3;SNCA;KIRREL3;FARP1;FZD5;RAB39B;POU4F1;DNM3;CACNB2;SDK1;CACNB4;MAPT;AGRN;OBSL1;SDK2;SHANK2
sensory organ development (GO:0007423)	16/56	0.00206188	0.0896182	0	0	2.60814	16.1291	WNT10A;PAX6;GATA3;ASCL1;CHRDL1;ASCL2;MEIS2;HIPK2;SOX2;MEIS1;MAFB;SALL2;ADAMTS18;SIX3;MAB21L2;BMPR1B
negative regulation of cell migration (GO:0030336)	32/144	0.00228356	0.0983749	0	0	1.86646	11.3519	ACVRL1;PTPRU;NDRG4;CHRD;THY1;CORO1C;ROBO1;WNT11;CDH1;ADORA3;PIP5KL1;HAS1;DAG1;CYP1B1;SLIT2;SCAI;EPHA4;CD74;IGFBP5;LIMCH1;IGFBP3;ADIPOQ;MITF;MCC;TBX5;GTPBP4;RNF41;CLDN5;SFRP1;SFRP2;DLG5;PHLDB2
cochlea morphogenesis (GO:0090103)	6/12	0.00251777	0.107513	0	0	6.50864	38.9502	TBX1;HPN;MYO3A;NEUROG1;PAX2;TBX18
negative regulation of smooth muscle cell proliferation (GO:0048662)	11/33	0.00268478	0.112668	0	0	3.25743	19.2845	CDKN1A;NDRG4;MEF2C;CDKN1B;IGFBP5;IGFBP3;ADIPOQ;TNFAIP3;PPARG;AIF1;PRKG1
regulation of neurotransmitter secretion (GO:0046928)	11/33	0.00268478	0.112668	0	0	3.25743	19.2845	RIMS2;VPS18;STX1B;MEF2C;SYT11;CAMK2A;SLC30A1;SNCAIP;CPLX1;RAB5A;SYN1
dopaminergic neuron differentiation (GO:0071542)	8/20	0.00280756	0.113559	0	0	4.34085	25.5044	FOXA1;FGF8;EN1;OTX2;LMX1B;PHOX2B;PHOX2A;FOXA2
embryonic digestive tract development (GO:0048566)	8/20	0.00280756	0.113559	0	0	4.34085	25.5044	PDGFRA;SALL1;FOXF1;TCF21;RARB;GLI3;FGFR2;GLI2
lipopolysaccharide-mediated signaling pathway (GO:0031663)	8/20	0.00280756	0.113559	0	0	4.34085	25.5044	HCK;CD6;PRKCE;IL18;CCL2;BPI;CD14;TLR4
mesenchyme development (GO:0060485)	7/16	0.0028316	0.113559	0	0	5.0633	29.706	SFRP2;WNT11;FOXF1;GATA4;BMP7;ISL1;FGFR2
regulation of interleukin-13 production (GO:0032656)	7/16	0.0028316	0.113559	0	0	5.0633	29.706	TSLP;TNFSF4;LEF1;IL18;RARA;GATA3;HLA-E
canonical Wnt signaling pathway (GO:0060070)	18/68	0.00285458	0.113559	0	0	2.34774	13.755	TCF7L2;RARG;WNT10A;FZD5;WNT3A;LEF1;LRP5;FZD10;CSNK1E;GATA3;WNT16;WNT6;SFRP1;SFRP2;WNT11;RAB5A;WNT3;BCL9L
regulation of anatomical structure morphogenesis (GO:0022603)	28/123	0.00288067	0.113559	0	0	1.92439	11.2571	TNFAIP3;KNDC1;EFNA5;ETS1;CAMSAP1;BMPER;DAG1;PROK2;LRRC4C;MARK2;BCL9L;SH3D19;TBX1;EPHA4;MEF2C;CDX2;CDX1;SRCIN1;SFRP1;FMNL2;GDNF;ABI3;HECW1;TNIK;MAPT;PHLDB2;FGFR2;ZNF135
sensory perception of light stimulus (GO:0050953)	23/95	0.00289263	0.113559	0	0	2.08454	12.1854	COL18A1;PITPNA;CRYGN;EYA4;RAX;CRYBA2;PAX6;TULP1;CACNA1F;PAX2;DHRS3;BEST1;COL1A1;CRYGD;ABLIM1;EFEMP1;COL2A1;ZIC2;RBP3;GRM8;SIX3;CDH23;CNGB1
positive regulation of Ras protein signal transduction (GO:0046579)	17/63	0.00296612	0.115038	0	0	2.40977	14.0261	RTN4R;NTRK1;AUTS2;EPO;SHC1;RASGRF1;APOA1;IGF1;ROBO1;NET1;AKAP13;RASGEF1A;ALS2;ARHGEF3;RAPGEF1;F2RL2;FGF10
regulation of gene expression (GO:0010468)	175/1079	0.00297756	0.115038	0	0	1.27565	7.42002	PRDM6;IHH;ETS1;BACH1;SLC8A2;RIMS2;SOX2;EFEMP1;FGF8;SOX1;CDH1;POGZ;TRIM26;HOXA5;NANOS1;OSR2;MED1;MEF2C;SRRM4;NKX6-2;ZBTB38;OSR1;SLC11A1;MITF;RUNX3;POU3F3;FOXP1;RUNX1;CLDN5;STX1B;SFRP1;SFRP2;TRIM17;ZSCAN21;MYADM;TRIM14;LMX1B;TRIM10;TRIM11;CASZ1;AIRE;HPN;CTR9;PRDM14;GATA4;PRDM13;GATA3;PRDM12;GATA2;ZBTB4;TTBK1;WNT6;SCRT2;SBNO2;LARP1;ATXN1;PCBP3;STC2;PLCG2;ZNF148;RREB1;PPARGC1B;WNT3;TFAP2C;SMAD3;WNT3A…
fat cell differentiation (GO:0045444)	16/58	0.00305349	0.116128	0	0	2.48366	14.384	MED1;TCF7L2;TFAP2B;TMEM120B;STEAP4;CTBP2;ADIPOQ;UCP1;INHBB;GDF6;FOXO1;PER2;MAFB;PRDM16;PPARG;ZBTB7A
regulation of phagocytosis (GO:0050764)	16/58	0.00305349	0.116128	0	0	2.48366	14.384	SCARB1;FER1L5;SYK;SLC11A1;SIRPG;ADIPOQ;DYSF;APOA1;RAB27A;CYBA;TULP1;GATA2;SYT7;FGR;HCK;SYT11
positive regulation of programmed cell death (GO:0043068)	55/286	0.00308554	0.116437	0	0	1.55823	9.0082	FOXA1;RARG;TNFAIP8;UBE2Z;AKAP13;RASSF2;PIP5KL1;ANKRD1;CYP1B1;TNFRSF8;PLEKHN1;CTSD;HOXA5;MAP3K5;SYK;DAPK1;IGFBP3;DUSP6;TIAM2;TIAM1;FCER2;SFRP1;SFRP2;OBSCN;LATS2;BIN1;KCNMA1;ARHGEF3;IRF5;ITGA6;ARHGEF2;SQSTM1;STK4;KALRN;FOXO1;HSPD1;GNA13;ABR;APH1B;CALHM2;SLIT2;ATG7;SNCA;NTRK1;MCF2;GZMA;TNFRSF10C;HIP1R;TNFRSF10B;PNMA2;POU4F2;MLLT11;NET1;STK17A;FAS
negative regulation of tumor necrosis factor superfamily cytokine production (GO:1903556)	14/48	0.00311294	0.116568	0	0	2.68376	15.4912	ARG2;GSTP1;NFKBIL1;ADIPOQ;CIDEA;TNFAIP3;IGF1;POMC;MC1R;SYT11;RARA;BPI;TLR4;LTF
central nervous system development (GO:0007417)	52/268	0.00325108	0.120719	0	0	1.57512	9.02351	VIT;CNTNAP2;AATK;ZIC2;SIX3;ZIC1;SH3GL1;EOMES;EMX1;EMX2;PAX6;TBR1;HPCAL4;POU3F3;SHROOM4;BCAN;VCAN;CYP26C1;COL4A1;B3GNT5;IL1RAPL2;TAGLN3;C1QA;DLX2;NDRG4;FOXG1;GSTP1;NPAS2;DHX30;NHLH2;SNTG2;RELN;ATXN1;UGP2;NOTO;MBP;ATOH1;NKX2-2;GSN;ZBTB16;ZIC4;SYNJ2;ZIC5;VAX1;GRHL2;VAX2;MEIS2;GRIN1;MEIS1;CNTN4;NES;MDGA1
embryonic forelimb morphogenesis (GO:0035115)	5/9	0.003323	0.120719	0	0	8.13368	46.418	OSR2;OSR1;CACNA1C;ZNF358;TBX5
muscle cell fate commitment (GO:0042693)	5/9	0.003323	0.120719	0	0	8.13368	46.418	TBX1;MEF2C;WT1;MYF5;TBX2
regulation of nephron tubule epithelial cell differentiation (GO:0072182)	5/9	0.003323	0.120719	0	0	8.13368	46.418	LHX1;OSR1;GATA3;PROM1;PAX2
peptidyl-tyrosine phosphorylation (GO:0018108)	18/69	0.00338959	0.122226	0	0	2.30158	13.0892	NTRK1;EPHA4;PDGFRA;CSF1R;SYK;AATK;TTBK1;IGF1R;FGR;HCK;EFEMP1;RELN;ERBB4;ABI3;FES;JAK3;FGFR2;FGFR1
protein localization to plasma membrane (GO:0072659)	30/136	0.00344814	0.123369	0	0	1.8481	10.4786	DPP10;SPTBN4;CD81;PRAM1;TSPAN32;EFR3A;CDH1;BSG;FLOT1;SPTBN1;PACSIN1;S100A10;RAB8B;KCNB1;SEC16A;TESC;ADIPOQ;KCNIP4;TTC7B;ANK1;CACNB2;EHD3;PACS2;PACS1;RAB34;RAB12;MYADM;TNIK;RAPGEF6;CRB3
epithelial tube morphogenesis (GO:0060562)	11/34	0.00349732	0.123369	0	0	3.11563	17.6212	ACVRL1;PKHD1;CSF1R;MEF2C;COL4A1;LHX1;PRKX;GATA3;SLIT2;GLI2;FGF10
secondary alcohol biosynthetic process (GO:1902653)	11/34	0.00349732	0.123369	0	0	3.11563	17.6212	ACLY;SQLE;MVK;HMGCS1;APOA1;DHCR24;MVD;DHCR7;LSS;ACAT2;FDFT1
ventricular cardiac muscle tissue development (GO:0003229)	9/25	0.00359733	0.125984	0	0	3.66313	20.6145	IRX3;MYL2;TNNT2;HAND1;TBX5;ADAMTS9;ISL1;HOPX;FGFR2
positive regulation of multicellular organismal process (GO:0051240)	64/345	0.00365119	0.126248	0	0	1.49136	8.37056	SLC27A1;TGFB1I1;EHMT1;PIK3CD;ENO1;IGF1R;FLOT1;CMKLR1;MED1;FGA;PRKCH;SYK;SLC11A1;ADIPOQ;RBM19;IL18;DIO2;EBF2;AVPR1A;HLA-G;PAX2;FGR;TIAM1;SMTNL2;LEF1;UCP1;CYP27B1;TBXA2R;PRDM16;PDPN;S100A13;GCNT2;ALX1;OTX2;NKX6-1;RREB1;PPARGC1B;BCL9L;ABCA1;DYNC1H1;SMAD3;ZBTB16;TRPV2;G0S2;ESRRG;INHBB;GPR3;INHBA;TBX5;PHOX2B;TSHR;COL1A1;PER2;GATM;BMP1;GDNF;SCD;TNFSF4;LHX1;MFAP2;NOX5;BMPR1B;MAP3K13;FOXA2
regulation of potassium ion transmembrane transport (GO:1901379)	15/54	0.00378051	0.126248	0	0	2.50703	13.984	DPP10;KCNJ5;CAB39;KCNIP1;KCNIP2;KCNJ12;KCNIP4;KCNAB1;BIN1;KCNQ1;KCNMA1;NOS1AP;KCNN1;KCNN2;KCNN4
cholesterol import (GO:0070508)	4/6	0.0037864	0.126248	0	0	13.0105	72.551	SCARB1;STARD5;APOA1;LDLR
nephron tubule development (GO:0072080)	4/6	0.0037864	0.126248	0	0	13.0105	72.551	TFAP2B;MEF2C;OSR1;HNF1B
positive regulation of T-helper 2 cell differentiation (GO:0045630)	4/6	0.0037864	0.126248	0	0	13.0105	72.551	CD86;TNFSF4;IL18;RARA
sterol import (GO:0035376)	4/6	0.0037864	0.126248	0	0	13.0105	72.551	SCARB1;STARD5;APOA1;LDLR
T-tubule organization (GO:0033292)	4/6	0.0037864	0.126248	0	0	13.0105	72.551	FER1L5;BIN1;MYOF;DYSF
morphogenesis of an epithelium (GO:0002009)	10/30	0.00414995	0.134721	0	0	3.25658	17.8613	LAMA5;WNT10A;KDM2B;AIRE;LHX1;RIPK4;DAG1;PRKX;TBX18;FGFR2
cardiac right ventricle morphogenesis (GO:0003215)	6/13	0.00415124	0.134721	0	0	5.57851	30.5945	HAND1;GATA4;GATA3;NKX2-5;ZFPM2;ISL1
cranial nerve development (GO:0021545)	6/13	0.00415124	0.134721	0	0	5.57851	30.5945	SALL1;ERBB3;ISL1;POU4F1;NEUROG1;PAX2
response to interleukin-6 (GO:0070741)	6/13	0.00415124	0.134721	0	0	5.57851	30.5945	SBNO2;PTGIS;SELPLG;CITED1;NFKB1;FOXA2
negative regulation of neuron death (GO:1901215)	23/98	0.00438553	0.140452	0	0	2.00081	10.8633	NTRK1;NTRK2;MEF2C;BHLHB9;KDM2B;CITED1;HLA-F;SLC30A10;ISL1;POU4F1;TOX3;PINK1;INPP5A;GDNF;ERBB3;CLCF1;TYRO3;BCL2;CCL2;ADAM8;CRLF1;EIF4G1;SNCA
regulation of neuron apoptotic process (GO:0043523)	23/98	0.00438553	0.140452	0	0	2.00081	10.8633	NTRK1;TFAP2B;NTRK2;MEF2C;BHLHB9;KDM2B;CITED1;KCNB1;PCSK9;SLC30A10;ISL1;POU4F1;BACE1;TOX3;PINK1;GDNF;ERBB3;CLCF1;TYRO3;BCL2;CCL2;ADAM8;CRLF1
regulation of epithelial to mesenchymal transition (GO:0010717)	19/76	0.00442519	0.140796	0	0	2.17378	11.7828	FOXA1;SMAD3;TGFB1I1;HPN;LEF1;GATA3;TBX5;SPRED3;COL1A1;TIAM1;SFRP1;SFRP2;PDPN;DAG1;GCNT2;ALX1;PHLDB2;BCL9L;FOXA2
cholesterol biosynthetic process (GO:0006695)	11/35	0.00449524	0.14118	0	0	2.98564	16.1366	ACLY;SQLE;MVK;HMGCS1;APOA1;DHCR24;MVD;DHCR7;LSS;ACAT2;FDFT1
regulation of blood circulation (GO:1903522)	11/35	0.00449524	0.14118	0	0	2.98564	16.1366	PER2;DES;KCNIP2;KCNJ12;S100A1;ADORA3;KCNQ1;TNNT2;FOXN4;CACNA1H;TBX2
regulation of insulin secretion (GO:0050796)	24/104	0.00460279	0.143344	0	0	1.95749	10.5334	TFAP2B;TCF7L2;IRS1;KCNB1;ITPR1;LRP5;CACNA1A;SLC2A2;PRKCA;INHBB;CACNA1C;TRH;EFNA5;ISL1;SYT7;AACS;GCK;PER2;SFRP1;PPP3CB;ALOX5;KCNS3;STX1A;FOXA2
cellular response to oxygen-containing compound (GO:1901701)	60/323	0.00462304	0.143344	0	0	1.49312	8.02808	CD86;IRS1;GFI1;TNFAIP3;FZD10;RPTOR;PDK4;ANKRD1;CAPN2;PDE4B;PDGFRA;MEF2C;IGFBP5;DAPK1;NFKBIL1;TESC;CD180;PAX2;TIRAP;SFRP1;KCNQ1;RRAGD;RAPGEF1;MAPT;TLR4;CFTR;LTK;GSTP1;CTR9;PXN;UCP1;LY96;ADCY6;FOXO1;WNT6;SBNO2;WNT11;P2RY2;CCL2;SH3BP4;CD14;SLIT2;WNT3;DRD5;TBX1;WNT3A;PDE2A;ATP2B4;POU4F1;IRGM;POU4F2;NFKB1;TSHR;SSH1;CRYGD;WT1;FES;TNFSF4;CD68;HCN2
regulation of cell motility (GO:2000145)	29/133	0.00474358	0.145524	0	0	1.82037	9.74074	CSF1R;LDB1;CCDC125;PRKX;SPINT2;GATA3;LDB2;DUOX1;PARD6B;FGF8;INPP5F;ERBB3;ERBB4;SPOCK2;LMNA;ENPP2;PLXNA2;CCR7;PLXNA4;NRG2;SRCIN1;DIAPH1;FES;ABI3;FGF18;SGK3;PKN1;SGK1;FGF10
visual perception (GO:0007601)	22/93	0.00475313	0.145524	0	0	2.02135	10.8121	COL18A1;PITPNA;CRYGN;EYA4;RAX;CRYBA2;PAX6;TULP1;CACNA1F;PAX2;DHRS3;BEST1;COL1A1;CRYGD;ABLIM1;EFEMP1;COL2A1;ZIC2;RBP3;GRM8;SIX3;CNGB1
regulation of chondrocyte differentiation (GO:0032330)	9/26	0.00485961	0.147854	0	0	3.44745	18.3639	ACVRL1;EFEMP1;CHADL;ZBTB16;ADAMTS12;GDF6;BMPR1B;PTHLH;NKX3-2
chemical synaptic transmission (GO:0007268)	57/306	0.00533091	0.160466	0	0	1.49773	7.83946	CHRM2;GRIK3;HTR2C;GRIK2;HTR2A;HTR6;MPZ;KIF1B;SLC18A2;PPFIA3;SLC18A3;CHRNB1;GRID1;SYN3;SYN2;SYN1;SLC5A7;CACNB2;CACNB4;EXOC4;AMPH;STX1A;GRIA1;CHRNA4;CHAT;CACNA1B;CACNA1A;NRXN2;CPLX1;KCNN1;SNCG;SLC17A7;MBP;SLC17A8;SNCB;GABRD;PDLIM4;DRD5;SNCA;SYT5;GABRP;DTNA;PTPRN2;SLC12A5;GABRA5;KCNIP2;GABRA3;HCRTR2;GRIN1;SLC6A5;DLG2;DLG4;PNOC;RIMBP2;PMP22;APBA2;KCNK3
enzyme linked receptor protein signaling pathway (GO:0007167)	30/140	0.00537305	0.160466	0	0	1.78048	9.30543	CSF1R;PTPRU;LTK;SHC3;GUCY2D;SHC1;NEDD9;IGF1R;EFS;ERBB3;ERBB4;JAK3;EPHB4;NTRK1;EPHA4;PDGFRA;NTRK2;SYK;TNK1;INSRR;FGR;HCK;CD8A;FES;TYRO3;RAPGEF1;CLNK;ROR1;FGFR2;FGFR1
protein localization to cell periphery (GO:1990778)	30/140	0.00537305	0.160466	0	0	1.78048	9.30543	DPP10;SPTBN4;CD81;PRAM1;TSPAN32;EFR3A;CDH1;BSG;FLOT1;SPTBN1;PACSIN1;S100A10;RAB8B;KCNB1;SEC16A;TESC;ADIPOQ;KCNIP4;TTC7B;ANK1;CACNB2;EHD3;PACS2;PACS1;RAB34;RAB12;MYADM;TNIK;RAPGEF6;CRB3
supramolecular fiber organization (GO:0097435)	64/351	0.00545388	0.161887	0	0	1.45967	7.60695	COL18A1;COL14A1;ITGB4;COL12A1;LMOD1;STMN4;LAMC2;MPRIP;POF1B;CYP1B1;TMOD1;FGA;DST;COL23A1;APOA1;SHROOM3;SHROOM4;BACE1;COL2A1;COL4A2;COL4A1;PXDN;COL6A1;COL4A6;COL21A1;ELMO2;ITGA6;ARHGEF2;MAPT;LTF;CALCA;TNXB;COL13A1;RHOBTB3;LTBP2;FURIN;LTBP3;CAMSAP1;CORO1C;APH1B;DNAJB6;FSD1;WHAMM;SNCA;DYNC1H1;CRTAP;GSN;COL24A1;LUM;COL22A1;HIP1R;SNCAIP;COL1A1;BMP1;DES;P4HA1;MYO15A;COL5A2;CORO6;FAT1;COL20A1;COL9A3;COL…
cellular response to growth factor stimulus (GO:0071363)	33/158	0.00549015	0.161976	0	0	1.72397	8.97289	ACVRL1;DLX1;NRP1;DLX5;SHC1;ADAMTS12;TMEM100;HAS1;ANKRD1;CCL2;NTRK1;TBX1;MED1;STAT5B;NTRK2;WWOX;MEF2C;WNT10A;EGR3;SMAD3;PDPK1;PDE2A;BMP7;RUNX2;PHOX2B;ERN1;SFRP1;RAPGEF1;MT1G;MAPT;BMPR1B;VSTM2A;CD44
limb morphogenesis (GO:0035108)	8/22	0.0055753	0.162004	0	0	3.7203	19.3062	TFAP2B;CYP26B1;FGF8;IQCE;TBX5;BMPR1B;TBX4;GLI3
negative regulation of myeloid cell differentiation (GO:0045638)	8/22	0.0055753	0.162004	0	0	3.7203	19.3062	HOXA9;MEIS1;MAFB;LDB1;ZBTB16;CTR9;MEIS2;HOXA5
gonad development (GO:0008406)	14/51	0.00567617	0.162004	0	0	2.46573	12.7515	LHCGR;TFAP2C;IRX5;NCOA4;GATA4;GATA3;INHBA;NR5A1;KITLG;FGF8;SALL1;WT1;ZFP42;COL9A3
regulation of axonogenesis (GO:0050770)	14/51	0.00567617	0.162004	0	0	2.46573	12.7515	RTN4R;EPHA4;NTRK2;MCF2;THY1;ROBO1;TIAM2;TIAM1;SLITRK1;PLXNA2;SLIT2;LRRC4C;MARK2;PLXNA4
negative regulation of tumor necrosis factor production (GO:0032720)	13/46	0.0057976	0.162004	0	0	2.56676	13.2196	ARG2;GSTP1;NFKBIL1;ADIPOQ;CIDEA;TNFAIP3;IGF1;POMC;MC1R;SYT11;RARA;BPI;TLR4
visual system development (GO:0150063)	12/41	0.00582072	0.162004	0	0	2.69573	13.8731	SOX2;C1QA;MEIS1;SALL2;ADAMTS18;SIX3;MAB21L2;PAX6;BMPR1B;CHRDL1;MEIS2;HIPK2
regulation of cation channel activity (GO:2001257)	21/89	0.00590386	0.162004	0	0	2.01418	10.3371	GRIA1;PRRT1;MEF2C;AHNAK;EPO;DAPK1;CAMK2A;HPCA;KCNAB1;SHISA9;GRIN1;CACNB2;CACNG7;CACNG8;CACNB4;RELN;DLG2;JSRP1;DLG3;DLG4;HRC
cell differentiation involved in metanephros development (GO:0072202)	5/10	0.00591918	0.162004	0	0	6.50657	33.3758	SALL1;OSR1;TCF21;PAX2;POU3F3
mesenchymal to epithelial transition (GO:0060231)	5/10	0.00591918	0.162004	0	0	6.50657	33.3758	SALL1;CITED1;WT1;GATA3;PAX2
negative regulation of heterotypic cell-cell adhesion (GO:0034115)	5/10	0.00591918	0.162004	0	0	6.50657	33.3758	IL1RN;ADIPOQ;MYADM;APOA1;MBP
regulation of cell-cell adhesion involved in gastrulation (GO:0070587)	5/10	0.00591918	0.162004	0	0	6.50657	33.3758	IL1RN;ADIPOQ;MYADM;APOA1;MBP
regulation of granulocyte differentiation (GO:0030852)	5/10	0.00591918	0.162004	0	0	6.50657	33.3758	TESC;ADIPOQ;LEF1;RARA;RUNX1
cellular response to peptide hormone stimulus (GO:0071375)	24/106	0.00592372	0.162004	0	0	1.90952	9.79355	LHCGR;PKLR;IRS1;PDPK1;ADIPOQ;ADCY4;PCSK9;INHBB;OTOP1;SLC30A10;ADCY8;SLC39A14;HDAC9;FOXO1;NFKB1;ADCY6;GCK;TSHR;KAT2B;RAB31;RAB12;PPARG;LPIN3;RAB8B
endothelial cell proliferation (GO:0001935)	7/18	0.00618398	0.163587	0	0	4.14222	21.0665	ACVRL1;ERN1;ANGPT4;BMPER;PROK2;PRKX;NOX5
regulation of platelet aggregation (GO:0090330)	7/18	0.00618398	0.163587	0	0	4.14222	21.0665	SYK;ADAMTS18;PDPN;CD9;ALOX12;PRKCA;PRKG1
regulation of presynapse assembly (GO:1905606)	7/18	0.00618398	0.163587	0	0	4.14222	21.0665	SLITRK2;WNT3A;SLITRK1;IL1RAPL2;MDGA1;EIF4G1;SNCA
regulation of presynapse organization (GO:0099174)	7/18	0.00618398	0.163587	0	0	4.14222	21.0665	SLITRK2;WNT3A;SLITRK1;IL1RAPL2;MDGA1;EIF4G1;SNCA
response to insulin (GO:0032868)	20/84	0.00639538	0.163587	0	0	2.03786	10.2956	SLC27A1;CITED1;PKLR;IRS1;PDPK1;SORT1;ADIPOQ;PCSK9;INHBB;OTOP1;SLC39A14;HDAC9;FOXO1;GCK;KAT2B;RAB31;RAB12;PPARG;LPIN3;RAB8B
regulation of tumor necrosis factor production (GO:0032680)	27/124	0.00639827	0.163587	0	0	1.8165	9.17645	GSTP1;LY96;TNFAIP3;DDT;PLCG2;TNFRSF8;CD14;ARG2;FZD5;SYK;NFKBIL1;ADIPOQ;CIDEA;CYBA;IGF1;ISL1;TIRAP;FOXP1;HLA-E;POMC;MC1R;SYT11;RARA;BPI;ARHGEF2;TLR4;LTF
aorta development (GO:0035904)	6/14	0.00645209	0.163587	0	0	4.88092	24.6162	TBX1;TFAP2B;PDE2A;ADAMTS9;ROBO1;TBX2
bone morphogenesis (GO:0060349)	6/14	0.00645209	0.163587	0	0	4.88092	24.6162	OSR2;CYP26B1;LRP5;BMPR1B;FGFR2;LTF
cellular response to low-density lipoprotein particle stimulus (GO:0071404)	6/14	0.00645209	0.163587	0	0	4.88092	24.6162	ABCA1;SYK;CD81;CD9;PPARG;LDLR
negative regulation of cartilage development (GO:0061037)	6/14	0.00645209	0.163587	0	0	4.88092	24.6162	EFEMP1;WNT11;CHADL;ADAMTS12;PTHLH;NKX3-2
neuron fate commitment (GO:0048663)	6/14	0.00645209	0.163587	0	0	4.88092	24.6162	ISL2;FOXN4;PAX6;ASCL1;ISL1;POU4F1
positive regulation of alpha-beta T cell differentiation (GO:0046638)	6/14	0.00645209	0.163587	0	0	4.88092	24.6162	SOCS1;TNFSF4;IHH;RUNX3;GLI3;RUNX1
positive regulation of type 2 immune response (GO:0002830)	6/14	0.00645209	0.163587	0	0	4.88092	24.6162	CD86;CD74;CD81;TNFSF4;IL18;RARA
regulation of gastrulation (GO:0010470)	6/14	0.00645209	0.163587	0	0	4.88092	24.6162	OSR1;LHX1;DAG1;OTX2;PHLDB2;FOXA2
positive regulation of protein kinase activity (GO:0045860)	32/154	0.00668269	0.168556	0	0	1.71248	8.5765	CSF1R;SLC27A1;CALCA;CDKN1A;CAB39;PRKAG1;PRKAG2;NEDD9;STK4;TTBK1;SLC8A2;RPTOR;RASSF2;RELN;ERBB3;PAK6;CCR7;IL6R;MARK2;SNCA;EPHA4;SLC11A1;STRADB;SRCIN1;IRGM;DLG3;ALS2;DLG4;MTCP1;NOX4;TNIK;LTF
positive regulation of metabolic process (GO:0009893)	25/113	0.00687831	0.172596	0	0	1.85352	9.2294	UCP1;EHMT1;ACACA;IGF1R;PRDM16;PPARGC1B;CMKLR1;DYNC1H1;SYK;ADIPOQ;DIO2;TRPV2;IL18;EBF2;G0S2;ESRRG;GPR3;PHOX2B;TSHR;PER2;ACLY;GATM;SCD;FASN;MFAP2
regulation of NMDA receptor activity (GO:2000310)	10/32	0.006939	0.173226	0	0	2.96019	14.7139	GRIA1;MEF2C;RELN;DLG2;DLG3;DAPK1;DLG4;CAMK2A;CCL2;GRIN1
positive regulation of apoptotic process (GO:0043065)	57/310	0.00701705	0.174281	0	0	1.4737	7.3087	FOXA1;RARG;TNFAIP8;PCSK9;UBE2Z;AKAP13;RASSF2;PIP5KL1;ANKRD1;CYP1B1;TNFRSF8;PLEKHN1;CTSD;HOXA5;TP63;MAP3K5;PTGIS;DAPK1;IGFBP3;ADIPOQ;DUSP6;TIAM2;BACE1;TIAM1;SFRP1;SFRP2;OBSCN;LATS2;BIN1;KCNMA1;ARHGEF3;IRF5;ITGA6;ARHGEF2;SQSTM1;STK4;KALRN;FOXO1;HSPD1;GNA13;ABR;APH1B;CALHM2;SLIT2;ATG7;SNCA;TFAP2B;MCF2;GZMA;TNFRSF10C;HIP1R;TNFRSF10B;PNMA2;MLLT11;NET1;STK17A;FAS
positive regulation of cell-cell adhesion (GO:0022409)	13/47	0.00705547	0.174345	0	0	2.49113	12.3409	FOXA1;MAGI1;PTPRU;FGA;SIRPG;PLAUR;THY1;BMP7;FUT7;FLOT1;GCNT2;CD44;FOXA2
neural crest cell migration (GO:0001755)	11/37	0.00716021	0.175155	0	0	2.75565	13.6108	TBX1;NRP1;GDNF;ERBB4;SEMA3B;ANXA6;SEMA3E;SEMA3F;PITX2;PHOX2B;CORO1C
regulation of vascular associated smooth muscle cell proliferation (GO:1904705)	11/37	0.00716021	0.175155	0	0	2.75565	13.6108	ERN1;CDKN1A;MEF2C;CDKN1B;IGFBP5;ADIPOQ;FOXJ2;PPARG;IGF1;MEF2D;PRKG1
cell junction assembly (GO:0034329)	23/102	0.0073255	0.17647	0	0	1.89906	9.33655	KIRREL3;FARP1;FZD5;CTNND2;NRXN2;GRHL2;POU4F1;DNM3;CLDN5;SDK1;PARD6B;CDH1;SLITRK1;SPOCK2;CDH22;CDH11;FSCN1;ITGA6;TLN2;OBSL1;SDK2;CDH18;SHANK2
ear morphogenesis (GO:0042471)	8/23	0.00756442	0.17647	0	0	3.47208	16.9587	TBX1;OSR2;OSR1;GSC;ZIC1;NEUROG1;PAX2;FGFR2
regulation of neural precursor cell proliferation (GO:2000177)	8/23	0.00756442	0.17647	0	0	3.47208	16.9587	TRIM71;KDM2B;RASSF10;SIX3;INSM1;GATA2;TOX;NES
chordate embryonic development (GO:0043009)	15/58	0.00776566	0.17647	0	0	2.27329	11.0438	TRIM71;TBX1;FOXF1;XYLT1;GATA3;ISL1;BMP7;GRHL2;COL1A1;WNT11;LMX1B;ZNF358;NKX2-5;FGFR2;FGFR1
muscle organ development (GO:0007517)	15/58	0.00776566	0.17647	0	0	2.27329	11.0438	TEAD4;TBX1;TRIM72;MEF2C;MEF2B;EGR3;TCF21;IGF1;CACNA1H;MRAS;ITGA11;MKX;UTRN;MEF2D;MYF5
cardiac pacemaker cell development (GO:0060926)	4/7	0.00790271	0.17647	0	0	8.67317	41.9829	SHOX2;TBX5;ISL1;TBX18
cellular ion homeostasis (GO:0006873)	4/7	0.00790271	0.17647	0	0	8.67317	41.9829	SLC12A5;P2RY2;SLC4A11;RHCG
collagen-activated tyrosine kinase receptor signaling pathway (GO:0038063)	4/7	0.00790271	0.17647	0	0	8.67317	41.9829	COL1A1;COL4A2;UBASH3B;COL4A6
cyclic nucleotide transport (GO:0070729)	4/7	0.00790271	0.17647	0	0	8.67317	41.9829	ABCC5;LRRC8C;LRRC8D;LRRC8E
negative regulation of axon regeneration (GO:0048681)	4/7	0.00790271	0.17647	0	0	8.67317	41.9829	RTN4R;EPHA4;PTPRS;INPP5F
nucleobase catabolic process (GO:0046113)	4/7	0.00790271	0.17647	0	0	8.67317	41.9829	DPYSL5;DPYSL2;DPYD;CRMP1
parallel actin filament bundle assembly (GO:0030046)	4/7	0.00790271	0.17647	0	0	8.67317	41.9829	FSCN1;FMN2;ESPN;AIF1
pituitary gland development (GO:0021983)	4/7	0.00790271	0.17647	0	0	8.67317	41.9829	SOX2;SALL1;SIX3;GLI2
positive regulation of B cell receptor signaling pathway (GO:0050861)	4/7	0.00790271	0.17647	0	0	8.67317	41.9829	PRKCH;CD81;SLC39A10;FOXP1
positive regulation of chemokine (C-X-C motif) ligand 2 production (GO:2000343)	4/7	0.00790271	0.17647	0	0	8.67317	41.9829	CD74;MBP;TLR4;TIRAP
positive regulation of gastrulation (GO:2000543)	4/7	0.00790271	0.17647	0	0	8.67317	41.9829	LHX1;OSR1;OTX2;FOXA2
positive regulation of interleukin-5 production (GO:0032754)	4/7	0.00790271	0.17647	0	0	8.67317	41.9829	TSLP;IL9;RARA;GATA3
regulation of vesicle size (GO:0097494)	4/7	0.00790271	0.17647	0	0	8.67317	41.9829	ALS2;RIN3;RAB5A;AP2M1
ureter development (GO:0072189)	4/7	0.00790271	0.17647	0	0	8.67317	41.9829	FOXF1;OSR1;PAX2;TBX18
positive regulation of cold-induced thermogenesis (GO:0120162)	22/97	0.00801266	0.178108	0	0	1.9131	9.234	DYNC1H1;SYK;ADIPOQ;DIO2;TRPV2;IL18;UCP1;EHMT1;EBF2;G0S2;ESRRG;GPR3;PHOX2B;TSHR;IGF1R;PER2;GATM;SCD;PRDM16;MFAP2;PPARGC1B;CMKLR1
regulation of cell differentiation (GO:0045595)	32/156	0.00811605	0.179586	0	0	1.68466	8.10982	DLX1;CASZ1;DLX2;LTK;LTBP4;GATA3;PTHLH;FGF8;ALOX5;SPOCK2;DAG1;YWHAG;TBX1;TFAP2B;ISL1;RUNX3;RUNX2;HOPX;POU4F2;RUNX1;TIAM1;MAFB;GDNF;BIN1;FES;BCL6B;NANOG;INSM1;BMPR1B;PHLDB2;FGFR2;FGFR1
positive regulation of lymphocyte proliferation (GO:0050671)	18/75	0.00861649	0.188923	0	0	2.05859	9.7867	CD86;CD74;MEF2C;VCAM1;CD81;IL18;NFATC2;AIF1;TIRAP;HLA-E;HLA-DMB;CD6;CLCF1;TNFSF4;BCL2;HLA-DPB1;JAK3;FGF10
cellular glucuronidation (GO:0052695)	7/19	0.00867984	0.188923	0	0	3.79682	18.0226	UGT1A10;UGT1A5;UGT1A4;UGT1A9;UGT1A8;UGT1A7;UGT1A6
cellular glucose homeostasis (GO:0001678)	12/43	0.00877499	0.188923	0	0	2.52152	11.9415	ERN1;KCNB1;FOXK2;LRRC8D;FOXK1;ADCY8;ZNF236;SLC39A14;FOXO1;GCK;PAX2;IGF1R
development of primary male sexual characteristics (GO:0046546)	12/43	0.00877499	0.188923	0	0	2.52152	11.9415	NR5A1;LHCGR;TFAP2C;KITLG;WT1;NCOA4;ZFP42;GATA4;COL9A3;GATA3;INHBA;LHFPL2
positive regulation of axonogenesis (GO:0050772)	12/43	0.00877499	0.188923	0	0	2.52152	11.9415	TIAM2;NTRK2;TIAM1;SLITRK1;PLXNA2;ISLR2;SLIT2;MAPT;MAP3K13;PLXNA4;POU4F2;ROBO1
actin-myosin filament sliding (GO:0033275)	11/38	0.0088873	0.188923	0	0	2.65344	12.5325	TMOD1;ACTA1;MYBPC1;MYH2;DES;MYL1;MYL2;TNNT2;MYH8;MYH4;TTN
muscle filament sliding (GO:0030049)	11/38	0.0088873	0.188923	0	0	2.65344	12.5325	TMOD1;ACTA1;MYBPC1;MYH2;DES;MYL1;MYL2;TNNT2;MYH8;MYH4;TTN
positive regulation of signaling (GO:0023056)	11/38	0.0088873	0.188923	0	0	2.65344	12.5325	RIMS2;INPP5F;ANXA2;DLG4;CLSTN1;ADIPOQ;NMU;GATA3;GRIK2;TBX5;SNCA
synaptic vesicle endocytosis (GO:0048488)	11/38	0.0088873	0.188923	0	0	2.65344	12.5325	SYT5;DNM3;SNCG;AMPH;PIP5K1C;SYNJ2;SNCB;SYT8;STX1A;PACSIN1;SNCA
negative regulation of androgen receptor signaling pathway (GO:0060766)	6/15	0.00955449	0.196135	0	0	4.33834	20.1765	NCOR2;HEYL;SFRP1;TCF21;ZBTB7A;FOXP1
positive regulation of heterotypic cell-cell adhesion (GO:0034116)	6/15	0.00955449	0.196135	0	0	4.33834	20.1765	FGA;FLOT1;GCNT2;THY1;BMP7;CD44
regulation of non-canonical Wnt signaling pathway (GO:2000050)	6/15	0.00955449	0.196135	0	0	4.33834	20.1765	TIAM1;SFRP1;RNF213;DAAM2;GPC3;CSNK1E
regulation of secretion (GO:0051046)	6/15	0.00955449	0.196135	0	0	4.33834	20.1765	POFUT2;ERBB3;KCNQ1;ACSL3;SGK1;FGF10
cell differentiation in spinal cord (GO:0021515)	5/11	0.00966975	0.196135	0	0	5.42183	25.1505	LHX1;DBX1;FOXN4;ISL1;MDGA1
cellular response to interleukin-2 (GO:0071352)	5/11	0.00966975	0.196135	0	0	5.42183	25.1505	STAT5A;STAT5B;SYK;SHC1;JAK3
interleukin-2-mediated signaling pathway (GO:0038110)	5/11	0.00966975	0.196135	0	0	5.42183	25.1505	STAT5A;STAT5B;SYK;SHC1;JAK3
regulation of cardiac muscle cell apoptotic process (GO:0010665)	5/11	0.00966975	0.196135	0	0	5.42183	25.1505	LTK;HAND2;CAMK2A;GATA4;NKX2-5
regulation of lamellipodium morphogenesis (GO:2000392)	5/11	0.00966975	0.196135	0	0	5.42183	25.1505	PDPN;ENPP2;RREB1;CD44;CORO1C
regulation of mesenchymal cell proliferation (GO:0010464)	5/11	0.00966975	0.196135	0	0	5.42183	25.1505	TBX1;CTNNBIP1;CHRD;LRP5;FGFR2
regulation of toll-like receptor 2 signaling pathway (GO:0034135)	5/11	0.00966975	0.196135	0	0	5.42183	25.1505	MFHAS1;TNFAIP3;CYBA;TLR6;TIRAP
regulation of epithelial cell proliferation (GO:0050678)	21/93	0.00992625	0.200502	0	0	1.90184	8.77237	ACVRL1;CDKN1C;TBX1;OSR2;TCF7L2;OSR1;HPN;LAMB1;IGF1;FUT2;MCC;RUNX3;SGPP2;PAX2;SOX2;PKHD1;SFRP1;SFRP2;FGF18;FGFR2;FGF10
inner ear morphogenesis (GO:0042472)	8/24	0.010043	0.202023	0	0	3.25489	14.9753	TBX1;HPN;MYO3A;ZIC1;NEUROG1;PAX2;TBX18;FGFR2
cardiac ventricle morphogenesis (GO:0003208)	12/44	0.0106338	0.211288	0	0	2.44258	11.0984	HEYL;MEF2C;SFRP2;FOXF1;MYL2;TNNT2;NPY2R;HAND1;GATA4;GATA3;ISL1;FGFR2
neurotransmitter secretion (GO:0007269)	12/44	0.0106338	0.211288	0	0	2.44258	11.0984	RIMS2;PTPRN2;NRXN2;OTOF;PIP5K1C;SYN3;CPLX1;SYN2;PPFIA3;SYN1;STX1A;SNCA
positive regulation of osteoblast differentiation (GO:0045669)	12/44	0.0106338	0.211288	0	0	2.44258	11.0984	FBN2;MEF2C;CTNNBIP1;LRP5;IGF1;NPNT;BMPR1B;IL6R;BMP7;TP63;RUNX2;LTF
limb development (GO:0060173)	9/29	0.0107502	0.211408	0	0	2.92982	13.2804	COMP;KAT2B;FGF8;SALL1;IQCE;BMPR1B;TBX4;GLI3;FGF10
gland development (GO:0048732)	17/71	0.0107505	0.211408	0	0	2.05182	9.30049	GCM2;TBX1;WNT10A;FOXE1;PCSK9;TCF21;GLI2;SOX2;SALL1;WNT11;WT1;HAND2;SIX3;HOXD3;NKX2-5;FGFR2;FGF10
positive regulation of cell projection organization (GO:0031346)	25/117	0.0107702	0.211408	0	0	1.77252	8.03126	SCARB2;NDRG4;LTK;ROBO1;RELN;CUX1;SLITRK1;PLXNA2;SLIT2;SCN1B;MARK2;PLXNA4;NTRK1;NTRK2;CBFA2T2;TIAM2;TIAM1;DLG4;FES;RAPGEF1;ROR1;ITGA6;TOX;MAP3K13;OBSL1
positive regulation of interleukin-12 production (GO:0032735)	10/34	0.0109934	0.214923	0	0	2.71319	12.2378	SYK;TNFSF4;PLCG2;CCR7;IRF5;HLA-G;ISL1;TLR4;TIRAP;HSPD1
hemopoiesis (GO:0030097)	21/94	0.0112165	0.218408	0	0	1.87568	8.42248	KIRREL3;CSF1R;SELPLG;ZBTB16;PRKX;INHBA;RUNX3;RUNX2;TIRAP;ETV6;RUNX1;LYL1;SFRP1;KITLG;MEIS1;SFRP2;MECOM;TAL1;TOX;NKX2-5;FGFR2
positive regulation of ERK1 and ERK2 cascade (GO:0070374)	34/172	0.0114769	0.222589	0	0	1.60828	7.18484	NECAB2;CSF1R;NRP1;NDRG4;CCL11;SHC1;HTR2C;GATA4;TNFRSF11A;HTR2A;SLC30A10;BMPER;DDT;ERBB4;GCNT2;CCL2;CCR7;TNFAIP8L3;CCL1;NTRK1;PDGFRA;FGA;CD74;NTRK2;PLA2G2A;PRKCA;NPNT;TIRAP;MFHAS1;HAND2;ROR1;FGFR2;CD44;FGF10
cellular response to nutrient levels (GO:0031669)	16/66	0.011625	0.224566	0	0	2.08531	9.28921	SREBF1;KCNB1;EHMT2;FAM107A;TFEB;CLEC16A;PCSK9;INHBB;FOXO1;RPTOR;SFRP1;RRAGD;PDK4;CD68;ATG7;EIF4G1
inositol phosphate-mediated signaling (GO:0048016)	7/20	0.0118418	0.226063	0	0	3.50455	15.5466	NFAT5;PPP3CB;INPP5A;NFATC3;NFATC2;PLCE1;GPR62
organic cation transport (GO:0015695)	7/20	0.0118418	0.226063	0	0	3.50455	15.5466	SLC22A4;SLC5A7;RALBP1;SLC22A5;SLC22A16;SLC22A18;SLC25A42
regulation of smooth muscle cell migration (GO:0014910)	7/20	0.0118418	0.226063	0	0	3.50455	15.5466	NRP1;NDRG4;IGFBP5;IGFBP3;IGF1;SLIT2;S100A11
cell junction organization (GO:0034330)	17/72	0.0123692	0.235209	0	0	2.0144	8.84832	C1QA;SMAD3;CTNND2;RAB39B;SEMA3E;GRHL2;SLC8A2;PKHD1;SDK1;SNCG;MAPT;SNCB;AGRN;PPFIA3;SDK2;RAB8B;SNCA
inorganic cation transmembrane transport (GO:0098662)	50/274	0.0126324	0.239278	0	0	1.45865	6.37649	KCNC3;SLC6A3;SLC6A4;SLC8A2;SLC39A2;SLC39A1;SCN1B;KCNH3;TRPC5;KCNK10;SLC11A1;SLC6A15;SLC11A2;SLC39A11;SLC30A1;KCNAB1;SLC39A14;TMEM175;SLC9A2;SCNN1G;KCNQ1;KCNQ4;KCNQ5;RHCG;HVCN1;HPN;UCP1;CACNA1A;CACNA1C;SLC30A10;CACNA1H;SLC9A1;KCNN1;KCNN2;KCNN4;RHBG;KCNJ1;TRPA1;KCNB1;KCNJ12;TRPV2;ATP2B4;SLC4A11;OTOP1;MCOLN2;SLC6A5;KCNS3;NOX5;HCN2;KCNK3
synaptic vesicle exocytosis (GO:0016079)	11/40	0.0132881	0.248191	0	0	2.47016	10.6733	RIMS2;SYT5;STX1B;OTOF;PIP5K1C;STX2;CPLX1;SYT8;SYT7;STX1A;SNCA
fatty-acyl-CoA biosynthetic process (GO:0046949)	9/30	0.0135789	0.248191	0	0	2.79015	11.9955	ACLY;SCD;ELOVL2;FASN;TECR;ACSL5;ACSL3;PPT2;ACACA
positive regulation of small GTPase mediated signal transduction (GO:0051057)	9/30	0.0135789	0.248191	0	0	2.79015	11.9955	NTRK1;RELN;RASGEF1A;EPO;SHC1;RASGRF1;RAPGEF1;IGF1;FGF10
regulation of neurotransmitter transport (GO:0051588)	6/16	0.0135882	0.248191	0	0	3.90428	16.7828	MEF2C;CAMK2A;FLOT1;SNCAIP;CPLX1;SYN1
regulation of trans-synaptic signaling (GO:0099177)	10/35	0.0135927	0.248191	0	0	2.60451	11.1948	ABR;RELN;NRG3;GRID1;CACNA1B;GRIK3;CACNA1A;EIF4EBP2;GRIK2;LRRC4C
actin filament reorganization (GO:0090527)	4/8	0.0141464	0.248191	0	0	6.5045	27.6981	EFS;GSN;NEDD9;WHAMM
axon extension involved in axon guidance (GO:0048846)	4/8	0.0141464	0.248191	0	0	6.5045	27.6981	NRP1;NRP2;SEMA3F;SLIT2
forebrain neuron differentiation (GO:0021879)	4/8	0.0141464	0.248191	0	0	6.5045	27.6981	SALL1;ERBB4;INHBA;LHX8
kidney epithelium development (GO:0072073)	4/8	0.0141464	0.248191	0	0	6.5045	27.6981	SALL1;WT1;OSR1;PAX2
natural killer cell differentiation (GO:0001779)	4/8	0.0141464	0.248191	0	0	6.5045	27.6981	NFIL3;RABL3;PIK3CD;TOX
negative regulation of striated muscle cell apoptotic process (GO:0010664)	4/8	0.0141464	0.248191	0	0	6.5045	27.6981	HAND2;GATA4;NKX2-5;BMP7
neuron fate specification (GO:0048665)	4/8	0.0141464	0.248191	0	0	6.5045	27.6981	ISL2;ASCL1;ISL1;POU4F1
neuron projection extension involved in neuron projection guidance (GO:1902284)	4/8	0.0141464	0.248191	0	0	6.5045	27.6981	NRP1;NRP2;SEMA3F;SLIT2
osteoblast development (GO:0002076)	4/8	0.0141464	0.248191	0	0	6.5045	27.6981	LRP5;LIMD1;PTHLH;GLI2
pyrimidine nucleobase catabolic process (GO:0006208)	4/8	0.0141464	0.248191	0	0	6.5045	27.6981	DPYSL5;DPYSL2;DPYD;CRMP1
regulation of alpha-beta T cell proliferation (GO:0046640)	4/8	0.0141464	0.248191	0	0	6.5045	27.6981	SYK;TNFSF4;SH3RF1;MAPK8IP1
regulation of Cdc42 protein signal transduction (GO:0032489)	4/8	0.0141464	0.248191	0	0	6.5045	27.6981	ABCA1;NRP1;RALBP1;APOA1
regulation of T-helper 2 cell differentiation (GO:0045628)	4/8	0.0141464	0.248191	0	0	6.5045	27.6981	CD86;TNFSF4;IL18;RARA
regulation of toll-like receptor 3 signaling pathway (GO:0034139)	4/8	0.0141464	0.248191	0	0	6.5045	27.6981	FLOT1;WDFY1;TNFAIP3;TIRAP
thyroid gland development (GO:0030878)	4/8	0.0141464	0.248191	0	0	6.5045	27.6981	TBX1;FOXE1;HOXD3;NKX2-5
response to molecule of bacterial origin (GO:0002237)	17/73	0.0141736	0.248191	0	0	1.97831	8.42043	CITED1;FZD5;SLC11A1;TNFAIP3;GPR31;LY96;TNFRSF11A;TIRAP;FOXP1;CYP27B1;CD6;CPS1;IRF5;CD14;TLR4;IFNAR1;SNCA
regulation of interleukin-12 production (GO:0032655)	13/51	0.0143726	0.250665	0	0	2.22839	9.45378	SYK;HLA-G;ISL1;TIRAP;FOXP1;HSPD1;TNFSF4;PLCG2;CCR7;IRF5;JAK3;TLR4;CMKLR1
positive regulation of kinase activity (GO:0033674)	24/114	0.0146836	0.250665	0	0	1.73898	7.34029	NTRK1;EPHA4;PDGFRA;CSF1R;CD74;NTRK2;CDKN1A;LTK;INSRR;PRKAG1;PRKAG2;IGF1R;RASSF2;RELN;ALS2;ERBB3;ERBB4;TYRO3;ROR1;CCR7;MAPT;EPHB4;FGFR2;FGFR1
catecholamine biosynthetic process (GO:0042423)	5/12	0.0147783	0.250665	0	0	4.64701	19.5853	PNMT;PAH;GATA3;INSM1;SNCA
homocysteine metabolic process (GO:0050667)	5/12	0.0147783	0.250665	0	0	4.64701	19.5853	MTRR;CPS1;CBS;MTHFR;NOX4
positive regulation of cardiocyte differentiation (GO:1905209)	5/12	0.0147783	0.250665	0	0	4.64701	19.5853	MEF2C;WNT3A;GATA4;NKX2-5;TBX5
pyrimidine nucleobase metabolic process (GO:0006206)	5/12	0.0147783	0.250665	0	0	4.64701	19.5853	CDA;DPYSL5;DPYSL2;DPYD;CRMP1
regulation of CD4-positive, alpha-beta T cell differentiation (GO:0043370)	5/12	0.0147783	0.250665	0	0	4.64701	19.5853	SOCS1;TNFSF4;RUNX3;SH3RF1;RUNX1
regulation of nucleobase-containing compound metabolic process (GO:0019219)	5/12	0.0147783	0.250665	0	0	4.64701	19.5853	PCBP3;NOVA2;IGF2BP3;IGF2BP2;ZNF445
urogenital system development (GO:0001655)	5/12	0.0147783	0.250665	0	0	4.64701	19.5853	OSR2;LHX1;OSR1;AMH;PAX2
cellular response to lipid (GO:0071396)	41/219	0.0148854	0.251604	0	0	1.50407	6.32821	CD86;LTK;IRS1;GFI1;GSTP1;CTR9;UCP1;LY96;TNFAIP3;FZD10;ADCY8;ADCY6;WNT6;SBNO2;WNT11;PDK4;ANKRD1;PDE4B;CCL2;CD14;WNT3;MAP4K1;TBX1;MED1;MEF2C;WNT3A;NFKBIL1;TESC;NCOA4;CD180;POU4F1;IRGM;PAX2;POU4F2;NFKB1;SFRP1;FES;TNFSF4;CD68;TLR4;CFTR
B cell activation (GO:0042113)	19/85	0.0152591	0.257029	0	0	1.87637	7.84809	CD86;TPD52;HDAC4;MEF2C;VCAM1;CHRNA4;PIK3CD;LAX1;HDAC9;HSPD1;LYL1;HHEX;KLF6;CLCF1;RABL3;PLCG2;BCL2;JAK3;ZBTB7A
positive regulation of cell junction assembly (GO:1901890)	14/57	0.0157045	0.261799	0	0	2.12094	8.80999	CNTNAP2;NRP1;BHLHB9;IRX3;CLSTN1;THY1;TBX5;CLDN5;SFRP1;SLITRK2;DLG5;FLOT1;S100A10;CRB3
epithelial cell development (GO:0002064)	7/21	0.0157574	0.261799	0	0	3.25404	13.5057	ACTA2;PKHD1;POF1B;RILPL1;SIX3;GRHL2;EXPH5
negative regulation of response to wounding (GO:1903035)	7/21	0.0157574	0.261799	0	0	3.25404	13.5057	RTN4R;EPHA4;PTPRS;INPP5F;ALOX5;CD109;AJAP1
positive regulation of transcription regulatory region DNA binding (GO:2000679)	7/21	0.0157574	0.261799	0	0	3.25404	13.5057	GTF2B;HAND2;PAX6;GATA3;IGF1;POU4F1;POU4F2
import into cell (GO:0098657)	11/41	0.0160261	0.265358	0	0	2.38768	9.86956	SLC22A4;SLC27A1;SLC38A1;SLC11A2;LRRC8C;LRRC8D;SLC29A1;SLC5A3;SLC39A14;LRRC8E;SLC29A2
regulation of peptide hormone secretion (GO:0090276)	17/74	0.016177	0.266948	0	0	1.94349	8.01528	FGA;TFAP2B;KCNB1;ITPR1;HTR2C;SLC2A2;CACNA1A;PRKCA;CACNA1C;GCK;SYT7;PER2;PPP3CB;TFR2;ALOX5;KCNS3;STX1A
protein localization to membrane (GO:0072657)	37/195	0.0163222	0.268435	0	0	1.5286	6.29056	DPP10;SPTBN4;CD81;NRXN2;THY1;PRAM1;TSPAN32;EFR3A;ARL5C;CDH1;BSG;FLOT1;SPTBN1;S100A10;RAB8B;PACSIN1;KCNB1;TESC;SEC16A;ADIPOQ;KCNIP4;TTC7B;ANK1;CACNB2;EHD3;DLG2;PACS2;DLG3;PACS1;DLG4;RAB34;RAB12;MYADM;TNIK;AGRN;RAPGEF6;CRB3
endoderm formation (GO:0001706)	10/36	0.0166258	0.271592	0	0	2.5042	10.2592	EOMES;DUSP5;COL4A2;MMP15;LHX1;COL12A1;COL6A1;LAMB1;INHBA;ITGA5
transition metal ion transport (GO:0000041)	10/36	0.0166258	0.271592	0	0	2.5042	10.2592	TRPC5;TTYH1;TFR2;FTH1;SLC11A1;SLC11A2;SLC30A1;SLC30A10;SLC39A2;LTF
proteoglycan metabolic process (GO:0006029)	8/26	0.0167282	0.272351	0	0	2.8929	11.8339	CSGALNACT1;CANT1;XYLT1;IGF1;ADAMTS12;BMPR1B;GAL3ST3;GAL3ST4
actin cytoskeleton reorganization (GO:0031532)	15/63	0.0168014	0.27263	0	0	2.0359	8.3193	NRP1;GSN;AUTS2;INSRR;NEDD9;CDC42BPB;EFS;PARVG;NPHS2;MYH9;PHACTR1;TNIK;WHAMM;PDLIM4;FGF10
regulation of exocytosis (GO:0017157)	13/52	0.0168856	0.272779	0	0	2.17112	8.86099	CADPS2;FGA;RAB27A;CPLX1;STXBP5L;RIMS2;RAB12;RAB9A;RAB5A;CFTR;RAB8B;EXPH5;SNCA
positive regulation of leukocyte cell-cell adhesion (GO:1903039)	9/31	0.0169226	0.272779	0	0	2.66317	10.8633	NFAT5;FUT7;SIRPG;HLA-DPB1;CCL2;THY1;ETS1;CD44;HSPD1
regulation of cellular metabolic process (GO:0031323)	12/47	0.0180564	0.281928	0	0	2.23283	8.96315	NCOR2;ACLY;PINK1;STK17A;FASN;FLOT1;PDK4;CYP1B1;RSPO1;ACACA;RNF41;SSH1
regulation of neurotransmitter receptor activity (GO:0099601)	14/58	0.0182304	0.281928	0	0	2.07262	8.30013	GRIA1;PRRT1;MEF2C;DAPK1;CAMK2A;SHISA9;GRIN1;CACNG7;CACNG8;RELN;DLG2;DLG3;DLG4;DLGAP3
positive regulation of T cell activation (GO:0050870)	17/75	0.018393	0.281928	0	0	1.90987	7.63144	CD86;VCAM1;CD81;DOCK8;SIRPG;GATA3;THY1;AIF1;HSPD1;HLA-DMB;CD6;ZMIZ1;TNFSF4;HLA-DPB1;CCL2;CCR7;JAK3
epithelial cell morphogenesis (GO:0003382)	6/17	0.018674	0.281928	0	0	3.54914	14.1278	PKHD1;COL18A1;POF1B;RILPL1;COL22A1;GRHL2
gliogenesis (GO:0042063)	6/17	0.018674	0.281928	0	0	3.54914	14.1278	GCM2;RELN;CD9;NDUFS2;PAX2;PHOX2B
histone H2A monoubiquitination (GO:0035518)	6/17	0.018674	0.281928	0	0	3.54914	14.1278	DDB1;PCGF6;KDM2B;PCGF3;PCGF1;BCOR
negative regulation of vascular associated smooth muscle cell proliferation (GO:1904706)	6/17	0.018674	0.281928	0	0	3.54914	14.1278	CDKN1A;MEF2C;CDKN1B;ADIPOQ;PPARG;PRKG1
positive regulation of cardiac muscle tissue growth (GO:0055023)	6/17	0.018674	0.281928	0	0	3.54914	14.1278	MEF2C;ERBB4;IGF1;ZFPM2;FGFR2;TBX2
negative regulation of cell population proliferation (GO:0008285)	65/379	0.0191826	0.281928	0	0	1.35337	5.3509	ACVRL1;CDKN1C;COL18A1;PTPRU;CDKN1A;RARG;CDKN1B;ATP8A2;TGFB1I1;SIRPG;TNFAIP3;ETS1;IFIT3;SOX2;FTH1;ADORA3;CYP1B1;TNFRSF8;IGFBP5;KDM2B;TESC;IGFBP3;CTNNBIP1;PPP2R5C;RUNX3;GTPBP4;RNF41;SULT2B1;KAT2B;SFRP1;SFRP2;DDAH1;PPARG;VGLL4;NDRG4;CTBP2;GSTP1;HPN;GATA3;GATA2;AIF1;PTHLH;CYP27B1;MNT;CLMN;ERBB4;LMNA;PDPN;SH3BP4;ZNF503;IGFBP7;S100A11;NTRK1;TFAP2B;INHBA;MCC;TBX5;PER2;DLG3;WT1;DLG5;NOX4;INSM1;BMPR1B;TP73
atrial cardiac muscle cell membrane repolarization (GO:0099624)	3/5	0.0192277	0.281928	0	0	9.75422	38.5429	KCNJ5;KCNQ1;KCNN2
cyclic-GMP-AMP transmembrane import across plasma membrane (GO:0140361)	3/5	0.0192277	0.281928	0	0	9.75422	38.5429	LRRC8C;LRRC8D;LRRC8E
embryonic skeletal joint morphogenesis (GO:0060272)	3/5	0.0192277	0.281928	0	0	9.75422	38.5429	OSR2;COL2A1;OSR1
endodermal cell fate specification (GO:0001714)	3/5	0.0192277	0.281928	0	0	9.75422	38.5429	EOMES;SOX2;NANOG
His-Purkinje system development (GO:0003164)	3/5	0.0192277	0.281928	0	0	9.75422	38.5429	IRX3;TBX5;HOPX
histone-threonine phosphorylation (GO:0035405)	3/5	0.0192277	0.281928	0	0	9.75422	38.5429	PRKCA;VRK1;PKN1
membrane repolarization during atrial cardiac muscle cell action potential (GO:0098914)	3/5	0.0192277	0.281928	0	0	9.75422	38.5429	KCNJ5;KCNQ1;KCNN2
mesonephric duct development (GO:0072177)	3/5	0.0192277	0.281928	0	0	9.75422	38.5429	WNT11;OSR1;GPC3
metanephric epithelium development (GO:0072207)	3/5	0.0192277	0.281928	0	0	9.75422	38.5429	WT1;OSR1;PAX2
metanephric mesenchymal cell differentiation (GO:0072162)	3/5	0.0192277	0.281928	0	0	9.75422	38.5429	OSR1;TCF21;PAX2
negative regulation of cardiac muscle cell proliferation (GO:0060044)	3/5	0.0192277	0.281928	0	0	9.75422	38.5429	TBX5;VGLL4;TP73
negative regulation of vascular endothelial cell proliferation (GO:1905563)	3/5	0.0192277	0.281928	0	0	9.75422	38.5429	MEF2C;CCL2;PPARG
negative regulation of vitamin D biosynthetic process (GO:0010957)	3/5	0.0192277	0.281928	0	0	9.75422	38.5429	CYP27B1;GFI1;NFKB1
nephric duct development (GO:0072176)	3/5	0.0192277	0.281928	0	0	9.75422	38.5429	WNT11;LHX1;GATA3
positive regulation of cardioblast differentiation (GO:0051891)	3/5	0.0192277	0.281928	0	0	9.75422	38.5429	GATA4;NKX2-5;TBX5
positive regulation of mast cell activation involved in immune response (GO:0033008)	3/5	0.0192277	0.281928	0	0	9.75422	38.5429	FGR;SYK;GAB2
positive regulation of protein catabolic process in the vacuole (GO:1904352)	3/5	0.0192277	0.281928	0	0	9.75422	38.5429	RNF128;CD81;LDLR
regulation of cardioblast differentiation (GO:0051890)	3/5	0.0192277	0.281928	0	0	9.75422	38.5429	GATA4;NKX2-5;TBX5
regulation of low-density lipoprotein particle receptor catabolic process (GO:0032803)	3/5	0.0192277	0.281928	0	0	9.75422	38.5429	ANXA2;PCSK9;FURIN
regulation of plasma membrane organization (GO:1903729)	3/5	0.0192277	0.281928	0	0	9.75422	38.5429	GSN;MYH9;NOX5
sinoatrial node cell differentiation (GO:0060921)	3/5	0.0192277	0.281928	0	0	9.75422	38.5429	SHOX2;ISL1;TBX18
positive regulation of chemokine production (GO:0032722)	13/53	0.0197177	0.288246	0	0	2.11672	8.31076	CSF1R;CD74;SYK;TSLP;AIRE;ADIPOQ;IL18;AIF1;TIRAP;TNFSF4;MBP;IL6R;TLR4
cellular response to osmotic stress (GO:0071470)	7/22	0.020509	0.295379	0	0	3.03693	11.8042	CAB39;EPO;SLC4A11;LRRC8D;OXSR1;ARHGEF2;LRRC8E
glutathione derivative biosynthetic process (GO:1901687)	7/22	0.020509	0.295379	0	0	3.03693	11.8042	GSTM4;GSTP1;ESD;GSTA1;MGST2;GSTT1;GSTM5
glutathione derivative metabolic process (GO:1901685)	7/22	0.020509	0.295379	0	0	3.03693	11.8042	GSTM4;GSTP1;ESD;GSTA1;MGST2;GSTT1;GSTM5
regulation of membrane protein ectodomain proteolysis (GO:0051043)	7/22	0.020509	0.295379	0	0	3.03693	11.8042	TIMP2;PACSIN3;TIMP3;FURIN;ADAM8;TIMP4;SH3D19
zinc ion transmembrane transport (GO:0071577)	7/22	0.020509	0.295379	0	0	3.03693	11.8042	SLC39A11;SLC39A10;SLC30A1;SLC30A10;SLC39A2;SLC39A14;SLC39A1
cellular response to glucose stimulus (GO:0071333)	9/32	0.0208293	0.297436	0	0	2.54723	9.86134	ERN1;PTPRN2;KCNB1;ADCY8;ZNF236;SLC39A14;PAX2;IGF1R;RAB11FIP5
chondrocyte differentiation (GO:0002062)	9/32	0.0208293	0.297436	0	0	2.54723	9.86134	OSR2;MEF2C;OSR1;CREB3L2;BMPR1B;RUNX3;SLC39A14;RUNX2;RUNX1
positive regulation of interleukin-6 production (GO:0032755)	17/76	0.0208352	0.297436	0	0	1.87739	7.2676	CD74;SYK;TSLP;CYBA;POU2F2;ISL1;AIF1;TIRAP;HSPD1;TNFSF4;PLCG2;MBP;ARHGEF2;TLR6;IL17D;IL6R;TLR4
camera-type eye development (GO:0043010)	8/27	0.02106	0.297925	0	0	2.74048	10.5793	FBN2;EFEMP1;WT1;CYP1B1;CACNA1C;PITX2;NES;PAX2
regulation of transcription regulatory region DNA binding (GO:2000677)	8/27	0.02106	0.297925	0	0	2.74048	10.5793	PER2;NSD1;HAND2;GATA3;IGF1;ZBTB7A;POU4F1;POU4F2
atrial cardiac muscle cell action potential (GO:0086014)	5/13	0.0214202	0.297925	0	0	4.0659	15.627	KCNJ5;CACNB2;KCNQ1;KCNN2;CACNA1C
macrophage activation involved in immune response (GO:0002281)	5/13	0.0214202	0.297925	0	0	4.0659	15.627	FER1L5;SBNO2;SYK;DYSF;PLCG2
negative regulation of hippo signaling (GO:0035331)	5/13	0.0214202	0.297925	0	0	4.0659	15.627	DLG5;LIMD1;SHANK2;VGLL4;CIT
regulation of chemokine (C-X-C motif) ligand 2 production (GO:2000341)	5/13	0.0214202	0.297925	0	0	4.0659	15.627	CD74;MBP;TLR4;TIRAP;FOXP1
regulation of interleukin-5 production (GO:0032674)	5/13	0.0214202	0.297925	0	0	4.0659	15.627	TSLP;LEF1;IL9;RARA;GATA3
response to thyroid hormone (GO:0097066)	5/13	0.0214202	0.297925	0	0	4.0659	15.627	MED1;THRB;HPN;LMO2;KLF9
semaphorin-plexin signaling pathway involved in neuron projection guidance (GO:1902285)	5/13	0.0214202	0.297925	0	0	4.0659	15.627	NRP1;NRP2;PLXNA2;SEMA3F;PLXNA4
metal ion transport (GO:0030001)	19/88	0.0216755	0.300617	0	0	1.79448	6.87568	TRPC5;CHRNA4;SLC11A1;CAMK2A;CACNA1B;ITPR1;CACNA1A;SLC30A1;ATP2B2;CACNA1C;CACNA1F;SLC8A2;CACNG6;CACNG7;CYP27B1;CACNG8;CDH23;SLC39A2;KCNN4
anterograde trans-synaptic signaling (GO:0098916)	44/244	0.0221798	0.305828	0	0	1.43637	5.47053	CHRM2;GRIA1;CHRNA4;CACNA1B;CACNA1A;HTR2C;NRXN2;GRIK2;HTR2A;CPLX1;HTR6;MPZ;KCNN1;SNCG;MBP;SNCB;GABRD;SLC18A2;SLC18A3;DRD5;SNCA;SYT5;GABRP;CHRNB1;DTNA;SLC12A5;GABRA5;KCNIP2;GABRA3;SYN2;SYN1;HCRTR2;GRIN1;SLC6A5;CACNB2;CACNB4;DLG2;DLG4;PNOC;EXOC4;PMP22;AMPH;APBA2;KCNK3
male gonad development (GO:0008584)	11/43	0.022737	0.305828	0	0	2.23819	8.46878	NR5A1;LHCGR;TFAP2C;KITLG;WT1;NCOA4;ZFP42;GATA4;COL9A3;GATA3;INHBA
positive regulation of neuron differentiation (GO:0045666)	11/43	0.022737	0.305828	0	0	2.23819	8.46878	DLX1;HEYL;DLX2;MEF2C;ARHGEF2;HOXD3;ASCL1;NKX2-5;NEUROG1;ATOH1;FGFR1
signal release from synapse (GO:0099643)	11/43	0.022737	0.305828	0	0	2.23819	8.46878	PTPRN2;NRXN2;OTOF;PIP5K1C;SYN3;CPLX1;SYN2;PPFIA3;SYN1;STX1A;SNCA
cellular response to interleukin-9 (GO:0071355)	4/9	0.0228052	0.305828	0	0	5.2033	19.6725	STAT5A;STAT5B;IL9;JAK3
development of primary female sexual characteristics (GO:0046545)	4/9	0.0228052	0.305828	0	0	5.2033	19.6725	NR5A1;ZFP42;COL9A3;LHFPL2
embryonic digestive tract morphogenesis (GO:0048557)	4/9	0.0228052	0.305828	0	0	5.2033	19.6725	PDGFRA;FOXF1;TCF21;FGFR2
interleukin-9-mediated signaling pathway (GO:0038113)	4/9	0.0228052	0.305828	0	0	5.2033	19.6725	STAT5A;STAT5B;IL9;JAK3
negative regulation of platelet aggregation (GO:0090331)	4/9	0.0228052	0.305828	0	0	5.2033	19.6725	ADAMTS18;CD9;ALOX12;PRKG1
neuronal ion channel clustering (GO:0045161)	4/9	0.0228052	0.305828	0	0	5.2033	19.6725	CNTNAP2;SPTBN4;KCNIP2;AGRN
positive regulation of cell-cell adhesion mediated by cadherin (GO:2000049)	4/9	0.0228052	0.305828	0	0	5.2033	19.6725	FOXA1;PTPRU;FLOT1;FOXA2
regulation of animal organ morphogenesis (GO:2000027)	4/9	0.0228052	0.305828	0	0	5.2033	19.6725	PKHD1;TBX1;WT1;AJAP1
cellular response to BMP stimulus (GO:0071773)	16/71	0.0229147	0.306453	0	0	1.89519	7.15618	ACVRL1;DLX1;SMAD3;DLX5;ADAMTS12;GDF6;BMP7;RUNX2;PHOX2B;RGMA;GDF7;TMEM100;SFRP1;AMH;VSTM2A;BMPR1B
ventricular septum development (GO:0003281)	10/38	0.0241475	0.322054	0	0	2.32506	8.65752	HEYL;SALL1;PDE2A;GATA4;GATA3;SLIT2;NKX2-5;TBX5;ZFPM2;ROBO1
brain development (GO:0007420)	29/150	0.0244026	0.323481	0	0	1.56307	5.80379	CNTNAP2;DLX2;NDRG4;FOXG1;AATK;SLC6A4;ATXN1;RELN;UGP2;ZIC2;SIX3;ZIC1;NKX2-2;EOMES;EMX1;EMX2;TBR1;SYNJ2;GRHL2;MEIS2;PAX2;SHROOM4;GRIN1;MEIS1;COL4A1;B3GNT5;CNTN4;NES;MDGA1
response to cytokine (GO:0034097)	29/150	0.0244026	0.323481	0	0	1.56307	5.80379	HDAC4;CSF1R;NFAT5;CITED1;CALCOCO2;LEF1;TNFRSF11A;AFF3;RELB;CYP27B1;TMEM102;TIMP2;TIMP3;CCR7;IL6R;IKBKE;JAK3;TIMP4;SNCA;CD74;SMAD3;SLC11A1;ADIPOQ;PRKCA;OSMR;POU4F1;POU4F2;BCL2;FOXA2
positive regulation of reactive oxygen species metabolic process (GO:2000379)	12/49	0.0248103	0.323481	0	0	2.11189	7.80661	CDKN1A;SYK;GSTP1;PLCG2;RAB27A;CYBA;MAPT;TLR6;TLR4;SLC5A3;RNF41;GRIN1
regulation of cellular localization (GO:0060341)	12/49	0.0248103	0.323481	0	0	2.11189	7.80661	DYNC1H1;PARD6B;PINK1;PARD6A;GSN;FES;LRP5;TRIM46;CSNK1E;EFNA5;MAD1L1;FOXA2
regulation of smooth muscle cell proliferation (GO:0048660)	12/49	0.0248103	0.323481	0	0	2.11189	7.80661	TCF7L2;NDRG4;IGFBP5;ELN;IGFBP3;IL18;TNFAIP3;PPARG;IGF1;IL6R;AIF1;FOXP1
response to glucose (GO:0009749)	12/49	0.0248103	0.323481	0	0	2.11189	7.80661	ERN1;TCF7L2;KCNB1;ADIPOQ;PDX1;ZNF236;ADCY8;NKX6-1;SLC39A14;PAX2;GCK;IGF1R
embryonic digit morphogenesis (GO:0042733)	6/18	0.024919	0.323481	0	0	3.25319	12.0112	OSR2;SALL1;OSR1;MSX1;GLI3;TBX2
embryonic heart tube development (GO:0035050)	6/18	0.024919	0.323481	0	0	3.25319	12.0112	NDRG4;FGF8;HAND1;NKX2-5;PITX2;TBX2
glycoprotein catabolic process (GO:0006516)	6/18	0.024919	0.323481	0	0	3.25319	12.0112	EDEM1;FBXO2;FBXO17;ADAMTS12;FBXO44;ADAMTS9
positive regulation of interleukin-4 production (GO:0032753)	6/18	0.024919	0.323481	0	0	3.25319	12.0112	CD86;SYK;TNFSF4;RARA;GATA3;HLA-E
cell-cell junction assembly (GO:0007043)	15/66	0.0251876	0.326099	0	0	1.91581	7.05287	WDR1;CTNND2;TBCD;PRKCA;CLDN5;PARD6B;GJB2;GJB6;CDH11;CDH22;FSCN1;CD9;TLN2;PIP5K1C;CDH18
muscle cell development (GO:0055001)	9/33	0.0253445	0.32726	0	0	2.44096	8.97098	CHRNB1;FER1L5;NEBL;BIN1;MYOF;DYSF;IGF1;NKX2-5;TTN
positive regulation of secretion by cell (GO:1903532)	16/72	0.0259277	0.333905	0	0	1.86124	6.79806	CADPS2;FGA;KCNB1;RAB27A;FRMD4A;IGF1;TTN;STX1B;ANKRD1;RAB9A;ADAM8;RAB5A;CFTR;STX1A;EXPH5;SNCA
negative regulation of cell growth (GO:0030308)	25/126	0.0260557	0.334401	0	0	1.61373	5.88612	RTN4R;ACVRL1;CDA;CDKN1A;CDKN1B;PTPRS;WFDC1;ENO1;CYP27B1;WNT11;GNG4;SERTAD2;TRIM46;SH3BP4;DIP2B;MSX1;SLIT2;SMAD3;INHBA;SFRP1;SFRP2;WT1;MYL2;SCGB3A1;VGLL4
positive regulation of monooxygenase activity (GO:0032770)	8/28	0.0261291	0.334401	0	0	2.60331	9.48829	SCARB1;CYP27B1;FCER2;POR;GDNF;S100A1;NPR3;NOS1AP
regulation of interleukin-4 production (GO:0032673)	7/23	0.0261723	0.334401	0	0	2.84696	10.3716	CD86;SYK;TNFSF4;LEF1;RARA;GATA3;HLA-E
cellular response to lipopolysaccharide (GO:0071222)	24/120	0.0263805	0.336178	0	0	1.62973	5.92427	CD86;MEF2C;GFI1;NFKBIL1;PRKCE;GSTP1;CD180;CTR9;IL18;LY96;TNFAIP3;IRGM;NFKB1;HCK;SBNO2;CD6;TNFSF4;ANKRD1;PDE4B;CCL2;BPI;CD14;CD68;TLR4
protein complex oligomerization (GO:0051259)	19/90	0.0269839	0.34297	0	0	1.74373	6.29925	GSDMD;TRIM72;HGSNAT;MPP2;POLQ;TMEM120B;KCNC3;ATL1;ATL2;ADCY8;UPB1;SLC9A1;ALAD;EHD3;RNF213;ALS2;LRRC8C;LRRC8D;SNCA
cellular response to ketone (GO:1901655)	10/39	0.0287089	0.363945	0	0	2.24475	7.9701	MAP4K1;SFRP1;LARP1;TNFSF4;NCOA4;KLF9;ADCY8;TRERF1;ADCY6;CFTR
positive regulation of synaptic transmission (GO:0050806)	16/73	0.0292271	0.365541	0	0	1.82848	6.45939	MPP2;CLSTN1;GRIK2;ADCY8;SLC8A2;RIMS2;STX1B;CACNG7;CACNG8;RELN;DLG4;NMU;FLOT1;CCL2;SQSTM1;SHANK2
calcium ion transport (GO:0006816)	23/115	0.029248	0.365541	0	0	1.62949	5.75527	TRPC5;TRPA1;CHRNA4;CAMK2A;CACNA1B;ITPR1;TRPV2;ATP2B4;CACNA1A;ATP2B2;CACNA1C;CACNA1F;MCOLN2;CACNA1H;SLC8A2;CACNG6;CACNB2;CACNA1I;CYP27B1;CACNG7;CACNG8;CDH23;KCNN4
regulation of neuron projection development (GO:0010975)	31/165	0.0295799	0.365541	0	0	1.50878	5.31189	SCARB2;RTN4R;NDRG4;LTK;PTPRS;GFI1;ULK4;PTPRO;CRMP1;KNDC1;ADCY6;RELN;LRRC4C;SCN1B;MARK2;NTRK1;EPHA4;NTRK2;WNT3A;MBOAT1;TBR1;CBFA2T2;SRCIN1;STX1B;FES;ABI3;RAPGEF1;ROR1;ITGA6;TOX;ITM2C
cardiac left ventricle morphogenesis (GO:0003214)	5/14	0.0297359	0.365541	0	0	3.61393	12.7044	SFRP2;FOXF1;NPY2R;HAND1;TBX5
manganese ion transport (GO:0006828)	5/14	0.0297359	0.365541	0	0	3.61393	12.7044	TRPC5;SLC11A1;SLC11A2;SLC30A10;SLC39A14
neurotransmitter biosynthetic process (GO:0042136)	5/14	0.0297359	0.365541	0	0	3.61393	12.7044	SLC5A7;PAH;CHAT;SLC6A3;SLC6A4
positive regulation of cardiac muscle cell proliferation (GO:0060045)	5/14	0.0297359	0.365541	0	0	3.61393	12.7044	MEF2C;ERBB4;ZFPM2;FGFR2;TBX2
positive regulation of leukocyte degranulation (GO:0043302)	5/14	0.0297359	0.365541	0	0	3.61393	12.7044	FGR;SYK;LAMP1;GAB2;HLA-F
regulation of histone methylation (GO:0031060)	5/14	0.0297359	0.365541	0	0	3.61393	12.7044	NSD1;CTR9;MTHFR;TET1;CTCFL
regulation of protein kinase C signaling (GO:0090036)	5/14	0.0297359	0.365541	0	0	3.61393	12.7044	DGKG;MC1R;WNT11;ULK4;MYADM
renal absorption (GO:0070293)	5/14	0.0297359	0.365541	0	0	3.61393	12.7044	GSN;KCNQ1;WNK4;KLHL3;SGK1
thymus development (GO:0048538)	5/14	0.0297359	0.365541	0	0	3.61393	12.7044	TBX1;FOXE1;AIRE;HAND2;FGF10
transcription initiation from RNA polymerase II promoter (GO:0006367)	27/140	0.0299031	0.36667	0	0	1.55785	5.46772	GTF2A1;RARG;THRB;MAML2;GTF2B;NR1I2;NR2E1;HDAC9;RXRA;POLR2C;NRBF2;TEAD1;TEAD4;MED1;ESRRG;MED27;GTF2H3;TBX5;NCOR2;NR5A1;KAT2B;NR5A2;NR6A1;RARA;RARB;PPARG;MAML3
response to lipopolysaccharide (GO:0032496)	30/159	0.0303041	0.370207	0	0	1.51656	5.30263	CD86;SCARB1;CITED1;GFI1;GSTP1;CTR9;LY96;TNFAIP3;TNFRSF11A;CYP27B1;SBNO2;ANKRD1;PDE4B;CCL2;CD14;SNCA;MEF2C;NFKBIL1;SLC11A1;CD180;IRGM;NFKB1;TIRAP;FOXP1;CPS1;CD6;TNFSF4;CD68;TLR4;IFNAR1
central nervous system neuron differentiation (GO:0021953)	9/34	0.0305109	0.370207	0	0	2.34318	8.17693	NTRK2;LHX1;KNDC1;FOXN4;MAPT;TOX;ISL1;MDGA1;PHOX2B
phosphatidylinositol 3-kinase signaling (GO:0014065)	9/34	0.0305109	0.370207	0	0	2.34318	8.17693	LTK;ERBB3;IRS1;TYRO3;PIK3CD;GATA3;HTR2A;IGF1;IGF1R
inflammatory response (GO:0006954)	41/230	0.0313143	0.370207	0	0	1.41563	4.90328	HDAC4;CSF1R;IL1RN;CCL11;TRAF3IP2;PIK3CD;ADCY8;AIF1;HDAC9;LTB4R;RELB;FUT7;TBXA2R;ADORA3;PROK2;CCL2;CCR7;CCL1;CD14;TAC1;CMKLR1;PTGDR;ABCF1;SLC11A1;NFATC3;IL18;CYBA;NFKB1;TPST1;MFHAS1;LTB4R2;TNFSF4;IL9;NOX4;CARD18;ADAM8;TLR6;TLR5;IL17D;TLR4;CD44
negative regulation of epithelial to mesenchymal transition (GO:0010719)	8/29	0.0319878	0.370207	0	0	2.4792	8.5344	FOXA1;SPRED3;SFRP1;SFRP2;HPN;GATA3;TBX5;FOXA2
cellular response to interleukin-7 (GO:0098761)	6/19	0.0324139	0.370207	0	0	3.00277	10.297	STAT5A;STAT5B;SOCS1;TSLP;IRS1;JAK3
interleukin-7-mediated signaling pathway (GO:0038111)	6/19	0.0324139	0.370207	0	0	3.00277	10.297	STAT5A;STAT5B;SOCS1;TSLP;IRS1;JAK3
myeloid cell activation involved in immune response (GO:0002275)	6/19	0.0324139	0.370207	0	0	3.00277	10.297	FER1L5;SBNO2;SYK;DYSF;PLCG2;DNASE1L3
cardiac muscle cell differentiation (GO:0055007)	7/24	0.0328138	0.370207	0	0	2.67933	9.15503	AKAP13;MEF2C;WT1;IRX3;SHOX2;NKX2-5;TTN
cellular response to catecholamine stimulus (GO:0071870)	7/24	0.0328138	0.370207	0	0	2.67933	9.15503	KCNQ1;ATP2B4;PDE4B;ADCY6;SLC9A1;DRD5;SNCA
sulfur amino acid metabolic process (GO:0000096)	7/24	0.0328138	0.370207	0	0	2.67933	9.15503	BHMT;AHCY;MTRR;CPS1;CBS;MTHFR;NOX4
glucose homeostasis (GO:0042593)	18/86	0.0332514	0.370207	0	0	1.72448	5.86955	TCF7L2;TFAP2B;IRS1;KCNB1;ADIPOQ;FOXK2;PAX6;FOXK1;PYGL;ADCY8;FOXO1;GCK;IGF1R;ALOX5;CRY2;PDK4;LRRC8D;PPARG
transmembrane receptor protein tyrosine kinase signaling pathway (GO:0007169)	67/404	0.0339691	0.370207	0	0	1.29905	4.39378	TRIM71;NRP1;NRP2;IRS1;PLAT;TCIRG1;FGFRL1;IGF1R;FGF8;UBASH3B;PDK4;AP2M1;EPHB4;EPHA4;PDGFRA;ATP6V1G2;SYK;INSRR;CYBA;SLC39A14;FGR;GIGYF1;TIAM1;HCK;COL4A2;ESRP2;CD8A;ESRP1;TYRO3;RAPGEF1;COL4A6;ELMO2;ROR1;CSF1R;GRB7;LTK;SHC3;SHC1;MVP;HPN;PXN;NEDD9;EFNA5;KALRN;FOXO1;APH1B;EFS;ERBB3;ERBB4;POLR2C;NTRK1;KL;NTRK2;GALNT3;SORT1;TNK1;IGF1;GRIN1;COL1A1;EFNA3;FES;HNRNPF;FGF18;CLNK;FGFR2;FGF10;FGFR1
adrenal gland development (GO:0030325)	4/10	0.0340626	0.370207	0	0	4.33584	14.6532	SALL1;WNT11;WT1;INSM1
ectoderm development (GO:0007398)	4/10	0.0340626	0.370207	0	0	4.33584	14.6532	LHX1;ITGA6;STX2;VAX2
endodermal cell fate commitment (GO:0001711)	4/10	0.0340626	0.370207	0	0	4.33584	14.6532	EOMES;SOX2;CTR9;NANOG
membrane lipid catabolic process (GO:0046466)	4/10	0.0340626	0.370207	0	0	4.33584	14.6532	SGPL1;ENPP2;CYP1B1;MGST2
monocyte activation (GO:0042117)	4/10	0.0340626	0.370207	0	0	4.33584	14.6532	FER1L5;DYSF;MT1G;FOXP1
negative regulation of sodium ion transmembrane transport (GO:1902306)	4/10	0.0340626	0.370207	0	0	4.33584	14.6532	OSR1;PRKCE;HECW1;PCSK9
negative regulation of sodium ion transmembrane transporter activity (GO:2000650)	4/10	0.0340626	0.370207	0	0	4.33584	14.6532	OSR1;PRKCE;HECW1;PCSK9
positive regulation of mesenchymal cell proliferation (GO:0002053)	4/10	0.0340626	0.370207	0	0	4.33584	14.6532	TBX1;CHRD;LRP5;FGFR2
response to interleukin-4 (GO:0070670)	4/10	0.0340626	0.370207	0	0	4.33584	14.6532	CITED1;LEF1;GATA3;JAK3
regulation of ERK1 and ERK2 cascade (GO:0070372)	42/238	0.0343091	0.370207	0	0	1.39832	4.71563	NECAB2;NRP1;CSF1R;NDRG4;CCL11;SHC1;GSTP1;HTR2C;GATA4;HTR2A;SLC30A10;PKHD1;SPRED3;BMPER;DDT;ERBB4;GCNT2;TIMP3;CCL2;CCR7;TNFAIP8L3;CCL1;NTRK1;CD74;PDGFRA;FGA;NTRK2;SYK;ADIPOQ;PLA2G2A;PRKCA;NPNT;YWHAZ;DUSP6;TIRAP;MFHAS1;HAND2;ROR1;TLR4;CD44;FGFR2;FGF10
amino-acid betaine transport (GO:0015838)	3/6	0.0346689	0.370207	0	0	6.50244	21.8606	SLC22A4;SLC22A5;SLC22A16
B cell chemotaxis (GO:0035754)	3/6	0.0346689	0.370207	0	0	6.50244	21.8606	CH25H;PIK3CD;CYP7B1
cardiac ventricle formation (GO:0003211)	3/6	0.0346689	0.370207	0	0	6.50244	21.8606	MEF2C;HAND1;TBX5
carnitine transport (GO:0015879)	3/6	0.0346689	0.370207	0	0	6.50244	21.8606	SLC22A4;SLC22A5;SLC22A16
cellular response to bacterial lipopeptide (GO:0071221)	3/6	0.0346689	0.370207	0	0	6.50244	21.8606	CD14;TLR6;TIRAP
coumarin metabolic process (GO:0009804)	3/6	0.0346689	0.370207	0	0	6.50244	21.8606	CYP2A7;UGT1A8;UGT1A7
embryonic camera-type eye development (GO:0031076)	3/6	0.0346689	0.370207	0	0	6.50244	21.8606	KDM2B;NES;TBX2
embryonic camera-type eye morphogenesis (GO:0048596)	3/6	0.0346689	0.370207	0	0	6.50244	21.8606	KDM2B;SIX3;TBX2
embryonic skeletal joint development (GO:0072498)	3/6	0.0346689	0.370207	0	0	6.50244	21.8606	OSR2;COL2A1;OSR1
epithelial tube formation (GO:0072175)	3/6	0.0346689	0.370207	0	0	6.50244	21.8606	GATA3;FGFR2;PAX2
glomerular epithelial cell differentiation (GO:0072311)	3/6	0.0346689	0.370207	0	0	6.50244	21.8606	WT1;PTPRO;PROM1
guanine nucleotide transmembrane transport (GO:1903790)	3/6	0.0346689	0.370207	0	0	6.50244	21.8606	LRRC8C;LRRC8D;LRRC8E
membrane raft assembly (GO:0001765)	3/6	0.0346689	0.370207	0	0	6.50244	21.8606	ANXA2;FLOT1;S100A10
mesenchymal cell differentiation involved in kidney development (GO:0072161)	3/6	0.0346689	0.370207	0	0	6.50244	21.8606	OSR1;TCF21;PAX2
multinuclear osteoclast differentiation (GO:0072674)	3/6	0.0346689	0.370207	0	0	6.50244	21.8606	SH3PXD2A;CD81;TNFRSF11A
negative regulation of cardiac muscle cell apoptotic process (GO:0010667)	3/6	0.0346689	0.370207	0	0	6.50244	21.8606	HAND2;GATA4;NKX2-5
negative regulation of cardiac muscle tissue growth (GO:0055022)	3/6	0.0346689	0.370207	0	0	6.50244	21.8606	TBX5;VGLL4;TP73
negative regulation of erythrocyte differentiation (GO:0045647)	3/6	0.0346689	0.370207	0	0	6.50244	21.8606	MAFB;LDB1;HOXA5
negative regulation of toll-like receptor 2 signaling pathway (GO:0034136)	3/6	0.0346689	0.370207	0	0	6.50244	21.8606	MFHAS1;TNFAIP3;TLR6
neurotransmitter loading into synaptic vesicle (GO:0098700)	3/6	0.0346689	0.370207	0	0	6.50244	21.8606	SLC17A7;SLC17A8;SLC18A2
norepinephrine biosynthetic process (GO:0042421)	3/6	0.0346689	0.370207	0	0	6.50244	21.8606	HAND2;GATA3;INSM1
plus-end-directed organelle transport along microtubule (GO:0072386)	3/6	0.0346689	0.370207	0	0	6.50244	21.8606	FYCO1;KIF13A;MAPT
positive regulation of autophagosome maturation (GO:1901098)	3/6	0.0346689	0.370207	0	0	6.50244	21.8606	FYCO1;CALCOCO2;IRGM
positive regulation of epithelial cell differentiation involved in kidney development (GO:2000698)	3/6	0.0346689	0.370207	0	0	6.50244	21.8606	LHX1;PROM1;PAX2
positive regulation of gap junction assembly (GO:1903598)	3/6	0.0346689	0.370207	0	0	6.50244	21.8606	CNTNAP2;IRX3;TBX5
positive regulation of granulocyte differentiation (GO:0030854)	3/6	0.0346689	0.370207	0	0	6.50244	21.8606	TESC;LEF1;RUNX1
positive regulation of T cell differentiation in thymus (GO:0033089)	3/6	0.0346689	0.370207	0	0	6.50244	21.8606	IHH;ADAM8;GLI2
positive regulation of toll-like receptor 2 signaling pathway (GO:0034137)	3/6	0.0346689	0.370207	0	0	6.50244	21.8606	MFHAS1;CYBA;TIRAP
positive regulation of toll-like receptor 3 signaling pathway (GO:0034141)	3/6	0.0346689	0.370207	0	0	6.50244	21.8606	FLOT1;WDFY1;TIRAP
pronephros development (GO:0048793)	3/6	0.0346689	0.370207	0	0	6.50244	21.8606	OSR1;HNF1B;PAX2
regulation of cardiac muscle hypertrophy in response to stress (GO:1903242)	3/6	0.0346689	0.370207	0	0	6.50244	21.8606	LMNA;ATP2B4;FOXO1
regulation of digestive system process (GO:0044058)	3/6	0.0346689	0.370207	0	0	6.50244	21.8606	KCNQ1;SGK1;FGF10
renal filtration cell differentiation (GO:0061318)	3/6	0.0346689	0.370207	0	0	6.50244	21.8606	WT1;PTPRO;PROM1
retinal ganglion cell axon guidance (GO:0031290)	3/6	0.0346689	0.370207	0	0	6.50244	21.8606	NRP1;PTPRM;SLIT2
trigeminal nerve development (GO:0021559)	3/6	0.0346689	0.370207	0	0	6.50244	21.8606	ISL1;NEUROG1;POU4F1
renal system development (GO:0072001)	13/57	0.0346784	0.370207	0	0	1.92385	6.46728	TFAP2B;FOXF1;GREB1L;PCSK9;TCF21;HNF1B;GATA3;PAX2;TBX18;GLI2;SALL1;WT1;LHX1
cellular divalent inorganic cation homeostasis (GO:0072503)	22/111	0.0355437	0.378614	0	0	1.61085	5.3754	GCM2;CCL11;SLC11A1;MT1M;ATP2B4;HTR2C;SLC39A10;SLC30A1;ATP2B2;HTR2A;PTH1R;SLC30A10;SLC39A14;SLC8A2;PKHD1;MT1A;CXCL12;VAPB;STC2;MT1G;CCL1;DRD5
synapse assembly (GO:0007416)	15/69	0.0363536	0.38486	0	0	1.80906	5.99607	KIRREL3;FARP1;FZD5;WNT3A;NRXN2;POU4F1;DNM3;SDK1;CDH1;SLITRK1;SPOCK2;CBLN4;OBSL1;SHANK2;SDK2
cellular response to amyloid-beta (GO:1904646)	9/35	0.0363672	0.38486	0	0	2.25293	7.46641	NTRK1;EPHA4;VCAM1;CACNA1A;IGF1;TLR6;TLR4;IGF1R;GRIN1
regulation of regulated secretory pathway (GO:1903305)	9/35	0.0363672	0.38486	0	0	2.25293	7.46641	RIMS2;SYT5;VPS18;SYT11;RAB27A;SYT8;RAB5A;SYN1;SYT7
regulation of heart contraction (GO:0008016)	19/93	0.036707	0.387613	0	0	1.67275	5.52807	S100A1;KCNIP2;KCNJ12;ITPR1;ATP2B4;ATP2B2;FOXN4;CACNA1H;SLC8A2;TBX2;DES;ASPH;ADORA3;KCNQ1;RNF207;TNNT2;HRC;FXYD7;NKX2-5
regulation of protein kinase B signaling (GO:0051896)	37/207	0.0377817	0.398098	0	0	1.41971	4.65087	CD86;IRS1;PIK3CD;GATA4;GATA3;IGF1R;PKHD1;FGF8;ERBB3;ERBB4;FAM110C;DAG1;GCNT2;CCR7;TNFAIP8L3;NTRK1;PDGFRA;KL;NTRK2;TCF7L2;F10;PDPK1;IL18;GAB2;NRG2;PPP2R5C;HLA-G;RNF41;MFHAS1;KITLG;PINK1;MC1R;FGF18;ADAM8;FGFR2;FGF10;FGFR1
ameboidal-type cell migration (GO:0001667)	12/52	0.0381562	0.400312	0	0	1.95316	6.37916	NANOS1;TBX1;SGPL1;GDNF;ERBB4;SEMA3B;ANXA6;GPC3;SEMA3E;SEMA3F;PKN1;CORO1C
cartilage development (GO:0051216)	12/52	0.0381562	0.400312	0	0	1.95316	6.37916	OSR2;MEF2C;COL2A1;OSR1;ZBTB16;CREB3L2;HOXD3;RUNX3;SLC39A14;RUNX2;CD44;RUNX1
regulation of catecholamine secretion (GO:0050433)	8/30	0.0386819	0.4014	0	0	2.36637	7.69634	SYT5;CHRNA4;KCNB1;SYT11;SYT8;SYT7;STX1A;SNCA
regulation of cation transmembrane transport (GO:1904062)	8/30	0.0386819	0.4014	0	0	2.36637	7.69634	DPP10;KCNIP1;KCNIP2;KCNIP4;ATP2B4;HRC;KCNN2;KCNAB1
zinc ion homeostasis (GO:0055069)	8/30	0.0386819	0.4014	0	0	2.36637	7.69634	MT1A;MT1M;SLC39A10;TMC8;MT1G;SLC30A1;SLC30A10;SLC39A14
peptidyl-serine phosphorylation (GO:0018105)	29/156	0.038939	0.4014	0	0	1.48871	4.83199	DYRK3;MAST4;CAB39;MAST3;CAMK2A;PRKX;STK4;TTBK1;STK32B;IKBKE;MARK2;MAP4K1;PRKCH;PDPK1;PRKCE;PRKCA;VRK1;CSNK1E;VRK2;HIPK2;ERN1;PINK1;LATS2;SBK1;MAPKAPK5;SGK3;PKN1;MAP3K13;SGK1
negative regulation of neuron projection development (GO:0010977)	13/58	0.03943	0.4014	0	0	1.88099	6.08166	RTN4R;EPHA4;PTPRS;WNT3A;GFI1;MCF2;PTPRO;CRMP1;THY1;CBFA2T2;ADCY6;STX1B;ITM2C
negative regulation of cell-cell adhesion (GO:0022408)	10/41	0.0395986	0.4014	0	0	2.09969	6.77981	IL1RN;AKNA;CDH1;ADIPOQ;MYADM;APOA1;MBP;SPINT2;FXYD5;GTPBP4
regulation of cell development (GO:0060284)	10/41	0.0395986	0.4014	0	0	2.09969	6.77981	PER2;HEYL;HELT;BHLHE40;ASCL1;HES3;ASCL2;HDAC9;FOXO1;WNT3
cellular response to metal ion (GO:0071248)	25/131	0.0398235	0.4014	0	0	1.53717	4.95475	CDKN1B;CPNE5;CPNE4;CPNE7;HVCN1;MT1M;HPCA;GUCA1A;ADCY8;CACNA1H;CDH1;PLCG2;SLC13A5;SNCA;SYT5;MEF2C;SYT8;SYT7;ITPKB;MT1A;DLG2;TFR2;DLG4;SYT11;MT1G
acetyl-CoA metabolic process (GO:0006084)	5/15	0.0398266	0.4014	0	0	3.25235	10.483	ACLY;MVK;HMGCS1;MVD;ACACA
cardiac myofibril assembly (GO:0055003)	5/15	0.0398266	0.4014	0	0	3.25235	10.483	PDGFRA;NEBL;MYL2;OBSL1;TTN
dermatan sulfate proteoglycan biosynthetic process (GO:0050651)	5/15	0.0398266	0.4014	0	0	3.25235	10.483	CSGALNACT1;BCAN;VCAN;UST;CSPG4
embryonic cranial skeleton morphogenesis (GO:0048701)	5/15	0.0398266	0.4014	0	0	3.25235	10.483	TBX1;PDGFRA;IRX5;LHX1;FGFR2
endoderm development (GO:0007492)	5/15	0.0398266	0.4014	0	0	3.25235	10.483	EOMES;DUSP5;LHX1;GATA4;HOXC11
glucuronate metabolic process (GO:0019585)	5/15	0.0398266	0.4014	0	0	3.25235	10.483	UGT1A10;UGT1A4;UGT1A9;UGT1A7;UGT1A6
membrane raft organization (GO:0031579)	5/15	0.0398266	0.4014	0	0	3.25235	10.483	FA2H;ANXA2;FLOT1;MYADM;S100A10
myoblast fusion (GO:0007520)	5/15	0.0398266	0.4014	0	0	3.25235	10.483	CD81;ADAM12;CD9;PTGFRN;CACNA1H
negative regulation of cellular component movement (GO:0051271)	5/15	0.0398266	0.4014	0	0	3.25235	10.483	PKHD1;CCDC125;CD9;GATA3;SPINT2
negative regulation of chondrocyte differentiation (GO:0032331)	5/15	0.0398266	0.4014	0	0	3.25235	10.483	EFEMP1;CHADL;ADAMTS12;PTHLH;NKX3-2
superoxide anion generation (GO:0042554)	5/15	0.0398266	0.4014	0	0	3.25235	10.483	DUOX1;NOX4;ALOX12;CYBA;NOX5
regulation of transcription initiation from RNA polymerase II promoter (GO:0060260)	14/64	0.0402714	0.403033	0	0	1.82327	5.85655	MED1;CSF1R;TCF7L2;CDKN1A;LEF1;HNF1B;MED27;RUNX2;NFKB1;TNRC6C;CDK8;MED13;CCND1;NKX2-5
cellular response to hexose stimulus (GO:0071331)	7/25	0.0404895	0.403033	0	0	2.53034	8.11406	ERN1;KCNB1;ADCY8;ZNF236;SLC39A14;PAX2;IGF1R
regulation of dopamine secretion (GO:0014059)	7/25	0.0404895	0.403033	0	0	2.53034	8.11406	SYT5;GDNF;CHRNA4;SYT11;SYT8;SYT7;SNCA
cell-cell junction organization (GO:0045216)	17/82	0.0409765	0.403033	0	0	1.7035	5.44228	CSF1R;SMAD3;CADM2;CTNND2;PKHD1;CLDN5;SDK1;PARD6B;PARD6A;CDH1;CDH11;CDH22;FSCN1;MYADM;TLN2;CDH18;SDK2
cell morphogenesis involved in neuron differentiation (GO:0048667)	16/76	0.0409832	0.403033	0	0	1.73675	5.54821	SPTBN4;FARP1;MEF2C;ATL1;TBCD;DCDC2;ISL1;POU4F1;PAX2;ISL2;PARD6B;SLITRK2;SLITRK1;SLITRK4;CNTN4;FGFR2
cellular response to hormone stimulus (GO:0032870)	16/76	0.0409832	0.403033	0	0	1.73675	5.54821	MED1;STAT5B;LHCGR;MEF2C;THRB;WBP2;LMO2;NCOA4;UCP1;CACNA1H;GCK;SFRP1;WT1;KLF9;RARA;SLIT2
cardiac ventricle development (GO:0003231)	6/20	0.0412306	0.403033	0	0	2.78813	8.89016	HEYL;SALL1;PDE2A;GATA4;GATA3;TBX5
eye morphogenesis (GO:0048592)	6/20	0.0412306	0.403033	0	0	2.78813	8.89016	FBN2;RARG;EFEMP1;COL5A2;MFAP2;NKD1
gastrulation (GO:0007369)	6/20	0.0412306	0.403033	0	0	2.78813	8.89016	EOMES;FGF8;GSC;LHX1;LRP5;GPC3
neuromuscular synaptic transmission (GO:0007274)	6/20	0.0412306	0.403033	0	0	2.78813	8.89016	CHRNB1;SLC5A7;DTNA;CHAT;RIMBP2;KIF1B
positive regulation of embryonic development (GO:0040019)	6/20	0.0412306	0.403033	0	0	2.78813	8.89016	WNT3A;OSR1;LHX1;RBM19;OTX2;FOXA2
positive regulation of protein processing (GO:0010954)	6/20	0.0412306	0.403033	0	0	2.78813	8.89016	GSN;ASTL;HPN;MYH9;ADAM8;ENO1
regulation of acute inflammatory response (GO:0002673)	6/20	0.0412306	0.403033	0	0	2.78813	8.89016	GSTP1;C2CD4B;ADAM8;OSMR;DNASE1L3;PTGES
toll-like receptor 4 signaling pathway (GO:0034142)	6/20	0.0412306	0.403033	0	0	2.78813	8.89016	PRKCE;TRIL;LY96;CD14;TLR4;TIRAP
xenobiotic transport (GO:0042908)	6/20	0.0412306	0.403033	0	0	2.78813	8.89016	SLC22A4;ABCC2;ABCC5;SLC22A18;NR1I2;ABCA8
regulation of synapse assembly (GO:0051963)	11/47	0.0419286	0.409035	0	0	1.98904	6.30882	MEF2C;BHLHB9;SLITRK2;SLITRK1;WNT3A;DLG5;IL1RAPL2;CLSTN1;MDGA1;SNCA;EIF4G1
cell-cell adhesion via plasma-membrane adhesion molecules (GO:0098742)	31/170	0.0424479	0.413272	0	0	1.45408	4.59414	PTPRS;PCDHGB4;PTPRM;FGFRL1;ROBO1;SLITRK2;CDH1;SLITRK1;MPZ;BSG;CDH22;CDH23;EMB;LRRC4C;PCDHA7;KIRREL3;VCAM1;PCDHGC3;UNC5D;CLDN6;IGSF11;CLDN5;SDK1;CLDN10;CD6;CLDN7;CDH11;CNTN4;OBSL1;SDK2;CDH18
negative regulation of toll-like receptor signaling pathway (GO:0034122)	9/36	0.0429477	0.415645	0	0	2.16936	6.82866	MFHAS1;PTPRS;NFKBIL1;TYRO3;LY96;TNFAIP3;CD14;TLR6;TLR4
positive regulation of bone mineralization (GO:0030501)	9/36	0.0429477	0.415645	0	0	2.16936	6.82866	FBN2;KL;OSR2;MEF2C;ALOX5;OSR1;BMPR1B;BMP7;LTF
positive regulation of myeloid leukocyte differentiation (GO:0002763)	9/36	0.0429477	0.415645	0	0	2.16936	6.82866	CD74;FES;TESC;LEF1;CTNNBIP1;PRKCA;POU4F1;POU4F2;RUNX1
bicellular tight junction assembly (GO:0070830)	12/53	0.0435529	0.419833	0	0	1.90541	5.97115	CLDN6;CLDN10;CLDN5;PARD6B;PARD6A;POF1B;CLDN7;TBCD;ESAM;GRHL2;MPP7;CRB3
cardiac muscle tissue development (GO:0048738)	12/53	0.0435529	0.419833	0	0	1.90541	5.97115	AKAP13;GJB6;SHOX2;ANKRD1;GATA4;MSX1;NKX2-5;ADAMTS9;BMP7;TBX18;TTN;TBX2
cellular response to chemical stress (GO:0062197)	20/101	0.0438624	0.421148	0	0	1.60857	5.02953	TXNRD2;GSTP1;GSR;SLC4A11;CYBA;VRK2;PRDX6;AIF1;FOXO1;ETV5;PINK1;ALDH3B1;NOX4;LRRC8D;FAS;NOX5;STX2;ATG7;LRRC8E;SNCA
epithelial cell differentiation (GO:0030855)	20/101	0.0438624	0.421148	0	0	1.60857	5.02953	TBX1;EHF;CPT1A;DLX3;CITED1;KRT3;TCF21;GATA3;OVOL1;ASCL1;GRHL2;PAX2;CRYGD;ERBB4;WT1;SIX3;GSTA1;PPARG;RHCG;FGFR2
negative regulation of growth (GO:0045926)	24/126	0.0441582	0.423154	0	0	1.53333	4.78395	ACVRL1;CDA;CDKN1A;SMAD3;CDKN1B;MT1M;WFDC1;ENO1;INHBA;CYP27B1;SFRP1;MT1A;SFRP2;WNT11;GNG4;SERTAD2;WT1;MYL2;MT1G;SCGB3A1;SH3BP4;MSX1;SLIT2;VGLL4
phospholipid transport (GO:0015914)	13/59	0.0446236	0.426773	0	0	1.83999	5.72144	SCARB2;ABCA1;SCARB1;ATP8A2;ATP8B3;PITPNA;APOA1;ATP10A;ATP11A;PITPNC1;TNFAIP8L3;LDLR;PLTP
regulation of osteoblast differentiation (GO:0045667)	17/83	0.0453639	0.431923	0	0	1.67759	5.18886	FBN2;MEF2C;CITED1;CTNNBIP1;CHRD;LRP5;IGF1;LIMD1;NPNT;BMP7;RUNX2;PPARG;BMPR1B;IL6R;TP63;FGFR2;LTF
myeloid leukocyte differentiation (GO:0002573)	15/71	0.045548	0.431923	0	0	1.74425	5.38797	CSF1R;CDKN1A;LEF1;PIK3CD;GAB2;TNFRSF11A;FOXP1;RUNX1;SBNO2;RXRA;RARA;MT1G;MYH9;CCR7;PPARG
cholesterol metabolic process (GO:0008203)	16/77	0.0455645	0.431923	0	0	1.70818	5.27593	ABCA1;MVK;HMGCS1;ABCA5;APOA1;DHCR24;LSS;ACAT2;SULT2B1;ACLY;CH25H;SQLE;RXRA;MVD;DHCR7;FDFT1
positive regulation of epithelial to mesenchymal transition (GO:0010718)	10/42	0.045984	0.431923	0	0	2.03395	6.26349	COL1A1;TCF7L2;TIAM1;SMAD3;TGFB1I1;LEF1;PDPN;GCNT2;ALX1;BCL9L
positive regulation of protein tyrosine kinase activity (GO:0061098)	10/42	0.045984	0.431923	0	0	2.03395	6.26349	CSF1R;EPHA4;NTRK2;RELN;ERBB3;DLG3;DLG4;NEDD9;NOX4;SRCIN1
regulation of chemokine production (GO:0032642)	10/42	0.045984	0.431923	0	0	2.03395	6.26349	CSF1R;CD74;TSLP;AIRE;TNFSF4;IL18;AIF1;IL6R;TLR4;FOXP1
regulation of nervous system development (GO:0051960)	10/42	0.045984	0.431923	0	0	2.03395	6.26349	PER2;HEYL;NKX6-2;GBX2;HELT;BHLHE40;ASCL1;HES3;ASCL2;WNT3
response to lipid (GO:0033993)	22/114	0.0461522	0.431923	0	0	1.55805	4.79228	FOXA1;STAT5B;RARG;CITED1;SLC11A1;LY96;TNFRSF11A;ASCL1;FOXO1;TIRAP;FOXP1;STRN3;CYP27B1;RXRA;CPS1;CD6;SCD;RARA;PPARG;TLR4;IFNAR1;SNCA
negative regulation of peptidyl-tyrosine phosphorylation (GO:0050732)	8/31	0.0462504	0.431923	0	0	2.26335	6.95684	SFRP1;SOCS1;SFRP2;INPP5F;MVP;SH3BP5;THY1;SRCIN1
regulation of calcium ion-dependent exocytosis (GO:0017158)	8/31	0.0462504	0.431923	0	0	2.26335	6.95684	SYT5;CACNA1I;KCNB1;SYT11;SYT8;CACNA1H;SYT7;STX1A
regulation of macrophage derived foam cell differentiation (GO:0010743)	8/31	0.0462504	0.431923	0	0	2.26335	6.95684	ABCA1;PRKCH;ABCA5;ADIPOQ;PLA2G2A;IL18;PPARG;NFKB1
transmembrane receptor protein serine/threonine kinase signaling pathway (GO:0007178)	25/133	0.0466257	0.431923	0	0	1.50853	4.62455	ACVRL1;CITED1;ZFYVE9;DLX5;TGFB1I1;PXN;LTBP2;FURIN;TMEM100;PARD6A;ZMIZ1;GCNT2;AMH;SMAD3;APOA1;INHBB;CGN;INHBA;GDF6;BMP7;RUNX2;GDF7;RGMA;CLDN5;BMPR1B
intrinsic apoptotic signaling pathway (GO:0097193)	20/102	0.0479752	0.431923	0	0	1.58887	4.8255	CDKN1A;ITPR1;CIDEB;TNFRSF10B;CRIP1;POU4F1;POU4F2;BBC3;HIPK2;ERN1;MLLT11;ERN2;BCL2L10;BCL2;CYP1B1;ZNF385B;IKBKE;FNIP2;MAP3K5;TP73
actin filament depolymerization (GO:0030042)	4/11	0.0480014	0.431923	0	0	3.71622	11.2844	GSN;WDR1;MICAL1;MICAL3
calcineurin-NFAT signaling cascade (GO:0033173)	4/11	0.0480014	0.431923	0	0	3.71622	11.2844	NFAT5;PPP3CB;NFATC3;NFATC2
columnar/cuboidal epithelial cell differentiation (GO:0002065)	4/11	0.0480014	0.431923	0	0	3.71622	11.2844	PYY;FGF8;CDX2;GATA4
enteric nervous system development (GO:0048484)	4/11	0.0480014	0.431923	0	0	3.71622	11.2844	GDNF;ARX;PHOX2B;PHOX2A
hematopoietic stem cell proliferation (GO:0071425)	4/11	0.0480014	0.431923	0	0	3.71622	11.2844	SFRP2;MECOM;ETV6;RUNX1
insulin-like growth factor receptor signaling pathway (GO:0048009)	4/11	0.0480014	0.431923	0	0	3.71622	11.2844	GIGYF1;IRS1;IGF1;IGF1R
metanephric mesenchyme development (GO:0072075)	4/11	0.0480014	0.431923	0	0	3.71622	11.2844	WT1;OSR1;TCF21;PAX2
monocyte differentiation (GO:0030224)	4/11	0.0480014	0.431923	0	0	3.71622	11.2844	CSF1R;MT1G;MYH9;PPARG
negative regulation of bone remodeling (GO:0046851)	4/11	0.0480014	0.431923	0	0	3.71622	11.2844	CALCA;SFRP1;UBASH3B;TNFAIP3
negative regulation of homotypic cell-cell adhesion (GO:0034111)	4/11	0.0480014	0.431923	0	0	3.71622	11.2844	ADAMTS18;CD9;ALOX12;PRKG1
negative regulation of intracellular estrogen receptor signaling pathway (GO:0033147)	4/11	0.0480014	0.431923	0	0	3.71622	11.2844	VPS18;ISL1;ZNF366;STRN3
positive regulation of bone resorption (GO:0045780)	4/11	0.0480014	0.431923	0	0	3.71622	11.2844	SYK;ADAM8;PRKCA;TNFRSF11A
positive regulation of chondrocyte differentiation (GO:0032332)	4/11	0.0480014	0.431923	0	0	3.71622	11.2844	ACVRL1;ZBTB16;BMPR1B;GDF6
positive regulation of triglyceride biosynthetic process (GO:0010867)	4/11	0.0480014	0.431923	0	0	3.71622	11.2844	SCARB1;SREBF1;SLC27A1;LDLR
regulation of biosynthetic process (GO:0009889)	4/11	0.0480014	0.431923	0	0	3.71622	11.2844	ALOX5;GSTP1;UCP1;SNCA
regulation of calcium ion transmembrane transport via high voltage-gated calcium channel (GO:1902514)	4/11	0.0480014	0.431923	0	0	3.71622	11.2844	CACNG6;CACNB2;BIN1;NOS1AP
regulation of inclusion body assembly (GO:0090083)	4/11	0.0480014	0.431923	0	0	3.71622	11.2844	DNAJB6;DNAJA4;SACS;SNCAIP
regulation of phospholipase activity (GO:0010517)	4/11	0.0480014	0.431923	0	0	3.71622	11.2844	PDPK1;FGFR2;FGFR1;SNCA
response to prostaglandin E (GO:0034695)	4/11	0.0480014	0.431923	0	0	3.71622	11.2844	SFRP1;TNFSF4;CCR7;ADCY6
regulation of vesicle-mediated transport (GO:0060627)	19/96	0.0487829	0.438146	0	0	1.6073	4.85464	NRP1;SCARB1;USP7;RAB5C;SYK;HIP1R;CPLX1;SYT7;STXBP5L;RIMS2;FGR;HCK;INPP5F;FES;RAB12;PACSIN3;RAB5A;RAB8B;PACSIN1
regulation of synapse organization (GO:0050807)	7/26	0.0492437	0.438174	0	0	2.39702	7.21737	EPHA4;MEF2C;SLITRK2;WNT3A;SLITRK4;YWHAZ;MDGA1
regulation of focal adhesion assembly (GO:0051893)	12/54	0.0494562	0.438174	0	0	1.85994	5.59222	ACVRL1;NRP1;SFRP1;LDB1;LIMCH1;FAM107A;THY1;EFNA5;PHLDB2;CORO1C;SLC9A1;S100A10
lymphocyte differentiation (GO:0030098)	17/84	0.0500757	0.438174	0	0	1.65246	4.94783	TPD52;HDAC4;VCAM1;PIK3CD;GATA3;HDAC9;RELB;LYL1;HHEX;KLF6;NFIL3;CLCF1;RABL3;PLCG2;TOX;JAK3;ZBTB7A
apical junction assembly (GO:0043297)	13/60	0.0502751	0.438174	0	0	1.80074	5.38465	WDR1;TBCD;GRHL2;MPP7;CLDN6;CLDN10;CLDN5;PARD6B;PARD6A;POF1B;CLDN7;ESAM;CRB3
cellular protein catabolic process (GO:0044257)	13/60	0.0502751	0.438174	0	0	1.80074	5.38465	CPA2;GZMA;CLTC;CTSZ;PCSK9;TCIRG1;UBE2G2;ADAMTS12;PISD;RAB12;CAPN2;SPATA18;AP2M1
regulation of actin cytoskeleton reorganization (GO:2000249)	9/37	0.0502814	0.438174	0	0	2.09176	6.25463	CSF1R;NRP1;PDGFRA;HCK;ABI3;FES;SEMA3E;ESAM;IQGAP2
cell morphogenesis involved in differentiation (GO:0000904)	15/72	0.0507113	0.438174	0	0	1.71355	5.10914	NRP1;LAMA5;MEF2C;LAMC3;PXN;TBCD;LAMB1;SRCIN1;GRHL2;PKHD1;RELN;POF1B;PARVG;RILPL1;TYRO3
negative regulation of inflammatory response (GO:0050728)	37/212	0.0513514	0.438174	0	0	1.37875	4.09358	GPR25;CALCA;VIPR2;MVK;GSTP1;ADCY4;TNFAIP3;FURIN;GATA3;PTH1R;GPR84;ADCY8;ADCY6;PTHLH;HTR6;ALOX5;PLCG2;PTGDR;DRD5;LHCGR;PTGIS;SYK;ADIPOQ;GPR31;APOA1;IGF1;ISL1;TSHR;FGR;POMC;HCK;MFHAS1;MC1R;ADM2;TYRO3;MYH9;PPARG
endocardial cushion development (GO:0003197)	6/21	0.0514199	0.438174	0	0	2.6021	7.72234	ACVRL1;HEYL;FOXF1;GATA4;ISL1;TBX2
negative regulation of ion transmembrane transporter activity (GO:0032413)	6/21	0.0514199	0.438174	0	0	2.6021	7.72234	CAB39;EPO;OSR1;PRKCE;HECW1;PCSK9
sensory perception of pain (GO:0019233)	6/21	0.0514199	0.438174	0	0	2.6021	7.72234	TRPA1;CHRNA4;CCL2;PROK2;PRDM12;PTGES
stress granule assembly (GO:0034063)	6/21	0.0514199	0.438174	0	0	2.6021	7.72234	DDX6;DYNC1H1;GRB7;ATXN2;CIRBP;MAPT
zinc ion transport (GO:0006829)	6/21	0.0514199	0.438174	0	0	2.6021	7.72234	SLC39A11;SLC30A1;SLC30A10;SLC39A2;SLC39A14;SLC39A1
heme catabolic process (GO:0042167)	5/16	0.0517532	0.438174	0	0	2.95651	8.75502	ABCC2;AMBP;GSTA1;UGT1A4;HMOX2
negative regulation of platelet activation (GO:0010544)	5/16	0.0517532	0.438174	0	0	2.95651	8.75502	PDGFRA;ADAMTS18;CD9;ALOX12;PRKG1
neuron cell-cell adhesion (GO:0007158)	5/16	0.0517532	0.438174	0	0	2.95651	8.75502	NRXN3;NRXN2;CNTN4;NCAM2;ASTN2
odontogenesis of dentin-containing tooth (GO:0042475)	5/16	0.0517532	0.438174	0	0	2.95651	8.75502	TBX1;WNT6;ANKRD11;MSX1;GLI2
porphyrin-containing compound catabolic process (GO:0006787)	5/16	0.0517532	0.438174	0	0	2.95651	8.75502	ABCC2;AMBP;GSTA1;UGT1A4;HMOX2
positive regulation of alpha-beta T cell proliferation (GO:0046641)	5/16	0.0517532	0.438174	0	0	2.95651	8.75502	SYK;CD81;TNFSF4;IL18;HLA-E
regulation of cellular carbohydrate metabolic process (GO:0010675)	5/16	0.0517532	0.438174	0	0	2.95651	8.75502	SCARB2;ADIPOQ;PDK4;FOXK2;FOXK1
cellular response to organonitrogen compound (GO:0071417)	20/103	0.0523569	0.438174	0	0	1.56963	4.6299	MEF2C;IGFBP5;PDE2A;TSHR;SSH1;RPTOR;DIAPH1;SFRP1;LARP1;CDH1;WT1;KCNQ1;P2RY2;RRAGD;CAPN2;RAPGEF1;SH3BP4;SLIT2;CFTR;HCN2
anion transport (GO:0006820)	10/43	0.0530285	0.438174	0	0	1.97221	5.79222	SLC13A3;LRRC8C;SLC26A8;LRRC8D;SLC17A7;SLC17A8;SLC13A5;SLC26A4;LRRC8E;SLC22A11
heart looping (GO:0001947)	10/43	0.0530285	0.438174	0	0	1.97221	5.79222	EOMES;NDRG4;MEF2C;HAND1;IHH;GATA4;FOXN4;TBR1;NKX2-5;TBX2
myofibril assembly (GO:0030239)	10/43	0.0530285	0.438174	0	0	1.97221	5.79222	TMOD1;PDGFRA;OBSCN;WDR1;MYL2;TNNT2;LMOD1;ANKRD1;OBSL1;TTN
positive regulation of T cell differentiation (GO:0045582)	10/43	0.0530285	0.438174	0	0	1.97221	5.79222	SOCS1;ZMIZ1;TNFSF4;LEF1;IHH;ADAM8;GATA3;HLA-G;GLI3;GLI2
regulation of cell-cell adhesion (GO:0022407)	10/43	0.0530285	0.438174	0	0	1.97221	5.79222	PKHD1;MAGI1;FUT7;CDH1;SIRPG;ADAM8;SPINT2;EFNA5;MDGA1;GTPBP4
regulation of cell-substrate adhesion (GO:0010810)	10/43	0.0530285	0.438174	0	0	1.97221	5.79222	VIT;PKHD1;PTPRO;PDPN;GCNT2;TBCD;MYADM;THY1;NPNT;CORO1C
potassium ion transport (GO:0006813)	23/122	0.0530442	0.438174	0	0	1.51366	4.44505	KCNH3;KCNJ5;KCNK10;KCNB1;KCNIP2;KCNJ12;KCNC3;HPN;KCNAB1;TMEM175;SLC9A1;SLC9A2;KCNQ1;KCNS3;KCNMA1;KCNQ4;KCNN1;KCNQ5;KCNN2;KCNN4;KCNJ1;HCN2;KCNK3
calcium ion homeostasis (GO:0055074)	19/97	0.0533732	0.438174	0	0	1.5866	4.64944	GCM2;TFAP2B;CCL11;ATP2B4;HTR2C;SLC30A1;ATP2B2;HTR2A;PTH1R;SLC8A2;GRIN1;PKHD1;CYP27B1;CXCL12;VAPB;STC2;CCL1;DRD5;SNCA
glycosaminoglycan biosynthetic process (GO:0006024)	19/97	0.0533732	0.438174	0	0	1.5866	4.64944	CSGALNACT1;CHST6;HS3ST3A1;LUM;ABCC5;XYLT1;KERA;HS6ST2;BCAN;VCAN;B3GNT7;HAS1;UST;GCNT2;GPC3;HAS3;CSPG4;AGRN;CHST3
positive regulation of transport (GO:0051050)	18/91	0.0543039	0.438174	0	0	1.6059	4.67825	DYNC1H1;ANXA2;SLC11A1;SIRPG;HIP1R;APOA1;RAB27A;CYBA;ACSL3;TULP1;SYNGR3;GATA2;RXRA;TFR2;FLOT1;GPC3;SGK1;SNCA
sensory perception of sound (GO:0007605)	18/91	0.0543039	0.438174	0	0	1.6059	4.67825	TBX1;SPTBN4;WDR1;HPN;TIMM13;PAX3;DCDC2;ATP2B2;TMC2;COL1A1;COL2A1;KCNQ1;MYO3A;CDH23;MYH14;ROR1;SLC26A4;SLC26A5
cardiac muscle tissue morphogenesis (GO:0055008)	8/32	0.0547241	0.438174	0	0	2.16892	6.3017	MYL2;TNNT2;HAND1;ANKRD1;NKX2-5;ISL1;FGFR2;TTN
endodermal cell differentiation (GO:0035987)	8/32	0.0547241	0.438174	0	0	2.16892	6.3017	COL4A2;MMP15;COL12A1;CTR9;COL6A1;LAMB1;INHBA;ITGA5
negative regulation of developmental growth (GO:0048640)	8/32	0.0547241	0.438174	0	0	2.16892	6.3017	RTN4R;CDKN1A;CDKN1B;PTPRS;TRIM46;DIP2B;NKD1;SLC6A4
regulation of cell morphogenesis (GO:0022604)	8/32	0.0547241	0.438174	0	0	2.16892	6.3017	FMNL2;PDPN;EFNA5;CAMSAP1;CD44;ZNF135;BCL9L;SH3D19
antigen processing and presentation of endogenous peptide antigen via MHC class I via ER pathway (GO:0002484)	3/7	0.0547436	0.438174	0	0	4.87655	14.1668	HLA-F;HLA-G;HLA-E
antigen processing and presentation of endogenous peptide antigen via MHC class I via ER pathway, TAP-independent (GO:0002486)	3/7	0.0547436	0.438174	0	0	4.87655	14.1668	HLA-F;HLA-G;HLA-E
cellular response to prostaglandin E stimulus (GO:0071380)	3/7	0.0547436	0.438174	0	0	4.87655	14.1668	SFRP1;TNFSF4;ADCY6
detection of molecule of bacterial origin (GO:0032490)	3/7	0.0547436	0.438174	0	0	4.87655	14.1668	SCARB1;LY96;TLR4
epithelial cell differentiation involved in kidney development (GO:0035850)	3/7	0.0547436	0.438174	0	0	4.87655	14.1668	MEF2C;SALL1;PAX2
glutamine transport (GO:0006868)	3/7	0.0547436	0.438174	0	0	4.87655	14.1668	SLC38A1;SLC38A3;SLC38A5
hyaluronan biosynthetic process (GO:0030213)	3/7	0.0547436	0.438174	0	0	4.87655	14.1668	ABCC5;HAS1;HAS3
hypotonic response (GO:0006971)	3/7	0.0547436	0.438174	0	0	4.87655	14.1668	SLC12A5;CAB39;SLC4A11
metanephric nephron tubule development (GO:0072234)	3/7	0.0547436	0.438174	0	0	4.87655	14.1668	OSR1;PAX2;POU3F3
negative regulation of membrane protein ectodomain proteolysis (GO:0051045)	3/7	0.0547436	0.438174	0	0	4.87655	14.1668	TIMP2;TIMP3;TIMP4
negative regulation of MyD88-independent toll-like receptor signaling pathway (GO:0034128)	3/7	0.0547436	0.438174	0	0	4.87655	14.1668	LY96;CD14;TLR4
positive regulation of catecholamine secretion (GO:0033605)	3/7	0.0547436	0.438174	0	0	4.87655	14.1668	GDNF;KCNB1;STX1A
positive regulation of epithelial tube formation (GO:1905278)	3/7	0.0547436	0.438174	0	0	4.87655	14.1668	GDNF;PIK3CD;GATA3
positive regulation of fibroblast apoptotic process (GO:2000271)	3/7	0.0547436	0.438174	0	0	4.87655	14.1668	SFRP1;STK17A;TP63
positive regulation of lamellipodium morphogenesis (GO:2000394)	3/7	0.0547436	0.438174	0	0	4.87655	14.1668	ENPP2;RREB1;CORO1C
positive regulation of lipopolysaccharide-mediated signaling pathway (GO:0031666)	3/7	0.0547436	0.438174	0	0	4.87655	14.1668	CD180;LY96;PRKCA
positive regulation of natural killer cell cytokine production (GO:0002729)	3/7	0.0547436	0.438174	0	0	4.87655	14.1668	HLA-F;HLA-G;HLA-E
positive regulation of phospholipid biosynthetic process (GO:0071073)	3/7	0.0547436	0.438174	0	0	4.87655	14.1668	HTR2C;ACSL3;HTR2A
regulation of calcidiol 1-monooxygenase activity (GO:0060558)	3/7	0.0547436	0.438174	0	0	4.87655	14.1668	CYP27B1;GFI1;NFKB1
regulation of CD8-positive, alpha-beta T cell differentiation (GO:0043376)	3/7	0.0547436	0.438174	0	0	4.87655	14.1668	SOCS1;RUNX3;RUNX1
regulation of cGMP-mediated signaling (GO:0010752)	3/7	0.0547436	0.438174	0	0	4.87655	14.1668	PDE10A;PDE2A;RUNDC3A
regulation of glial cell apoptotic process (GO:0034350)	3/7	0.0547436	0.438174	0	0	4.87655	14.1668	PRKCH;CCL2;PRKCA
regulation of mesenchymal stem cell differentiation (GO:2000739)	3/7	0.0547436	0.438174	0	0	4.87655	14.1668	PDGFRA;SLC4A11;LTBP3
regulation of morphogenesis of an epithelium (GO:1905330)	3/7	0.0547436	0.438174	0	0	4.87655	14.1668	RNF207;ADAMTS12;FOXP1
regulation of natural killer cell cytokine production (GO:0002727)	3/7	0.0547436	0.438174	0	0	4.87655	14.1668	HLA-F;HLA-G;HLA-E
sinoatrial node development (GO:0003163)	3/7	0.0547436	0.438174	0	0	4.87655	14.1668	GJB6;SHOX2;TBX18
skin morphogenesis (GO:0043589)	3/7	0.0547436	0.438174	0	0	4.87655	14.1668	COL1A1;ITGB4;ITGA6
synaptic transmission, dopaminergic (GO:0001963)	3/7	0.0547436	0.438174	0	0	4.87655	14.1668	SLC6A3;DRD5;SNCA
T cell apoptotic process (GO:0070231)	3/7	0.0547436	0.438174	0	0	4.87655	14.1668	FAS;CLC;GLI3
white fat cell differentiation (GO:0050872)	3/7	0.0547436	0.438174	0	0	4.87655	14.1668	PER2;CTBP2;PPARG
negative regulation of cell projection organization (GO:0031345)	11/49	0.0548168	0.438174	0	0	1.88414	5.47109	RTN4R;EPHA4;STX1B;PTPRS;WNT3A;GFI1;PTPRO;CRMP1;CBFA2T2;ADCY6;ITM2C
regulation of cytosolic calcium ion concentration (GO:0051480)	27/148	0.0549751	0.438719	0	0	1.45417	4.21837	CALCA;CACNA1A;LPAR2;CACNA1C;ADCY8;SLC8A2;TBXA2R;WBP2NL;CDH23;PLCE1;PROK2;CCR7;CCL1;S1PR3;TAC1;CCR4;CMKLR1;PTGDR;PDGFRA;TRPC5;SMAD3;ATP2B4;ATP2B2;HCRTR2;KISS1;DLG4;HRC
positive regulation of protein kinase B signaling (GO:0051897)	29/161	0.0553491	0.440919	0	0	1.4319	4.14406	CD86;IRS1;PIK3CD;GATA3;IGF1R;FGF8;ERBB3;ERBB4;FAM110C;GCNT2;CCR7;TNFAIP8L3;PDGFRA;KL;TCF7L2;F10;PDPK1;IL18;GAB2;NRG2;MFHAS1;KITLG;PINK1;MC1R;FGF18;ADAM8;FGFR2;FGF10;FGFR1
cation transport (GO:0006812)	31/174	0.0554318	0.440919	0	0	1.41308	4.08747	SLC22A4;CATSPER4;SLC6A3;SLC8A2;SLC22A16;SLC22A18;KCNN1;KCNN2;KCNN4;SLC39A1;KCNJ1;RHBG;SLC38A5;SLC18A2;CHRNB1;KCNH3;KCNJ5;KCNIP2;KCNJ12;SLC11A2;SLC4A11;KCNAB1;GRIN1;SCNN1G;KCNS3;KCNMA1;KCNQ4;RHCG;SGK1;KCNK3;CNGB1
cellular response to insulin stimulus (GO:0032869)	24/129	0.0557782	0.44295	0	0	1.48926	4.29856	GRB7;SLC27A1;ATP6V1G2;PKLR;IRS1;SHC1;PDPK1;ADIPOQ;PCSK9;INHBB;TCIRG1;OTOP1;SLC39A14;HDAC9;FOXO1;GCK;IGF1R;KAT2B;RAB31;RAB12;PDK4;PPARG;LPIN3;RAB8B
regulation of blood vessel endothelial cell migration (GO:0043535)	12/55	0.0558824	0.443055	0	0	1.81658	5.23994	ACVRL1;STAT5A;ANGPT4;MEF2C;PDPK1;FGF18;ATP2B4;PRKCA;PPARG;GATA2;ETS1;FGFR1
regulation of DNA-templated transcription, initiation (GO:2000142)	13/61	0.0563989	0.446422	0	0	1.76312	5.06951	MED1;CSF1R;TCF7L2;CDKN1A;LEF1;MITF;MED27;RUNX2;NFKB1;TNRC6C;CDK8;MED13;CCND1
negative regulation of multicellular organismal process (GO:0051241)	37/214	0.0576803	0.455086	0	0	1.36301	3.88844	FOXA1;DLX1;DLX2;LAMA4;HPN;PTPRO;NPR3;GATA3;HDAC9;HOXC10;ROBO1;SLC6A4;CORO1C;SPRED3;WNT11;RAB11FIP5;MEF2C;SLC11A1;PLCL1;ADIPOQ;PLCL2;CIDEA;ATP2B4;APOA1;MCC;TBX5;GRHL2;TBX18;SFRP1;SFRP2;SYT11;NOVA2;IL17D;TLR4;NEUROG1;FOXA2;ASB1
positive regulation of GTPase activity (GO:0043547)	37/214	0.0576803	0.455086	0	0	1.36301	3.88844	RTN4R;CCL11;DOCK9;CCDC125;DOCK8;RASGRF1;RAP1GDS1;FZD10;THY1;SIPA1L2;RAP1GAP;CORO1C;ABR;WNT11;TBC1D14;CCL2;CCR7;CCL1;EVI5L;TBC1D22B;S100A10;RGS7;NTRK1;RABGAP1L;RALBP1;TBC1D8;TIAM2;NET1;TIAM1;TBCK;SFRP1;ALS2;TBC1D5;RAPGEF1;ITGA6;AGRN;RAPGEF6
negative regulation of apoptotic process (GO:0043066)	77/485	0.0577975	0.455273	0	0	1.23272	3.51426	TNFAIP8;CITED1;FMN2;UBE2Z;IFIT3;SH3RF1;IGF1R;COMP;PDK4;PROK2;MED1;MEF2C;PRKCH;KDM2B;OSR1;PLAUR;PRKCA;ISL1;YWHAZ;PAX2;POU3F3;HCK;TOX3;SFRP1;TMBIM4;PAX7;TYRO3;ADAM8;ITGA5;SQSTM1;CD44;LTF;LTK;BHLHB9;SHC1;GSTP1;HPN;LEF1;GATA4;ALOX12;SLC30A10;ASCL1;FOXO1;HSPD1;PKHD1;BCL2L10;RNF213;WNT11;DNAJB6;ERBB3;PDPN;CCL2;NKX2-5;SNCA;NTRK1;TBX1;ANGPT4;NTRK2;CD74;TFAP2B;EGR3;TSLP;CBX4;CIDEA;DHCR24;IGF1;POU4F1;NFKB1…
cellular calcium ion homeostasis (GO:0006874)	25/136	0.05836	0.457733	0	0	1.4675	4.16935	GCM2;CALCA;CCL11;HTR2C;HTR2A;PTH1R;ADCY8;SLC8A2;PKHD1;STC2;WBP2NL;CDH23;ANXA6;CCL1;DRD5;TRPC5;ATP2B4;SLC30A1;ATP2B2;HCRTR2;CXCL12;PACS2;VAPB;BCL2;HRC
negative regulation of endothelial cell migration (GO:0010596)	9/38	0.0583919	0.457733	0	0	2.01952	5.7366	ACVRL1;ANGPT4;MEF2C;DNAJA4;ATP2B4;PTPRM;PPARG;SLIT2;ADAMTS9
response to cAMP (GO:0051591)	9/38	0.0583919	0.457733	0	0	2.01952	5.7366	DUOX1;CITED1;IGFBP5;WT1;KCNQ1;PDE2A;RAPGEF1;CFTR;HCN2
monovalent inorganic cation homeostasis (GO:0055067)	7/27	0.059108	0.46038	0	0	2.27704	6.44035	TFAP2B;SCNN1G;SLC12A5;PDK4;SLC26A4;SLC12A8;SLC9A1
negative regulation of protein polymerization (GO:0032272)	7/27	0.059108	0.46038	0	0	2.27704	6.44035	HIP1R;TBCD;MYADM;SLIT2;SSH2;SNCA;SSH1
positive regulation of toll-like receptor signaling pathway (GO:0034123)	7/27	0.059108	0.46038	0	0	2.27704	6.44035	MFHAS1;FLOT1;WDFY1;CYBA;TLR5;TIRAP;LTF
regulation of cell junction assembly (GO:1901888)	7/27	0.059108	0.46038	0	0	2.27704	6.44035	CLDN5;MEF2C;PRKCH;FLOT1;RAPGEF1;RUNX1;CRB3
cellular response to fibroblast growth factor stimulus (GO:0044344)	18/92	0.059433	0.4607	0	0	1.58411	4.47179	TRIM71;TBX1;KL;EGR3;GALNT3;FGFRL1;SFRP1;FGF8;ESRP2;ESRP1;POLR2C;HNRNPF;FGF18;CCL2;CD44;FGFR2;FGF10;FGFR1
regulation of lipid metabolic process (GO:0019216)	18/92	0.059433	0.4607	0	0	1.58411	4.47179	MED1;SREBF1;MVK;HMGCS1;PRKAG2;LSS;ACACA;NCOR2;SQLE;RXRA;SCD;FASN;TNFAIP8L3;MVD;PPARG;CCDC3;DHCR7;FDFT1
regulation of peptidyl-tyrosine phosphorylation (GO:0050730)	18/92	0.059433	0.4607	0	0	1.58411	4.47179	NRP1;ANGPT4;CD74;CD81;IGF1;EFNA5;THBS4;SFRP1;SFRP2;RELN;ENPP2;PLCG2;CSPG4;ARHGEF2;ITGA5;IL6R;CD44;FGF10
positive regulation of potassium ion transmembrane transport (GO:1901381)	10/44	0.0607512	0.468291	0	0	1.91409	5.3613	KCNJ5;KCNIP2;KCNJ12;KCNQ1;KCNMA1;NOS1AP;WNK4;KCNN1;KCNN2;KCNN4
response to amyloid-beta (GO:1904645)	10/44	0.0607512	0.468291	0	0	1.91409	5.3613	NTRK1;EPHA4;VCAM1;CACNA1B;CACNA1A;IGF1;TLR6;TLR4;IGF1R;GRIN1
neuron development (GO:0048666)	26/143	0.0607971	0.468291	0	0	1.44798	4.05465	CNTNAP2;ATP8A2;RASGRF1;PTPRM;STMN4;PRDM12;ASCL1;CAMSAP1;GLI2;ATCAY;MAP4;NTRK2;MEF2C;SRRM4;TBCD;LAMB1;RUNX3;POU4F1;PHOX2B;RUNX1;ISL2;GDNF;CNTN4;MAPT;INSM1;VSX1
nitrogen compound transport (GO:0071705)	26/143	0.0607971	0.468291	0	0	1.44798	4.05465	SCARB2;SLC22A4;SLC22A5;SLC7A14;SLC6A3;SLC6A4;SLC7A3;PDPN;LRRC8D;SLC15A3;SLC38A3;RHBG;SLC38A5;SLC18A2;SLC38A4;CUBN;RALBP1;SLC38A1;AMN;ABCC2;SLC11A1;SLC6A15;SLC7A4;SLC5A7;MYH9;RHCG
peptidyl-serine modification (GO:0018209)	30/169	0.0610798	0.469726	0	0	1.40664	3.93237	DYRK3;MAST4;CAB39;MAST3;CAMK2A;PRKX;STK4;TTBK1;MGAT5B;STK32B;IKBKE;MARK2;MAP4K1;PRKCH;GALNT3;PDPK1;PRKCE;PRKCA;VRK1;CSNK1E;VRK2;HIPK2;PINK1;LATS2;SBK1;MAPKAPK5;SGK3;PKN1;MAP3K13;SGK1
positive regulation of cellular metabolic process (GO:0031325)	20/105	0.0619551	0.473698	0	0	1.53252	4.26247	RAB1A;CDKN1A;ANXA2;WNT3A;ADIPOQ;HPN;PCSK9;APOA1;GATA3;INHBA;ACACA;RNF41;ACLY;INPP5F;TBC1D5;FASN;PPARG;IFNAR1;EIF4G1;SNCA
actin polymerization or depolymerization (GO:0008154)	11/50	0.062153	0.473698	0	0	1.83572	5.09992	SVIL;DIAPH1;PSTPIP1;GSN;WDR1;MICAL1;FAM107A;MICAL3;VILL;AIF1;GAS7
amino acid transport (GO:0006865)	11/50	0.062153	0.473698	0	0	1.83572	5.09992	SLC7A4;SLC38A1;SLC6A15;PDPN;SLC7A14;SH3BP4;SLC38A11;SLC38A3;SLC38A5;SLC7A3;SLC38A4
regulation of cellular component movement (GO:0051270)	11/50	0.062153	0.473698	0	0	1.83572	5.09992	PKHD1;DIAPH1;ERBB3;INPP5F;ERBB4;FES;PDPN;CD9;NRG2;PKN1;ETS1
positive regulation of macromolecule metabolic process (GO:0010604)	62/384	0.0624594	0.473698	0	0	1.2568	3.4854	CITED1;PRKAG1;PCSK9;PIK3CD;ETS1;ROBO1;RIMS2;FGF8;AMH;HOXA5;MED1;OSR2;MEF2C;ANXA2;SLC11A1;TESC;OSR1;PAX6;MITF;WNT16;POU3F3;NR5A1;ACTA2;CLDN5;ACTA1;TBC1D5;HAND2;RNF207;NOS1AP;TLR6;VSTM2A;TLR4;HPN;LEF1;GATA2;TTBK1;TTN;WNT6;WNT11;INPP5F;PLCG2;WNT3;SNCA;CD74;NTRK2;GSN;SMAD3;WNT3A;PDE2A;RAB27A;IGF1;INHBA;POU4F1;BMP7;CTCFL;TNRC6C;WT1;DNAJA4;ADM2;FGF18;HOXD3;FGF10
interferon-gamma-mediated signaling pathway (GO:0060333)	14/68	0.0627687	0.473698	0	0	1.68782	4.6724	VCAM1;IFNGR2;CAMK2A;IFI30;HLA-F;HLA-G;HLA-E;HCK;IRF2;HLA-DPB1;TRIM26;IRF5;TRIM31;CD44
tight junction assembly (GO:0120192)	12/56	0.0628456	0.473698	0	0	1.77519	4.91209	CLDN6;CLDN10;CLDN5;PARD6B;PARD6A;POF1B;CLDN7;TBCD;ESAM;GRHL2;MPP7;CRB3
regulation of neurogenesis (GO:0050767)	13/62	0.0630073	0.473698	0	0	1.72704	4.77441	BHLHB9;CCL11;HELT;WNT3A;PAX6;ASCL1;ASCL2;PER2;HEYL;RASSF10;BHLHE40;HES3;WNT3
response to retinoic acid (GO:0032526)	13/62	0.0630073	0.473698	0	0	1.72704	4.77441	TBX1;RARG;LTK;WNT3A;TESC;FZD10;ASCL1;PAX2;WNT6;RXRA;WNT11;RARA;WNT3
fatty-acyl-CoA metabolic process (GO:0035337)	6/22	0.0630114	0.473698	0	0	2.43933	6.74338	ACLY;SCD;FASN;ACSL3;PPT2;ACACA
female gonad development (GO:0008585)	6/22	0.0630114	0.473698	0	0	2.43933	6.74338	NR5A1;LHCGR;ZFP42;INHBB;COL9A3;INHBA
negative regulation of phosphate metabolic process (GO:0045936)	6/22	0.0630114	0.473698	0	0	2.43933	6.74338	CDKN1C;CDA;CDKN1A;CDKN1B;INHBA;BMP7
osteoclast differentiation (GO:0030316)	6/22	0.0630114	0.473698	0	0	2.43933	6.74338	CSF1R;SBNO2;ANXA2;GAB2;TNFRSF11A;FOXP1
regulation of voltage-gated calcium channel activity (GO:1901385)	6/22	0.0630114	0.473698	0	0	2.43933	6.74338	CACNB2;CACNB4;AHNAK;HPCA;NOS1AP;PDE4B
actin filament bundle assembly (GO:0051017)	8/33	0.0641256	0.473698	0	0	2.08205	5.7192	LIMA1;MICAL1;FAM107A;FSCN1;NEDD9;PLS3;ESPN;AIF1
actin filament bundle organization (GO:0061572)	8/33	0.0641256	0.473698	0	0	2.08205	5.7192	LIMA1;MICAL1;FAM107A;FSCN1;NEDD9;PLS3;ESPN;AIF1
regulation of sprouting angiogenesis (GO:1903670)	8/33	0.0641256	0.473698	0	0	2.08205	5.7192	BMPER;PDPK1;S100A1;ALOX5;FGF18;ITGA5;ADAMTS9;EPN2
calcineurin-mediated signaling (GO:0097720)	4/12	0.0646129	0.473698	0	0	3.2515	8.90697	NFAT5;PPP3CB;NFATC3;NFATC2
calcium ion-regulated exocytosis of neurotransmitter (GO:0048791)	4/12	0.0646129	0.473698	0	0	3.2515	8.90697	RIMS2;SYT5;SYT8;SYT7
cellular response to thyroid hormone stimulus (GO:0097067)	4/12	0.0646129	0.473698	0	0	3.2515	8.90697	MED1;THRB;KLF9;LMO2
dermatan sulfate biosynthetic process (GO:0030208)	4/12	0.0646129	0.473698	0	0	3.2515	8.90697	BCAN;VCAN;UST;CSPG4
endoplasmic reticulum membrane organization (GO:0090158)	4/12	0.0646129	0.473698	0	0	3.2515	8.90697	VAPB;ATL1;ATL2;STX18
eye photoreceptor cell differentiation (GO:0001754)	4/12	0.0646129	0.473698	0	0	3.2515	8.90697	TULP1;PROM1;NKD1;SDK2
hemidesmosome assembly (GO:0031581)	4/12	0.0646129	0.473698	0	0	3.2515	8.90697	DST;ITGB4;ITGA6;LAMC2
negative regulation of receptor internalization (GO:0002091)	4/12	0.0646129	0.473698	0	0	3.2515	8.90697	NECAB2;ATXN2;DLG4;RIN3
negative regulation of vascular permeability (GO:0043116)	4/12	0.0646129	0.473698	0	0	3.2515	8.90697	CLDN5;DDAH1;PDE2A;SLIT2
P-body assembly (GO:0033962)	4/12	0.0646129	0.473698	0	0	3.2515	8.90697	DDX6;DYNC1H1;ATXN2;LIMD1
regulation of axon regeneration (GO:0048679)	4/12	0.0646129	0.473698	0	0	3.2515	8.90697	RTN4R;EPHA4;PTPRS;INPP5F
regulation of plasminogen activation (GO:0010755)	4/12	0.0646129	0.473698	0	0	3.2515	8.90697	CTSZ;HPN;ENO1;RUNX1
regulation of vascular associated smooth muscle cell migration (GO:1904752)	4/12	0.0646129	0.473698	0	0	3.2515	8.90697	MEF2C;IGFBP5;ADIPOQ;PRKG1
thyroid hormone generation (GO:0006590)	4/12	0.0646129	0.473698	0	0	3.2515	8.90697	DUOX1;FOXE1;DIO1;DIO2
regulation of angiogenesis (GO:0045765)	35/203	0.0654793	0.474042	0	0	1.35808	3.70216	PTPRM;PIK3CD;TNFAIP3;GATA4;SEMA3E;GATA2;ETS1;THBS4;HHEX;BMPER;ALOX5;CYP1B1;PROK2;HOXA5;GTF2I;ANGPT4;PTGIS;PDPK1;ATP2B4;FOXJ2;PRKCA;HLA-G;ISL1;RUNX1;HIPK2;CLDN5;SMOC2;SFRP1;EFNA3;SFRP2;COL4A2;ADM2;ADAM12;FGF18;PPARG
acyl-CoA biosynthetic process (GO:0071616)	5/17	0.0655362	0.474042	0	0	2.70998	7.3851	ACLY;SCD;FASN;PPT2;ACACA
aorta morphogenesis (GO:0035909)	5/17	0.0655362	0.474042	0	0	2.70998	7.3851	ACVRL1;TBX1;TFAP2B;ADAMTS9;TBX2
pharyngeal system development (GO:0060037)	5/17	0.0655362	0.474042	0	0	2.70998	7.3851	TBX1;GATA3;NKX2-5;BMP7;ISL1
positive regulation of regulated secretory pathway (GO:1903307)	5/17	0.0655362	0.474042	0	0	2.70998	7.3851	CACNA1I;KCNB1;RAB27A;CACNA1H;STX1A
positive regulation of smooth muscle cell migration (GO:0014911)	5/17	0.0655362	0.474042	0	0	2.70998	7.3851	NRP1;IGFBP5;IGF1;AIF1;S100A11
positive regulation of stem cell differentiation (GO:2000738)	5/17	0.0655362	0.474042	0	0	2.70998	7.3851	GATA4;LTBP3;TBX5;NKX2-5;RBM24
purine ribonucleotide transport (GO:0015868)	5/17	0.0655362	0.474042	0	0	2.70998	7.3851	ABCC5;LRRC8C;LRRC8D;SLC25A42;LRRC8E
pyrimidine-containing compound catabolic process (GO:0072529)	5/17	0.0655362	0.474042	0	0	2.70998	7.3851	DPYSL5;DPYSL2;DPYD;CRMP1;UPB1
negative regulation of angiogenesis (GO:0016525)	17/87	0.0662481	0.47848	0	0	1.58137	4.29238	ANGPT4;ATP2B4;FOXJ2;PTPRM;SEMA3E;HLA-G;THBS4;EPN2;CLDN5;HHEX;EFNA3;COL4A2;ALOX5;PPARG;ADAMTS9;HOXA5;GTF2I
cellular response to oxidative stress (GO:0034599)	23/125	0.0666197	0.47974	0	0	1.46888	3.97885	PDGFRA;DAPK1;TXNRD2;GSTP1;PXN;GSR;UCP1;SLC4A11;CYBA;VRK2;WNT16;PRDX6;AIF1;FOXO1;ETV5;CRYGD;PINK1;ALDH3B1;NOX4;NOX5;MAPT;STX2;SNCA
regulation of protein secretion (GO:0050708)	23/125	0.0666197	0.47974	0	0	1.46888	3.97885	TFAP2B;FGA;KCNB1;ITPR1;CACNA1A;SLC2A2;FRMD4A;PRKCA;CACNA1C;IGF1;SYT7;GCK;TTN;STXBP5L;PER2;PPP3CB;ALOX5;KCNS3;ANKRD1;ADAM8;SERGEF;STX1A;EXPH5
positive regulation of developmental process (GO:0051094)	31/177	0.0668988	0.481039	0	0	1.3838	3.74259	DLX1;DLX2;CORO1C;FGF8;RELN;LMNA;DAG1;ENPP2;OTX2;RREB1;PACSIN1;RALBP1;ZBTB16;RBM19;ISL1;BMP7;PAX2;POU4F2;PINK1;BMP1;GDNF;DLG4;WT1;DLG5;LHX1;INSM1;BMPR1B;MAP3K13;PHLDB2;FGFR1;FOXA2
endothelial cell migration (GO:0043542)	9/39	0.0672968	0.483187	0	0	1.95209	5.26798	NRP1;STARD13;EGR3;S100A2;PXN;CYP1B1;MYH9;PRKX;LGALS8
integrin-mediated signaling pathway (GO:0007229)	15/75	0.0685983	0.491806	0	0	1.62759	4.36111	NRP1;LAMA5;DST;SYK;ITGB4;ITGA2;APOA1;NEDD9;THY1;PRAM1;FGR;HCK;ITGA11;MYH9;ITGA5
calcium ion import (GO:0070509)	7/28	0.0701009	0.499704	0	0	2.16848	5.76344	CACNA1I;CACNB2;CACNA1B;CACNA1A;CACNA1C;CACNA1F;CACNA1H
cellular zinc ion homeostasis (GO:0006882)	7/28	0.0701009	0.499704	0	0	2.16848	5.76344	MT1A;MT1M;SLC39A10;MT1G;SLC30A1;SLC30A10;SLC39A14
positive regulation of cell communication (GO:0010647)	7/28	0.0701009	0.499704	0	0	2.16848	5.76344	RIMS2;DLG4;CLSTN1;ADIPOQ;NMU;GATA3;GRIK2
neuropeptide signaling pathway (GO:0007218)	13/63	0.0701105	0.499704	0	0	1.6924	4.49786	SORT1;NXPH4;SORCS1;GPR84;SORCS2;LTB4R;MCHR2;HCRTR2;PYY;LTB4R2;NMU;PNOC;GPR149
potassium ion transmembrane transport (GO:0071805)	25/139	0.0720481	0.512015	0	0	1.42863	3.75791	KCNE4;KCNC3;HPN;SLC9A1;KCNN1;KCNN2;KCNN4;KCNJ1;SLC12A8;KCNH3;KCNJ5;SLC12A5;KCNK10;KCNB1;KCNIP2;KCNJ12;KCNAB1;TMEM175;SLC9A2;KCNQ1;KCNS3;KCNQ4;KCNQ5;HCN2;KCNK3
regulation of cellular component organization (GO:0051128)	25/139	0.0720481	0.512015	0	0	1.42863	3.75791	RAB5C;FAM107A;LTBP4;WFDC1;TMEM97;RPTOR;NCLN;SLITRK2;SLITRK4;PLCE1;PACSIN3;PACSIN1;WNT3A;HIP1R;TMC8;SNCAIP;IRGM;NET1;PINK1;NRG3;RAPGEF1;SGK3;INSM1;SGK1;RAB5A
positive regulation of neuron projection development (GO:0010976)	17/88	0.0723438	0.513367	0	0	1.559	4.09445	SCARB2;NTRK1;NTRK2;LTK;NDRG4;BHLHB9;CBFA2T2;BMP7;RELN;FES;RAPGEF1;ITGA6;ROR1;TOX;SCN1B;MARK2;PACSIN1
positive regulation of signal transduction (GO:0009967)	42/252	0.0738861	0.523548	0	0	1.30404	3.39732	NECAB2;NRP1;MAML2;CTBP2;IRS1;IHH;LY96;TNFAIP3;GATA3;ROBO1;RIMS2;CYP27B1;ESM1;HHEX;RELN;SALL1;ZMIZ1;RSPO1;TP63;CD74;PTGIS;TSLP;ADIPOQ;CD180;DCDC2;PRKCA;IGF1;SLC39A14;GRIN1;EPN2;ERN1;STX1B;KAT2B;SMOC2;SFRP1;DLG4;RAB34;DLG5;FAS;MAML3;ITGA5;FGFR2
regulation of cell adhesion (GO:0030155)	24/133	0.0744428	0.52605	0	0	1.43427	3.72585	ACVRL1;EPHA4;TESC;TNFRSF18;CHRD;IL18;PRKCA;C2CD4B;PRKX;EFNA5;FUT2;PKHD1;NUAK1;TMEM102;FUT7;CXCL12;ERBB3;FES;MYADM;PLXNA2;ADAM8;CCR7;TGFBI;PLXNA4
negative regulation of blood vessel endothelial cell migration (GO:0043537)	8/34	0.0744685	0.52605	0	0	2.00185	5.19956	ACVRL1;ANGPT4;MEF2C;STARD13;TBXA2R;MMRN2;ATP2B4;PPARG
chloride transport (GO:0006821)	15/76	0.0753889	0.52605	0	0	1.60082	4.13826	GABRP;TTYH3;SLC12A5;TTYH1;GABRA5;GABRA3;ANO9;ANO4;CLCN1;BEST1;CLCN6;SLC26A8;GABRD;SLC12A8;CFTR
blood vessel endothelial cell migration (GO:0043534)	6/23	0.0760135	0.52605	0	0	2.29571	5.91569	NRP1;EGR3;MYH9;SLIT2;EPHB4;ROBO1
positive regulation of cholesterol efflux (GO:0010875)	6/23	0.0760135	0.52605	0	0	2.29571	5.91569	RXRA;ADIPOQ;APOA1;PPARG;ABCA8;PLTP
regulation of interferon-gamma-mediated signaling pathway (GO:0060334)	6/23	0.0760135	0.52605	0	0	2.29571	5.91569	SOCS1;IFNGR2;NLRC5;PPARG;OTOP1;IRGM
regulation of toll-like receptor 4 signaling pathway (GO:0034143)	6/23	0.0760135	0.52605	0	0	2.29571	5.91569	MFHAS1;FLOT1;WDFY1;TNFAIP3;TIRAP;LTF
response to nutrient levels (GO:0031667)	6/23	0.0760135	0.52605	0	0	2.29571	5.91569	RPTOR;KCNB1;FAM107A;UCP1;CD68;EIF4G1
carbohydrate homeostasis (GO:0033500)	14/70	0.0766741	0.52605	0	0	1.62735	4.17936	TCF7L2;TFAP2B;IRS1;KCNB1;ADIPOQ;PAX6;PYGL;ADCY8;GCK;IGF1R;ALOX5;CRY2;PDK4;PPARG
sterol metabolic process (GO:0016125)	14/70	0.0766741	0.52605	0	0	1.62735	4.17936	ABCA1;ABCA5;PRKAG2;APOA1;CYP7B1;SULT2B1;CH25H;SQLE;CYP26B1;CYP26C1;RXRA;CYP21A2;CYP1B1;DHCR7
bone development (GO:0060348)	9/40	0.0770074	0.52605	0	0	1.88901	4.84314	AKAP13;OSR2;CYP26B1;FGF8;LRP5;PLS3;RPL13;FGFR2;LTF
digestive tract development (GO:0048565)	9/40	0.0770074	0.52605	0	0	1.88901	4.84314	PYY;SALL1;CDX2;FOXF1;RARB;GATA4;GLI3;FGFR2;GLI2
fatty acid derivative biosynthetic process (GO:1901570)	9/40	0.0770074	0.52605	0	0	1.88901	4.84314	ACLY;BDH1;SCD;ALOX5;FASN;ALOX12;PPT2;AACS;ACACA
positive regulation of ossification (GO:0045778)	9/40	0.0770074	0.52605	0	0	1.88901	4.84314	FBN2;KL;OSR2;MEF2C;ALOX5;OSR1;ZBTB16;BMPR1B;BMP7
regulation of sodium ion transmembrane transporter activity (GO:2000649)	9/40	0.0770074	0.52605	0	0	1.88901	4.84314	OSR1;PRKCE;HECW1;WNK4;PCSK9;FXYD7;FXYD5;UTRN;SCN1B
myeloid cell differentiation (GO:0030099)	11/52	0.0786728	0.52605	0	0	1.74597	4.43906	MFHAS1;DYRK3;EPO;TAL1;ZBTB16;PRKX;INHBA;JAK3;TIRAP;RUNX1;HIPK2
antigen processing and presentation of exogenous peptide antigen via MHC class I, TAP-independent (GO:0002480)	3/8	0.079102	0.52605	0	0	3.90101	9.89694	HLA-F;HLA-G;HLA-E
brown fat cell differentiation (GO:0050873)	3/8	0.079102	0.52605	0	0	3.90101	9.89694	ADIPOQ;PRDM16;UCP1
cardiac muscle hypertrophy (GO:0003300)	3/8	0.079102	0.52605	0	0	3.90101	9.89694	HDAC4;INPP5F;TTN
cellular response to angiotensin (GO:1904385)	3/8	0.079102	0.52605	0	0	3.90101	9.89694	CAMK2A;SLC30A10;NFKB1
cellular response to potassium ion (GO:0035865)	3/8	0.079102	0.52605	0	0	3.90101	9.89694	DLG2;DLG4;CACNA1H
histone H2A-K119 monoubiquitination (GO:0036353)	3/8	0.079102	0.52605	0	0	3.90101	9.89694	PCGF6;PCGF3;PCGF1
immunological synapse formation (GO:0001771)	3/8	0.079102	0.52605	0	0	3.90101	9.89694	CD6;CD81;CCR7
kidney mesenchyme development (GO:0072074)	3/8	0.079102	0.52605	0	0	3.90101	9.89694	WT1;OSR1;PAX2
monoamine transport (GO:0015844)	3/8	0.079102	0.52605	0	0	3.90101	9.89694	SLC18A2;SLC6A3;SLC6A4
negative regulation of glial cell apoptotic process (GO:0034351)	3/8	0.079102	0.52605	0	0	3.90101	9.89694	PRKCH;CCL2;PRKCA
negative regulation of keratinocyte proliferation (GO:0010839)	3/8	0.079102	0.52605	0	0	3.90101	9.89694	MED1;KLF9;FGFR2
negative regulation of muscle cell apoptotic process (GO:0010656)	3/8	0.079102	0.52605	0	0	3.90101	9.89694	ALOX12;IGF1;BMP7
neurotransmitter receptor diffusion trapping (GO:0099628)	3/8	0.079102	0.52605	0	0	3.90101	9.89694	CACNG7;CACNG8;DLG4
neurotransmitter reuptake (GO:0098810)	3/8	0.079102	0.52605	0	0	3.90101	9.89694	SLC29A1;SLC29A2;SLC6A4
positive regulation of astrocyte differentiation (GO:0048711)	3/8	0.079102	0.52605	0	0	3.90101	9.89694	BIN1;CLCF1;TTBK1
positive regulation of muscle contraction (GO:0045933)	3/8	0.079102	0.52605	0	0	3.90101	9.89694	NMU;PROK2;ENO1
positive regulation of myeloid cell apoptotic process (GO:0033034)	3/8	0.079102	0.52605	0	0	3.90101	9.89694	MEF2C;ADIPOQ;PIK3CD
postsynaptic neurotransmitter receptor diffusion trapping (GO:0098970)	3/8	0.079102	0.52605	0	0	3.90101	9.89694	CACNG7;CACNG8;DLG4
regulation of alpha-beta T cell differentiation (GO:0046637)	3/8	0.079102	0.52605	0	0	3.90101	9.89694	IHH;GLI3;SH3RF1
regulation of CD8-positive, alpha-beta T cell proliferation (GO:2000564)	3/8	0.079102	0.52605	0	0	3.90101	9.89694	SH3RF1;HLA-E;MAPK8IP1
regulation of establishment of protein localization to mitochondrion (GO:1903747)	3/8	0.079102	0.52605	0	0	3.90101	9.89694	SREBF1;PINK1;MAPT
regulation of MyD88-independent toll-like receptor signaling pathway (GO:0034127)	3/8	0.079102	0.52605	0	0	3.90101	9.89694	LY96;CD14;TLR4
regulation of oxidative stress-induced neuron death (GO:1903203)	3/8	0.079102	0.52605	0	0	3.90101	9.89694	PINK1;TLR6;TLR4
regulation of vascular wound healing (GO:0061043)	3/8	0.079102	0.52605	0	0	3.90101	9.89694	SMOC2;ALOX5;TNFAIP3
response to potassium ion (GO:0035864)	3/8	0.079102	0.52605	0	0	3.90101	9.89694	DLG2;DLG4;CACNA1H
spleen development (GO:0048536)	3/8	0.079102	0.52605	0	0	3.90101	9.89694	TCF21;NKX2-5;PITX2
stress-induced premature senescence (GO:0090400)	3/8	0.079102	0.52605	0	0	3.90101	9.89694	CDKN1A;MAPKAPK5;WNT16
sulfur amino acid biosynthetic process (GO:0000097)	3/8	0.079102	0.52605	0	0	3.90101	9.89694	MTRR;CBS;MTHFR
TORC1 signaling (GO:0038202)	3/8	0.079102	0.52605	0	0	3.90101	9.89694	RPTOR;LARP1;CLEC16A
cellular response to interferon-gamma (GO:0071346)	22/121	0.0794276	0.527494	0	0	1.4473	3.66588	VCAM1;CCL11;DAPK1;IFNGR2;CAMK2A;AQP4;IFI30;HLA-F;HLA-G;AIF1;HLA-E;HCK;IRF2;HLA-DPB1;CCL2;TRIM26;IRF5;CCL1;TRIM31;TLR4;CD44;GBP4
glycoprotein biosynthetic process (GO:0009101)	16/83	0.0807499	0.530306	0	0	1.55467	3.91217	CSGALNACT1;CANT1;ST8SIA1;ST8SIA2;XYLT1;IGF1;FUT2;B3GNT8;FUT7;B3GNT7;B3GNT5;GCNT2;ST8SIA4;BMPR1B;GAL3ST3;GAL3ST4
adenine nucleotide transport (GO:0051503)	5/18	0.0811582	0.530306	0	0	2.50137	6.28183	ABCC5;LRRC8C;LRRC8D;SLC25A42;LRRC8E
carbohydrate derivative transport (GO:1901264)	5/18	0.0811582	0.530306	0	0	2.50137	6.28183	SCARB1;SLC15A3;SLC29A1;PLTP;SLC29A2
cell migration involved in sprouting angiogenesis (GO:0002042)	5/18	0.0811582	0.530306	0	0	2.50137	6.28183	NRP1;EGR3;SLIT2;EPHB4;ROBO1
negative regulation of tumor necrosis factor-mediated signaling pathway (GO:0010804)	5/18	0.0811582	0.530306	0	0	2.50137	6.28183	GSTP1;ADIPOQ;APOA1;CCDC3;RFFL
positive regulation of cartilage development (GO:0061036)	5/18	0.0811582	0.530306	0	0	2.50137	6.28183	ACVRL1;BMP1;ZBTB16;GDF6;BMPR1B
positive regulation of excitatory postsynaptic potential (GO:2000463)	5/18	0.0811582	0.530306	0	0	2.50137	6.28183	RIMS2;STX1B;RELN;DLG4;GRIN1
positive regulation of nitric-oxide synthase activity (GO:0051000)	5/18	0.0811582	0.530306	0	0	2.50137	6.28183	SCARB1;FCER2;S100A1;NPR3;NOS1AP
regulation of cartilage development (GO:0061035)	5/18	0.0811582	0.530306	0	0	2.50137	6.28183	BMP1;WNT11;ZBTB16;BMPR1B;PTHLH
regulation of fatty acid metabolic process (GO:0019217)	5/18	0.0811582	0.530306	0	0	2.50137	6.28183	ADIPOQ;PDK4;PRKAG2;PPARG;UGT1A8
regulation of vascular endothelial cell proliferation (GO:1905562)	5/18	0.0811582	0.530306	0	0	2.50137	6.28183	MEF2C;PDPK1;CCL2;PPARG;FGFR1
synaptic transmission, glutamatergic (GO:0035249)	5/18	0.0811582	0.530306	0	0	2.50137	6.28183	GRID1;GRIK3;SLC17A7;GRIK2;SLC17A8
cellular response to molecule of bacterial origin (GO:0071219)	21/115	0.0820124	0.534012	0	0	1.45487	3.63846	CD86;MEF2C;FZD5;GFI1;NFKBIL1;GSTP1;CD180;CTR9;LY96;TNFAIP3;IRGM;NFKB1;TIRAP;SBNO2;TNFSF4;ANKRD1;PDE4B;CCL2;CD14;CD68;TLR4
intrinsic apoptotic signaling pathway in response to endoplasmic reticulum stress (GO:0070059)	7/29	0.0822278	0.534012	0	0	2.0698	5.17089	ERN1;ERN2;ITPR1;BCL2;TNFRSF10B;BBC3;MAP3K5
MyD88-dependent toll-like receptor signaling pathway (GO:0002755)	7/29	0.0822278	0.534012	0	0	2.0698	5.17089	LY96;CD14;TLR6;TLR5;TLR4;TIRAP;HSPD1
regulation of neuronal synaptic plasticity (GO:0048168)	7/29	0.0822278	0.534012	0	0	2.0698	5.17089	DLG4;CAMK2A;GRIK2;SHISA9;RAB5A;PPFIA3;SLC8A2
cellular response to interleukin-15 (GO:0071350)	4/13	0.0838096	0.534012	0	0	2.89006	7.16505	STAT5A;STAT5B;SHC1;JAK3
dermatan sulfate metabolic process (GO:0030205)	4/13	0.0838096	0.534012	0	0	2.89006	7.16505	BCAN;VCAN;UST;CSPG4
endochondral bone morphogenesis (GO:0060350)	4/13	0.0838096	0.534012	0	0	2.89006	7.16505	MEF2C;COL13A1;DLX5;BMPR1B
interleukin-15-mediated signaling pathway (GO:0035723)	4/13	0.0838096	0.534012	0	0	2.89006	7.16505	STAT5A;STAT5B;SHC1;JAK3
negative regulation of macrophage derived foam cell differentiation (GO:0010745)	4/13	0.0838096	0.534012	0	0	2.89006	7.16505	ABCA1;ABCA5;ADIPOQ;PPARG
plasma membrane tubulation (GO:0097320)	4/13	0.0838096	0.534012	0	0	2.89006	7.16505	BIN2;PACSIN3;WHAMM;PACSIN1
positive regulation of calcium ion-dependent exocytosis (GO:0045956)	4/13	0.0838096	0.534012	0	0	2.89006	7.16505	CACNA1I;KCNB1;CACNA1H;STX1A
positive regulation of cell aging (GO:0090343)	4/13	0.0838096	0.534012	0	0	2.89006	7.16505	ARG2;ABI3;LMNA;HLA-G
positive regulation of cellular carbohydrate metabolic process (GO:0010676)	4/13	0.0838096	0.534012	0	0	2.89006	7.16505	IRS1;PRKCE;PTH1R;SNCA
positive regulation of transporter activity (GO:0032411)	4/13	0.0838096	0.534012	0	0	2.89006	7.16505	RXRA;ADIPOQ;SYNGR3;SGK1
regulation of autophagosome maturation (GO:1901096)	4/13	0.0838096	0.534012	0	0	2.89006	7.16505	FYCO1;CALCOCO2;CLEC16A;IRGM
regulation of short-term neuronal synaptic plasticity (GO:0048172)	4/13	0.0838096	0.534012	0	0	2.89006	7.16505	GRIK2;SHISA9;PPFIA3;SLC8A2
regulation of T cell differentiation in thymus (GO:0033081)	4/13	0.0838096	0.534012	0	0	2.89006	7.16505	IHH;ADAM8;TOX;GLI2
response to iron ion (GO:0010039)	4/13	0.0838096	0.534012	0	0	2.89006	7.16505	TFR2;SLC11A2;BCL2;SNCA
spinal cord development (GO:0021510)	4/13	0.0838096	0.534012	0	0	2.89006	7.16505	VIT;RELN;DBX1;GLI2
cholesterol homeostasis (GO:0042632)	14/71	0.0843191	0.535855	0	0	1.59871	3.95385	ABCA1;SCARB1;ABCG5;ABCA5;IL18;LRP5;PCSK9;APOA1;TMEM97;CYP7B1;HDAC9;LIMA1;MALL;LDLR
response to metal ion (GO:0010038)	14/71	0.0843191	0.535855	0	0	1.59871	3.95385	FGA;HVCN1;SLC11A2;CRIP1;NDRG1;TTN;MT1A;TFR2;TNNT2;KCNMA1;BCL2;MAPT;SNCB;SNCA
positive regulation of protein phosphorylation (GO:0001934)	59/371	0.0847875	0.53813	0	0	1.23362	3.0441	ACVRL1;NRP1;CDKN1A;CD81;PRKAG1;PRKAG2;KNDC1;RPTOR;RASSF2;FGF8;CCND1;ENPP2;FLOT1;CCR7;RSPO1;IL6R;RALBP1;LIMCH1;ADIPOQ;PLAUR;SFRP2;ALS2;MTCP1;ARHGEF2;TNIK;ITGA5;CD44;CSF1R;CAB39;EFNA5;STK4;THBS4;RELN;ERBB4;PLCG2;FNIP2;SNCA;NTRK1;TBX1;CD74;ANGPT4;NTRK2;RBPMS;WNT3A;ATP2B4;INHBB;IGF1;INHBA;GDF6;BMP7;IRGM;GDF7;PINK1;FGF18;FAS;CDK2AP1;CSPG4;EIF4G1;FGF10
cellular response to cytokine stimulus (GO:0071345)	75/482	0.0852826	0.540567	0	0	1.2028	2.96103	CD86;CNTFR;CDKN1A;IL1RN;CDKN1B;DOCK8;PIK3CD;AQP4;SOX2;CCND1;GRAP2;ANKRD1;CCR7;JAK3;IL6R;PTGIS;SYK;DAPK1;IFNGR2;IL1R2;IL18;GAB2;TYK2;OXSR1;OSMR;NPNT;YWHAZ;FCER2;HCK;SFRP1;RAPGEF1;FSCN1;IRF5;ARHGEF2;TLR4;STX1A;IFNAR1;CSF1R;NFAT5;LAMA5;CCL11;SELPLG;SHC1;MAOA;LEF1;GATA3;ADAMTS12;AIF1;FOXO1;DUOX1;SBNO2;SOCS1;ALOX5;INPP5D;NDN;CCL2;CCL1;GBP4;IL12RB2;STAT5A;STAT5B;SMAD3;VCAM1;PDE2A;UBE2G2;POU4F1;IRGM;POU…
negative regulation of protein kinase activity (GO:0006469)	17/90	0.0856277	0.541874	0	0	1.51611	3.72623	CDKN1C;CDKN1A;CDKN1B;PDPK1;GSTP1;MVP;PTPRO;LRP5;PRKAG2;THY1;SRCIN1;CORO1C;DBNDD2;UBASH3B;SH3BP5;YWHAG;SNCA
response to estrogen (GO:0043627)	8/35	0.0857578	0.541874	0	0	1.9276	4.73462	CYP27B1;SFRP1;CITED1;WBP2;NCOA4;RARA;GATA3;ZNF366
regulation of RNA metabolic process (GO:0051252)	13/65	0.0858311	0.541874	0	0	1.62712	3.99518	MED1;SRRM4;AHNAK;AHNAK2;MITF;PCBP3;ESRP2;ESRP1;HNRNPF;NOVA2;RBM12B;IGF2BP3;IGF2BP2
DNA-templated transcription, initiation (GO:0006352)	29/168	0.085934	0.541874	0	0	1.35924	3.33581	GTF2A1;RARG;THRB;MAML2;GTF2B;NR1I2;NR2E1;HDAC9;RXRA;POLR2C;NRBF2;TEAD1;TEAD4;MED1;ESRRG;POLRMT;MED27;GTF2H3;TBX5;NCOR2;NR5A1;KAT2B;NR5A2;NR6A1;TBPL2;RARA;RARB;PPARG;MAML3
MAPK cascade (GO:0000165)	49/303	0.0869344	0.547473	0	0	1.25795	3.07267	IRS1;RASGRF1;FGF8;RASGEF1A;MAP3K8;JAK3;MAP3K5;DUSP5;PDGFRA;MEF2C;KSR1;IL18;APOA1;NRG2;GFRA3;DUSP6;MRAS;RASA3;TNIK;SPTBN4;SHC3;SHC1;CAMK2A;RASAL1;RASGRP3;PSMB7;PSMB2;ERBB3;ERBB4;CCL2;MBP;SPTBN1;KL;ICMT;IGF1;POU4F2;NFKB1;GRIN1;KITLG;DLG2;DLG3;GDNF;DLG4;FGF18;RGL3;RGL2;FGFR2;FGF10;FGFR1
epithelial cell migration (GO:0010631)	9/41	0.0875287	0.549793	0	0	1.82987	4.45718	NANOS1;NRP1;STARD13;ZEB2;S100A2;PXN;CYP1B1;PRKX;PKN1
positive regulation of biomineral tissue development (GO:0070169)	9/41	0.0875287	0.549793	0	0	1.82987	4.45718	FBN2;WNT6;KL;OSR2;MEF2C;ALOX5;OSR1;BMPR1B;BMP7
heart morphogenesis (GO:0003007)	11/53	0.0878709	0.549901	0	0	1.7043	4.14467	ACVRL1;TBX1;HEYL;FGF8;ANKRD1;NKX2-5;ISL1;TBX19;EPHB4;TTN;TBX2
vascular transport (GO:0010232)	16/84	0.0879674	0.549901	0	0	1.53172	3.72328	SLC27A1;SLC13A3;SLC38A1;ABCC2;SLC22A5;ABCC5;ATP2B4;SLC2A3;AVPR1A;SLC5A3;SLC8A2;SLC7A3;SLC29A1;SLC38A3;SLC38A5;SLC29A2
determination of heart left/right asymmetry (GO:0061371)	10/47	0.0881106	0.549901	0	0	1.75859	4.27189	EOMES;NDRG4;MEF2C;HAND1;IHH;GATA4;FOXN4;TBR1;NKX2-5;TBX2
embryonic heart tube morphogenesis (GO:0003143)	10/47	0.0881106	0.549901	0	0	1.75859	4.27189	EOMES;NDRG4;MEF2C;HAND1;IHH;GATA4;FOXN4;TBR1;NKX2-5;TBX2
polyol metabolic process (GO:0019751)	10/47	0.0881106	0.549901	0	0	1.75859	4.27189	IPPK;INPP4A;ITPKB;INPP5A;INPP5D;PLCG2;PLCE1;PLCH2;SLC5A3;PLCD1
positive regulation of hydrolase activity (GO:0051345)	26/149	0.0901963	0.555722	0	0	1.37686	3.31241	RTN4R;CCL11;DOCK9;DOCK8;RASGRF1;RAP1GDS1;FZD10;THY1;RAP1GAP;WNT11;CCL2;CCL1;EVI5L;RGS7;S100A10;NTRK1;RALBP1;APOA1;NET1;SFRP1;PINK1;ALS2;RAPGEF1;ITGA6;AGRN;RAPGEF6
negative regulation of blood vessel morphogenesis (GO:2000181)	15/78	0.0902491	0.555722	0	0	1.54982	3.72759	ANGPT4;ATP2B4;FOXJ2;PTPRM;SEMA3E;HLA-G;THBS4;CLDN5;HHEX;EFNA3;COL4A2;ALOX5;PPARG;HOXA5;GTF2I
axon extension (GO:0048675)	6/24	0.0904133	0.555722	0	0	2.16804	5.2106	NRP1;NRP2;PPP3CB;AUTS2;SEMA3F;SLIT2
canonical glycolysis (GO:0061621)	6/24	0.0904133	0.555722	0	0	2.16804	5.2106	PKLR;FOXK2;FOXK1;ENO1;GCK;PFKP
cardiac muscle cell development (GO:0055013)	6/24	0.0904133	0.555722	0	0	2.16804	5.2106	PDGFRA;MYL2;SORBS2;NKX2-5;OBSL1;TTN
cholesterol efflux (GO:0033344)	6/24	0.0904133	0.555722	0	0	2.16804	5.2106	ABCA1;SCARB1;ABCG5;ABCA5;APOA1;ABCA8
extracellular matrix assembly (GO:0085029)	6/24	0.0904133	0.555722	0	0	2.16804	5.2106	TNXB;HAS1;PXDN;HAS3;LAMB1;LTBP3
glucose catabolic process to pyruvate (GO:0061718)	6/24	0.0904133	0.555722	0	0	2.16804	5.2106	PKLR;FOXK2;FOXK1;ENO1;GCK;PFKP
negative regulation of protein tyrosine kinase activity (GO:0061099)	6/24	0.0904133	0.555722	0	0	2.16804	5.2106	GPRC5A;MVP;SH3BP5;CBLC;THY1;SRCIN1
negative regulation of synaptic transmission (GO:0050805)	6/24	0.0904133	0.555722	0	0	2.16804	5.2106	PRRT1;SYT11;ADIPOQ;GRIK3;SLC30A1;SHANK2
positive regulation of viral life cycle (GO:1903902)	6/24	0.0904133	0.555722	0	0	2.16804	5.2106	DDB1;CD74;TYRO3;TMPRSS2;CLEC4G;TRIM11
regulation of monooxygenase activity (GO:0032768)	6/24	0.0904133	0.555722	0	0	2.16804	5.2106	POR;DDAH1;GDNF;NOS1AP;CYGB;SNCA
regulation of interleukin-6 production (GO:0032675)	20/110	0.0910824	0.559028	0	0	1.44696	3.46691	CD74;TSLP;SYK;TNFAIP3;CYBA;POU2F2;ISL1;AIF1;TIRAP;HSPD1;SYT11;TNFSF4;PLCG2;MBP;BPI;ARHGEF2;TLR6;IL17D;IL6R;TLR4
regulation of GTPase activity (GO:0043087)	32/189	0.0911808	0.559028	0	0	1.32801	3.18047	RTN4R;CCL11;DOCK9;DOCK8;RASGRF1;RAP1GDS1;FZD10;THY1;EFNA5;RAP1GAP;FGD6;WNT11;PLXNA2;CCL2;SH3BP4;CCL1;EVI5L;PLXNA4;PRKG1;RGS7;S100A10;NTRK1;EPHA4;NTRK2;RALBP1;NET1;SFRP1;ALS2;RAPGEF1;ITGA6;AGRN;RAPGEF6
extrinsic apoptotic signaling pathway (GO:0097191)	14/72	0.0924313	0.564562	0	0	1.57106	3.74114	SMAD3;PDPK1;SORT1;G0S2;TNFRSF10B;INHBA;RNF41;MLLT11;BCL2L10;IFI27;ERBB3;BCL2;FAS;IL6R
negative regulation of epithelial cell proliferation (GO:0050680)	14/72	0.0924313	0.564562	0	0	1.57106	3.74114	CDKN1C;MED1;HPN;PTPRM;GATA3;MCC;RUNX3;ROBO1;SOX2;SFRP1;SFRP2;ALOX5;KLF9;FGFR2
sterol homeostasis (GO:0055092)	14/72	0.0924313	0.564562	0	0	1.57106	3.74114	ABCA1;SCARB1;ABCG5;ABCA5;IL18;LRP5;PCSK9;APOA1;TMEM97;CYP7B1;HDAC9;LIMA1;MALL;LDLR
cellular component disassembly (GO:0022411)	13/66	0.0944575	0.575493	0	0	1.59633	3.7667	DYRK3;GSN;HTRA1;FURIN;ADAMTS4;BMP1;MMP15;BSG;CAPN2;FLOT1;TIMP2;ADAM8;CD44
extracellular matrix disassembly (GO:0022617)	13/66	0.0944575	0.575493	0	0	1.59633	3.7667	GSN;HPN;HTRA1;FURIN;ADAMTS4;BMP1;MMP15;BSG;CAPN2;FLOT1;TIMP2;ADAM8;CD44
Golgi to plasma membrane protein transport (GO:0043001)	7/30	0.095481	0.579553	0	0	1.97969	4.64995	ARFRP1;AMN;RAB31;SEC16A;RAB34;KIF13A;SPTBN1
positive regulation of B cell proliferation (GO:0030890)	7/30	0.095481	0.579553	0	0	1.97969	4.64995	CD74;MEF2C;CD81;CLCF1;BCL2;NFATC2;TIRAP
positive regulation of lipid kinase activity (GO:0090218)	7/30	0.095481	0.579553	0	0	1.97969	4.64995	FGR;PDGFRA;CD81;IRS1;CCR7;TNFAIP8L3;DGKZ
homophilic cell adhesion via plasma membrane adhesion molecules (GO:0007156)	12/60	0.0962497	0.582765	0	0	1.62688	3.80822	KIRREL3;IGSF11;SDK1;CDH1;BSG;PTPRM;EMB;CNTN4;OBSL1;PCDHA7;SDK2;ROBO1
Notch signaling pathway (GO:0007219)	12/60	0.0962497	0.582765	0	0	1.62688	3.80822	FCER2;KAT2B;HEYL;APH1B;MAML2;DTX1;SORBS2;MAML3;HOXD3;ASCL1;DTX4;HES3
regulation of inflammatory response to antigenic stimulus (GO:0002861)	24/137	0.0969674	0.586382	0	0	1.38318	3.22749	LHCGR;CALCA;GPR25;VIPR2;SYK;CD81;ADCY4;FURIN;GPR84;PTH1R;ADCY8;ADCY6;PTHLH;TSHR;FGR;POMC;HCK;HTR6;MC1R;ADM2;PLCG2;MYH9;PTGDR;DRD5
inorganic anion transport (GO:0015698)	11/54	0.0976979	0.588741	0	0	1.66457	3.87159	CLCN6;TTYH3;TTYH1;SLC11A1;SLC26A8;ANO9;SLC4A11;ANO4;SLC26A4;CLCN1;BEST1
regulation of Wnt signaling pathway (GO:0030111)	20/111	0.0978196	0.588741	0	0	1.43098	3.3265	WWOX;CITED1;CTNND2;CTNNBIP1;DCDC2;TNFAIP3;NKD1;RUNX1;TIAM1;SFRP1;HHEX;SALL1;SFRP2;DAAM2;GPC3;RSPO1;CDK14;FGFR2;MDFI;VGLL4
activation of adenylate cyclase activity (GO:0007190)	8/36	0.0979893	0.588741	0	0	1.85865	4.31744	LHCGR;ADORA3;ADCY4;ADCY8;LGR5;ADCY6;TSHR;DRD5
regulation of receptor internalization (GO:0002090)	8/36	0.0979893	0.588741	0	0	1.85865	4.31744	ATXN2;WNT3A;DLG4;TBC1D5;FLOT1;PCSK9;RIN3;RSPO1
Wnt signaling pathway, calcium modulating pathway (GO:0007223)	8/36	0.0979893	0.588741	0	0	1.85865	4.31744	GNAO1;TNRC6C;TCF7L2;PPP3CB;WNT11;FZD5;CAMK2A;LEF1
activin receptor signaling pathway (GO:0032924)	5/19	0.0985669	0.588741	0	0	2.32257	5.38144	SMAD3;INHBB;INHBA;GDF6;GDF7
fatty acid transmembrane transport (GO:1902001)	5/19	0.0985669	0.588741	0	0	2.32257	5.38144	CPT1A;SLC27A1;ABCD3;PRKAG2;ACACA
positive regulation of triglyceride metabolic process (GO:0090208)	5/19	0.0985669	0.588741	0	0	2.32257	5.38144	SCARB1;SREBF1;SLC27A1;APOA1;LDLR
regulation of epithelial cell differentiation (GO:0030856)	5/19	0.0985669	0.588741	0	0	2.32257	5.38144	OSR1;MAFG;PRKX;GATA3;AJAP1
response to fatty acid (GO:0070542)	5/19	0.0985669	0.588741	0	0	2.32257	5.38144	IRS1;SCD;UCP1;PDK4;FOXO1
calcium ion transmembrane import into cytosol (GO:0097553)	9/42	0.0988591	0.58904	0	0	1.77432	4.10588	ITPR1;PLCG2;ATP2B4;TRPV2;HTR2C;CCR7;HTR2A;SLC8A2;GRIN1
regulation of extrinsic apoptotic signaling pathway via death domain receptors (GO:1902041)	9/42	0.0988591	0.58904	0	0	1.77432	4.10588	SCRT2;FGA;SFRP1;TNFAIP3;TMC8;TNFRSF10B;FAS;ARHGEF2;RFFL
Wnt signaling pathway (GO:0016055)	17/92	0.100392	0.597363	0	0	1.47551	3.39172	TCF7L2;RARG;WNT10A;FZD5;WNT3A;LEF1;LRP5;FZD10;CSNK1E;WNT16;WNT6;SFRP1;SFRP2;WNT11;PLCG2;WNT3;BCL9L
regulation of Rho protein signal transduction (GO:0035023)	14/73	0.101013	0.597363	0	0	1.54434	3.54042	RTN4R;ABCA1;NRP1;RALBP1;STARD13;CCDC125;APOA1;ROBO1;NET1;AKAP13;ARHGEF3;ARHGEF2;SCAI;F2RL2
negative regulation of response to external stimulus (GO:0032102)	21/118	0.1012	0.597363	0	0	1.40963	3.22897	RTN4R;EPHA4;PTPRS;PTGIS;MVK;NFKBIL1;ADIPOQ;TRAFD1;TNFAIP3;APOA1;GPR31;GATA3;ISL1;AJAP1;MFHAS1;INPP5F;CD109;ALOX5;TYRO3;PPARG;LTF
regulation of protein phosphorylation (GO:0001932)	43/266	0.103454	0.597363	0	0	1.25678	2.85116	ROPN1B;SPTBN4;CSF1R;KNDC1;EFNA5;STK4;CORO1C;TTN;FGF8;SOCS1;BMPER;CCND1;ERBB4;NSD1;PIP5KL1;FLOT1;PLCE1;RSPO1;SLIT2;FNIP2;NTRK1;TBX1;CD74;NTRK2;RALBP1;LIMCH1;WNT3A;IGFBP3;ADIPOQ;PLAUR;PPP2R5C;BMP7;IRGM;FGR;PINK1;FGF18;HRC;MYADM;FAS;CDK2AP1;TNIK;INSM1;FGF10
transport across blood-brain barrier (GO:0150104)	16/86	0.103601	0.597363	0	0	1.48778	3.37311	SLC27A1;SLC13A3;SLC38A1;ABCC2;SLC22A5;ABCC5;ATP2B4;SLC2A3;AVPR1A;SLC5A3;SLC8A2;SLC7A3;SLC29A1;SLC38A3;SLC38A5;SLC29A2
organonitrogen compound biosynthetic process (GO:1901566)	27/158	0.10393	0.597363	0	0	1.34239	3.03922	SLC27A1;GSTP1;CHAT;MGST2;GSTT1;FURIN;SGPL1;ALDH3B1;ESD;GAL3ST4;GSTM4;ARG2;PCYT1B;ELOVL2;APOA1;INHBA;SGPP2;FA2H;PHOSPHO1;CPS1;VAPB;PAH;ACER3;GSTA1;NAGS;LPIN3;GSTM5
branching involved in blood vessel morphogenesis (GO:0001569)	4/14	0.105439	0.597363	0	0	2.6009	5.85104	NRP1;SFRP2;COL4A1;SEMA3E
cAMP metabolic process (GO:0046058)	4/14	0.105439	0.597363	0	0	2.6009	5.85104	ADCY4;ADCY8;ADCY6;PTHLH
genitalia development (GO:0048806)	4/14	0.105439	0.597363	0	0	2.6009	5.85104	LHCGR;FOXF2;WT1;NEUROG1
pancreas development (GO:0031016)	4/14	0.105439	0.597363	0	0	2.6009	5.85104	TCF7L2;FOXF1;NKX6-1;ISL1
positive regulation of lymphocyte migration (GO:2000403)	4/14	0.105439	0.597363	0	0	2.6009	5.85104	TMEM102;CXCL12;DOCK8;AIF1
positive regulation of protein-containing complex disassembly (GO:0043243)	4/14	0.105439	0.597363	0	0	2.6009	5.85104	FYCO1;CALCOCO2;IRGM;IGF1R
positive regulation of T-helper cell differentiation (GO:0045624)	4/14	0.105439	0.597363	0	0	2.6009	5.85104	CD86;TNFSF4;IL18;RARA
regulation of nitric-oxide synthase biosynthetic process (GO:0051769)	4/14	0.105439	0.597363	0	0	2.6009	5.85104	FCER2;GSTP1;CCL2;TLR4
regulation of retinoic acid receptor signaling pathway (GO:0048385)	4/14	0.105439	0.597363	0	0	2.6009	5.85104	CYP26B1;CYP26C1;CTBP2;DHRS3
synaptic membrane adhesion (GO:0099560)	4/14	0.105439	0.597363	0	0	2.6009	5.85104	PTPRS;SLITRK2;SLITRK1;LRRC4C
B cell differentiation (GO:0030183)	12/61	0.106009	0.597363	0	0	1.59359	3.57638	TPD52;HDAC4;LYL1;HHEX;KLF6;VCAM1;CLCF1;RABL3;PLCG2;JAK3;HDAC9;ZBTB7A
negative regulation of response to stimulus (GO:0048585)	12/61	0.106009	0.597363	0	0	1.59359	3.57638	UBASH3B;DDAH1;ERBB3;AMBP;IGFBP3;ALOX5;APOA1;THY1;SLIT2;SLC30A10;HLA-G;FOXA2
cardiac conduction system development (GO:0003161)	6/25	0.106179	0.597363	0	0	2.05382	4.60596	GJB6;SHOX2;GATA4;MSX1;NKX2-5;TBX18
glycolytic process through glucose-6-phosphate (GO:0061620)	6/25	0.106179	0.597363	0	0	2.05382	4.60596	PKLR;FOXK2;FOXK1;ENO1;GCK;PFKP
negative regulation of actin filament polymerization (GO:0030837)	6/25	0.106179	0.597363	0	0	2.05382	4.60596	GSN;HIP1R;MYADM;SLIT2;SSH2;SSH1
negative regulation of sequestering of calcium ion (GO:0051283)	6/25	0.106179	0.597363	0	0	2.05382	4.60596	ITPR1;ANXA6;PLCG2;HTR2C;CCR7;HTR2A
organophosphate ester transport (GO:0015748)	6/25	0.106179	0.597363	0	0	2.05382	4.60596	SCARB1;PITPNA;TNFAIP8L3;LDLR;PLTP;PITPNC1
receptor signaling pathway via STAT (GO:0097696)	6/25	0.106179	0.597363	0	0	2.05382	4.60596	STAT5A;STAT5B;CLCF1;CTR9;CCL2;IFNAR1
regulation of AMPA receptor activity (GO:2000311)	6/25	0.106179	0.597363	0	0	2.05382	4.60596	PRRT1;CACNG7;CACNG8;MEF2C;RELN;SHISA9
negative regulation of cellular process (GO:0048523)	86/566	0.106355	0.597363	0	0	1.16937	2.62052	ACVRL1;CDA;COL18A1;PTPRU;CDKN1A;RARG;CDKN1B;ATP8A2;EPO;TGFB1I1;GMNN;SIRPG;DYSF;WFDC1;ENO1;ETS1;IFIT3;ADORA3;FTH1;ANXA6;CYP1B1;TNFRSF8;TESC;IGFBP3;ADIPOQ;APOA1;PPP2R5C;WNT16;RUNX3;GTPBP4;RNF41;SULT2B1;KAT2B;SFRP1;SFRP2;ASTL;DDAH1;MYL2;MYH9;VGLL4;CTBP2;GATA3;NPAS2;PTHLH;PKHD1;CYP27B1;MNT;WNT11;ERBB3;SERTAD2;CLMN;ERBB4;GNG4;ALOX5;LMNA;PDPN;PLXNA2;SH3BP4;ZNF503;IGFBP7;MSX1;SLIT2;S100A11;PLXNA4;NTRK1;…
negative regulation of extrinsic apoptotic signaling pathway (GO:2001237)	15/80	0.106834	0.597363	0	0	1.50196	3.3591	FGA;TCF7L2;GSTP1;EYA4;TNFAIP3;TNFRSF10B;IGF1;SH3RF1;SCRT2;GDNF;BCL2;FAS;ITGA6;ARHGEF2;RFFL
positive regulation of cell adhesion (GO:0045785)	15/80	0.106834	0.597363	0	0	1.50196	3.3591	VIT;MAGI1;EPHA4;SYK;TNFRSF18;SIRPG;CHRD;PRKCA;NPNT;TMEM102;SFRP2;FUT7;CXCL12;CCR7;ADAM8
regulation of fat cell differentiation (GO:0045598)	15/80	0.106834	0.597363	0	0	1.50196	3.3591	FTO;SMAD3;ZBTB16;ADIPOQ;LRP5;GATA3;GATA2;FOXO1;SFRP1;SFRP2;SULT1E1;ALOX5;PPARG;ZFPM2;CMKLR1
regulation of organelle organization (GO:0033043)	15/80	0.106834	0.597363	0	0	1.50196	3.3591	SCARB2;STX18;PDE2A;CLEC16A;PDE4DIP;PISD;DIAPH1;ZEB2;EHD3;PINK1;SYT11;CAPN2;MAPT;SQSTM1;MARK2
adult heart development (GO:0007512)	3/9	0.10725	0.597363	0	0	3.25066	7.25738	HAND2;NKX2-5;MEF2D
bone cell development (GO:0098751)	3/9	0.10725	0.597363	0	0	3.25066	7.25738	MED1;ANXA2;FOXP1
cellular response to forskolin (GO:1904322)	3/9	0.10725	0.597363	0	0	3.25066	7.25738	ADCY8;ADCY6;CFTR
endochondral ossification (GO:0001958)	3/9	0.10725	0.597363	0	0	3.25066	7.25738	MEF2C;COL13A1;DLX5
hepoxilin biosynthetic process (GO:0051122)	3/9	0.10725	0.597363	0	0	3.25066	7.25738	ALOX5;GSTP1;ALOX12
hepoxilin metabolic process (GO:0051121)	3/9	0.10725	0.597363	0	0	3.25066	7.25738	ALOX5;GSTP1;ALOX12
intestinal cholesterol absorption (GO:0030299)	3/9	0.10725	0.597363	0	0	3.25066	7.25738	LIMA1;ABCG5;LDLR
intestinal epithelial cell differentiation (GO:0060575)	3/9	0.10725	0.597363	0	0	3.25066	7.25738	PYY;CDX2;GATA4
negative regulation of bone resorption (GO:0045779)	3/9	0.10725	0.597363	0	0	3.25066	7.25738	CALCA;UBASH3B;TNFAIP3
positive regulation of CD8-positive, alpha-beta T cell activation (GO:2001187)	3/9	0.10725	0.597363	0	0	3.25066	7.25738	RUNX3;HLA-E;RUNX1
positive regulation of extracellular matrix assembly (GO:1901203)	3/9	0.10725	0.597363	0	0	3.25066	7.25738	SMAD3;DAG1;PHLDB2
positive regulation of inositol phosphate biosynthetic process (GO:0060732)	3/9	0.10725	0.597363	0	0	3.25066	7.25738	LHCGR;PTH1R;SNCA
positive regulation of macrophage cytokine production (GO:0060907)	3/9	0.10725	0.597363	0	0	3.25066	7.25738	CD74;PLCG2;HLA-G
positive regulation of mast cell degranulation (GO:0043306)	3/9	0.10725	0.597363	0	0	3.25066	7.25738	FGR;SYK;GAB2
regulation of aspartic-type endopeptidase activity involved in amyloid precursor protein catabolic process (GO:1902959)	3/9	0.10725	0.597363	0	0	3.25066	7.25738	EPHA4;EFNA3;BIN1
regulation of CD8-positive, alpha-beta T cell activation (GO:2001185)	3/9	0.10725	0.597363	0	0	3.25066	7.25738	SH3RF1;HLA-E;MAPK8IP1
regulation of cell adhesion molecule production (GO:0060353)	3/9	0.10725	0.597363	0	0	3.25066	7.25738	FUT7;FLOT1;APOA1
regulation of cellular extravasation (GO:0002691)	3/9	0.10725	0.597363	0	0	3.25066	7.25738	FUT7;ADAM8;THY1
regulation of cellular response to oxidative stress (GO:1900407)	3/9	0.10725	0.597363	0	0	3.25066	7.25738	PINK1;ALOX5;BMP7
regulation of dendritic cell antigen processing and presentation (GO:0002604)	3/9	0.10725	0.597363	0	0	3.25066	7.25738	SLC11A1;CCR7;CD68
regulation of fibroblast apoptotic process (GO:2000269)	3/9	0.10725	0.597363	0	0	3.25066	7.25738	SFRP1;STK17A;TP63
regulation of gap junction assembly (GO:1903596)	3/9	0.10725	0.597363	0	0	3.25066	7.25738	CNTNAP2;IRX3;TBX5
regulation of mammary gland epithelial cell proliferation (GO:0033599)	3/9	0.10725	0.597363	0	0	3.25066	7.25738	GATA3;RREB1;ROBO1
response to forskolin (GO:1904321)	3/9	0.10725	0.597363	0	0	3.25066	7.25738	ADCY8;ADCY6;CFTR
response to vitamin D (GO:0033280)	3/9	0.10725	0.597363	0	0	3.25066	7.25738	CYP27B1;SFRP1;FES
sensory organ morphogenesis (GO:0090596)	3/9	0.10725	0.597363	0	0	3.25066	7.25738	TBX1;COL5A2;GLI3
T-helper 1 type immune response (GO:0042088)	3/9	0.10725	0.597363	0	0	3.25066	7.25738	LEF1;IL18;TLR4
actin filament organization (GO:0007015)	26/152	0.10793	0.600463	0	0	1.34385	2.99177	RHOBTB3;LMOD1;NEDD9;AIF1;CORO1C;TTN;EFS;MPRIP;POF1B;PLS3;VILL;WHAMM;GAS2L2;TMOD1;SVIL;GSN;NEBL;HIP1R;SHROOM3;SHROOM4;ACTA1;MYO15A;CORO6;FAT1;ELMO2;ARHGEF2
negative regulation of cytokine-mediated signaling pathway (GO:0001960)	11/55	0.108152	0.601008	0	0	1.62665	3.61802	IL1RN;GSTP1;ADIPOQ;NLRC5;APOA1;PPARG;SLIT2;OTOP1;CCDC3;RFFL;ROBO1
small GTPase mediated signal transduction (GO:0007264)	19/106	0.108662	0.603157	0	0	1.42172	3.15553	RALBP1;CDKN1A;SHC3;KSR1;SHC1;IGF1;RUNDC3A;RASGRP3;TIAM2;TIAM1;ABR;RASSF1;MRAS;GRAP2;PLCE1;MAPKAPK5;RREB1;RGL2;RAPGEF6
cellular response to cAMP (GO:0071320)	7/31	0.10984	0.603735	0	0	1.89709	4.19017	IGFBP5;WT1;KCNQ1;PDE2A;RAPGEF1;CFTR;HCN2
negative regulation of axon extension (GO:0030517)	7/31	0.10984	0.603735	0	0	1.89709	4.19017	RTN4R;PTPRS;SEMA3B;TRIM46;SEMA3E;SEMA3F;DIP2B
positive regulation of Rho protein signal transduction (GO:0035025)	7/31	0.10984	0.603735	0	0	1.89709	4.19017	RTN4R;NET1;AKAP13;ARHGEF3;APOA1;F2RL2;ROBO1
proteoglycan biosynthetic process (GO:0030166)	7/31	0.10984	0.603735	0	0	1.89709	4.19017	CSGALNACT1;CANT1;XYLT1;IGF1;BMPR1B;GAL3ST3;GAL3ST4
receptor signaling pathway via JAK-STAT (GO:0007259)	7/31	0.10984	0.603735	0	0	1.89709	4.19017	STAT5A;STAT5B;CLCF1;CTR9;CCL2;JAK3;IFNAR1
vitamin transport (GO:0051180)	7/31	0.10984	0.603735	0	0	1.89709	4.19017	CUBN;SLC2A14;SLC27A1;AMN;PDPN;SLC2A2;APOA1
cellular response to mechanical stimulus (GO:0071260)	10/49	0.109883	0.603735	0	0	1.66821	3.68398	MAP2K4;PDE2A;ANKRD1;TNFRSF8;TNFRSF10B;FAS;TLR5;TLR4;NFKB1;SLC9A1
receptor internalization (GO:0031623)	10/49	0.109883	0.603735	0	0	1.66821	3.68398	DNM3;RAB31;SYK;CD81;CLTC;SAG;CD9;RAB5A;AP2M1;SNCA
secondary alcohol metabolic process (GO:1902652)	10/49	0.109883	0.603735	0	0	1.66821	3.68398	SULT2B1;ABCA1;CH25H;SQLE;RXRA;ABCA5;IDH2;APOA1;UGT1A4;IDH3A
cellular response to retinoic acid (GO:0071300)	9/43	0.110991	0.606591	0	0	1.72203	3.78556	TBX1;WNT6;LTK;WNT11;WNT3A;TESC;FZD10;WNT3;PAX2
substantia nigra development (GO:0021762)	9/43	0.110991	0.606591	0	0	1.72203	3.78556	S100A1;SEC16A;MBP;CKB;SYPL2;ZNF148;SYNGR3;INA;TTBK1
positive regulation of exocytosis (GO:0045921)	8/37	0.11115	0.606591	0	0	1.79445	3.94218	CADPS2;FGA;RAB27A;RAB9A;RAB5A;CFTR;EXPH5;SNCA
positive regulation of myeloid cell differentiation (GO:0045639)	8/37	0.11115	0.606591	0	0	1.79445	3.94218	MED1;STAT5B;FES;TAL1;TESC;INHBA;ETS1;HOXA5
regulation of erythrocyte differentiation (GO:0045646)	8/37	0.11115	0.606591	0	0	1.79445	3.94218	MED1;STAT5B;MAFB;LDB1;TAL1;INHBA;ETS1;HOXA5
regulation of microtubule cytoskeleton organization (GO:0070507)	8/37	0.11115	0.606591	0	0	1.79445	3.94218	FAM107A;TRIM36;STMN4;MAPT;EFNA5;GAS2L2;PHLDB2;MARK2
regulation of tyrosine phosphorylation of STAT protein (GO:0042509)	13/68	0.113247	0.617342	0	0	1.5381	3.35026	CSF1R;TSLP;EPO;TNFRSF18;IL18;IGF1;SOCS1;INPP5F;ERBB4;CLCF1;STAP2;IL6R;CRLF1
positive regulation of tumor necrosis factor superfamily cytokine production (GO:1903557)	15/81	0.115774	0.627124	0	0	1.47911	3.18915	CD86;SYK;FZD5;LY96;CYBA;ISL1;TIRAP;HLA-E;DDT;PLCG2;TNFRSF8;ADAM8;ARHGEF2;CD14;TLR4
glucose transmembrane transport (GO:1904659)	5/20	0.117679	0.627124	0	0	2.16761	4.63823	SLC2A14;SORT1;SLC2A2;SLC2A3;SLC5A3
granulocyte differentiation (GO:0030851)	5/20	0.117679	0.627124	0	0	2.16761	4.63823	CDKN1A;RXRA;TAL1;LEF1;RARA
insulin secretion (GO:0030073)	5/20	0.117679	0.627124	0	0	2.16761	4.63823	RIMS2;PTPRN2;PDX1;FAM3B;RAB11FIP5
positive regulation of alpha-beta T cell activation (GO:0046635)	5/20	0.117679	0.627124	0	0	2.16761	4.63823	SYK;TNFSF4;IHH;GLI3;HLA-E
regulation of hippo signaling (GO:0035330)	5/20	0.117679	0.627124	0	0	2.16761	4.63823	DLG5;LIMD1;SHANK2;VGLL4;CIT
regulation of T cell migration (GO:2000404)	5/20	0.117679	0.627124	0	0	2.16761	4.63823	TMEM102;CXCL12;AIRE;DOCK8;AIF1
regulation of tissue remodeling (GO:0034103)	5/20	0.117679	0.627124	0	0	2.16761	4.63823	HAND2;IL18;SYT7;THBS4;RUNX1
negative regulation of macromolecule metabolic process (GO:0010605)	32/194	0.118227	0.627124	0	0	1.28665	2.74718	ACVRL1;PCSK9;GATA2;TTBK1;ROBO1;ATXN2;STC2;ZNF503;ZNF148;LDLR;MEF2C;ABCC2;ATP2B4;TET1;IGF1;PARP15;POU4F1;NFKB1;RUNX1;FOXP1;TNRC6C;CLDN5;SFRP1;PINK1;SFRP2;PC;DLG4;HAND2;MYADM;RIN3;MAPT;CCDC3
glycosaminoglycan catabolic process (GO:0006027)	11/56	0.119227	0.627124	0	0	1.59041	3.38236	HGSNAT;BCAN;VCAN;HPSE2;LUM;GPC3;KERA;CSPG4;AGRN;CD44;SLC9A1
negative regulation of metabolic process (GO:0009892)	11/56	0.119227	0.627124	0	0	1.59041	3.38236	GSTP1;LAMA4;PLCL1;NOVA2;ADIPOQ;NPR3;PLCL2;CIDEA;CCDC3;TLR4;HOXC10
cellular response to transforming growth factor beta stimulus (GO:0071560)	20/114	0.119888	0.627124	0	0	1.38507	2.93801	ACVRL1;DLX1;WWOX;MEF2C;WNT10A;SMAD3;CITED1;ZFYVE9;PXN;PDE2A;APOA1;LTBP2;FURIN;CGN;CLDN5;SFRP1;PARD6A;ZMIZ1;ANKRD1;GCNT2
sensory perception of mechanical stimulus (GO:0050954)	16/88	0.120835	0.627124	0	0	1.44629	3.05648	TBX1;SPTBN4;WDR1;TIMM13;PAX3;DCDC2;ATP2B2;COL1A1;COL2A1;KCNQ1;MYO3A;CDH23;MYH14;ROR1;SLC26A4;SLC26A5
chloride transmembrane transport (GO:1902476)	10/50	0.121815	0.627124	0	0	1.62641	3.424	GABRP;SLC12A5;GABRA5;GABRA3;ANO9;ANO4;GABRD;SLC12A8;CFTR;CLCN1
iron ion transport (GO:0006826)	10/50	0.121815	0.627124	0	0	1.62641	3.424	ATP6V1G2;TFR2;TTYH1;FTH1;SLC11A1;CLTC;SLC11A2;TCIRG1;SLC39A14;LTF
negative regulation of cell development (GO:0010721)	6/26	0.123259	0.627124	0	0	1.95101	4.08438	CCL11;WNT3A;PAX6;IGF1;PTHLH;LTF
positive regulation of protein insertion into mitochondrial membrane involved in apoptotic signaling pathway (GO:1900740)	6/26	0.123259	0.627124	0	0	1.95101	4.08438	BCL2;YWHAZ;TP63;YWHAG;BBC3;TP73
regulation of protein insertion into mitochondrial membrane involved in apoptotic signaling pathway (GO:1900739)	6/26	0.123259	0.627124	0	0	1.95101	4.08438	BCL2;YWHAZ;TP63;YWHAG;BBC3;TP73
regulation of regulatory T cell differentiation (GO:0045589)	6/26	0.123259	0.627124	0	0	1.95101	4.08438	SOCS1;TNFRSF18;TNFSF4;NFATC2;HLA-G;RUNX1
cellular response to calcium ion (GO:0071277)	13/69	0.123404	0.627124	0	0	1.51055	3.1605	SYT5;MEF2C;CPNE5;CPNE4;CPNE7;HPCA;GUCA1A;ADCY8;SYT8;SYT7;ITPKB;SYT11;PLCG2
positive regulation of biosynthetic process (GO:0009891)	9/44	0.123909	0.627124	0	0	1.67273	3.49301	PLCG2;APOA1;RAB27A;CYBA;TLR6;SLC5A3;TLR4;GRIN1;RUNX1
positive regulation of insulin secretion (GO:0032024)	8/38	0.125219	0.627124	0	0	1.73454	3.60383	TCF7L2;PPP3CB;TRH;ADCY8;ISL1;AACS;GCK;CFTR
positive regulation of potassium ion transport (GO:0043268)	8/38	0.125219	0.627124	0	0	1.73454	3.60383	KCNJ5;KCNJ12;KCNQ1;KCNMA1;NOS1AP;KCNN1;KCNN2;KCNN4
regulation of axon extension (GO:0030516)	8/38	0.125219	0.627124	0	0	1.73454	3.60383	RTN4R;PTPRS;TRIM46;ISLR2;DIP2B;MAPT;MAP3K13;POU4F2
aortic valve morphogenesis (GO:0003180)	7/32	0.125272	0.627124	0	0	1.8211	3.78292	HEYL;ELN;GATA4;GATA3;SLIT2;NKX2-5;ROBO1
long-chain fatty acid transport (GO:0015909)	7/32	0.125272	0.627124	0	0	1.8211	3.78292	SLC27A1;CPT1A;ABCD3;PRKAG2;PPARG;ACSL3;ACACA
membrane depolarization (GO:0051899)	7/32	0.125272	0.627124	0	0	1.8211	3.78292	CACNA1I;CACNB4;CHRNA4;CACNA1B;CACNA1A;CACNA1H;SCN1B
regulation of cellular biosynthetic process (GO:0031326)	7/32	0.125272	0.627124	0	0	1.8211	3.78292	MED1;STC2;ADIPOQ;NOS1AP;PDK4;PRKAG2;MITF
regulation of intracellular estrogen receptor signaling pathway (GO:0033146)	7/32	0.125272	0.627124	0	0	1.8211	3.78292	FOXA1;VPS18;WBP2;ISL1;ZNF366;STRN3;RUNX1
skeletal muscle organ development (GO:0060538)	7/32	0.125272	0.627124	0	0	1.8211	3.78292	MYLPF;SVIL;MEF2C;WT1;TCF21;MYH14;MYF5
positive regulation of transferase activity (GO:0051347)	25/148	0.125713	0.627124	0	0	1.32341	2.74442	CSF1R;LTK;IGF1R;ERBB3;ERBB4;RPS2;EPHB4;MAP3K4;NTRK1;EPHA4;PDGFRA;CD74;NTRK2;ACD;RFC3;ADIPOQ;INSRR;GRHL2;PINK1;DKC1;TYRO3;MAPKAPK5;ROR1;FGFR2;FGFR1
amyloid fibril formation (GO:1990000)	12/63	0.127205	0.627124	0	0	1.53092	3.15669	BACE1;FGA;CALCA;APH1B;GSN;APOA1;FURIN;MAPT;TGFBI;SNCAIP;LTF;SNCA
cellular response to estrogen stimulus (GO:0071391)	4/15	0.129298	0.627124	0	0	2.36432	4.83653	SFRP1;WBP2;NCOA4;RARA
lipoxygenase pathway (GO:0019372)	4/15	0.129298	0.627124	0	0	2.36432	4.83653	PON3;GPX4;ALOX5;ALOX12
membrane repolarization during cardiac muscle cell action potential (GO:0086013)	4/15	0.129298	0.627124	0	0	2.36432	4.83653	KCNJ5;KCNIP2;KCNQ1;KCNN2
microvillus assembly (GO:0030033)	4/15	0.129298	0.627124	0	0	2.36432	4.83653	FXYD5;TNIK;ESPN;RAPGEF6
phosphatidylethanolamine biosynthetic process (GO:0006646)	4/15	0.129298	0.627124	0	0	2.36432	4.83653	SLC27A1;PHOSPHO1;LPIN3;PISD
placenta development (GO:0001890)	4/15	0.129298	0.627124	0	0	2.36432	4.83653	CITED1;PLAC1;PPARG;ASCL2
positive regulation of membrane protein ectodomain proteolysis (GO:0051044)	4/15	0.129298	0.627124	0	0	2.36432	4.83653	PACSIN3;FURIN;ADAM8;SH3D19
positive regulation of natural killer cell activation (GO:0032816)	4/15	0.129298	0.627124	0	0	2.36432	4.83653	LAMP1;IL18;HLA-F;HLA-E
positive regulation of sprouting angiogenesis (GO:1903672)	4/15	0.129298	0.627124	0	0	2.36432	4.83653	BMPER;PDPK1;S100A1;ITGA5
regulation of triglyceride biosynthetic process (GO:0010866)	4/15	0.129298	0.627124	0	0	2.36432	4.83653	SCARB1;SREBF1;SLC27A1;LDLR
response to muscle stretch (GO:0035994)	4/15	0.129298	0.627124	0	0	2.36432	4.83653	GSN;ANKRD1;SLC9A1;TTN
regulation of endothelial cell migration (GO:0010594)	16/89	0.130048	0.627124	0	0	1.42639	2.90963	ACVRL1;NRP1;SCARB1;ANGPT4;NRP2;PIK3CD;PTPRM;PRKCA;GATA3;ETS1;FOXP1;SMOC2;BMPER;DNAJA4;SLIT2;ADAMTS9
positive regulation of interferon-gamma production (GO:0032729)	11/57	0.130913	0.627124	0	0	1.55574	3.16317	FZD5;SLC11A1;TNFSF4;PDE4B;IL18;HLA-DPB1;CD14;ISL1;TLR4;HSPD1;IL12RB2
blood circulation (GO:0008015)	10/51	0.134428	0.627124	0	0	1.58665	3.18397	ACVRL1;CXCL12;EPO;ELN;MYL2;MYOF;TBC1D8;AVPR1A;LPA;ADCY6
mesenchymal cell differentiation (GO:0048762)	10/51	0.134428	0.627124	0	0	1.58665	3.18397	HEYL;MEF2C;AKNA;FOXF2;DLG5;LEF1;ISL1;BMP7;FGFR2;FGFR1
positive regulation of actin filament bundle assembly (GO:0032233)	10/51	0.134428	0.627124	0	0	1.58665	3.18397	NRP1;SFRP1;WNT11;LIMCH1;SYNPO2;PXN;APOA1;ARHGEF10L;SYNPO;S100A10
positive regulation of fat cell differentiation (GO:0045600)	10/51	0.134428	0.627124	0	0	1.58665	3.18397	SFRP1;SFRP2;SULT1E1;ZBTB16;LRP5;PPARG;VSTM2A;RREB1;BMP7;CMKLR1
regulation of smoothened signaling pathway (GO:0008589)	10/51	0.134428	0.627124	0	0	1.58665	3.18397	SFRP1;RAB34;DLG5;ZIC1;IHH;GPC3;DCDC2;OTX2;GLI3;FGFR2
regulation of substrate adhesion-dependent cell spreading (GO:1900024)	10/51	0.134428	0.627124	0	0	1.58665	3.18397	NRP1;FGA;PDPN;MYADM;APOA1;NEDD9;EFNA5;RREB1;CORO1C;S100A10
amine transport (GO:0015837)	2/5	0.135038	0.627124	0	0	4.33333	8.67621	RHCG;SLC18A2
C-terminal protein lipidation (GO:0006501)	2/5	0.135038	0.627124	0	0	4.33333	8.67621	ATG7;IRGM
camera-type eye photoreceptor cell differentiation (GO:0060219)	2/5	0.135038	0.627124	0	0	4.33333	8.67621	PROM1;SDK2
cardiac cell fate commitment (GO:0060911)	2/5	0.135038	0.627124	0	0	4.33333	8.67621	WT1;ISL1
catechol-containing compound biosynthetic process (GO:0009713)	2/5	0.135038	0.627124	0	0	4.33333	8.67621	PNMT;PAH
cellular response to antibiotic (GO:0071236)	2/5	0.135038	0.627124	0	0	4.33333	8.67621	MEF2C;CRIP1
cellular response to brain-derived neurotrophic factor stimulus (GO:1990416)	2/5	0.135038	0.627124	0	0	4.33333	8.67621	NTRK2;MAPT
cellular response to cGMP (GO:0071321)	2/5	0.135038	0.627124	0	0	4.33333	8.67621	PDE2A;HCN2
cellular response to heparin (GO:0071504)	2/5	0.135038	0.627124	0	0	4.33333	8.67621	SFRP1;SLIT2
cellular response to macrophage colony-stimulating factor stimulus (GO:0036006)	2/5	0.135038	0.627124	0	0	4.33333	8.67621	CSF1R;PDE2A
cellular response to vitamin (GO:0071295)	2/5	0.135038	0.627124	0	0	4.33333	8.67621	SFRP1;FES
cellular response to vitamin D (GO:0071305)	2/5	0.135038	0.627124	0	0	4.33333	8.67621	SFRP1;FES
cerebral cortex neuron differentiation (GO:0021895)	2/5	0.135038	0.627124	0	0	4.33333	8.67621	ASCL1;TOX
chemokine (C-X-C motif) ligand 12 signaling pathway (GO:0038146)	2/5	0.135038	0.627124	0	0	4.33333	8.67621	CXCL12;OXSR1
ciliary neurotrophic factor-mediated signaling pathway (GO:0070120)	2/5	0.135038	0.627124	0	0	4.33333	8.67621	CNTFR;IL6R
deadenylation-independent decapping of nuclear-transcribed mRNA (GO:0031087)	2/5	0.135038	0.627124	0	0	4.33333	8.67621	EDC4;DCP1A
diaphragm development (GO:0060539)	2/5	0.135038	0.627124	0	0	4.33333	8.67621	WT1;TCF21
dorsal/ventral axis specification (GO:0009950)	2/5	0.135038	0.627124	0	0	4.33333	8.67621	SFRP1;MDFI
embryonic viscerocranium morphogenesis (GO:0048703)	2/5	0.135038	0.627124	0	0	4.33333	8.67621	TBX1;LHX1
enamel mineralization (GO:0070166)	2/5	0.135038	0.627124	0	0	4.33333	8.67621	TBX1;FAM20C
enteroendocrine cell differentiation (GO:0035883)	2/5	0.135038	0.627124	0	0	4.33333	8.67621	PDX1;INSM1
forebrain regionalization (GO:0021871)	2/5	0.135038	0.627124	0	0	4.33333	8.67621	LHX1;SIX3
glutathione transport (GO:0034635)	2/5	0.135038	0.627124	0	0	4.33333	8.67621	SLC13A3;ABCC5
glycerol ether metabolic process (GO:0006662)	2/5	0.135038	0.627124	0	0	4.33333	8.67621	LIPE;TMEM86B
heart field specification (GO:0003128)	2/5	0.135038	0.627124	0	0	4.33333	8.67621	MEF2C;ISL1
insulin metabolic process (GO:1901142)	2/5	0.135038	0.627124	0	0	4.33333	8.67621	ERN1;PCSK2
isocitrate metabolic process (GO:0006102)	2/5	0.135038	0.627124	0	0	4.33333	8.67621	IDH2;IDH3A
isopentenyl diphosphate biosynthetic process (GO:0009240)	2/5	0.135038	0.627124	0	0	4.33333	8.67621	MVK;MVD
lymph node development (GO:0048535)	2/5	0.135038	0.627124	0	0	4.33333	8.67621	PDPN;TNFRSF11A
mammary gland duct morphogenesis (GO:0060603)	2/5	0.135038	0.627124	0	0	4.33333	8.67621	CSF1R;LRP5
meiotic sister chromatid segregation (GO:0045144)	2/5	0.135038	0.627124	0	0	4.33333	8.67621	HORMAD2;REC8
membrane depolarization during AV node cell action potential (GO:0086045)	2/5	0.135038	0.627124	0	0	4.33333	8.67621	CACNB2;CACNA1C
metanephric distal tubule development (GO:0072235)	2/5	0.135038	0.627124	0	0	4.33333	8.67621	PAX2;POU3F3
metanephric renal vesicle morphogenesis (GO:0072283)	2/5	0.135038	0.627124	0	0	4.33333	8.67621	SALL1;PAX2
modulation by symbiont of host autophagy (GO:0075071)	2/5	0.135038	0.627124	0	0	4.33333	8.67621	ATG7;IRGM
negative regulation of B cell differentiation (GO:0045578)	2/5	0.135038	0.627124	0	0	4.33333	8.67621	SFRP1;INHBA
negative regulation of CD4-positive, alpha-beta T cell differentiation (GO:0043371)	2/5	0.135038	0.627124	0	0	4.33333	8.67621	RUNX3;RUNX1
negative regulation of cGMP-mediated signaling (GO:0010754)	2/5	0.135038	0.627124	0	0	4.33333	8.67621	PDE10A;PDE2A
negative regulation of gonadotropin secretion (GO:0032277)	2/5	0.135038	0.627124	0	0	4.33333	8.67621	INHBB;INHBA
negative regulation of macrophage differentiation (GO:0045650)	2/5	0.135038	0.627124	0	0	4.33333	8.67621	ADIPOQ;INHBA
negative regulation of metallopeptidase activity (GO:1905049)	2/5	0.135038	0.627124	0	0	4.33333	8.67621	TIMP2;TIMP3
nucleoside transport (GO:0015858)	2/5	0.135038	0.627124	0	0	4.33333	8.67621	SLC29A1;SLC29A2
peristalsis (GO:0030432)	2/5	0.135038	0.627124	0	0	4.33333	8.67621	GDNF;NEUROG1
plus-end-directed vesicle transport along microtubule (GO:0072383)	2/5	0.135038	0.627124	0	0	4.33333	8.67621	FYCO1;KIF13A
PML body organization (GO:0030578)	2/5	0.135038	0.627124	0	0	4.33333	8.67621	ETS1;HIPK2
positive regulation of amine transport (GO:0051954)	2/5	0.135038	0.627124	0	0	4.33333	8.67621	KCNB1;STX1A
positive regulation of basement membrane assembly involved in embryonic body morphogenesis (GO:1904261)	2/5	0.135038	0.627124	0	0	4.33333	8.67621	DAG1;PHLDB2
positive regulation of cAMP-dependent protein kinase activity (GO:2000481)	2/5	0.135038	0.627124	0	0	4.33333	8.67621	ADIPOQ;ATP2B4
positive regulation of CD8-positive, alpha-beta T cell differentiation (GO:0043378)	2/5	0.135038	0.627124	0	0	4.33333	8.67621	RUNX3;RUNX1
positive regulation of DNA demethylation (GO:1901537)	2/5	0.135038	0.627124	0	0	4.33333	8.67621	USP7;TOX
positive regulation of glycoprotein metabolic process (GO:1903020)	2/5	0.135038	0.627124	0	0	4.33333	8.67621	RAB1A;IGF1
positive regulation of long-term synaptic depression (GO:1900454)	2/5	0.135038	0.627124	0	0	4.33333	8.67621	KCNB1;ADCY8
positive regulation of low-density lipoprotein receptor activity (GO:1905599)	2/5	0.135038	0.627124	0	0	4.33333	8.67621	ANXA2;PPARG
positive regulation of natural killer cell proliferation (GO:0032819)	2/5	0.135038	0.627124	0	0	4.33333	8.67621	IL18;HLA-E
positive regulation of oxidative stress-induced neuron death (GO:1903223)	2/5	0.135038	0.627124	0	0	4.33333	8.67621	TLR6;TLR4
positive regulation of the force of heart contraction (GO:0098735)	2/5	0.135038	0.627124	0	0	4.33333	8.67621	MYL2;SLC9A1
pyrimidine nucleoside transport (GO:0015864)	2/5	0.135038	0.627124	0	0	4.33333	8.67621	SLC29A1;SLC29A2
reelin-mediated signaling pathway (GO:0038026)	2/5	0.135038	0.627124	0	0	4.33333	8.67621	STAT5A;RELN
regulation of astrocyte activation (GO:0061888)	2/5	0.135038	0.627124	0	0	4.33333	8.67621	LDLR;TTBK1
regulation of basement membrane assembly involved in embryonic body morphogenesis (GO:1904259)	2/5	0.135038	0.627124	0	0	4.33333	8.67621	DAG1;PHLDB2
regulation of cellular response to vascular endothelial growth factor stimulus (GO:1902547)	2/5	0.135038	0.627124	0	0	4.33333	8.67621	ATP2B4;ADAMTS12
regulation of core promoter binding (GO:1904796)	2/5	0.135038	0.627124	0	0	4.33333	8.67621	GTF2B;PAX6
regulation of dendritic cell cytokine production (GO:0002730)	2/5	0.135038	0.627124	0	0	4.33333	8.67621	PLCG2;JAK3
regulation of endothelial tube morphogenesis (GO:1901509)	2/5	0.135038	0.627124	0	0	4.33333	8.67621	ADAMTS12;FOXP1
regulation of germinal center formation (GO:0002634)	2/5	0.135038	0.627124	0	0	4.33333	8.67621	MEF2C;TNFAIP3
regulation of glomerular mesangial cell proliferation (GO:0072124)	2/5	0.135038	0.627124	0	0	4.33333	8.67621	BMP7;IL6R
regulation of granulocyte colony-stimulating factor production (GO:0071655)	2/5	0.135038	0.627124	0	0	4.33333	8.67621	TSLP;ISL1
regulation of heart growth (GO:0060420)	2/5	0.135038	0.627124	0	0	4.33333	8.67621	WT1;DUSP6
regulation of hormone metabolic process (GO:0032350)	2/5	0.135038	0.627124	0	0	4.33333	8.67621	TCF7L2;STC2
regulation of interleukin-1 alpha production (GO:0032650)	2/5	0.135038	0.627124	0	0	4.33333	8.67621	S100A13;ISL1
regulation of metaphase plate congression (GO:0090235)	2/5	0.135038	0.627124	0	0	4.33333	8.67621	DYNC1H1;MAD1L1
regulation of microvillus assembly (GO:0032534)	2/5	0.135038	0.627124	0	0	4.33333	8.67621	FSCN1;RAP1GAP
regulation of morphogenesis of a branching structure (GO:0060688)	2/5	0.135038	0.627124	0	0	4.33333	8.67621	GDNF;FGFR2
regulation of neutrophil activation (GO:1902563)	2/5	0.135038	0.627124	0	0	4.33333	8.67621	SYK;PLA2G2A
regulation of phosphatidylinositol biosynthetic process (GO:0010511)	2/5	0.135038	0.627124	0	0	4.33333	8.67621	HTR2C;HTR2A
regulation of skeletal muscle tissue development (GO:0048641)	2/5	0.135038	0.627124	0	0	4.33333	8.67621	MEF2C;FLOT1
renal tubule development (GO:0061326)	2/5	0.135038	0.627124	0	0	4.33333	8.67621	MEF2C;COL4A1
response to cGMP (GO:0070305)	2/5	0.135038	0.627124	0	0	4.33333	8.67621	PDE2A;HCN2
response to macrophage colony-stimulating factor (GO:0036005)	2/5	0.135038	0.627124	0	0	4.33333	8.67621	CSF1R;PDE2A
retina vasculature development in camera-type eye (GO:0061298)	2/5	0.135038	0.627124	0	0	4.33333	8.67621	ACVRL1;PDGFRA
Roundabout signaling pathway (GO:0035385)	2/5	0.135038	0.627124	0	0	4.33333	8.67621	SLIT2;ROBO1
secondary heart field specification (GO:0003139)	2/5	0.135038	0.627124	0	0	4.33333	8.67621	MEF2C;ISL1
thorax and anterior abdomen determination (GO:0007356)	2/5	0.135038	0.627124	0	0	4.33333	8.67621	WT1;NEUROG1
uridine transport (GO:0015862)	2/5	0.135038	0.627124	0	0	4.33333	8.67621	SLC29A1;SLC29A2
ventricular cardiac muscle cell differentiation (GO:0055012)	2/5	0.135038	0.627124	0	0	4.33333	8.67621	MEF2C;NKX2-5
vitamin D3 metabolic process (GO:0070640)	2/5	0.135038	0.627124	0	0	4.33333	8.67621	CYP27B1;UGT1A4
zygotic determination of anterior/posterior axis, embryo (GO:0007354)	2/5	0.135038	0.627124	0	0	4.33333	8.67621	WT1;NEUROG1
positive regulation of cytokine production (GO:0001819)	52/335	0.135573	0.627124	0	0	1.19751	2.39292	CD86;PIK3CD;FLOT1;PDE4B;CYP1B1;CCR7;LRRFIP1;IL6R;SYK;SLC11A1;ADIPOQ;IL18;CYBA;HLA-G;ISL1;TIRAP;HLA-E;RUNX1;FOXP1;FGR;RARA;IRF5;ARHGEF2;TLR6;TLR5;TLR4;CSF1R;RAB1A;AIRE;GATA4;GATA3;AIF1;HSPD1;PLCG2;S100A13;MBP;CCL1;CD14;SPTBN1;IL12RB2;CD74;FZD5;TSLP;POU2F2;NFKB1;POLR3A;CD6;TNFSF4;IL9;HLA-DPB1;NOX5;IL17D
negative regulation of inflammatory response to antigenic stimulus (GO:0002862)	23/136	0.136048	0.627124	0	0	1.32505	2.64314	LHCGR;CALCA;GPR25;VIPR2;SYK;ADCY4;FURIN;GPR84;PTH1R;ADCY8;ADCY6;PTHLH;TSHR;FGR;POMC;HCK;HTR6;MC1R;ADM2;PLCG2;MYH9;PTGDR;DRD5
positive regulation of angiogenesis (GO:0045766)	20/116	0.136141	0.627124	0	0	1.35605	2.70406	ANGPT4;PTGIS;S100A1;PDPK1;PIK3CD;PRKCA;GATA4;GATA2;ETS1;ISL1;RUNX1;HIPK2;SMOC2;SFRP2;BMPER;ADM2;ADAM12;FGF18;CYP1B1;ITGA5
neural crest cell development (GO:0014032)	9/45	0.137595	0.627124	0	0	1.62618	3.22542	TBX1;CYP26C1;GDNF;ERBB4;SEMA3B;ANXA6;SEMA3E;SEMA3F;CORO1C
negative regulation of DNA-binding transcription factor activity (GO:0043433)	24/143	0.138266	0.627124	0	0	1.31298	2.59784	EOMES;HDAC4;TCF7L2;USP7;PTGIS;GFI1;NFKBIL1;CTNNBIP1;NLRC5;TNFAIP3;BMP7;COMMD7;PEX14;POU4F2;PKHD1;HEYL;ADORA3;TNFSF4;BHLHE40;HAND1;CYP1B1;MDFI;CMKLR1;FOXA2
anterior/posterior axis specification (GO:0009948)	5/21	0.138385	0.627124	0	0	2.03201	4.01874	CDX4;CDX2;FZD5;CDX1;LHX1
chondroitin sulfate biosynthetic process (GO:0030206)	5/21	0.138385	0.627124	0	0	2.03201	4.01874	CSGALNACT1;BCAN;VCAN;CSPG4;CHST3
linoleic acid metabolic process (GO:0043651)	5/21	0.138385	0.627124	0	0	2.03201	4.01874	ELOVL2;GSTP1;ALOX5;GSTA1;ALOX12
myotube differentiation (GO:0014902)	5/21	0.138385	0.627124	0	0	2.03201	4.01874	MEF2C;SORT1;ADAM12;IGF1;CACNA1H
neuron apoptotic process (GO:0051402)	5/21	0.138385	0.627124	0	0	2.03201	4.01874	TRPC5;ERBB3;BCL2;FAS;CIT
positive regulation of antigen receptor-mediated signaling pathway (GO:0050857)	5/21	0.138385	0.627124	0	0	2.03201	4.01874	PRKCH;CD81;SLC39A10;KCNN4;FOXP1
positive regulation of lipid storage (GO:0010884)	5/21	0.138385	0.627124	0	0	2.03201	4.01874	SCARB1;CIDEA;VSTM2A;IKBKE;NFKB1
positive regulation of smoothened signaling pathway (GO:0045880)	5/21	0.138385	0.627124	0	0	2.03201	4.01874	SFRP1;DLG5;RAB34;IHH;DCDC2
positive regulation of vascular associated smooth muscle cell proliferation (GO:1904707)	5/21	0.138385	0.627124	0	0	2.03201	4.01874	ERN1;IGFBP5;FOXJ2;IGF1;MEF2D
regulation of cell-substrate junction assembly (GO:0090109)	5/21	0.138385	0.627124	0	0	2.03201	4.01874	LDB1;LIMCH1;EFNA5;CORO1C;SLC9A1
regulation of lipopolysaccharide-mediated signaling pathway (GO:0031664)	5/21	0.138385	0.627124	0	0	2.03201	4.01874	NFKBIL1;CD180;LY96;PRKCA;LTF
regulation of lipoprotein lipase activity (GO:0051004)	5/21	0.138385	0.627124	0	0	2.03201	4.01874	SORT1;APOA1;FURIN;PCSK6;HDAC9
cAMP biosynthetic process (GO:0006171)	3/10	0.138617	0.627124	0	0	2.78612	5.50549	ADCY4;ADCY8;ADCY6
cellular response to interleukin-4 (GO:0071353)	3/10	0.138617	0.627124	0	0	2.78612	5.50549	LEF1;GATA3;JAK3
cellular response to leucine (GO:0071233)	3/10	0.138617	0.627124	0	0	2.78612	5.50549	RPTOR;SESN3;RRAGD
cellular response to oxidised low-density lipoprotein particle stimulus (GO:0140052)	3/10	0.138617	0.627124	0	0	2.78612	5.50549	TLR6;CD68;TLR4
cellular response to prostaglandin stimulus (GO:0071379)	3/10	0.138617	0.627124	0	0	2.78612	5.50549	SFRP1;TNFSF4;ADCY6
iron ion transmembrane transport (GO:0034755)	3/10	0.138617	0.627124	0	0	2.78612	5.50549	ABCC5;SLC11A2;SLC39A14
lipid phosphorylation (GO:0046834)	3/10	0.138617	0.627124	0	0	2.78612	5.50549	DGKG;DGKZ;DGKI
low-density lipoprotein particle receptor catabolic process (GO:0032802)	3/10	0.138617	0.627124	0	0	2.78612	5.50549	CLTC;PCSK9;AP2M1
low-density lipoprotein receptor particle metabolic process (GO:0032799)	3/10	0.138617	0.627124	0	0	2.78612	5.50549	CLTC;PCSK9;AP2M1
lung epithelium development (GO:0060428)	3/10	0.138617	0.627124	0	0	2.78612	5.50549	ASCL1;GRHL2;FGF10
negative regulation of cellular protein catabolic process (GO:1903363)	3/10	0.138617	0.627124	0	0	2.78612	5.50549	EPHA4;ANXA2;FURIN
negative regulation of inclusion body assembly (GO:0090084)	3/10	0.138617	0.627124	0	0	2.78612	5.50549	DNAJB6;DNAJA4;SACS
positive regulation by symbiont of entry into host (GO:0075294)	3/10	0.138617	0.627124	0	0	2.78612	5.50549	CD74;TMPRSS2;TRIM11
positive regulation of behavior (GO:0048520)	3/10	0.138617	0.627124	0	0	2.78612	5.50549	MEF2C;SGIP1;NPAS2
positive regulation of lipase activity (GO:0060193)	3/10	0.138617	0.627124	0	0	2.78612	5.50549	PDPK1;FGFR2;FGFR1
positive regulation of monocyte differentiation (GO:0045657)	3/10	0.138617	0.627124	0	0	2.78612	5.50549	CD74;FES;CTNNBIP1
positive regulation of myoblast fusion (GO:1901741)	3/10	0.138617	0.627124	0	0	2.78612	5.50549	CD53;FLOT1;SCGB3A1
positive regulation of receptor recycling (GO:0001921)	3/10	0.138617	0.627124	0	0	2.78612	5.50549	ANXA2;INPP5F;SNCA
positive regulation of skeletal muscle tissue development (GO:0048643)	3/10	0.138617	0.627124	0	0	2.78612	5.50549	MEF2C;FLOT1;MYF5
positive regulation of toll-like receptor 4 signaling pathway (GO:0034145)	3/10	0.138617	0.627124	0	0	2.78612	5.50549	WDFY1;TIRAP;LTF
positive regulation of viral entry into host cell (GO:0046598)	3/10	0.138617	0.627124	0	0	2.78612	5.50549	CD74;TMPRSS2;TRIM11
regulation of high voltage-gated calcium channel activity (GO:1901841)	3/10	0.138617	0.627124	0	0	2.78612	5.50549	CACNB2;NOS1AP;PDE4B
regulation of long-term synaptic depression (GO:1900452)	3/10	0.138617	0.627124	0	0	2.78612	5.50549	KCNB1;MAPT;ADCY8
regulation of organ growth (GO:0046620)	3/10	0.138617	0.627124	0	0	2.78612	5.50549	LATS2;DUSP6;SLC6A4
regulation of podosome assembly (GO:0071801)	3/10	0.138617	0.627124	0	0	2.78612	5.50549	HCK;GSN;FSCN1
regulation of urine volume (GO:0035809)	3/10	0.138617	0.627124	0	0	2.78612	5.50549	TFAP2B;NPR3;ADCY6
response to leucine (GO:0043201)	3/10	0.138617	0.627124	0	0	2.78612	5.50549	RPTOR;SESN3;RRAGD
urea cycle (GO:0000050)	3/10	0.138617	0.627124	0	0	2.78612	5.50549	ARG2;CPS1;NAGS
positive regulation of epithelial cell proliferation (GO:0050679)	21/123	0.139021	0.628368	0	0	1.34014	2.64428	STAT5A;TBX1;OSR2;NRP1;TCF7L2;NRP2;EGR3;CCL11;OSR1;HPN;PIK3CD;PRKCA;LAMB1;IGF1;PAX2;THBS4;PKHD1;SFRP1;RREB1;FGFR2;FGF10
negative regulation of cellular metabolic process (GO:0031324)	8/39	0.140167	0.63168	0	0	1.67849	3.2981	ATXN2;PINK1;DLG4;PCSK9;RIN3;UGT1A8;NFKB1;PAX2
regulation of heart rate by cardiac conduction (GO:0086091)	8/39	0.140167	0.63168	0	0	1.67849	3.2981	KCNJ5;CACNB2;KCNE4;BIN1;KCNQ1;CACNA1C;ISL1;SCN1B
regulation of nitric-oxide synthase activity (GO:0050999)	8/39	0.140167	0.63168	0	0	1.67849	3.2981	SCARB1;FCER2;DDAH1;S100A1;NPR3;NOS1AP;ATP2B4;CYGB
cellular response to organic cyclic compound (GO:0071407)	25/150	0.140272	0.63168	0	0	1.30208	2.55751	ADCY8;ADCY6;LARP1;CDH1;P2RY2;CYP1B1;CCL2;DRD5;MED1;MEF2C;IGFBP5;PDE2A;NCOA4;IL18;POU4F1;POU4F2;SSH1;DIAPH1;SFRP1;FES;WT1;KCNQ1;RAPGEF1;CFTR;HCN2
calcium-ion regulated exocytosis (GO:0017156)	6/27	0.141588	0.63416	0	0	1.858	3.63208	RIMS2;SYT5;PPP3CB;SYT11;SYT8;SYT7
chondroitin sulfate proteoglycan biosynthetic process (GO:0050650)	6/27	0.141588	0.63416	0	0	1.858	3.63208	CSGALNACT1;BCAN;VCAN;XYLT1;CSPG4;CHST3
modulation of excitatory postsynaptic potential (GO:0098815)	6/27	0.141588	0.63416	0	0	1.858	3.63208	RIMS2;STX1B;RELN;DLG4;SLC8A2;GRIN1
positive regulation of cellular component movement (GO:0051272)	6/27	0.141588	0.63416	0	0	1.858	3.63208	CSF1R;DUOX1;SPOCK2;PDPN;CCR7;ETS1
positive regulation of striated muscle cell differentiation (GO:0051155)	6/27	0.141588	0.63416	0	0	1.858	3.63208	MEF2C;WNT3A;ATP11A;IGF1;RBM24;MYF5
positive regulation of cholesterol transport (GO:0032376)	7/33	0.141735	0.63416	0	0	1.75096	3.42102	RXRA;ABCA5;ADIPOQ;APOA1;PPARG;ABCA8;PLTP
regulation of cholesterol efflux (GO:0010874)	7/33	0.141735	0.63416	0	0	1.75096	3.42102	RXRA;ABCA5;ADIPOQ;APOA1;PPARG;ABCA8;PLTP
positive regulation of MAPK cascade (GO:0043410)	43/274	0.144048	0.643918	0	0	1.21269	2.34971	NECAB2;NRP1;CSF1R;NDRG4;CCL11;SHC1;HTR2C;GATA4;HTR2A;SLC30A10;ROBO1;IGF1R;SOX2;BMPER;DDT;ERBB4;PLCG2;GCNT2;CCL2;CCR7;TNFAIP8L3;CCL1;NTRK1;TBX1;CD74;PDGFRA;FGA;NTRK2;KSR1;PLA2G2A;PRKCA;IGF1;NPNT;TIRAP;MFHAS1;HAND2;FGF18;ADAM8;ROR1;CD44;FGFR2;FGF10;FGFR1
cellular metal ion homeostasis (GO:0006875)	18/104	0.147476	0.658636	0	0	1.36212	2.60723	GCM2;CCL11;TMPRSS3;ATP2B4;HTR2C;SLC30A1;ATP2B2;HTR2A;PTH1R;SLC8A2;SLC9A1;PKHD1;CXCL12;VAPB;STC2;KCNMA1;CCL1;DRD5
sprouting angiogenesis (GO:0002040)	10/52	0.147703	0.659047	0	0	1.54878	2.96212	ACVRL1;NRP1;ESM1;RNF213;EGR3;BMPER;SEMA3E;SLIT2;EPHB4;ROBO1
BMP signaling pathway (GO:0030509)	12/65	0.150578	0.670645	0	0	1.47298	2.78875	ACVRL1;TMEM100;SMAD3;DLX5;CHRD;AMH;GDF6;BMPR1B;BMP7;RUNX2;RGMA;GDF7
regulation of cell-matrix adhesion (GO:0001952)	12/65	0.150578	0.670645	0	0	1.47298	2.78875	PKHD1;SFRP1;LDB1;LIMCH1;CCR7;SEMA3E;THY1;UTRN;EFNA5;AJAP1;CORO1C;SLC9A1
positive regulation of smooth muscle cell proliferation (GO:0048661)	9/46	0.152022	0.675839	0	0	1.58213	2.98031	ERN1;IGFBP5;FOXJ2;IL18;IGF1;AIF1;IL6R;MEF2D;FOXP1
regulation of synaptic transmission, glutamatergic (GO:0051966)	9/46	0.152022	0.675839	0	0	1.58213	2.98031	CACNG7;CACNG8;MEF2C;RELN;GRM8;GRIK3;CCL2;DGKZ;DGKI
3'-UTR-mediated mRNA destabilization (GO:0061158)	4/16	0.155147	0.679185	0	0	2.16717	4.03827	TRIM71;ZC3H12D;PLEKHN1;RBM24
basement membrane organization (GO:0071711)	4/16	0.155147	0.679185	0	0	2.16717	4.03827	COL4A1;HPN;PXDN;LAMB1
digestive tract morphogenesis (GO:0048546)	4/16	0.155147	0.679185	0	0	2.16717	4.03827	PDGFRA;FOXF1;TCF21;FGFR2
glycosphingolipid biosynthetic process (GO:0006688)	4/16	0.155147	0.679185	0	0	2.16717	4.03827	ST8SIA1;ST8SIA2;ST8SIA4;B4GALNT1
histone H2A acetylation (GO:0043968)	4/16	0.155147	0.679185	0	0	2.16717	4.03827	MORF4L1;NAA40;EP400;MSL3
motor neuron axon guidance (GO:0008045)	4/16	0.155147	0.679185	0	0	2.16717	4.03827	EPHA4;LHX1;LAMC2;SLIT2
negative regulation of cell-substrate junction organization (GO:0150118)	4/16	0.155147	0.679185	0	0	2.16717	4.03827	ACVRL1;FAM107A;PHLDB2;CORO1C
negative regulation of DNA replication (GO:0008156)	4/16	0.155147	0.679185	0	0	2.16717	4.03827	SLFN11;GMNN;GTPBP4;S100A11
negative regulation of focal adhesion assembly (GO:0051895)	4/16	0.155147	0.679185	0	0	2.16717	4.03827	ACVRL1;FAM107A;PHLDB2;CORO1C
negative regulation of lyase activity (GO:0051350)	4/16	0.155147	0.679185	0	0	2.16717	4.03827	MTRR;LTB4R2;PALM;GNAI2
polyol biosynthetic process (GO:0046173)	4/16	0.155147	0.679185	0	0	2.16717	4.03827	IPPK;ITPKB;CYP27B1;ACER3
positive regulation of leukocyte adhesion to vascular endothelial cell (GO:1904996)	4/16	0.155147	0.679185	0	0	2.16717	4.03827	NFAT5;FUT7;ALOX5;ETS1
positive regulation of small molecule metabolic process (GO:0062013)	4/16	0.155147	0.679185	0	0	2.16717	4.03827	IRS1;PRKCE;ADIPOQ;PPARG
positive regulation of vasoconstriction (GO:0045907)	4/16	0.155147	0.679185	0	0	2.16717	4.03827	FGA;TBXA2R;AVPR1A;SMTNL2
regulation of mast cell degranulation (GO:0043304)	4/16	0.155147	0.679185	0	0	2.16717	4.03827	FGR;SYK;FES;GAB2
regulation of monocyte differentiation (GO:0045655)	4/16	0.155147	0.679185	0	0	2.16717	4.03827	CD74;FES;CTNNBIP1;FOXP1
transepithelial transport (GO:0070633)	4/16	0.155147	0.679185	0	0	2.16717	4.03827	ABCC2;RHCG;RHBG;BEST1
positive regulation of protein catabolic process (GO:0045732)	15/85	0.155764	0.681277	0	0	1.39427	2.59252	CDKN1B;TNFAIP3;C4BPA;FURIN;FOXO1;NKD1;RNF41;DDB1;HECW1;GPC3;PACSIN3;ADAM8;ATG7;VGLL4;SH3D19
positive regulation of tyrosine phosphorylation of STAT protein (GO:0042531)	11/59	0.156063	0.681972	0	0	1.49075	2.76905	CSF1R;TSLP;EPO;ERBB4;TNFRSF18;CLCF1;IL18;STAP2;IGF1;IL6R;CRLF1
positive regulation of protein secretion (GO:0050714)	13/72	0.156841	0.684754	0	0	1.43349	2.65557	FGA;TCF7L2;FRMD4A;TRH;IGF1;ISL1;AACS;GCK;TTN;ANKRD1;ADAM8;TLR4;EXPH5
regulation of MAPK cascade (GO:0043408)	27/166	0.158743	0.690607	0	0	1.26454	2.32734	SHC1;GSTP1;ULK4;PRDM15;STK4;IGF1R;SOX2;PKHD1;DAG1;PLCG2;PAK6;NTRK1;TBX1;CD74;NTRK2;KSR1;SYK;VRK2;IGF1;YWHAZ;RNF41;FAS;ROR1;TNIK;FGFR2;FGF10;FGFR1
negative regulation of extrinsic apoptotic signaling pathway via death domain receptors (GO:1902042)	7/34	0.159174	0.690607	0	0	1.68601	3.09848	SCRT2;FGA;TNFAIP3;TNFRSF10B;FAS;ARHGEF2;RFFL
positive regulation of DNA binding (GO:0043388)	7/34	0.159174	0.690607	0	0	1.68601	3.09848	HAND2;PLAUR;PPARG;GATA3;IGF1;POU4F1;POU4F2
positive regulation of mitochondrial outer membrane permeabilization involved in apoptotic signaling pathway (GO:1901030)	7/34	0.159174	0.690607	0	0	1.68601	3.09848	HIP1R;BCL2;YWHAZ;TP63;YWHAG;BBC3;TP73
positive regulation of pri-miRNA transcription by RNA polymerase II (GO:1902895)	7/34	0.159174	0.690607	0	0	1.68601	3.09848	SMAD3;WT1;PPARG;GATA3;GATA2;ETS1;TEAD1
striated muscle tissue development (GO:0014706)	7/34	0.159174	0.690607	0	0	1.68601	3.09848	MYLPF;SVIL;MEF2C;MYH14;BMP7;TBX2;MYF5
ventricular cardiac muscle tissue morphogenesis (GO:0055010)	7/34	0.159174	0.690607	0	0	1.68601	3.09848	MYL2;TNNT2;HAND1;NKX2-5;ZFPM2;ISL1;FGFR2
negative regulation of cyclin-dependent protein kinase activity (GO:1904030)	5/22	0.160554	0.690891	0	0	1.91237	3.49797	CDKN1C;CDKN1A;HHEX;CDKN1B;LATS2
positive regulation of axon extension (GO:0045773)	5/22	0.160554	0.690891	0	0	1.91237	3.49797	NRP1;ISLR2;MAPT;MAP3K13;POU4F2
positive regulation of DNA-templated transcription, initiation (GO:2000144)	5/22	0.160554	0.690891	0	0	1.91237	3.49797	MED1;MED13;HNF1B;MITF;NKX2-5
positive regulation of neutrophil migration (GO:1902624)	5/22	0.160554	0.690891	0	0	1.91237	3.49797	CD74;ADAM8;CCR7;THBS4;TIRAP
regulation of adenylate cyclase activity (GO:0045761)	5/22	0.160554	0.690891	0	0	1.91237	3.49797	LTB4R2;PALM;CACNA1C;GNAI2;DRD5
regulation of vacuole organization (GO:0044088)	5/22	0.160554	0.690891	0	0	1.91237	3.49797	SCARB2;ANXA2;TBC1D14;ENO1;RAB5A
cellular response to interleukin-6 (GO:0071354)	6/28	0.161085	0.690891	0	0	1.77344	3.238	SBNO2;SELPLG;PTGIS;CTR9;IL6R;NFKB1
glycerophospholipid catabolic process (GO:0046475)	6/28	0.161085	0.690891	0	0	1.77344	3.238	PNLIPRP2;INPP5F;GDE1;ENPP2;ENPP6;PRDX6
glycogen metabolic process (GO:0005977)	6/28	0.161085	0.690891	0	0	1.77344	3.238	PER2;PYGB;UGP2;PRKAG2;PYGL;PGM1
negative regulation of axonogenesis (GO:0050771)	6/28	0.161085	0.690891	0	0	1.77344	3.238	RTN4R;PTPRS;MCF2;TRIM46;THY1;DIP2B
receptor clustering (GO:0043113)	6/28	0.161085	0.690891	0	0	1.77344	3.238	DLG2;DLG3;DLG4;NRXN2;THY1;AGRN
regulation of calcium-mediated signaling (GO:0050848)	6/28	0.161085	0.690891	0	0	1.77344	3.238	TMBIM4;ITPR1;PLCG2;MAPT;SLC8A2;CMKLR1
regulation of insulin secretion involved in cellular response to glucose stimulus (GO:0061178)	6/28	0.161085	0.690891	0	0	1.77344	3.238	PPP3CB;LRP5;ADCY8;EFNA5;CFTR;FOXA2
positive regulation of phagocytosis (GO:0050766)	10/53	0.161618	0.692567	0	0	1.51268	2.75689	RAB31;SLC11A1;SIRPG;APOA1;CCL2;RAB27A;CYBA;TULP1;GATA2;C2
axon development (GO:0061564)	14/79	0.16219	0.693052	0	0	1.4013	2.54894	SPTBN4;ATL1;ISL1;POU4F1;PAX2;ISL2;PARD6B;SLITRK2;SLITRK1;SLITRK4;MAPT;CNTN4;MARK2;FGFR2
regulation of ion transport (GO:0043269)	14/79	0.16219	0.693052	0	0	1.4013	2.54894	SYT5;SPTBN4;KCNJ5;CHRNA4;KCNJ12;SYT8;SYT7;NKAIN2;CLDN10;NKAIN3;GDNF;SYT11;KCNJ1;SNCA
ERBB signaling pathway (GO:0038127)	12/66	0.163049	0.693052	0	0	1.44562	2.62192	GRB7;EFEMP1;SHC3;ERBB3;PDPK1;SHC1;ERBB4;MVP;PLCE1;PRKCA;NRG2;SLC30A10
positive regulation of endothelial cell migration (GO:0010595)	15/86	0.166785	0.693052	0	0	1.37455	2.46189	STAT5A;NRP1;SCARB1;ANGPT4;NRP2;PDPK1;PIK3CD;PRKCA;GATA3;GATA2;ETS1;FOXP1;SMOC2;FGF18;FGFR1
negative regulation of cold-induced thermogenesis (GO:0120163)	9/47	0.167159	0.693052	0	0	1.54041	2.7555	LAMA4;PLCL1;NOVA2;NPR3;ADIPOQ;PLCL2;CIDEA;TLR4;HOXC10
positive regulation of neuron death (GO:1901216)	9/47	0.167159	0.693052	0	0	1.54041	2.7555	BACE1;C1QA;TFAP2B;PCSK9;MAPT;TLR6;TLR4;MAP3K5;SNCA
regulation of actin filament polymerization (GO:0030833)	13/73	0.168937	0.693052	0	0	1.40952	2.50645	CCL11;PRKCE;LMOD1;HIP1R;SSH2;SSH1;HCK;BIN1;CDC42EP3;MYADM;CCR7;ESAM;SLIT2
regulation of hydrolase activity (GO:0051336)	13/73	0.168937	0.693052	0	0	1.40952	2.50645	SCARB2;EPHA4;NTRK2;RALBP1;CAMK2A;APOA1;EFNA5;RAP1GAP;FGD6;PLXNA2;RAPGEF6;PRKG1;PLXNA4
neuron projection morphogenesis (GO:0048812)	23/140	0.169118	0.693052	0	0	1.27945	2.27379	SPTBN4;CNTNAP2;FARP1;CTNND2;ATL1;DCDC2;ISL1;BMP7;POU4F1;PAX2;ISL2;PARD6B;ALS2;SLITRK2;DLG4;SLITRK1;SLITRK4;TNIK;CNTN4;SGK1;FGFR2;PACSIN1;GAS7
peptidyl-threonine phosphorylation (GO:0018107)	11/60	0.169491	0.693052	0	0	1.46024	2.59186	DYRK3;SBK1;PDPK1;CAMK2A;PRKCA;OXSR1;CDC42BPB;TTBK1;MARK2;CIT;HIPK2
sulfur compound biosynthetic process (GO:0044272)	19/113	0.16977	0.693052	0	0	1.31532	2.33247	CSGALNACT1;GSTM4;CHST6;LUM;TPK1;GSTP1;MGST2;KERA;GSTT1;BCAN;VCAN;B3GNT7;CBS;ESD;UST;GSTA1;CSPG4;GSTM5;CHST3
carboxylic acid transmembrane transport (GO:1905039)	8/41	0.172545	0.693052	0	0	1.57658	2.7702	SLC27A1;SLC13A3;SLC38A1;ABCC5;SLC38A11;SLC38A3;SLC38A5;SLC38A4
positive regulation of cation transmembrane transport (GO:1904064)	8/41	0.172545	0.693052	0	0	1.57658	2.7702	KCNJ5;KCNJ12;KCNQ1;KCNMA1;NOS1AP;KCNN1;KCNN2;KCNN4
atrial septum morphogenesis (GO:0060413)	3/11	0.172597	0.693052	0	0	2.43771	4.28255	GATA4;NKX2-5;ISL1
cardiac muscle cell membrane repolarization (GO:0099622)	3/11	0.172597	0.693052	0	0	2.43771	4.28255	KCNJ5;KCNIP2;KCNQ1
carnitine shuttle (GO:0006853)	3/11	0.172597	0.693052	0	0	2.43771	4.28255	CPT1A;PRKAG2;ACACA
cell proliferation in forebrain (GO:0021846)	3/11	0.172597	0.693052	0	0	2.43771	4.28255	AKNA;WNT3A;SIX3
cell-cell junction maintenance (GO:0045217)	3/11	0.172597	0.693052	0	0	2.43771	4.28255	CSF1R;PARD6A;MYADM
cellular glucan metabolic process (GO:0006073)	3/11	0.172597	0.693052	0	0	2.43771	4.28255	UGP2;PRKAG2;PYGL
cellular response to increased oxygen levels (GO:0036295)	3/11	0.172597	0.693052	0	0	2.43771	4.28255	FAS;ATG7;FOXO1
chromatin-mediated maintenance of transcription (GO:0048096)	3/11	0.172597	0.693052	0	0	2.43771	4.28255	SERTAD2;ZMIZ1;ARID1B
detection of light stimulus involved in sensory perception (GO:0050962)	3/11	0.172597	0.693052	0	0	2.43771	4.28255	TULP1;CACNA1F;CNGB1
detection of light stimulus involved in visual perception (GO:0050908)	3/11	0.172597	0.693052	0	0	2.43771	4.28255	TULP1;CACNA1F;CNGB1
glucocorticoid biosynthetic process (GO:0006704)	3/11	0.172597	0.693052	0	0	2.43771	4.28255	HSD11B2;CYP21A2;CACNA1H
Golgi to lysosome transport (GO:0090160)	3/11	0.172597	0.693052	0	0	2.43771	4.28255	EHD3;LAMP1;SORT1
humoral immune response mediated by circulating immunoglobulin (GO:0002455)	3/11	0.172597	0.693052	0	0	2.43771	4.28255	C1QA;C1S;CD81
intestinal lipid absorption (GO:0098856)	3/11	0.172597	0.693052	0	0	2.43771	4.28255	LIMA1;ABCG5;LDLR
negative regulation of natural killer cell mediated immunity (GO:0002716)	3/11	0.172597	0.693052	0	0	2.43771	4.28255	HLA-F;HLA-G;HLA-E
negative regulation of platelet-derived growth factor receptor signaling pathway (GO:0010642)	3/11	0.172597	0.693052	0	0	2.43771	4.28255	NDRG4;ADIPOQ;SNCA
negative regulation of sprouting angiogenesis (GO:1903671)	3/11	0.172597	0.693052	0	0	2.43771	4.28255	ALOX5;ADAMTS9;EPN2
positive regulation of lipid localization (GO:1905954)	3/11	0.172597	0.693052	0	0	2.43771	4.28255	VSTM2A;IKBKE;NFKB1
positive regulation of nitric-oxide synthase biosynthetic process (GO:0051770)	3/11	0.172597	0.693052	0	0	2.43771	4.28255	FCER2;CCL2;TLR4
positive regulation of non-canonical Wnt signaling pathway (GO:2000052)	3/11	0.172597	0.693052	0	0	2.43771	4.28255	SFRP1;CSNK1E;NKD1
positive regulation of voltage-gated potassium channel activity (GO:1903818)	3/11	0.172597	0.693052	0	0	2.43771	4.28255	KCNIP2;RNF207;NOS1AP
regulation of cysteine-type endopeptidase activity involved in apoptotic signaling pathway (GO:2001267)	3/11	0.172597	0.693052	0	0	2.43771	4.28255	GSN;PLAUR;FAS
regulation of gene expression by genetic imprinting (GO:0006349)	3/11	0.172597	0.693052	0	0	2.43771	4.28255	DNMT3A;PCGF3;CTCFL
regulation of monocyte chemotactic protein-1 production (GO:0071637)	3/11	0.172597	0.693052	0	0	2.43771	4.28255	SYK;GSTP1;ADIPOQ
regulation of myeloid leukocyte mediated immunity (GO:0002886)	3/11	0.172597	0.693052	0	0	2.43771	4.28255	SYK;FES;DNASE1L3
regulation of pH (GO:0006885)	3/11	0.172597	0.693052	0	0	2.43771	4.28255	PDK4;SLC26A4;SLC9A1
somite development (GO:0061053)	3/11	0.172597	0.693052	0	0	2.43771	4.28255	SFRP2;IHH;PPP2R3A
regulation of apoptotic process (GO:0042981)	108/742	0.173903	0.693052	0	0	1.11111	1.94363	FOXA1;UBE2Z;IFIT3;IGF1R;COMP;RASSF2;CYP1B1;PROK2;TNFRSF8;HOXA5;TP63;MAP3K5;MED1;MEF2C;DAPK1;IGFBP3;OSR1;POU3F3;TIAM2;TIAM1;SFRP1;OBSCN;SFRP2;BIN1;SQSTM1;SHC1;HPN;STK4;KALRN;NDRG1;FOXO1;PKHD1;ABR;BCL2L10;APH1B;CALHM2;NKX2-5;ATG7;ZBTB7A;TFAP2B;EGR3;TSLP;CBX4;TNFRSF10C;CIDEA;TNFRSF10B;CIDEB;DHCR24;IGF1;NFKB1;TNFRSF10D;MLLT11;NET1;GDNF;BCL2;UBE2O;TP73;RARG;TNFAIP8;CITED1;PCSK9;FMN2;SH3RF1;AKAP13;PIP5…
response to interferon-gamma (GO:0034341)	14/80	0.173932	0.693052	0	0	1.37999	2.41372	CD74;CCL11;CITED1;CALCOCO2;DAPK1;SLC11A1;AQP4;AIF1;CYP27B1;CCL2;CCL1;TLR4;GBP4;SNCA
cell-matrix adhesion (GO:0007160)	17/100	0.17418	0.693052	0	0	1.33268	2.32908	FGA;VCAM1;COL13A1;ITGB4;ITGA2;THY1;NPNT;ADAMTS12;THBS3;TIAM1;PARVG;ITGA11;HOXD3;WHAMM;ADAMTS9;CD44;TMEM8B
organic acid transport (GO:0015849)	17/100	0.17418	0.693052	0	0	1.33268	2.32908	SLC27A1;SLC38A1;SLC13A3;STARD5;ABCC2;SLC6A15;SLC7A14;SLC7A3;SLC7A4;RXRA;PDPN;SLC26A8;LRRC8D;SLC38A3;SLC13A5;SLC38A5;SLC38A4
anion transmembrane transport (GO:0098656)	12/67	0.176021	0.693052	0	0	1.41925	2.46545	SLC6A5;SLC27A1;SLC13A3;ABCC5;PRAF2;LRRC8C;LRRC8D;SLC25A42;SLC13A5;LRRC8E;SLC38A5;SLC7A3
peptidyl-threonine modification (GO:0018210)	12/67	0.176021	0.693052	0	0	1.41925	2.46545	DYRK3;SBK1;GALNT3;PDPK1;PRKCA;OXSR1;CDC42BPB;GALNTL6;TTBK1;MARK2;CIT;HIPK2
regulation of humoral immune response (GO:0002920)	10/54	0.176145	0.693052	0	0	1.47821	2.56684	C1QA;C1S;CD81;SUSD4;C4BPA;CCR7;CD59;CFB;CPN2;C2
response to calcium ion (GO:0051592)	18/107	0.177157	0.693052	0	0	1.31598	2.27759	SYT5;FGA;MEF2C;CPNE5;CPNE4;KCNIP2;CPNE7;HPCA;GUCA1A;ADCY8;SYT8;SYT7;TTN;ITPKB;SYT11;TNNT2;KCNMA1;PLCG2
lung development (GO:0030324)	7/35	0.177529	0.693052	0	0	1.6257	2.81023	WNT11;FOXF1;PDPN;TCF21;FGFR2;GLI2;FGF10
negative regulation of epithelial cell migration (GO:0010633)	7/35	0.177529	0.693052	0	0	1.6257	2.81023	ACVRL1;DNAJA4;PTPRM;SLIT2;MCC;ADAMTS9;CORO1C
positive regulation of lymphocyte activation (GO:0051251)	7/35	0.177529	0.693052	0	0	1.6257	2.81023	TNFSF4;SIRPG;HLA-DPB1;CCL2;THY1;HSPD1;FGF10
regulation of JUN kinase activity (GO:0043506)	7/35	0.177529	0.693052	0	0	1.6257	2.81023	GSTP1;FZD10;TNFRSF11A;TLR6;MAP3K4;MAP3K5;MAPK8IP1
respiratory system development (GO:0060541)	7/35	0.177529	0.693052	0	0	1.6257	2.81023	FOXF1;WT1;PDPN;TCF21;PHOX2B;FGFR2;GLI2
semaphorin-plexin signaling pathway (GO:0071526)	7/35	0.177529	0.693052	0	0	1.6257	2.81023	NRP1;NRP2;SEMA3B;PLXNA2;SEMA3E;SEMA3F;PLXNA4
regulation of cell growth (GO:0001558)	34/217	0.179217	0.693052	0	0	1.20963	2.07954	ACVRL1;CDA;CDKN1A;CDKN1B;HPN;FAM107A;LTBP4;WFDC1;ENO1;TMEM97;RPTOR;CYP27B1;WNT11;SERTAD2;GNG4;PLCE1;SH3BP4;MSX1;SLIT2;SMAD3;TMC8;INHBA;NET1;SFRP1;SFRP2;NRG3;WT1;MYL2;BCL2;SCGB3A1;SGK3;SGK1;VGLL4;EIF4G1
actin filament polymerization (GO:0030041)	6/29	0.181656	0.693052	0	0	1.69624	2.89317	DIAPH1;PSTPIP1;GSN;FAM107A;AIF1;GAS7
dicarboxylic acid transport (GO:0006835)	6/29	0.181656	0.693052	0	0	1.69624	2.89317	SLC13A3;ABCC2;PRAF2;PDPN;SLC26A8;SLC13A5
glial cell differentiation (GO:0010001)	6/29	0.181656	0.693052	0	0	1.69624	2.89317	SOX2;RELN;ERBB3;PAX2;PHOX2B;FGF10
regulation of calcium ion transmembrane transporter activity (GO:1901019)	6/29	0.181656	0.693052	0	0	1.69624	2.89317	CACNB2;CACNB4;JSRP1;AHNAK;HPCA;HRC
regulation of DNA biosynthetic process (GO:2000278)	6/29	0.181656	0.693052	0	0	1.69624	2.89317	ACVRL1;SMOC2;CDKN1A;ADIPOQ;ANKRD1;SMG6
positive regulation of epithelial cell migration (GO:0010634)	16/94	0.181846	0.693052	0	0	1.33457	2.2749	NRP1;SCARB1;ANGPT4;NRP2;IQSEC1;PRKCE;PIK3CD;PRKCA;GATA3;ETS1;FOXP1;SMOC2;ENPP2;PLCG2;RREB1;FGF10
histone H2A ubiquitination (GO:0033522)	4/17	0.182719	0.693052	0	0	2.00035	3.4002	DDB1;KDM2B;PCGF1;BCOR
membrane depolarization during cardiac muscle cell action potential (GO:0086012)	4/17	0.182719	0.693052	0	0	2.00035	3.4002	CACNB2;CACNA1C;HCN2;SCN1B
mesenchyme morphogenesis (GO:0072132)	4/17	0.182719	0.693052	0	0	2.00035	3.4002	ACVRL1;HEYL;ISL1;TBX2
muscle tissue morphogenesis (GO:0060415)	4/17	0.182719	0.693052	0	0	2.00035	3.4002	TBX1;ANKRD1;NKX2-5;TTN
negative regulation of amyloid-beta formation (GO:1902430)	4/17	0.182719	0.693052	0	0	2.00035	3.4002	NTRK2;RTN1;BIN1;IGF1
negative regulation of insulin secretion (GO:0046676)	4/17	0.182719	0.693052	0	0	2.00035	3.4002	SFRP1;IRS1;KCNB1;INHBB
negative regulation of phagocytosis (GO:0050765)	4/17	0.182719	0.693052	0	0	2.00035	3.4002	FER1L5;SYT11;ADIPOQ;DYSF
negative regulation of viral entry into host cell (GO:0046597)	4/17	0.182719	0.693052	0	0	2.00035	3.4002	GSN;TRIM26;TRIM31;TRIM11
positive regulation of cytokine production involved in inflammatory response (GO:1900017)	4/17	0.182719	0.693052	0	0	2.00035	3.4002	CD6;TLR6;IL17D;TLR4
positive regulation of macrophage activation (GO:0043032)	4/17	0.182719	0.693052	0	0	2.00035	3.4002	TLR6;TLR4;TTBK1;HSPD1
positive regulation of muscle hypertrophy (GO:0014742)	4/17	0.182719	0.693052	0	0	2.00035	3.4002	HAND2;PRKCA;IGF1;SLC9A1
positive regulation of transcription of Notch receptor target (GO:0007221)	4/17	0.182719	0.693052	0	0	2.00035	3.4002	HEYL;KAT2B;MAML2;MAML3
regulation of cellular response to growth factor stimulus (GO:0090287)	4/17	0.182719	0.693052	0	0	2.00035	3.4002	TFAP2B;OTX2;SLIT2;PCSK6
regulation of osteoblast proliferation (GO:0033688)	4/17	0.182719	0.693052	0	0	2.00035	3.4002	SFRP1;NPR3;FGFR2;LTF
regulation of receptor recycling (GO:0001919)	4/17	0.182719	0.693052	0	0	2.00035	3.4002	ANXA2;INPP5F;PCSK9;SNCA
regulation of transferase activity (GO:0051338)	4/17	0.182719	0.693052	0	0	2.00035	3.4002	LDB1;NLRC5;LDB2;SMG6
reverse cholesterol transport (GO:0043691)	4/17	0.182719	0.693052	0	0	2.00035	3.4002	ABCA1;SCARB1;ABCA5;APOA1
ruffle organization (GO:0031529)	4/17	0.182719	0.693052	0	0	2.00035	3.4002	CSF1R;LIMA1;CCR7;AIF1
sulfation (GO:0051923)	4/17	0.182719	0.693052	0	0	2.00035	3.4002	SULT2B1;SULT1E1;UST;SULT1C4
synaptic vesicle membrane organization (GO:0048499)	4/17	0.182719	0.693052	0	0	2.00035	3.4002	STX1B;SYNGR2;STX2;STX1A
vasculature development (GO:0001944)	4/17	0.182719	0.693052	0	0	2.00035	3.4002	ACVRL1;PDGFRA;FOXF1;TCF21
cellular response to alcohol (GO:0097306)	9/48	0.18297	0.693052	0	0	1.50082	2.54905	MAP4K1;SFRP1;LARP1;CDH1;TNFSF4;KLF9;ADCY8;ADCY6;CFTR
inositol phosphate metabolic process (GO:0043647)	9/48	0.18297	0.693052	0	0	1.50082	2.54905	IPPK;INPP4A;ITPKB;INPP5A;INPP5D;PLCG2;PLCE1;PLCH2;PLCD1
positive regulation of blood vessel endothelial cell migration (GO:0043536)	9/48	0.18297	0.693052	0	0	1.50082	2.54905	STAT5A;ANGPT4;PDPK1;FGF18;PRKCA;GATA2;ETS1;HDAC9;FGFR1
artery development (GO:0060840)	5/23	0.184037	0.693052	0	0	1.80602	3.05691	ACVRL1;TBX1;NRP1;PDE2A;ROBO1
diacylglycerol metabolic process (GO:0046339)	5/23	0.184037	0.693052	0	0	1.80602	3.05691	DGKG;LIPE;PLCE1;DGKZ;DGKI
hyaluronan metabolic process (GO:0030212)	5/23	0.184037	0.693052	0	0	1.80602	3.05691	ABCC5;HAS1;HAS3;CD44;SLC9A1
positive regulation of JUN kinase activity (GO:0043507)	5/23	0.184037	0.693052	0	0	1.80602	3.05691	FZD10;TNFRSF11A;TLR6;MAP3K4;MAP3K5
regulation of B cell receptor signaling pathway (GO:0050855)	5/23	0.184037	0.693052	0	0	1.80602	3.05691	PRKCH;CD81;SLC39A10;FOXP1;RUNX1
regulation of calcium ion transmembrane transport (GO:1903169)	5/23	0.184037	0.693052	0	0	1.80602	3.05691	CACNG6;DIAPH1;UBASH3B;NOS1AP;HRC
regulation of mononuclear cell migration (GO:0071675)	5/23	0.184037	0.693052	0	0	1.80602	3.05691	CSF1R;STK10;SLIT2;AIF1;CMKLR1
positive regulation of protein localization to membrane (GO:1905477)	17/101	0.184984	0.693052	0	0	1.31674	2.22198	NECAB2;DPP10;PRKCH;CD81;PDPK1;KCNB1;PRKCE;ATP2B4;SLC5A3;YWHAZ;BBC3;BCL2;SQSTM1;TP63;SPTBN1;YWHAG;TP73
aminophospholipid transport (GO:0015917)	2/6	0.185222	0.693052	0	0	3.24981	5.47983	SCARB2;ATP8A2
blood vessel endothelial cell proliferation involved in sprouting angiogenesis (GO:0002043)	2/6	0.185222	0.693052	0	0	3.24981	5.47983	ACVRL1;BMPER
cellular hyperosmotic response (GO:0071474)	2/6	0.185222	0.693052	0	0	3.24981	5.47983	EPO;ARHGEF2
cellular response to lipoteichoic acid (GO:0071223)	2/6	0.185222	0.693052	0	0	3.24981	5.47983	CD14;TIRAP
cerebral cortex cell migration (GO:0021795)	2/6	0.185222	0.693052	0	0	3.24981	5.47983	HTR6;RELN
cobalamin transport (GO:0015889)	2/6	0.185222	0.693052	0	0	3.24981	5.47983	CUBN;AMN
dehydroascorbic acid transport (GO:0070837)	2/6	0.185222	0.693052	0	0	3.24981	5.47983	SLC2A14;SLC2A2
ear development (GO:0043583)	2/6	0.185222	0.693052	0	0	3.24981	5.47983	TBX1;GATA3
enzyme-directed rRNA pseudouridine synthesis (GO:0000455)	2/6	0.185222	0.693052	0	0	3.24981	5.47983	DKC1;RPUSD1
epithelial tube branching involved in lung morphogenesis (GO:0060441)	2/6	0.185222	0.693052	0	0	3.24981	5.47983	FGFR2;FGF10
gastrulation with mouth forming second (GO:0001702)	2/6	0.185222	0.693052	0	0	3.24981	5.47983	LHX1;LRP5
glandular epithelial cell differentiation (GO:0002067)	2/6	0.185222	0.693052	0	0	3.24981	5.47983	INSM1;FGFR2
growth hormone secretion (GO:0030252)	2/6	0.185222	0.693052	0	0	3.24981	5.47983	RAB1A;LTBP4
heparan sulfate proteoglycan biosynthetic process, enzymatic modification (GO:0015015)	2/6	0.185222	0.693052	0	0	3.24981	5.47983	HS6ST2;HS6ST3
hydrogen peroxide biosynthetic process (GO:0050665)	2/6	0.185222	0.693052	0	0	3.24981	5.47983	DUOX1;CYBA
imitative learning (GO:0098596)	2/6	0.185222	0.693052	0	0	3.24981	5.47983	CNTNAP2;NRXN2
intracellular pH elevation (GO:0051454)	2/6	0.185222	0.693052	0	0	3.24981	5.47983	BCL2;CFTR
lipoxin metabolic process (GO:2001300)	2/6	0.185222	0.693052	0	0	3.24981	5.47983	ALOX5;ALOX12
macromolecule biosynthetic process (GO:0009059)	2/6	0.185222	0.693052	0	0	3.24981	5.47983	SLC11A1;EIF4G1
maintenance of DNA methylation (GO:0010216)	2/6	0.185222	0.693052	0	0	3.24981	5.47983	USP7;ZNF445
mesenchymal to epithelial transition involved in metanephros morphogenesis (GO:0003337)	2/6	0.185222	0.693052	0	0	3.24981	5.47983	SALL1;PAX2
mineralocorticoid biosynthetic process (GO:0006705)	2/6	0.185222	0.693052	0	0	3.24981	5.47983	CYP21A2;CACNA1H
mitochondrial protein catabolic process (GO:0035694)	2/6	0.185222	0.693052	0	0	3.24981	5.47983	SPATA18;PISD
negative regulation of actin filament depolymerization (GO:0030835)	2/6	0.185222	0.693052	0	0	3.24981	5.47983	LIMA1;GSN
negative regulation of cellular response to hypoxia (GO:1900038)	2/6	0.185222	0.693052	0	0	3.24981	5.47983	DDAH1;ENO1
negative regulation of chemokine-mediated signaling pathway (GO:0070100)	2/6	0.185222	0.693052	0	0	3.24981	5.47983	SLIT2;ROBO1
negative regulation of fat cell proliferation (GO:0070345)	2/6	0.185222	0.693052	0	0	3.24981	5.47983	PER2;GATA2
negative regulation of lamellipodium organization (GO:1902744)	2/6	0.185222	0.693052	0	0	3.24981	5.47983	ABI3;SLIT2
negative regulation of lipoprotein lipase activity (GO:0051005)	2/6	0.185222	0.693052	0	0	3.24981	5.47983	SORT1;HDAC9
negative regulation of morphogenesis of an epithelium (GO:1905331)	2/6	0.185222	0.693052	0	0	3.24981	5.47983	NKD1;TBX2
negative regulation of relaxation of muscle (GO:1901078)	2/6	0.185222	0.693052	0	0	3.24981	5.47983	PDE4B;NEUROG1
negative regulation of vitamin metabolic process (GO:0046137)	2/6	0.185222	0.693052	0	0	3.24981	5.47983	GFI1;NFKB1
neuroepithelial cell differentiation (GO:0060563)	2/6	0.185222	0.693052	0	0	3.24981	5.47983	FGF8;WNT11
peroxisome proliferator activated receptor signaling pathway (GO:0035357)	2/6	0.185222	0.693052	0	0	3.24981	5.47983	RXRA;PPARG
positive regulation of animal organ morphogenesis (GO:0110110)	2/6	0.185222	0.693052	0	0	3.24981	5.47983	GDNF;GATA3
positive regulation of antigen processing and presentation (GO:0002579)	2/6	0.185222	0.693052	0	0	3.24981	5.47983	SLC11A1;CCR7
positive regulation of dendritic cell antigen processing and presentation (GO:0002606)	2/6	0.185222	0.693052	0	0	3.24981	5.47983	SLC11A1;CCR7
positive regulation of extrinsic apoptotic signaling pathway via death domain receptors (GO:1902043)	2/6	0.185222	0.693052	0	0	3.24981	5.47983	SFRP1;TIMP3
positive regulation of gonad development (GO:1905941)	2/6	0.185222	0.693052	0	0	3.24981	5.47983	NR5A1;WT1
positive regulation of killing of cells of other organism (GO:0051712)	2/6	0.185222	0.693052	0	0	3.24981	5.47983	FCER2;SYK
positive regulation of male gonad development (GO:2000020)	2/6	0.185222	0.693052	0	0	3.24981	5.47983	NR5A1;WT1
positive regulation of plasminogen activation (GO:0010756)	2/6	0.185222	0.693052	0	0	3.24981	5.47983	HPN;ENO1
positive regulation of receptor binding (GO:1900122)	2/6	0.185222	0.693052	0	0	3.24981	5.47983	NRP1;ANXA2
positive regulation of vascular endothelial growth factor signaling pathway (GO:1900748)	2/6	0.185222	0.693052	0	0	3.24981	5.47983	SMOC2;ROBO1
protection from natural killer cell mediated cytotoxicity (GO:0042270)	2/6	0.185222	0.693052	0	0	3.24981	5.47983	HLA-G;HLA-E
protein sulfation (GO:0006477)	2/6	0.185222	0.693052	0	0	3.24981	5.47983	TPST1;UST
purine nucleobase transport (GO:0006863)	2/6	0.185222	0.693052	0	0	3.24981	5.47983	VDAC3;SLC29A2
regulation of collagen fibril organization (GO:1904026)	2/6	0.185222	0.693052	0	0	3.24981	5.47983	CHADL;AEBP1
regulation of DNA demethylation (GO:1901535)	2/6	0.185222	0.693052	0	0	3.24981	5.47983	USP7;TOX
regulation of hyaluronan biosynthetic process (GO:1900125)	2/6	0.185222	0.693052	0	0	3.24981	5.47983	CLTC;NFKB1
regulation of interleukin-1-mediated signaling pathway (GO:2000659)	2/6	0.185222	0.693052	0	0	3.24981	5.47983	IL1RN;VRK2
regulation of macromolecule biosynthetic process (GO:0010556)	2/6	0.185222	0.693052	0	0	3.24981	5.47983	MED1;MITF
regulation of nitric oxide mediated signal transduction (GO:0010749)	2/6	0.185222	0.693052	0	0	3.24981	5.47983	NOS1AP;ATP2B4
regulation of peptidyl-cysteine S-nitrosylation (GO:2000169)	2/6	0.185222	0.693052	0	0	3.24981	5.47983	NOS1AP;ATP2B4
regulation of protein targeting (GO:1903533)	2/6	0.185222	0.693052	0	0	3.24981	5.47983	SREBF1;PINK1
regulation of relaxation of cardiac muscle (GO:1901897)	2/6	0.185222	0.693052	0	0	3.24981	5.47983	HRC;PDE4B
regulation of saliva secretion (GO:0046877)	2/6	0.185222	0.693052	0	0	3.24981	5.47983	NEUROG1;FGF10
regulation of superoxide metabolic process (GO:0090322)	2/6	0.185222	0.693052	0	0	3.24981	5.47983	SYK;BMP7
regulation of T cell activation via T cell receptor contact with antigen bound to MHC molecule on antigen presenting cell (GO:2001188)	2/6	0.185222	0.693052	0	0	3.24981	5.47983	HLA-DMB;CD81
regulation of thymocyte apoptotic process (GO:0070243)	2/6	0.185222	0.693052	0	0	3.24981	5.47983	ADAM8;JAK3
regulation of tooth mineralization (GO:0070170)	2/6	0.185222	0.693052	0	0	3.24981	5.47983	WNT6;BCOR
regulation of type 2 immune response (GO:0002828)	2/6	0.185222	0.693052	0	0	3.24981	5.47983	CD74;TNFSF4
regulation of vitamin D biosynthetic process (GO:0060556)	2/6	0.185222	0.693052	0	0	3.24981	5.47983	GFI1;NFKB1
response to angiotensin (GO:1990776)	2/6	0.185222	0.693052	0	0	3.24981	5.47983	SLC30A10;NFKB1
response to catecholamine (GO:0071869)	2/6	0.185222	0.693052	0	0	3.24981	5.47983	ADCY6;DRD5
response to gonadotropin (GO:0034698)	2/6	0.185222	0.693052	0	0	3.24981	5.47983	LHCGR;WT1
response to heparin (GO:0071503)	2/6	0.185222	0.693052	0	0	3.24981	5.47983	SFRP1;SLIT2
response to lipoteichoic acid (GO:0070391)	2/6	0.185222	0.693052	0	0	3.24981	5.47983	CD14;TIRAP
skeletal muscle thin filament assembly (GO:0030240)	2/6	0.185222	0.693052	0	0	3.24981	5.47983	ACTA1;TTN
taurine metabolic process (GO:0019530)	2/6	0.185222	0.693052	0	0	3.24981	5.47983	STAT5A;STAT5B
tongue development (GO:0043586)	2/6	0.185222	0.693052	0	0	3.24981	5.47983	TBX1;WNT10A
vocal learning (GO:0042297)	2/6	0.185222	0.693052	0	0	3.24981	5.47983	CNTNAP2;NRXN2
positive regulation of phosphorylation (GO:0042327)	39/253	0.186971	0.699058	0	0	1.18662	1.98973	NRP1;CSF1R;LTK;KNDC1;EFNA5;STK4;IGF1R;FGF8;CCND1;ERBB3;ERBB4;FLOT1;RSPO1;EPHB4;NTRK1;TBX1;EPHA4;CD74;PDGFRA;NTRK2;RALBP1;LIMCH1;WNT3A;INSRR;ADIPOQ;PLAUR;IGF1;IRGM;PINK1;FGF18;TYRO3;FAS;CDK2AP1;ROR1;ITGA6;TNIK;FGFR2;FGF10;FGFR1
negative regulation of transforming growth factor beta receptor signaling pathway (GO:0030512)	12/68	0.189472	0.707325	0	0	1.39383	2.31864	SPRED3;FBN2;SMAD3;PDPK1;TGFB1I1;CD109;PRDM16;CIDEA;LTBP1;SKIL;ZBTB7A;BCL9L
regulation of myeloid cell differentiation (GO:0045637)	12/68	0.189472	0.707325	0	0	1.39383	2.31864	TNRC6C;KAT2B;HOXA9;MEF2C;MEIS1;MAFB;FES;ZBTB16;CTR9;MEIS2;HOXA5;RUNX1
positive regulation of protein metabolic process (GO:0051247)	19/115	0.190015	0.708807	0	0	1.28777	2.13853	CD86;RAB1A;CDKN1B;LDB1;IL18;TNFAIP3;C4BPA;INHBA;ISL1;FOXO1;NKD1;RNF41;DDB1;TFR2;HECW1;GPC3;IL17D;ATG7;EIF4G1
fibroblast growth factor receptor signaling pathway (GO:0008543)	13/75	0.194464	0.724847	0	0	1.36389	2.23338	TRIM71;KL;GALNT3;FGFRL1;FGF8;ESRP2;ESRP1;POLR2C;HNRNPF;FGF18;FGFR2;FGF10;FGFR1
positive regulation of vasculature development (GO:1904018)	17/102	0.196111	0.72882	0	0	1.30117	2.1197	ANGPT4;PTGIS;PDPK1;PIK3CD;PRKCA;GATA4;GATA2;ETS1;ISL1;RUNX1;HIPK2;SMOC2;SFRP2;ADM2;ADAM12;FGF18;CYP1B1
aortic valve development (GO:0003176)	7/36	0.196728	0.72882	0	0	1.56956	2.55199	HEYL;ELN;GATA4;GATA3;SLIT2;NKX2-5;ROBO1
establishment of protein localization to plasma membrane (GO:0061951)	7/36	0.196728	0.72882	0	0	1.56956	2.55199	ARFRP1;AMN;RAB31;RILPL1;RAB34;KIF13A;SPTBN1
positive regulation of substrate adhesion-dependent cell spreading (GO:1900026)	7/36	0.196728	0.72882	0	0	1.56956	2.55199	NRP1;FGA;MYADM;NEDD9;APOA1;RREB1;S100A10
regulation of androgen receptor signaling pathway (GO:0060765)	7/36	0.196728	0.72882	0	0	1.56956	2.55199	NCOR2;HEYL;SFRP1;TCF21;PKN1;ZBTB7A;FOXP1
regulation of embryonic development (GO:0045995)	7/36	0.196728	0.72882	0	0	1.56956	2.55199	LHX1;RBM19;DAG1;EHMT1;OTX2;PHLDB2;FOXA2
regulation of microtubule-based process (GO:0032886)	7/36	0.196728	0.72882	0	0	1.56956	2.55199	DIAPH1;FAM107A;TRIM36;MAPT;EFNA5;PHLDB2;MARK2
regulation of sodium ion transport (GO:0002028)	7/36	0.196728	0.72882	0	0	1.56956	2.55199	NKAIN2;SPTBN4;NKAIN3;WNK4;ATP2B4;NKX2-5;SCN1B
negative regulation of kinase activity (GO:0033673)	11/62	0.197935	0.732738	0	0	1.40281	2.2723	CDKN1C;DBNDD2;CDKN1B;UBASH3B;PDPK1;GSTP1;PRKAG2;MAPT;THY1;YWHAG;SNCA
positive regulation of cytoskeleton organization (GO:0051495)	14/82	0.198632	0.7342	0	0	1.33924	2.16462	NRP1;DYNC1H1;CCL11;WDR1;PRKCE;SYNPO2;LMOD1;HCK;BIN1;FES;CDC42EP3;CCR7;SYNPO;NES
regulation of G protein-coupled receptor signaling pathway (GO:0008277)	14/82	0.198632	0.7342	0	0	1.33924	2.16462	GUCY2D;CAMK2A;GUCA1A;SLC39A14;RGS4;GNG4;GNG7;SAG;PLCE1;RGS20;RGS12;RGS11;PPEF1;CNGB1
positive regulation of gene expression (GO:0010628)	71/482	0.198862	0.734492	0	0	1.12557	1.81795	CITED1;PRKAG1;PIK3CD;ETS1;ROBO1;RIMS2;RBM3;FGF8;FLOT1;AMH;HOXA5;MED1;OSR2;MEF2C;TESC;SLC11A1;OSR1;CIRBP;PAX6;MITF;WNT16;POU3F3;NR5A1;ERN1;ACTA2;FGR;CLDN5;KAT2B;ACTA1;TFR2;HAND2;RNF207;NOS1AP;TLR6;VSTM2A;TLR4;RBM24;WBP2;POLDIP3;HPN;LEF1;GATA2;TTBK1;TTN;WNT6;WNT11;PLCG2;S100A13;WNT3;NTRK2;CD74;GSN;SMAD3;WNT3A;PDE2A;SAMD4A;RAB27A;IGF1;INHBA;POU4F1;BMP7;CTCFL;TNRC6C;WT1;DNAJA4;TNFSF4;ADM2;FGF18;NOX5;…
aminoglycan biosynthetic process (GO:0006023)	9/49	0.199415	0.735417	0	0	1.46322	2.35925	B3GNT8;HS3ST3A1;B3GNT7;HAS1;GCNT2;GPC3;XYLT1;AGRN;HS6ST2
positive regulation of actin filament polymerization (GO:0030838)	9/49	0.199415	0.735417	0	0	1.46322	2.35925	HCK;CCL11;GSN;BIN1;PRKCE;CDC42EP3;LMOD1;CCR7;WHAMM
negative regulation of immune response (GO:0050777)	28/178	0.200446	0.738551	0	0	1.21489	1.95258	CALCA;GPR25;VIPR2;ADCY4;TNFAIP3;FURIN;GPR84;PTH1R;ADCY8;ADCY6;PTHLH;HTR6;PLCG2;PTGDR;DRD5;LHCGR;AMBP;SYK;TRAFD1;HLA-G;TSHR;FGR;POMC;HCK;MC1R;ADM2;TYRO3;MYH9
ion transport (GO:0006811)	19/116	0.200568	0.738551	0	0	1.27442	2.04748	CHRNB1;SLC12A5;TRPA1;CHRNA4;WNK4;SLC8A2;SLC9A1;GRIN1;SLC9A2;SLC26A8;KCNN1;KCNN2;SLC17A7;SLC17A8;KCNN4;SLC15A3;SLC26A4;SLC39A1;CNGB1
positive regulation of inflammatory response (GO:0050729)	15/89	0.202129	0.743738	0	0	1.3186	2.10824	TSLP;CD81;PDE2A;PLA2G2A;IL18;MGST2;C2CD4B;OSMR;ETS1;DDT;TNFSF4;ADAM8;CCL1;TLR4;SNCA
artery morphogenesis (GO:0048844)	6/30	0.2032	0.744302	0	0	1.62547	2.59029	TBX1;NRP1;TFAP2B;FOXF1;ADAMTS9;TBX2
ion homeostasis (GO:0050801)	6/30	0.2032	0.744302	0	0	1.62547	2.59029	SLC12A5;P2RY2;WNK4;SLC4A11;KLHL3;RHCG
long-chain fatty acid biosynthetic process (GO:0042759)	6/30	0.2032	0.744302	0	0	1.62547	2.59029	GSTM4;ACOT7;GPX4;GSTP1;ALOX5;ALOX12
negative regulation of cytoskeleton organization (GO:0051494)	6/30	0.2032	0.744302	0	0	1.62547	2.59029	LIMA1;HIP1R;MYADM;SLIT2;SSH2;SSH1
positive regulation of endopeptidase activity (GO:0010950)	6/30	0.2032	0.744302	0	0	1.62547	2.59029	EPHA4;EFNA3;APH1B;MBP;TTBK1;GRIN1
regulation of macrophage activation (GO:0043030)	6/30	0.2032	0.744302	0	0	1.62547	2.59029	CD74;MFHAS1;BPI;TLR6;TLR4;HSPD1
positive regulation of protein polymerization (GO:0032273)	12/69	0.203382	0.744407	0	0	1.36929	2.18083	HCK;PINK1;CCL11;BIN1;FES;PRKCE;CDC42EP3;LMOD1;ANKRD53;CCR7;MAPT;TTBK1
glutathione metabolic process (GO:0006749)	8/43	0.207915	0.746385	0	0	1.48632	2.33444	GSTM4;GSTP1;GSR;GSTA1;GSTT2;MGST2;GSTT1;GSTM5
cell differentiation in hindbrain (GO:0021533)	3/12	0.208592	0.746385	0	0	2.16673	3.39607	LHX1;KNDC1;PHOX2B
fat-soluble vitamin catabolic process (GO:0042363)	3/12	0.208592	0.746385	0	0	2.16673	3.39607	CYP27B1;CYP26B1;CYP26C1
glomerular visceral epithelial cell differentiation (GO:0072112)	3/12	0.208592	0.746385	0	0	2.16673	3.39607	WT1;PTPRO;PROM1
melanocyte differentiation (GO:0030318)	3/12	0.208592	0.746385	0	0	2.16673	3.39607	MEF2C;CITED1;MITF
modulation by host of viral process (GO:0044788)	3/12	0.208592	0.746385	0	0	2.16673	3.39607	PC;IFI27;LTF
negative regulation of cardiac muscle hypertrophy (GO:0010614)	3/12	0.208592	0.746385	0	0	2.16673	3.39607	LMNA;ATP2B4;FOXO1
negative regulation of complement activation (GO:0045916)	3/12	0.208592	0.746385	0	0	2.16673	3.39607	SUSD4;C4BPA;CD59
negative regulation of leukocyte chemotaxis (GO:0002689)	3/12	0.208592	0.746385	0	0	2.16673	3.39607	DDT;RIN3;SLIT2
negative regulation of oxidoreductase activity (GO:0051354)	3/12	0.208592	0.746385	0	0	2.16673	3.39607	GZMA;DRD5;SNCA
neurotransmitter uptake (GO:0001504)	3/12	0.208592	0.746385	0	0	2.16673	3.39607	SLC38A1;SLC29A1;SLC29A2
nuclear body organization (GO:0030575)	3/12	0.208592	0.746385	0	0	2.16673	3.39607	DYRK3;ETS1;HIPK2
positive regulation of branching involved in ureteric bud morphogenesis (GO:0090190)	3/12	0.208592	0.746385	0	0	2.16673	3.39607	GDNF;LHX1;PAX2
positive regulation of cellular senescence (GO:2000774)	3/12	0.208592	0.746385	0	0	2.16673	3.39607	ARG2;ABI3;HLA-G
positive regulation of protein maturation (GO:1903319)	3/12	0.208592	0.746385	0	0	2.16673	3.39607	ASTL;TFR2;ADAM8
regulation of astrocyte differentiation (GO:0048710)	3/12	0.208592	0.746385	0	0	2.16673	3.39607	EPHA4;BIN1;CLCF1
regulation of cell communication by electrical coupling involved in cardiac conduction (GO:1901844)	3/12	0.208592	0.746385	0	0	2.16673	3.39607	IRX3;HRC;TBX5
regulation of hemopoiesis (GO:1903706)	3/12	0.208592	0.746385	0	0	2.16673	3.39607	MAFB;IL17D;RUNX1
regulation of myoblast fusion (GO:1901739)	3/12	0.208592	0.746385	0	0	2.16673	3.39607	CD53;FLOT1;SCGB3A1
regulation of sequestering of calcium ion (GO:0051282)	3/12	0.208592	0.746385	0	0	2.16673	3.39607	DIAPH1;UBASH3B;ANXA6
synaptic vesicle fusion to presynaptic active zone membrane (GO:0031629)	3/12	0.208592	0.746385	0	0	2.16673	3.39607	STX1B;STX2;STX1A
tricarboxylic acid metabolic process (GO:0072350)	3/12	0.208592	0.746385	0	0	2.16673	3.39607	ACLY;IDH2;IDH3A
histone monoubiquitination (GO:0010390)	5/24	0.208675	0.746385	0	0	1.71087	2.6809	DDB1;KDM2B;CTR9;PCGF1;BCOR
lipid translocation (GO:0034204)	5/24	0.208675	0.746385	0	0	1.71087	2.6809	ABCA1;ATP8A2;ATP8B3;ATP10A;ATP11A
long-chain fatty-acyl-CoA metabolic process (GO:0035336)	5/24	0.208675	0.746385	0	0	1.71087	2.6809	ACOT7;ELOVL2;TECR;ACSL5;ACSL3
phospholipid catabolic process (GO:0009395)	5/24	0.208675	0.746385	0	0	1.71087	2.6809	PNLIPRP2;GDE1;ENPP2;ENPP6;PRDX6
positive regulation of cell-substrate junction organization (GO:0150117)	5/24	0.208675	0.746385	0	0	1.71087	2.6809	NRP1;SFRP1;IQSEC1;THY1;S100A10
positive regulation of cellular response to transforming growth factor beta stimulus (GO:1903846)	5/24	0.208675	0.746385	0	0	1.71087	2.6809	CDKN1C;ZEB2;CITED1;TGFB1I1;HIPK2
positive regulation of p38MAPK cascade (GO:1900745)	5/24	0.208675	0.746385	0	0	1.71087	2.6809	MFHAS1;HAND2;RELL1;GDF6;MAP3K4
positive regulation of phospholipase activity (GO:0010518)	5/24	0.208675	0.746385	0	0	1.71087	2.6809	GNA13;PDGFRA;PDPK1;FGFR2;FGFR1
positive regulation of transforming growth factor beta receptor signaling pathway (GO:0030511)	5/24	0.208675	0.746385	0	0	1.71087	2.6809	CDKN1C;ZEB2;CITED1;TGFB1I1;HIPK2
cellular response to pH (GO:0071467)	4/18	0.211736	0.749079	0	0	1.85736	2.88339	HVCN1;INSRR;SLC9A1;RAB11FIP5
cellular response to zinc ion (GO:0071294)	4/18	0.211736	0.749079	0	0	1.85736	2.88339	MT1A;HVCN1;MT1M;MT1G
high-density lipoprotein particle remodeling (GO:0034375)	4/18	0.211736	0.749079	0	0	1.85736	2.88339	SCARB1;ABCA5;APOA1;PLTP
long-chain fatty-acyl-CoA biosynthetic process (GO:0035338)	4/18	0.211736	0.749079	0	0	1.85736	2.88339	ELOVL2;TECR;ACSL5;ACSL3
negative regulation of peptide hormone secretion (GO:0090278)	4/18	0.211736	0.749079	0	0	1.85736	2.88339	SFRP1;IRS1;KCNB1;INHBB
positive regulation of cardiac muscle hypertrophy (GO:0010613)	4/18	0.211736	0.749079	0	0	1.85736	2.88339	HAND2;PRKCA;IGF1;SLC9A1
positive regulation of extracellular matrix organization (GO:1903055)	4/18	0.211736	0.749079	0	0	1.85736	2.88339	SMAD3;PDPN;FSCN1;RUNX1
positive regulation of macrophage derived foam cell differentiation (GO:0010744)	4/18	0.211736	0.749079	0	0	1.85736	2.88339	PRKCH;PLA2G2A;IL18;NFKB1
positive regulation of mRNA splicing, via spliceosome (GO:0048026)	4/18	0.211736	0.749079	0	0	1.85736	2.88339	RBM3;CIRBP;NUP98;PRDX6
positive regulation of myoblast differentiation (GO:0045663)	4/18	0.211736	0.749079	0	0	1.85736	2.88339	MEF2C;IGFBP3;RBM24;MYF5
positive regulation of synaptic transmission, glutamatergic (GO:0051968)	4/18	0.211736	0.749079	0	0	1.85736	2.88339	CACNG7;CACNG8;RELN;CCL2
regulation of brown fat cell differentiation (GO:0090335)	4/18	0.211736	0.749079	0	0	1.85736	2.88339	FTO;VSTM2A;BMP7;RREB1
regulation of delayed rectifier potassium channel activity (GO:1902259)	4/18	0.211736	0.749079	0	0	1.85736	2.88339	KCNE4;RNF207;NOS1AP;KCNAB1
regulation of spindle organization (GO:0090224)	4/18	0.211736	0.749079	0	0	1.85736	2.88339	DYNC1H1;CLTC;ANKRD53;FSD1
regulation of ventricular cardiac muscle cell membrane repolarization (GO:0060307)	4/18	0.211736	0.749079	0	0	1.85736	2.88339	KCNE4;KCNQ1;NOS1AP;SCN1B
organic hydroxy compound biosynthetic process (GO:1901617)	9/50	0.216448	0.763296	0	0	1.42745	2.18457	PER2;CH25H;SQLE;OSBPL6;AMACR;PRKAG2;ALOX12;DHCR7;CYP7B1
positive regulation of cell morphogenesis involved in differentiation (GO:0010770)	9/50	0.216448	0.763296	0	0	1.42745	2.18457	NRP1;FGA;CUX1;MYADM;APOA1;NEDD9;OBSL1;RREB1;S100A10
regulation of complement activation (GO:0030449)	9/50	0.216448	0.763296	0	0	1.42745	2.18457	C1QA;C1S;CD81;SUSD4;C4BPA;CD59;CFB;CPN2;C2
negative regulation of epithelial cell apoptotic process (GO:1904036)	7/37	0.216696	0.763296	0	0	1.51715	2.32012	PKHD1;FGA;TCF7L2;PDPK1;TNFAIP3;GATA3;GATA2
regulation of transport (GO:0051049)	7/37	0.216696	0.763296	0	0	1.51715	2.32012	NRP1;CLDN10;POFUT2;TMEM102;PINK1;FES;SNCA
skeletal muscle tissue development (GO:0007519)	7/37	0.216696	0.763296	0	0	1.51715	2.32012	MYLPF;SVIL;ACTA1;MEF2C;TCF21;MYH14;MYF5
positive regulation of cell-substrate adhesion (GO:0010811)	12/70	0.217724	0.766362	0	0	1.34561	2.05142	VIT;NRP1;FGA;SFRP1;MYADM;APOA1;NEDD9;CCR7;NPNT;UTRN;RREB1;S100A10
regulation of protein serine/threonine kinase activity (GO:0071900)	18/111	0.221042	0.777478	0	0	1.25909	1.90047	CSF1R;SLC27A1;CDKN1A;CDKN1B;KSR1;CAB39;LRP5;THY1;PKMYT1;IRGM;GTPBP4;SLC8A2;RPTOR;CCND1;MTCP1;CCNJL;LTF;SNCA
inorganic cation import across plasma membrane (GO:0098659)	13/77	0.221643	0.777907	0	0	1.32112	1.99051	KCNJ5;SLC12A5;KCNJ12;ATP2B4;TRPV2;SLC39A10;SLC39A14;SLC8A2;SLC9A1;SLC9A2;KCNJ1;SLC12A8;HCN2
positive regulation of phosphatidylinositol 3-kinase signaling (GO:0014068)	13/77	0.221643	0.777907	0	0	1.32112	1.99051	NTRK1;PDGFRA;NTRK2;EPO;IL18;PIK3CD;IGF1;WNT16;IGF1R;FGR;ERBB3;ROR1;FGFR1
positive regulation of tumor necrosis factor production (GO:0032760)	13/77	0.221643	0.777907	0	0	1.32112	1.99051	SYK;FZD5;LY96;CYBA;ISL1;TIRAP;HLA-E;DDT;PLCG2;TNFRSF8;ARHGEF2;CD14;TLR4
regulation of protein binding (GO:0043393)	19/118	0.222485	0.778792	0	0	1.24853	1.8764	HDAC4;TCF7L2;CDKN1A;WNT3A;CTNNBIP1;CTSZ;HIP1R;TMC8;CSNK1E;STK4;TTBK1;PEX14;HIPK2;CLDN5;TIAM1;FLOT1;CARD18;NES;MARK2
cellular response to peptide (GO:1901653)	10/57	0.223084	0.778792	0	0	1.38362	2.07572	NTRK1;EPHA4;VCAM1;CACNA1A;ARHGEF2;TLR6;IGF1;TLR4;IGF1R;GRIN1
regulation of bone mineralization (GO:0030500)	10/57	0.223084	0.778792	0	0	1.38362	2.07572	FBN2;OSR2;CYP27B1;KL;MEF2C;OSR1;ALOX5;BCOR;BMPR1B;BMP7
regulation of phosphorylation (GO:0042325)	20/125	0.223665	0.778792	0	0	1.23917	1.85579	ROPN1B;CDKN1C;NRP1;CDKN1A;CDKN1B;NUP210;LDB1;PRKAG1;NLRC5;PRKAG2;INHBA;LDB2;BMP7;GCK;CORO1C;SOCS1;ITGA6;NUP98;ZBTB7A;FNIP2
regulation of potassium ion transport (GO:0043266)	6/31	0.225606	0.778792	0	0	1.56036	2.32332	DPP10;KCNIP1;KCNIP2;KCNIP4;KCNN2;KCNAB1
positive regulation of stress fiber assembly (GO:0051496)	8/44	0.226583	0.778792	0	0	1.44495	2.14523	NRP1;SFRP1;WNT11;LIMCH1;PXN;APOA1;ARHGEF10L;S100A10
regulation of extrinsic apoptotic signaling pathway (GO:2001236)	11/64	0.228313	0.778792	0	0	1.34972	1.99359	TCF7L2;WWOX;GSTP1;TMC8;G0S2;TNFRSF10B;FAS;ITGA6;IGF1;SH3RF1;FGFR1
regulation of peptidyl-serine phosphorylation (GO:0033135)	16/98	0.229581	0.778792	0	0	1.26918	1.86759	SPTBN4;WNT3A;ATP2B4;STK4;IRGM;RPTOR;PINK1;RASSF2;SFRP2;NSD1;HRC;MTCP1;FNIP2;CD44;EIF4G1;SNCA
regulation of JNK cascade (GO:0046328)	17/105	0.231314	0.778792	0	0	1.25659	1.83963	AMBP;ULK4;TNFRSF19;WNT16;SH3RF1;TIRAP;IGF1R;MAPK8IP1;HIPK2;EDAR;SH3RF3;MFHAS1;PINK1;RASSF2;MECOM;CCR7;MAP3K5
cholesterol transport (GO:0030301)	9/51	0.234024	0.778792	0	0	1.39338	2.02365	ABCA1;SCARB1;LIMA1;ABCG5;STARD5;ABCA5;APOA1;ABCA8;LDLR
intrinsic apoptotic signaling pathway in response to DNA damage (GO:0008630)	9/51	0.234024	0.778792	0	0	1.39338	2.02365	BCL2L10;BCL2;CIDEB;AEN;IKBKE;CRIP1;FNIP2;HIPK2;TP73
sensory perception (GO:0007600)	9/51	0.234024	0.778792	0	0	1.39338	2.02365	TRPA1;CHRNA4;PNOC;CDH23;TRPV2;PROK2;CCL2;PRDM12;PTGES
cellular polysaccharide biosynthetic process (GO:0033692)	5/25	0.234299	0.778792	0	0	1.62523	2.35847	CSGALNACT1;B3GNT8;B3GNT7;HAS1;HAS3
divalent inorganic cation homeostasis (GO:0072507)	5/25	0.234299	0.778792	0	0	1.62523	2.35847	CYP27B1;TFAP2B;TMC8;SNCA;GRIN1
negative regulation of signaling (GO:0023057)	5/25	0.234299	0.778792	0	0	1.62523	2.35847	ERBB3;UBASH3B;IGFBP3;ADIPOQ;PCSK9
positive regulation of peptidyl-threonine phosphorylation (GO:0010800)	5/25	0.234299	0.778792	0	0	1.62523	2.35847	RPTOR;CAB39;PRKAG2;BMP7;IRGM
positive regulation of release of cytochrome c from mitochondria (GO:0090200)	5/25	0.234299	0.778792	0	0	1.62523	2.35847	MLLT11;PINK1;PLAUR;CIDEB;BBC3
positive regulation of T cell migration (GO:2000406)	5/25	0.234299	0.778792	0	0	1.62523	2.35847	TMEM102;CXCL12;DOCK8;OXSR1;AIF1
regulation of cholesterol transport (GO:0032374)	5/25	0.234299	0.778792	0	0	1.62523	2.35847	OSBPL6;ABCA5;APOA1;ABCA8;NFKB1
regulation of myotube differentiation (GO:0010830)	5/25	0.234299	0.778792	0	0	1.62523	2.35847	HDAC4;ATP11A;NKX2-5;HDAC9;RBM24
regulation of neutrophil chemotaxis (GO:0090022)	5/25	0.234299	0.778792	0	0	1.62523	2.35847	CD74;CCR7;SLIT2;THBS4;TIRAP
regulation of rhodopsin mediated signaling pathway (GO:0022400)	5/25	0.234299	0.778792	0	0	1.62523	2.35847	GUCY2D;SAG;GUCA1A;PPEF1;CNGB1
amino-acid betaine metabolic process (GO:0006577)	2/7	0.237413	0.778792	0	0	2.5997	3.73825	BHMT;CPT1A
ammonium transport (GO:0015696)	2/7	0.237413	0.778792	0	0	2.5997	3.73825	RHCG;RHBG
arginine catabolic process (GO:0006527)	2/7	0.237413	0.778792	0	0	2.5997	3.73825	ARG2;DDAH1
aspartate transmembrane transport (GO:0015810)	2/7	0.237413	0.778792	0	0	2.5997	3.73825	LRRC8D;LRRC8E
AV node cell action potential (GO:0086016)	2/7	0.237413	0.778792	0	0	2.5997	3.73825	CACNB2;CACNA1C
bleb assembly (GO:0032060)	2/7	0.237413	0.778792	0	0	2.5997	3.73825	PMP22;EMP3
calcium ion export (GO:1901660)	2/7	0.237413	0.778792	0	0	2.5997	3.73825	ATP2B4;SLC8A2
cellular amino acid biosynthetic process (GO:0008652)	2/7	0.237413	0.778792	0	0	2.5997	3.73825	PAH;BCAT2
cellular hypotonic response (GO:0071476)	2/7	0.237413	0.778792	0	0	2.5997	3.73825	CAB39;SLC4A11
cellular response to gonadotropin stimulus (GO:0071371)	2/7	0.237413	0.778792	0	0	2.5997	3.73825	LHCGR;WT1
cellular response to interleukin-18 (GO:0071351)	2/7	0.237413	0.778792	0	0	2.5997	3.73825	ALOX5;IL18
cellular response to monoamine stimulus (GO:0071868)	2/7	0.237413	0.778792	0	0	2.5997	3.73825	ADCY6;DRD5
citrulline metabolic process (GO:0000052)	2/7	0.237413	0.778792	0	0	2.5997	3.73825	CPS1;DDAH1
creatine metabolic process (GO:0006600)	2/7	0.237413	0.778792	0	0	2.5997	3.73825	GATM;CKB
dendrite arborization (GO:0140059)	2/7	0.237413	0.778792	0	0	2.5997	3.73825	NRP1;PHACTR1
dopamine transport (GO:0015872)	2/7	0.237413	0.778792	0	0	2.5997	3.73825	SLC18A2;SLC6A3
endothelial cell morphogenesis (GO:0001886)	2/7	0.237413	0.778792	0	0	2.5997	3.73825	COL18A1;COL22A1
ethanol catabolic process (GO:0006068)	2/7	0.237413	0.778792	0	0	2.5997	3.73825	SULT1E1;SULT1C4
excitatory chemical synaptic transmission (GO:0098976)	2/7	0.237413	0.778792	0	0	2.5997	3.73825	PDLIM4;GRIN1
exocrine system development (GO:0035272)	2/7	0.237413	0.778792	0	0	2.5997	3.73825	FGFR2;FGF10
gap junction assembly (GO:0016264)	2/7	0.237413	0.778792	0	0	2.5997	3.73825	GJB2;GJB6
glial cell migration (GO:0008347)	2/7	0.237413	0.778792	0	0	2.5997	3.73825	CCL2;CD9
hyperosmotic response (GO:0006972)	2/7	0.237413	0.778792	0	0	2.5997	3.73825	EPO;ARHGEF2
insulin secretion involved in cellular response to glucose stimulus (GO:0035773)	2/7	0.237413	0.778792	0	0	2.5997	3.73825	PTPRN2;RAB11FIP5
interleukin-18-mediated signaling pathway (GO:0035655)	2/7	0.237413	0.778792	0	0	2.5997	3.73825	ALOX5;IL18
L-alanine transport (GO:0015808)	2/7	0.237413	0.778792	0	0	2.5997	3.73825	SLC38A3;SLC38A5
late nucleophagy (GO:0044805)	2/7	0.237413	0.778792	0	0	2.5997	3.73825	ATG9B;ATG7
lipoxin biosynthetic process (GO:2001301)	2/7	0.237413	0.778792	0	0	2.5997	3.73825	ALOX5;ALOX12
long-term synaptic depression (GO:0060292)	2/7	0.237413	0.778792	0	0	2.5997	3.73825	PRRT1;SHANK2
maintenance of protein location in extracellular region (GO:0071694)	2/7	0.237413	0.778792	0	0	2.5997	3.73825	FBN2;LTBP1
negative regulation of dendritic cell apoptotic process (GO:2000669)	2/7	0.237413	0.778792	0	0	2.5997	3.73825	CXCL12;CCR7
negative regulation of interferon-gamma-mediated signaling pathway (GO:0060336)	2/7	0.237413	0.778792	0	0	2.5997	3.73825	PPARG;OTOP1
negative regulation of low-density lipoprotein receptor activity (GO:1905598)	2/7	0.237413	0.778792	0	0	2.5997	3.73825	ADIPOQ;PCSK9
negative regulation of lymphocyte differentiation (GO:0045620)	2/7	0.237413	0.778792	0	0	2.5997	3.73825	SFRP1;INHBA
negative regulation of neurotransmitter secretion (GO:0046929)	2/7	0.237413	0.778792	0	0	2.5997	3.73825	SYT11;SLC30A1
negative regulation of response to interferon-gamma (GO:0060331)	2/7	0.237413	0.778792	0	0	2.5997	3.73825	PPARG;OTOP1
negative regulation of retinoic acid receptor signaling pathway (GO:0048387)	2/7	0.237413	0.778792	0	0	2.5997	3.73825	CYP26B1;CYP26C1
negative regulation of stress-activated protein kinase signaling cascade (GO:0070303)	2/7	0.237413	0.778792	0	0	2.5997	3.73825	GSTP1;FOXO1
norepinephrine metabolic process (GO:0042415)	2/7	0.237413	0.778792	0	0	2.5997	3.73825	GATA3;INSM1
nuclear-transcribed mRNA catabolic process, deadenylation-independent decay (GO:0031086)	2/7	0.237413	0.778792	0	0	2.5997	3.73825	EDC4;DCP1A
oxygen transport (GO:0015671)	2/7	0.237413	0.778792	0	0	2.5997	3.73825	NGB;CYGB
positive regulation by symbiont of host autophagy (GO:0075044)	2/7	0.237413	0.778792	0	0	2.5997	3.73825	ATG7;IRGM
positive regulation of adenylate cyclase activity (GO:0045762)	2/7	0.237413	0.778792	0	0	2.5997	3.73825	CACNA1C;DRD5
positive regulation of aspartic-type endopeptidase activity involved in amyloid precursor protein catabolic process (GO:1902961)	2/7	0.237413	0.778792	0	0	2.5997	3.73825	EPHA4;EFNA3
positive regulation of blood circulation (GO:1903524)	2/7	0.237413	0.778792	0	0	2.5997	3.73825	HRC;NKX2-5
positive regulation of cAMP-mediated signaling (GO:0043950)	2/7	0.237413	0.778792	0	0	2.5997	3.73825	GPR61;GPR62
positive regulation of cardiac muscle cell differentiation (GO:2000727)	2/7	0.237413	0.778792	0	0	2.5997	3.73825	MEF2C;WNT3A
positive regulation of hormone metabolic process (GO:0032352)	2/7	0.237413	0.778792	0	0	2.5997	3.73825	HPN;GATA3
positive regulation of intracellular estrogen receptor signaling pathway (GO:0033148)	2/7	0.237413	0.778792	0	0	2.5997	3.73825	FOXA1;WBP2
positive regulation of miRNA mediated inhibition of translation (GO:1905618)	2/7	0.237413	0.778792	0	0	2.5997	3.73825	DDX6;EIF4G1
positive regulation of oxidative stress-induced cell death (GO:1903209)	2/7	0.237413	0.778792	0	0	2.5997	3.73825	TLR6;TLR4
positive regulation of urine volume (GO:0035810)	2/7	0.237413	0.778792	0	0	2.5997	3.73825	TFAP2B;NPR3
positive regulation of vesicle fusion (GO:0031340)	2/7	0.237413	0.778792	0	0	2.5997	3.73825	ANXA2;SNCA
protein catabolic process in the vacuole (GO:0007039)	2/7	0.237413	0.778792	0	0	2.5997	3.73825	CPA2;TCIRG1
regulation of atrial cardiac muscle cell membrane depolarization (GO:0060371)	2/7	0.237413	0.778792	0	0	2.5997	3.73825	TBX5;SCN1B
regulation of bone remodeling (GO:0046850)	2/7	0.237413	0.778792	0	0	2.5997	3.73825	SFRP1;SYT7
regulation of cardiac muscle cell membrane potential (GO:0086036)	2/7	0.237413	0.778792	0	0	2.5997	3.73825	EHD3;SLC9A1
regulation of defense response to bacterium (GO:1900424)	2/7	0.237413	0.778792	0	0	2.5997	3.73825	CYBA;FOXP1
regulation of endothelial cell chemotaxis to fibroblast growth factor (GO:2000544)	2/7	0.237413	0.778792	0	0	2.5997	3.73825	FGF18;FGFR1
regulation of fat cell proliferation (GO:0070344)	2/7	0.237413	0.778792	0	0	2.5997	3.73825	PER2;GATA2
regulation of glial cell differentiation (GO:0045685)	2/7	0.237413	0.778792	0	0	2.5997	3.73825	EPHA4;SOX1
regulation of hemoglobin biosynthetic process (GO:0046984)	2/7	0.237413	0.778792	0	0	2.5997	3.73825	LDB1;EIF2AK1
regulation of inositol phosphate biosynthetic process (GO:0010919)	2/7	0.237413	0.778792	0	0	2.5997	3.73825	PTH1R;SNCA
regulation of male gonad development (GO:2000018)	2/7	0.237413	0.778792	0	0	2.5997	3.73825	NR5A1;WT1
regulation of miRNA mediated inhibition of translation (GO:1905616)	2/7	0.237413	0.778792	0	0	2.5997	3.73825	DDX6;EIF4G1
regulation of natural killer cell proliferation (GO:0032817)	2/7	0.237413	0.778792	0	0	2.5997	3.73825	IL18;HLA-E
regulation of norepinephrine secretion (GO:0014061)	2/7	0.237413	0.778792	0	0	2.5997	3.73825	KCNB1;STX1A
regulation of striated muscle cell differentiation (GO:0051153)	2/7	0.237413	0.778792	0	0	2.5997	3.73825	HDAC9;RBM24
regulation of T cell tolerance induction (GO:0002664)	2/7	0.237413	0.778792	0	0	2.5997	3.73825	CLC;HLA-G
regulation of T-helper 1 cell differentiation (GO:0045625)	2/7	0.237413	0.778792	0	0	2.5997	3.73825	TNFSF4;JAK3
regulation of vascular associated smooth muscle cell apoptotic process (GO:1905459)	2/7	0.237413	0.778792	0	0	2.5997	3.73825	PPARG;IGF1
regulation of vascular associated smooth muscle cell differentiation (GO:1905063)	2/7	0.237413	0.778792	0	0	2.5997	3.73825	NFATC3;NFATC2
succinate transport (GO:0015744)	2/7	0.237413	0.778792	0	0	2.5997	3.73825	SLC13A3;SLC13A5
TRAIL-activated apoptotic signaling pathway (GO:0036462)	2/7	0.237413	0.778792	0	0	2.5997	3.73825	TNFRSF10C;TNFRSF10B
zinc ion import across plasma membrane (GO:0071578)	2/7	0.237413	0.778792	0	0	2.5997	3.73825	SLC39A10;SLC39A14
carbohydrate derivative catabolic process (GO:1901136)	4/19	0.241915	0.779726	0	0	1.73343	2.46003	FBXO2;FBXO17;FBXO44;ADAMTS9
cardiac atrium morphogenesis (GO:0003209)	4/19	0.241915	0.779726	0	0	1.73343	2.46003	SHOX2;GATA4;NKX2-5;ISL1
cellular response to copper ion (GO:0071280)	4/19	0.241915	0.779726	0	0	1.73343	2.46003	MT1A;MT1M;MT1G;SNCA
DNA alkylation (GO:0006305)	4/19	0.241915	0.779726	0	0	1.73343	2.46003	MTRR;EHMT2;DNMT3A;EHMT1
DNA methylation or demethylation (GO:0044728)	4/19	0.241915	0.779726	0	0	1.73343	2.46003	MTRR;EHMT2;DNMT3A;EHMT1
endocardial cushion morphogenesis (GO:0003203)	4/19	0.241915	0.779726	0	0	1.73343	2.46003	ACVRL1;HEYL;ISL1;TBX2
establishment or maintenance of apical/basal cell polarity (GO:0035088)	4/19	0.241915	0.779726	0	0	1.73343	2.46003	DLG2;DLG3;FSCN1;MARK2
heparan sulfate proteoglycan biosynthetic process (GO:0015012)	4/19	0.241915	0.779726	0	0	1.73343	2.46003	CSGALNACT1;XYLT1;HS6ST2;HS6ST3
long-term memory (GO:0007616)	4/19	0.241915	0.779726	0	0	1.73343	2.46003	LRRN4;RASGRF1;SGK1;LDLR
negative regulation of amyloid precursor protein catabolic process (GO:1902992)	4/19	0.241915	0.779726	0	0	1.73343	2.46003	NTRK2;RTN1;BIN1;IGF1
pore complex assembly (GO:0046931)	4/19	0.241915	0.779726	0	0	1.73343	2.46003	GSDMD;AHCTF1;NUP98;PLEKHA7
positive regulation of cellular protein catabolic process (GO:1903364)	4/19	0.241915	0.779726	0	0	1.73343	2.46003	RNF128;CD81;PCSK9;VGLL4
positive regulation of focal adhesion assembly (GO:0051894)	4/19	0.241915	0.779726	0	0	1.73343	2.46003	NRP1;SFRP1;THY1;S100A10
positive regulation of leukocyte activation (GO:0002696)	4/19	0.241915	0.779726	0	0	1.73343	2.46003	TSLP;TLR6;TLR4;HSPD1
positive regulation of neutrophil chemotaxis (GO:0090023)	4/19	0.241915	0.779726	0	0	1.73343	2.46003	CD74;CCR7;THBS4;TIRAP
purine ribonucleoside bisphosphate metabolic process (GO:0034035)	4/19	0.241915	0.779726	0	0	1.73343	2.46003	SULT2B1;TPST1;SULT1E1;SULT1C4
regulation of cell-cell adhesion mediated by cadherin (GO:2000047)	4/19	0.241915	0.779726	0	0	1.73343	2.46003	FOXA1;PTPRU;FLOT1;FOXA2
regulation of histone H3-K4 methylation (GO:0051569)	4/19	0.241915	0.779726	0	0	1.73343	2.46003	AUTS2;CTR9;BCOR;CTCFL
regulation of mitochondrial membrane permeability (GO:0046902)	4/19	0.241915	0.779726	0	0	1.73343	2.46003	TMEM102;CAMK2A;BCL2;SPG7
regulation of synaptic vesicle exocytosis (GO:2000300)	4/19	0.241915	0.779726	0	0	1.73343	2.46003	RIMS2;VPS18;RAB5A;SYN1
regulation of T cell cytokine production (GO:0002724)	4/19	0.241915	0.779726	0	0	1.73343	2.46003	FZD5;TNFSF4;CLC;HLA-F
striated muscle cell differentiation (GO:0051146)	4/19	0.241915	0.779726	0	0	1.73343	2.46003	AKAP13;MEF2C;SORT1;NKX2-5
positive regulation of stress-activated MAPK cascade (GO:0032874)	16/99	0.242279	0.779726	0	0	1.25381	1.77748	TNFRSF19;GDF6;WNT16;SH3RF1;TIRAP;MAPK8IP1;HIPK2;EDAR;SH3RF3;MFHAS1;RASSF2;HAND2;RELL1;CCR7;MAP3K4;MAP3K5
regulation of phosphatidylinositol 3-kinase signaling (GO:0014066)	17/106	0.24361	0.779726	0	0	1.2424	1.7545	NTRK1;PDGFRA;NTRK2;EPO;IL18;PIK3CD;IGF1;PPP2R5C;WNT16;IGF1R;FGR;ERBB3;ROR1;PIP5K1B;PIP5K1C;IER3;FGFR1
steroid biosynthetic process (GO:0006694)	11/65	0.244148	0.779726	0	0	1.32465	1.86773	CH25H;HSD11B2;SQLE;OSBPL6;AMACR;CYP21A2;PRKAG2;DHCR7;CYP7B1;LSS;FDFT1
amino acid transmembrane transport (GO:0003333)	8/45	0.245824	0.779726	0	0	1.40581	1.97255	SLC22A4;SLC38A1;LRRC8D;SLC38A11;SLC38A3;LRRC8E;SLC38A5;SLC38A4
regulation of pri-miRNA transcription by RNA polymerase II (GO:1902893)	8/45	0.245824	0.779726	0	0	1.40581	1.97255	SMAD3;WT1;NFATC3;PPARG;GATA3;GATA2;ETS1;TEAD1
central nervous system projection neuron axonogenesis (GO:0021952)	3/13	0.246027	0.779726	0	0	1.94994	2.73443	EPHA4;SPTBN4;GLI2
chondroitin sulfate catabolic process (GO:0030207)	3/13	0.246027	0.779726	0	0	1.94994	2.73443	BCAN;VCAN;CSPG4
chromatin organization involved in regulation of transcription (GO:0034401)	3/13	0.246027	0.779726	0	0	1.94994	2.73443	SERTAD2;ZMIZ1;ARID1B
embryonic appendage morphogenesis (GO:0035113)	3/13	0.246027	0.779726	0	0	1.94994	2.73443	CYP26B1;TBX5;TBX4
glucan biosynthetic process (GO:0009250)	3/13	0.246027	0.779726	0	0	1.94994	2.73443	PER2;UGP2;PGM1
glucose import (GO:0046323)	3/13	0.246027	0.779726	0	0	1.94994	2.73443	SLC27A1;SORT1;SLC2A3
glycogen biosynthetic process (GO:0005978)	3/13	0.246027	0.779726	0	0	1.94994	2.73443	PER2;UGP2;PGM1
high-density lipoprotein particle assembly (GO:0034380)	3/13	0.246027	0.779726	0	0	1.94994	2.73443	ABCA1;BMP1;APOA1
lipid oxidation (GO:0034440)	3/13	0.246027	0.779726	0	0	1.94994	2.73443	ALOX5;ADIPOQ;ALOX12
negative regulation of adenylate cyclase activity (GO:0007194)	3/13	0.246027	0.779726	0	0	1.94994	2.73443	LTB4R2;PALM;GNAI2
negative regulation of alcohol biosynthetic process (GO:1902931)	3/13	0.246027	0.779726	0	0	1.94994	2.73443	CYP27B1;GFI1;NFKB1
negative regulation of DNA-dependent DNA replication (GO:2000104)	3/13	0.246027	0.779726	0	0	1.94994	2.73443	SMARCAL1;SLFN11;GMNN
negative regulation of intrinsic apoptotic signaling pathway in response to DNA damage by p53 class mediator (GO:1902166)	3/13	0.246027	0.779726	0	0	1.94994	2.73443	CD74;BCL2;CD44
negative regulation of locomotion (GO:0040013)	3/13	0.246027	0.779726	0	0	1.94994	2.73443	CCDC125;GATA3;SPINT2
negative regulation of vascular endothelial growth factor receptor signaling pathway (GO:0030948)	3/13	0.246027	0.779726	0	0	1.94994	2.73443	HHEX;MMRN2;EPN2
poly-N-acetyllactosamine metabolic process (GO:0030309)	3/13	0.246027	0.779726	0	0	1.94994	2.73443	B3GNT8;B3GNT7;GAL3ST3
positive regulation of calcineurin-mediated signaling (GO:0106058)	3/13	0.246027	0.779726	0	0	1.94994	2.73443	CAMTA1;IGF1;SLC9A1
positive regulation of calcineurin-NFAT signaling cascade (GO:0070886)	3/13	0.246027	0.779726	0	0	1.94994	2.73443	CAMTA1;IGF1;SLC9A1
positive regulation of CD4-positive, alpha-beta T cell activation (GO:2000516)	3/13	0.246027	0.779726	0	0	1.94994	2.73443	SOCS1;CD81;TNFSF4
positive regulation of protein exit from endoplasmic reticulum (GO:0070863)	3/13	0.246027	0.779726	0	0	1.94994	2.73443	CD81;EDEM1;SEC16A
positive regulation of purine nucleotide biosynthetic process (GO:1900373)	3/13	0.246027	0.779726	0	0	1.94994	2.73443	PINK1;GUCA1A;ENO1
regulation of homotypic cell-cell adhesion (GO:0034110)	3/13	0.246027	0.779726	0	0	1.94994	2.73443	SYK;PLAUR;PRKCA
regulation of leukocyte adhesion to vascular endothelial cell (GO:1904994)	3/13	0.246027	0.779726	0	0	1.94994	2.73443	NFAT5;FUT7;ETS1
regulation of platelet-derived growth factor receptor signaling pathway (GO:0010640)	3/13	0.246027	0.779726	0	0	1.94994	2.73443	NDRG4;ADIPOQ;SNCA
regulation of response to stress (GO:0080134)	3/13	0.246027	0.779726	0	0	1.94994	2.73443	DYRK3;ADCY8;EIF4G1
regulation of small GTPase mediated signal transduction (GO:0051056)	22/141	0.246558	0.780901	0	0	1.20266	1.68391	RALBP1;STARD13;MCF2;RASGRF1;ARAP3;ARHGAP26;KALRN;TIAM2;NET1;GNA13;TIAM1;ABR;ARHGAP21;AKAP13;OBSCN;RELN;RABL3;ARHGEF3;PLCE1;ARHGEF2;SLIT2;SQSTM1
negative regulation of supramolecular fiber organization (GO:1902904)	12/72	0.247598	0.782783	0	0	1.3006	1.81557	LIMA1;CHADL;MYADM;HIP1R;TBCD;ARHGEF2;SLIT2;SSH2;LDLR;CAMSAP1;SNCA;SSH1
positive regulation of neurogenesis (GO:0050769)	12/72	0.247598	0.782783	0	0	1.3006	1.81557	TIAM2;TIAM1;NTRK2;BHLHB9;CUX1;RASSF10;SLITRK1;PLXNA2;SLIT2;OBSL1;PLXNA4;ROBO1
ERBB2 signaling pathway (GO:0038128)	6/32	0.24876	0.782783	0	0	1.50026	2.08726	GRB7;ERBB3;SHC1;ERBB4;PRKCA;NRG2
metal ion export (GO:0070839)	6/32	0.24876	0.782783	0	0	1.50026	2.08726	KCNE4;KCNIP2;SLC11A1;KCNQ1;ATP2B4;SLC9A1
negative regulation of cell-matrix adhesion (GO:0001953)	6/32	0.24876	0.782783	0	0	1.50026	2.08726	ACVRL1;FAM107A;SEMA3E;PHLDB2;CORO1C;AJAP1
negative regulation of chemotaxis (GO:0050922)	6/32	0.24876	0.782783	0	0	1.50026	2.08726	SEMA3B;SEMA3E;SEMA3F;SLIT2;AIF1;ROBO1
negative regulation of DNA biosynthetic process (GO:2000279)	6/32	0.24876	0.782783	0	0	1.50026	2.08726	ACVRL1;PIF1;CDKN1A;ACD;ADIPOQ;ANKRD1
positive regulation of interleukin-10 production (GO:0032733)	6/32	0.24876	0.782783	0	0	1.50026	2.08726	SYK;TSLP;TNFSF4;PLCG2;TLR4;HSPD1
positive regulation of lamellipodium organization (GO:1902745)	6/32	0.24876	0.782783	0	0	1.50026	2.08726	AUTS2;ENPP2;FSCN1;PLCE1;RREB1;CORO1C
superoxide metabolic process (GO:0006801)	6/32	0.24876	0.782783	0	0	1.50026	2.08726	DUOX1;SH3PXD2A;NOX4;ALOX12;CYBA;NOX5
negative regulation of cellular amide metabolic process (GO:0034249)	14/86	0.252396	0.792175	0	0	1.26455	1.74097	TRIM71;NANOS1;DDX6;GRB7;NTRK2;RTN1;IGFBP5;DAPK1;SAMD4A;IGF1;LARP1;BIN1;IGF2BP3;IGF2BP2
regulation of interferon-gamma production (GO:0032649)	14/86	0.252396	0.792175	0	0	1.26455	1.74097	FZD5;SLC11A1;IL18;INHBA;ISL1;HSPD1;TNFSF4;PDE4B;RARA;HLA-DPB1;CCR7;CD14;TLR4;IL12RB2
regulation of neuron death (GO:1901214)	14/86	0.252396	0.792175	0	0	1.26455	1.74097	C1QA;MEF2C;CTSZ;PCSK9;DHCR24;HLA-F;INPP5A;RILPL1;SNCG;MAPT;SNCB;MAP3K5;SNCA;EIF4G1
regulation of Ras protein signal transduction (GO:0046578)	14/86	0.252396	0.792175	0	0	1.26455	1.74097	NTRK1;STARD13;EPO;SHC1;RASGRF1;IGF1;AKAP13;RASGEF1A;RABL3;RAPGEF1;PLCE1;ARHGEF2;SQSTM1;FGF10
regulation of transforming growth factor beta receptor signaling pathway (GO:0017015)	16/100	0.255251	0.800619	0	0	1.23881	1.69161	CDKN1C;SMAD3;CITED1;PDPK1;TGFB1I1;LTBP4;CIDEA;HIPK2;SPRED3;ZEB2;LATS2;CD109;PRDM16;SKIL;ZBTB7A;BCL9L
activation of protein kinase activity (GO:0032147)	18/114	0.256806	0.804977	0	0	1.21953	1.65787	CD86;CALCA;PDPK1;SLC11A1;STRADB;IL18;ADCY4;TNFRSF10B;IGF1;STK4;ADCY8;TIRAP;ADCY6;PINK1;PAK6;TNIK;TLR6;MARK2
protein homooligomerization (GO:0051260)	19/121	0.257225	0.805773	0	0	1.21159	1.64511	GSDMD;TRIM72;MPP2;POLQ;STEAP4;TRPA1;KCNJ12;ATL1;ATL2;AQP4;ADCY8;HLA-G;UPB1;ACACA;CLYBL;ALAD;EHD3;RNF213;ALS2
Ras protein signal transduction (GO:0007265)	22/142	0.257451	0.805962	0	0	1.19257	1.61823	ROPN1B;CDKN1A;SHC3;KSR1;SHC1;IGF1;AIF1;RASGRP3;GNA13;TIAM1;RASSF1;MRAS;GRAP2;CDC42EP3;PDPN;ARHGEF3;RAPGEF1;PLCE1;MAPKAPK5;RREB1;RGL2;RAPGEF6
regulation of cellular component biogenesis (GO:0044087)	7/39	0.258611	0.806909	0	0	1.42216	1.92338	PINK1;NCLN;FAM110C;RAPGEF1;INSM1;SNCAIP;IRGM
regulation of peptidyl-threonine phosphorylation (GO:0010799)	7/39	0.258611	0.806909	0	0	1.42216	1.92338	RPTOR;SPRED3;CAB39;PRKAG2;BMP7;IRGM;EIF4G1
regulation of viral entry into host cell (GO:0046596)	7/39	0.258611	0.806909	0	0	1.42216	1.92338	CD74;GSN;TMPRSS2;TRIM14;TRIM26;TRIM31;TRIM11
positive regulation of cell death (GO:0010942)	11/66	0.260367	0.806909	0	0	1.30049	1.75002	NTRK1;C1QA;RARG;CDKN1B;SLFN11;CIDEB;MAPT;POU4F2;MAP3K5;SNCA;EIF4G1
positive regulation of T cell proliferation (GO:0042102)	11/66	0.260367	0.806909	0	0	1.30049	1.75002	CD86;HLA-DMB;VCAM1;SYK;CD6;TNFSF4;IL18;HLA-DPB1;IGF1;JAK3;AIF1
clathrin-dependent endocytosis (GO:0072583)	5/26	0.260737	0.806909	0	0	1.54775	2.08056	INPP5F;SGIP1;CLTC;PIP5K1C;AP2M1
endothelial cell development (GO:0001885)	5/26	0.260737	0.806909	0	0	1.54775	2.08056	COL18A1;COL22A1;PDE2A;MYADM;RAPGEF1
histone methylation (GO:0016571)	5/26	0.260737	0.806909	0	0	1.54775	2.08056	EHMT2;NSD1;EHMT1;SMYD3;CTCFL
membrane depolarization during action potential (GO:0086010)	5/26	0.260737	0.806909	0	0	1.54775	2.08056	CACNA1I;CACNA1C;CACNA1H;SCN1B;HCN2
mononuclear cell differentiation (GO:1903131)	5/26	0.260737	0.806909	0	0	1.54775	2.08056	CSF1R;MT1G;MYH9;PPARG;RELB
negative regulation of interleukin-1 beta production (GO:0032691)	5/26	0.260737	0.806909	0	0	1.54775	2.08056	GSTP1;TNFAIP3;APOA1;CARD18;IGF1
negative regulation of intrinsic apoptotic signaling pathway in response to DNA damage (GO:1902230)	5/26	0.260737	0.806909	0	0	1.54775	2.08056	CD74;CXCL12;SFRP2;BCL2;CD44
negative regulation of receptor-mediated endocytosis (GO:0048261)	5/26	0.260737	0.806909	0	0	1.54775	2.08056	ATXN2;DLG4;ADIPOQ;PCSK9;RIN3
positive regulation of filopodium assembly (GO:0051491)	5/26	0.260737	0.806909	0	0	1.54775	2.08056	NRP1;PALM;FSCN1;CCR7;AGRN
positive regulation of G1/S transition of mitotic cell cycle (GO:1900087)	5/26	0.260737	0.806909	0	0	1.54775	2.08056	RPTOR;CCND1;AIF1;EIF4G1;FGF10
positive regulation of interleukin-2 production (GO:0032743)	5/26	0.260737	0.806909	0	0	1.54775	2.08056	CD86;PDE4B;PLCG2;SPTBN1;RUNX1
retinoic acid metabolic process (GO:0042573)	5/26	0.260737	0.806909	0	0	1.54775	2.08056	CYP26B1;CYP26C1;UGT1A9;UGT1A8;UGT1A7
TOR signaling (GO:0031929)	5/26	0.260737	0.806909	0	0	1.54775	2.08056	RPTOR;PINK1;LARP1;EIF4EBP2;GATA3
regulation of inflammatory response (GO:0050727)	31/206	0.262051	0.810462	0	0	1.15254	1.54349	AKNA;MVK;MGST2;TNFAIP3;GATA3;ADAMTS12;ETS1;SBNO2;DDT;ALOX5;CCL1;SNCA;PTGIS;TSLP;PDE2A;ADIPOQ;PLA2G2A;IL18;GPR31;APOA1;ISL1;FOXP1;HCK;MFHAS1;TNFSF4;BCL6B;TYRO3;PPARG;DNASE1L3;TLR4;PTGES
negative regulation of cell adhesion (GO:0007162)	12/73	0.263072	0.812587	0	0	1.27921	1.70816	ACVRL1;ERBB3;CDH1;PTPRO;GCNT2;PLXNA2;TBCD;CYP1B1;SPINT2;TGFBI;GTPBP4;PLXNA4
positive regulation of JNK cascade (GO:0046330)	12/73	0.263072	0.812587	0	0	1.27921	1.70816	EDAR;SH3RF3;MFHAS1;RASSF2;TNFRSF19;CCR7;WNT16;SH3RF1;TIRAP;MAP3K5;MAPK8IP1;HIPK2
lipid biosynthetic process (GO:0008610)	13/80	0.265112	0.817329	0	0	1.26174	1.67509	SREBF1;ABCD3;MVK;MBOAT1;ACSL5;LSS;ACACA;ACLY;CYP21A2;SCD;ALOX5;MVD;FDFT1
negative regulation of cellular response to growth factor stimulus (GO:0090288)	13/80	0.265112	0.817329	0	0	1.26174	1.67509	DLX1;CHRD;ATP2B4;ADAMTS12;EPN2;HIPK2;HHEX;BMPER;MMRN2;PPARG;SLIT2;BMPR1B;SKIL
skin development (GO:0043588)	13/80	0.265112	0.817329	0	0	1.26174	1.67509	MED1;SPRR2G;ST14;WNT10A;ITGB4;ALOX12;DHCR24;WNT16;COL1A1;FA2H;COL5A2;ITGA6;TP63
alpha-amino acid metabolic process (GO:1901605)	8/46	0.265572	0.817712	0	0	1.36874	1.81477	MTRR;CPS1;DDAH1;CBS;MTHFR;NOX4;GPT;RIMKLA
erythrocyte differentiation (GO:0030218)	8/46	0.265572	0.817712	0	0	1.36874	1.81477	MED1;MFHAS1;DYRK3;EPO;TAL1;INHBA;JAK3;HIPK2
positive regulation of B cell activation (GO:0050871)	9/53	0.270597	0.820334	0	0	1.32989	1.73833	CD74;MEF2C;SYK;CD81;CLCF1;TNFSF4;BCL2;NFATC2;TIRAP
regulation of immune effector process (GO:0002697)	9/53	0.270597	0.820334	0	0	1.32989	1.73833	C1QA;C1S;CD81;SUSD4;C4BPA;CD59;CFB;CPN2;C2
negative chemotaxis (GO:0050919)	6/33	0.272544	0.820334	0	0	1.44461	1.87793	SEMA3B;APOA1;SEMA3E;SEMA3F;SLIT2;ROBO1
phosphatidylcholine biosynthetic process (GO:0006656)	6/33	0.272544	0.820334	0	0	1.44461	1.87793	SLC27A1;PCYT1B;PHOSPHO1;CHAT;APOA1;LPIN3
positive regulation of cytokine production involved in immune response (GO:0002720)	6/33	0.272544	0.820334	0	0	1.44461	1.87793	FZD5;TNFSF4;PLCG2;HLA-F;HLA-G;HLA-E
RNA stabilization (GO:0043489)	6/33	0.272544	0.820334	0	0	1.44461	1.87793	LARP1;GDNF;DKC1;SLC11A1;CIRBP;RBM24
adaptive immune response based on somatic recombination of immune receptors built from immunoglobulin superfamily domains (GO:0002460)	4/20	0.272974	0.820334	0	0	1.625	2.10987	CD8A;IL18;TLR4;BACH2
calcium-independent cell-cell adhesion via plasma membrane cell-adhesion molecules (GO:0016338)	4/20	0.272974	0.820334	0	0	1.625	2.10987	CLDN6;CLDN10;CLDN5;CLDN7
cellular monovalent inorganic cation homeostasis (GO:0030004)	4/20	0.272974	0.820334	0	0	1.625	2.10987	TFAP2B;TMPRSS3;KCNMA1;SLC9A1
growth hormone receptor signaling pathway (GO:0060396)	4/20	0.272974	0.820334	0	0	1.625	2.10987	STAT5A;STAT5B;PXN;JAK3
mesoderm formation (GO:0001707)	4/20	0.272974	0.820334	0	0	1.625	2.10987	EOMES;ITGB4;ITGA2;TBX19
negative regulation of cyclin-dependent protein serine/threonine kinase activity (GO:0045736)	4/20	0.272974	0.820334	0	0	1.625	2.10987	CDKN1C;HHEX;CDKN1B;LATS2
negative regulation of viral life cycle (GO:1903901)	4/20	0.272974	0.820334	0	0	1.625	2.10987	GSN;TRIM26;TRIM31;TRIM11
positive regulation of dendrite morphogenesis (GO:0050775)	4/20	0.272974	0.820334	0	0	1.625	2.10987	BHLHB9;RELN;CUX1;OBSL1
positive regulation of epidermal cell differentiation (GO:0045606)	4/20	0.272974	0.820334	0	0	1.625	2.10987	SULT2B1;MED1;CYP27B1;PRKCH
positive regulation of epithelial cell differentiation (GO:0030858)	4/20	0.272974	0.820334	0	0	1.625	2.10987	SULT2B1;TMEM100;VEZF1;NKX6-1
regulation of smooth muscle contraction (GO:0006940)	4/20	0.272974	0.820334	0	0	1.625	2.10987	CHRM2;NMU;PLCE1;PROK2
adenylate cyclase-modulating G protein-coupled receptor signaling pathway (GO:0007188)	25/165	0.277354	0.820334	0	0	1.16156	1.48965	CHRM2;GNAZ;CALCA;VIPR2;ADCY4;LPAR2;PTH1R;ADCY8;ADCY6;PTHLH;GNAI2;AKAP12;GNA13;TBXA2R;GRM8;S1PR3;DRD5;ABCA1;LHCGR;PDE2A;GPR3;TSHR;GNAO1;MC1R;LGR5
autophagy of mitochondrion (GO:0000422)	7/40	0.280386	0.820334	0	0	1.37899	1.7535	GABARAPL2;PINK1;ATG9B;SPATA18;ATG7;SQSTM1;MARK2
negative regulation of cell-substrate adhesion (GO:0010812)	7/40	0.280386	0.820334	0	0	1.37899	1.7535	PTPRO;GCNT2;TBCD;SEMA3E;EFNA5;CORO1C;AJAP1
regulation of nitric oxide biosynthetic process (GO:0045428)	7/40	0.280386	0.820334	0	0	1.37899	1.7535	PTGIS;SMAD3;DDAH1;NOS1AP;ATP2B4;TLR6;TLR4
positive regulation of canonical Wnt signaling pathway (GO:0090263)	20/130	0.281023	0.820334	0	0	1.1825	1.50097	JRK;WNT3A;LRRK1;PRDM15;CSNK1E;NFKB1;COL1A1;PSMB7;SFRP1;HHEX;ZEB2;SFRP2;PSMB2;DAAM2;GPC3;RSPO1;LGR5;FGFR2;FGF10;RNF220
cellular response to organic substance (GO:0071310)	19/123	0.281481	0.820334	0	0	1.18816	1.50621	ACVRL1;CSF1R;STAT5B;NFAT5;SMAD3;IGFBP5;SHC1;LEF1;IL18;UCP1;POU4F1;CACNA1H;POU4F2;SFRP1;CYP1B1;CCL2;CCR7;SLIT2;BMPR1B
lipid transport (GO:0006869)	17/109	0.28197	0.820334	0	0	1.20168	1.52127	ABCA1;SCARB1;SLC27A1;ABCG5;STARD5;ABCD3;ABCC2;ABCA5;PITPNA;ABCA9;APOA1;ABCA8;PITPNC1;RXRA;TNFAIP8L3;PLTP;LDLR
antigen processing and presentation of endogenous peptide antigen (GO:0002483)	3/14	0.284369	0.820334	0	0	1.77257	2.22898	HLA-F;HLA-G;HLA-E
atrial septum development (GO:0003283)	3/14	0.284369	0.820334	0	0	1.77257	2.22898	GATA4;NKX2-5;ISL1
C4-dicarboxylate transport (GO:0015740)	3/14	0.284369	0.820334	0	0	1.77257	2.22898	LRRC8D;SLC13A5;LRRC8E
calcium ion import across plasma membrane (GO:0098703)	3/14	0.284369	0.820334	0	0	1.77257	2.22898	ATP2B4;TRPV2;SLC8A2
cell junction maintenance (GO:0034331)	3/14	0.284369	0.820334	0	0	1.77257	2.22898	CSF1R;PARD6A;MYADM
coenzyme A metabolic process (GO:0015936)	3/14	0.284369	0.820334	0	0	1.77257	2.22898	ACLY;ACOT7;COASY
growth hormone receptor signaling pathway via JAK-STAT (GO:0060397)	3/14	0.284369	0.820334	0	0	1.77257	2.22898	STAT5A;STAT5B;JAK3
membrane repolarization during action potential (GO:0086011)	3/14	0.284369	0.820334	0	0	1.77257	2.22898	KCNE4;KCNIP2;KCNQ1
microvillus organization (GO:0032528)	3/14	0.284369	0.820334	0	0	1.77257	2.22898	FXYD5;TNIK;RAPGEF6
negative regulation of cell migration involved in sprouting angiogenesis (GO:0090051)	3/14	0.284369	0.820334	0	0	1.77257	2.22898	STARD13;TBXA2R;MMRN2
negative regulation of cyclase activity (GO:0031280)	3/14	0.284369	0.820334	0	0	1.77257	2.22898	LTB4R2;PALM;GNAI2
negative regulation of interleukin-12 production (GO:0032695)	3/14	0.284369	0.820334	0	0	1.77257	2.22898	CCR7;JAK3;CMKLR1
negative regulation of neuroinflammatory response (GO:0150079)	3/14	0.284369	0.820334	0	0	1.77257	2.22898	SYT11;IGF1;LDLR
negative regulation of secretion (GO:0051048)	3/14	0.284369	0.820334	0	0	1.77257	2.22898	CD74;ERBB3;NEUROG1
negative regulation of T cell differentiation (GO:0045581)	3/14	0.284369	0.820334	0	0	1.77257	2.22898	TNFSF4;IHH;GLI3
negative regulation of translational initiation (GO:0045947)	3/14	0.284369	0.820334	0	0	1.77257	2.22898	LARP1;EIF2AK1;EIF4EBP2
negative regulation of viral transcription (GO:0032897)	3/14	0.284369	0.820334	0	0	1.77257	2.22898	TRIM14;TRIM31;TRIM11
nuclear migration (GO:0007097)	3/14	0.284369	0.820334	0	0	1.77257	2.22898	DYNC1H1;TMEM201;CLMN
ovarian follicle development (GO:0001541)	3/14	0.284369	0.820334	0	0	1.77257	2.22898	LHCGR;INHBB;INHBA
peptidyl-serine dephosphorylation (GO:0070262)	3/14	0.284369	0.820334	0	0	1.77257	2.22898	PPTC7;PPP2R2B;PPP2R2D
positive regulation of brown fat cell differentiation (GO:0090336)	3/14	0.284369	0.820334	0	0	1.77257	2.22898	VSTM2A;BMP7;RREB1
positive regulation of cyclase activity (GO:0031281)	3/14	0.284369	0.820334	0	0	1.77257	2.22898	GUCA1A;CACNA1C;DRD5
positive regulation of glycogen biosynthetic process (GO:0045725)	3/14	0.284369	0.820334	0	0	1.77257	2.22898	IRS1;IGF1;GCK
positive regulation of granulocyte macrophage colony-stimulating factor production (GO:0032725)	3/14	0.284369	0.820334	0	0	1.77257	2.22898	IL18;IL17D;ISL1
positive regulation of insulin secretion involved in cellular response to glucose stimulus (GO:0035774)	3/14	0.284369	0.820334	0	0	1.77257	2.22898	PPP3CB;ADCY8;CFTR
positive regulation of long-term synaptic potentiation (GO:1900273)	3/14	0.284369	0.820334	0	0	1.77257	2.22898	RELN;ADCY8;SQSTM1
positive regulation of sodium ion transmembrane transporter activity (GO:2000651)	3/14	0.284369	0.820334	0	0	1.77257	2.22898	TESC;WNK4;SLC9A1
positive regulation of superoxide anion generation (GO:0032930)	3/14	0.284369	0.820334	0	0	1.77257	2.22898	SYK;GSTP1;MAPT
potassium ion export across plasma membrane (GO:0097623)	3/14	0.284369	0.820334	0	0	1.77257	2.22898	KCNE4;KCNIP2;KCNQ1
protein localization to vacuole (GO:0072665)	3/14	0.284369	0.820334	0	0	1.77257	2.22898	RNF128;CD81;SH3BP4
regulation of intrinsic apoptotic signaling pathway in response to DNA damage by p53 class mediator (GO:1902165)	3/14	0.284369	0.820334	0	0	1.77257	2.22898	CD74;BCL2;CD44
regulation of lipase activity (GO:0060191)	3/14	0.284369	0.820334	0	0	1.77257	2.22898	FURIN;PCSK6;SNCA
regulation of macrophage cytokine production (GO:0010935)	3/14	0.284369	0.820334	0	0	1.77257	2.22898	CD74;PLCG2;HLA-G
response to chemokine (GO:1990868)	3/14	0.284369	0.820334	0	0	1.77257	2.22898	CXCL12;DOCK8;OXSR1
secondary palate development (GO:0062009)	3/14	0.284369	0.820334	0	0	1.77257	2.22898	WNT11;WNT3A;LEF1
secretion (GO:0046903)	3/14	0.284369	0.820334	0	0	1.77257	2.22898	SLC22A4;TPD52;SLC22A16
sequestering of extracellular ligand from receptor (GO:0035581)	3/14	0.284369	0.820334	0	0	1.77257	2.22898	FBN2;CHRDL1;LTBP1
substrate-dependent cell migration (GO:0006929)	3/14	0.284369	0.820334	0	0	1.77257	2.22898	NRP1;ITGA2;ITGA11
regulated exocytosis (GO:0045055)	27/180	0.285615	0.820334	0	0	1.14789	1.43844	WDR1;CPLX1;TTN;RIMS2;PPP3CB;SYNGR2;OTOF;TIMP3;PIP5K1C;RAB11FIP5;SNCA;SYT5;FGA;APOA1;IGF1;LHFPL2;SYNGR3;SYT8;TUBA4A;SYT7;RAB31;SCCPDH;SYT11;CD109;MYH9;CD9;STX1A
epithelial to mesenchymal transition (GO:0001837)	8/47	0.285759	0.820334	0	0	1.33356	1.67043	EOMES;HEYL;AKNA;FOXF2;DLG5;LEF1;BMP7;FGFR1
acute inflammatory response (GO:0002526)	5/27	0.287816	0.820334	0	0	1.47732	1.8399	CD6;TNFSF4;CTNNBIP1;C2CD4B;IL6R
cellular lipid catabolic process (GO:0044242)	5/27	0.287816	0.820334	0	0	1.47732	1.8399	PNLIPRP2;ENPP2;MGST2;CYP1B1;LPIN3
L-alpha-amino acid transmembrane transport (GO:1902475)	5/27	0.287816	0.820334	0	0	1.47732	1.8399	SLC6A5;SLC38A1;PRAF2;SLC38A5;SLC7A3
negative regulation of endothelial cell apoptotic process (GO:2000352)	5/27	0.287816	0.820334	0	0	1.47732	1.8399	FGA;PDPK1;TNFAIP3;GATA3;GATA2
peptide hormone secretion (GO:0030072)	5/27	0.287816	0.820334	0	0	1.47732	1.8399	RIMS2;RAB1A;LTBP4;FAM3B;PDX1
positive regulation of erythrocyte differentiation (GO:0045648)	5/27	0.287816	0.820334	0	0	1.47732	1.8399	MED1;STAT5B;TAL1;INHBA;ETS1
positive regulation of mitotic cell cycle (GO:0045931)	5/27	0.287816	0.820334	0	0	1.47732	1.8399	FOXA1;SMOC2;TAL1;PRKCA;MEIS2
positive regulation of nitric oxide biosynthetic process (GO:0045429)	5/27	0.287816	0.820334	0	0	1.47732	1.8399	SMAD3;DDAH1;NOS1AP;TLR6;TLR4
regulation of toll-like receptor signaling pathway (GO:0034121)	5/27	0.287816	0.820334	0	0	1.47732	1.8399	GFI1;NFKBIL1;FLOT1;TYRO3;TLR5
release of sequestered calcium ion into cytosol (GO:0051209)	5/27	0.287816	0.820334	0	0	1.47732	1.8399	ITPR1;PLCG2;HTR2C;CCR7;HTR2A
glycosaminoglycan metabolic process (GO:0030203)	9/54	0.289488	0.820334	0	0	1.30026	1.61186	HGSNAT;HS3ST3A1;HPSE2;HAS1;GCNT2;GPC3;XYLT1;AGRN;HS6ST2
ammonium transmembrane transport (GO:0072488)	2/8	0.290184	0.820334	0	0	2.16629	2.68022	RHCG;RHBG
anterograde axonal protein transport (GO:0099641)	2/8	0.290184	0.820334	0	0	2.16629	2.68022	DLG2;KIF5C
aspartate family amino acid biosynthetic process (GO:0009067)	2/8	0.290184	0.820334	0	0	2.16629	2.68022	MTRR;MTHFR
axo-dendritic protein transport (GO:0099640)	2/8	0.290184	0.820334	0	0	2.16629	2.68022	DLG2;KIF5C
carbohydrate phosphorylation (GO:0046835)	2/8	0.290184	0.820334	0	0	2.16629	2.68022	IPPK;FGGY
cell migration involved in heart development (GO:0060973)	2/8	0.290184	0.820334	0	0	2.16629	2.68022	PITX2;TBX5
cellular response to interferon-alpha (GO:0035457)	2/8	0.290184	0.820334	0	0	2.16629	2.68022	GATA3;IFNAR1
cellular response to UV-B (GO:0071493)	2/8	0.290184	0.820334	0	0	2.16629	2.68022	CDKN1A;CRIP1
collecting duct development (GO:0072044)	2/8	0.290184	0.820334	0	0	2.16629	2.68022	TFAP2B;PAX2
commissural neuron axon guidance (GO:0071679)	2/8	0.290184	0.820334	0	0	2.16629	2.68022	NRP1;GDNF
coronary vasculature morphogenesis (GO:0060977)	2/8	0.290184	0.820334	0	0	2.16629	2.68022	TBX1;NRP1
dopamine uptake (GO:0090494)	2/8	0.290184	0.820334	0	0	2.16629	2.68022	SLC6A3;SNCA
elastic fiber assembly (GO:0048251)	2/8	0.290184	0.820334	0	0	2.16629	2.68022	TNXB;LTBP3
establishment of Golgi localization (GO:0051683)	2/8	0.290184	0.820334	0	0	2.16629	2.68022	ARHGAP21;YWHAZ
folic acid transport (GO:0015884)	2/8	0.290184	0.820334	0	0	2.16629	2.68022	ABCC5;PDPN
forebrain neuron development (GO:0021884)	2/8	0.290184	0.820334	0	0	2.16629	2.68022	FGFR2;LHX8
histidine catabolic process (GO:0006548)	2/8	0.290184	0.820334	0	0	2.16629	2.68022	HAL;FTCD
histidine metabolic process (GO:0006547)	2/8	0.290184	0.820334	0	0	2.16629	2.68022	HAL;FTCD
internal protein amino acid acetylation (GO:0006475)	2/8	0.290184	0.820334	0	0	2.16629	2.68022	KAT2B;MAPT
isoprenoid metabolic process (GO:0006720)	2/8	0.290184	0.820334	0	0	2.16629	2.68022	MVK;MVD
lens fiber cell differentiation (GO:0070306)	2/8	0.290184	0.820334	0	0	2.16629	2.68022	CRYGD;SIX3
leukocyte aggregation (GO:0070486)	2/8	0.290184	0.820334	0	0	2.16629	2.68022	BMP7;CD44
lipid import into cell (GO:0140354)	2/8	0.290184	0.820334	0	0	2.16629	2.68022	SLC27A1;ACSL3
lymphatic endothelial cell differentiation (GO:0060836)	2/8	0.290184	0.820334	0	0	2.16629	2.68022	ACVRL1;PDPN
mast cell activation involved in immune response (GO:0002279)	2/8	0.290184	0.820334	0	0	2.16629	2.68022	S100A13;PIK3CD
mast cell degranulation (GO:0043303)	2/8	0.290184	0.820334	0	0	2.16629	2.68022	S100A13;PIK3CD
meiotic sister chromatid cohesion (GO:0051177)	2/8	0.290184	0.820334	0	0	2.16629	2.68022	HORMAD2;REC8
methionine metabolic process (GO:0006555)	2/8	0.290184	0.820334	0	0	2.16629	2.68022	MTRR;MTHFR
negative regulation of complement activation, classical pathway (GO:0045959)	2/8	0.290184	0.820334	0	0	2.16629	2.68022	SUSD4;C4BPA
negative regulation of long-term synaptic potentiation (GO:1900272)	2/8	0.290184	0.820334	0	0	2.16629	2.68022	EPHA4;FAM107A
negative regulation of microglial cell activation (GO:1903979)	2/8	0.290184	0.820334	0	0	2.16629	2.68022	SYT11;LDLR
negative regulation of mitochondrial membrane potential (GO:0010917)	2/8	0.290184	0.820334	0	0	2.16629	2.68022	PIP5KL1;MAPT
negative regulation of neural precursor cell proliferation (GO:2000178)	2/8	0.290184	0.820334	0	0	2.16629	2.68022	KDM2B;GATA2
negative regulation of nitrogen compound metabolic process (GO:0051172)	2/8	0.290184	0.820334	0	0	2.16629	2.68022	CLTC;LDLR
negative regulation of potassium ion transmembrane transporter activity (GO:1901017)	2/8	0.290184	0.820334	0	0	2.16629	2.68022	CAB39;KCNAB1
negative regulation of vascular associated smooth muscle cell differentiation (GO:1905064)	2/8	0.290184	0.820334	0	0	2.16629	2.68022	NFATC3;NFATC2
peptidyl-lysine deacetylation (GO:0034983)	2/8	0.290184	0.820334	0	0	2.16629	2.68022	HDAC4;HDAC9
peptidyl-serine autophosphorylation (GO:0036289)	2/8	0.290184	0.820334	0	0	2.16629	2.68022	ERN1;PINK1
positive regulation of apoptotic cell clearance (GO:2000427)	2/8	0.290184	0.820334	0	0	2.16629	2.68022	CCL2;C2
positive regulation of aspartic-type peptidase activity (GO:1905247)	2/8	0.290184	0.820334	0	0	2.16629	2.68022	EPHA4;EFNA3
positive regulation of CD4-positive, alpha-beta T cell differentiation (GO:0043372)	2/8	0.290184	0.820334	0	0	2.16629	2.68022	SOCS1;TNFSF4
positive regulation of cysteine-type endopeptidase activity involved in apoptotic signaling pathway (GO:2001269)	2/8	0.290184	0.820334	0	0	2.16629	2.68022	GSN;FAS
positive regulation of extracellular matrix disassembly (GO:0090091)	2/8	0.290184	0.820334	0	0	2.16629	2.68022	PDPN;FSCN1
positive regulation of homotypic cell-cell adhesion (GO:0034112)	2/8	0.290184	0.820334	0	0	2.16629	2.68022	PDPN;PLAUR
positive regulation of intracellular steroid hormone receptor signaling pathway (GO:0033145)	2/8	0.290184	0.820334	0	0	2.16629	2.68022	FOXA1;WBP2
positive regulation of monocyte chemotactic protein-1 production (GO:0071639)	2/8	0.290184	0.820334	0	0	2.16629	2.68022	SYK;ADIPOQ
positive regulation of myotube differentiation (GO:0010831)	2/8	0.290184	0.820334	0	0	2.16629	2.68022	ATP11A;RBM24
positive regulation of neuron projection arborization (GO:0150012)	2/8	0.290184	0.820334	0	0	2.16629	2.68022	DLG4;MAP3K13
positive regulation of peptide secretion (GO:0002793)	2/8	0.290184	0.820334	0	0	2.16629	2.68022	FGA;TFR2
progesterone receptor signaling pathway (GO:0050847)	2/8	0.290184	0.820334	0	0	2.16629	2.68022	WBP2;TRERF1
protein localization to presynapse (GO:1905383)	2/8	0.290184	0.820334	0	0	2.16629	2.68022	DLG2;KIF5C
purine ribonucleoside monophosphate catabolic process (GO:0009169)	2/8	0.290184	0.820334	0	0	2.16629	2.68022	AMPD3;NT5C2
regulation of apoptotic cell clearance (GO:2000425)	2/8	0.290184	0.820334	0	0	2.16629	2.68022	CCL2;C2
regulation of chemokine-mediated signaling pathway (GO:0070099)	2/8	0.290184	0.820334	0	0	2.16629	2.68022	SLIT2;ROBO1
regulation of dopamine uptake involved in synaptic transmission (GO:0051584)	2/8	0.290184	0.820334	0	0	2.16629	2.68022	GDNF;SNCA
regulation of intestinal cholesterol absorption (GO:0030300)	2/8	0.290184	0.820334	0	0	2.16629	2.68022	ABCG5;APOA1
regulation of myeloid leukocyte differentiation (GO:0002761)	2/8	0.290184	0.820334	0	0	2.16629	2.68022	UBASH3B;FOXP1
regulation of RNA biosynthetic process (GO:2001141)	2/8	0.290184	0.820334	0	0	2.16629	2.68022	MED1;MITF
regulation of skeletal muscle fiber development (GO:0048742)	2/8	0.290184	0.820334	0	0	2.16629	2.68022	HDAC9;MYF5
regulation of stem cell division (GO:2000035)	2/8	0.290184	0.820334	0	0	2.16629	2.68022	SFRP2;PRDM15
regulation of wound healing, spreading of epidermal cells (GO:1903689)	2/8	0.290184	0.820334	0	0	2.16629	2.68022	PHLDB2;RREB1
skeletal myofibril assembly (GO:0014866)	2/8	0.290184	0.820334	0	0	2.16629	2.68022	ACTA1;TTN
SREBP signaling pathway (GO:0032933)	2/8	0.290184	0.820334	0	0	2.16629	2.68022	SREBF1;ARHGEF10L
venous blood vessel development (GO:0060841)	2/8	0.290184	0.820334	0	0	2.16629	2.68022	ACVRL1;FOXF1
ventricular cardiac muscle cell membrane repolarization (GO:0099625)	2/8	0.290184	0.820334	0	0	2.16629	2.68022	KCNJ5;KCNQ1
wound healing, spreading of epidermal cells (GO:0035313)	2/8	0.290184	0.820334	0	0	2.16629	2.68022	ACVRL1;ITGA5
regulation of endocytosis (GO:0030100)	10/61	0.292068	0.82518	0	0	1.2748	1.56899	RAB5C;TFR2;SYT11;FLOT1;GPC3;HIP1R;PACSIN3;RAB5A;PACSIN1;SNCA
fatty acid metabolic process (GO:0006631)	19/124	0.293898	0.829868	0	0	1.17677	1.44098	PON3;CPT1A;ACOT7;ABCD3;GPX4;ADIPOQ;ACSL5;ALOX12;ACSL3;ACACA;PER2;ACLY;FA2H;SGPL1;FASN;ALOX5;PPARG;UGT1A8;LPIN3
regulation of protein kinase activity (GO:0045859)	17/110	0.295192	0.833039	0	0	1.18869	1.45036	CDKN1A;PDPK1;GSTP1;PRKAG1;PRKAG2;THY1;TTN;FGR;DBNDD2;RASSF2;RELN;UBASH3B;ALS2;PLCE1;CCR7;YWHAG;SNCA
B cell receptor signaling pathway (GO:0050853)	6/34	0.296837	0.835746	0	0	1.39294	1.69182	MEF2C;SYK;PLCG2;BCL2;PIK3CD;NFATC2
cell-substrate junction assembly (GO:0007044)	6/34	0.296837	0.835746	0	0	1.39294	1.69182	DST;ITGB4;LAMC2;ITGA6;THY1;WHAMM
female gamete generation (GO:0007292)	6/34	0.296837	0.835746	0	0	1.39294	1.69182	NANOS1;BCL2L10;SPO11;DMC1;FMN2;TOB2
regulation of glucose metabolic process (GO:0010906)	6/34	0.296837	0.835746	0	0	1.39294	1.69182	USP7;IRS1;ADIPOQ;PDK4;FOXK2;FOXK1
protein methylation (GO:0006479)	7/41	0.302589	0.850955	0	0	1.33835	1.59984	PCMT1;BHMT;ICMT;EHMT2;NSD1;EHMT1;CTCFL
regulation of filopodium assembly (GO:0051489)	7/41	0.302589	0.850955	0	0	1.33835	1.59984	NRP1;MYO10;PALM;FSCN1;CCR7;AGRN;RAB5A
protein dephosphorylation (GO:0006470)	21/139	0.304072	0.851808	0	0	1.15735	1.37782	PTPRU;DUSP5;PTPRN2;PTPRS;PPTC7;PTPRO;EYA4;PTPRM;PPP2R5C;PPP2R3A;SSH2;DUSP16;DUSP6;CDC14B;MTMR7;SSH1;PPP3CB;UBASH3B;PPP2R2B;PPP2R2D;PPEF1
cobalamin metabolic process (GO:0009235)	4/21	0.304642	0.851808	0	0	1.52932	1.81778	CUBN;AMN;MTRR;MMAB
cyclic purine nucleotide metabolic process (GO:0052652)	4/21	0.304642	0.851808	0	0	1.52932	1.81778	GUCY2D;ADCY4;ADCY8;ADCY6
extrinsic apoptotic signaling pathway in absence of ligand (GO:0097192)	4/21	0.304642	0.851808	0	0	1.52932	1.81778	BCL2L10;ERBB3;BCL2;FAS
intracellular lipid transport (GO:0032365)	4/21	0.304642	0.851808	0	0	1.52932	1.81778	CPT1A;ABCD3;PRKAG2;ACACA
negative regulation of cell communication (GO:0010648)	4/21	0.304642	0.851808	0	0	1.52932	1.81778	ERBB3;UBASH3B;IGFBP3;ADIPOQ
neurotrophin signaling pathway (GO:0038179)	4/21	0.304642	0.851808	0	0	1.52932	1.81778	NTRK1;NTRK2;SORT1;RAPGEF1
positive regulation of T cell cytokine production (GO:0002726)	4/21	0.304642	0.851808	0	0	1.52932	1.81778	FZD5;CD81;TNFSF4;IL18
regulation of fibroblast migration (GO:0010762)	4/21	0.304642	0.851808	0	0	1.52932	1.81778	PRKCE;HAS1;RFFL;CORO1C
sterol transport (GO:0015918)	4/21	0.304642	0.851808	0	0	1.52932	1.81778	ABCG5;APOA1;ABCA8;LDLR
Golgi to plasma membrane transport (GO:0006893)	8/48	0.306317	0.855017	0	0	1.30015	1.53825	ARFRP1;AMN;RAB31;RAB34;KIF13A;EXOC4;EXOC6;SPTBN1
regulation of mitochondrion organization (GO:0010821)	8/48	0.306317	0.855017	0	0	1.30015	1.53825	SREBF1;TMEM102;PINK1;FZD5;PDE2A;MAPT;SQSTM1;PISD
substrate adhesion-dependent cell spreading (GO:0034446)	8/48	0.306317	0.855017	0	0	1.30015	1.53825	LAMA5;NRP1;PARVG;LAMC3;PXN;TYRO3;LAMB1;SRCIN1
glycoprotein metabolic process (GO:0009100)	9/55	0.308707	0.861196	0	0	1.27192	1.49497	ST8SIA1;FBXO2;ST8SIA2;FBXO17;ST8SIA4;PCSK6;ADAMTS9;FBXO44;GAL3ST4
steroid metabolic process (GO:0008202)	16/104	0.309501	0.862915	0	0	1.18223	1.38651	CUBN;NR1I2;DHCR24;CYP7B1;LSS;SULT2B1;CYP27B1;CYP26B1;AMACR;CYP26C1;SULT1E1;CYP21A2;CYP1B1;UGT1A8;UGT1A7;FDFT1
positive regulation of binding (GO:0051099)	14/90	0.31084	0.866153	0	0	1.19772	1.3995	TCF7L2;WNT3A;GMNN;PLAUR;HIP1R;IGF1;STK4;HIPK2;CLDN5;TIAM1;ZNF618;FLOT1;RARA;PPARG
epidermis development (GO:0008544)	13/83	0.311197	0.866353	0	0	1.20746	1.4095	SPRR2G;WNT10A;BNC1;LAMC2;GRHL3;OVOL1;HOXB13;GRHL2;PTHLH;EDAR;KRT15;FGFR2;SPRR2D
actomyosin structure organization (GO:0031032)	12/76	0.311268	0.866353	0	0	1.21903	1.42273	TMOD1;OBSCN;WDR1;TNNT2;LMOD1;ANKRD1;MYH9;MYH14;PHACTR1;CDC42BPB;CIT;TTN
positive regulation of nitric oxide metabolic process (GO:1904407)	5/28	0.315366	0.870791	0	0	1.413	1.63063	SMAD3;DDAH1;NOS1AP;TLR6;TLR4
positive regulation of phosphatidylinositol 3-kinase activity (GO:0043552)	5/28	0.315366	0.870791	0	0	1.413	1.63063	FGR;PDGFRA;IRS1;CCR7;TNFAIP8L3
positive regulation of synapse assembly (GO:0051965)	5/28	0.315366	0.870791	0	0	1.413	1.63063	BHLHB9;SLITRK2;DLG5;CLSTN1;AGRN
protein depolymerization (GO:0051261)	5/28	0.315366	0.870791	0	0	1.413	1.63063	GSN;WDR1;MICAL1;MICAL3;STMN4
protein localization to cell surface (GO:0034394)	5/28	0.315366	0.870791	0	0	1.413	1.63063	PRRT1;PTPRU;WNT11;USP4;FGF10
protein localization to lysosome (GO:0061462)	5/28	0.315366	0.870791	0	0	1.413	1.63063	SCARB2;RNF128;CD81;NCOA4;SH3BP4
regulation of calcineurin-NFAT signaling cascade (GO:0070884)	5/28	0.315366	0.870791	0	0	1.413	1.63063	PLCG2;ATP2B4;CAMTA1;IGF1;SLC9A1
regulation of DNA damage response, signal transduction by p53 class mediator (GO:0043516)	5/28	0.315366	0.870791	0	0	1.413	1.63063	SPRED3;CD74;ANKRD1;MSX1;CD44
regulation of extrinsic apoptotic signaling pathway in absence of ligand (GO:2001239)	5/28	0.315366	0.870791	0	0	1.413	1.63063	GDNF;EYA4;BCL2;INHBA;FGFR1
regulation of muscle contraction (GO:0006937)	5/28	0.315366	0.870791	0	0	1.413	1.63063	CHRM2;MYL2;ANXA6;PLCE1;ENO1
regulation of small molecule metabolic process (GO:0062012)	5/28	0.315366	0.870791	0	0	1.413	1.63063	NCOR2;ADIPOQ;PDK4;FOXK2;FOXK1
regulation of sodium ion transmembrane transport (GO:1902305)	5/28	0.315366	0.870791	0	0	1.413	1.63063	ATP2B4;FXYD7;FXYD5;UTRN;SCN1B
sarcomere organization (GO:0045214)	5/28	0.315366	0.870791	0	0	1.413	1.63063	OBSCN;WDR1;TNNT2;ANKRD1;TTN
ventricular septum morphogenesis (GO:0060412)	5/28	0.315366	0.870791	0	0	1.413	1.63063	HEYL;SLIT2;NKX2-5;ZFPM2;ROBO1
phosphatidylinositol biosynthetic process (GO:0006661)	19/126	0.319233	0.874878	0	0	1.15464	1.31841	SLC27A1;PIGQ;TTC7B;PIK3CD;SYNJ2;PIGV;MTMR7;INPP4A;ITPKB;PIGB;EFR3A;SOCS1;INPP5F;INPP5D;PITPNM2;PLCG2;PIP5K1B;PIP5K1C;RAB5A
muscle cell differentiation (GO:0042692)	6/35	0.321522	0.874878	0	0	1.34483	1.52596	TBX1;CHRNB1;MEF2C;NEBL;TBX18;MYF5
negative regulation of neurogenesis (GO:0050768)	6/35	0.321522	0.874878	0	0	1.34483	1.52596	RTN4R;CCL11;WNT3A;MCF2;PAX6;THY1
peptidyl-tyrosine dephosphorylation (GO:0035335)	6/35	0.321522	0.874878	0	0	1.34483	1.52596	DUSP5;PTPRS;UBASH3B;PTPRO;DUSP16;DUSP6
positive regulation of cell cycle G1/S phase transition (GO:1902808)	6/35	0.321522	0.874878	0	0	1.34483	1.52596	RPTOR;CCND1;PLCG2;AIF1;EIF4G1;FGF10
regulation of phosphatidylinositol 3-kinase activity (GO:0043551)	6/35	0.321522	0.874878	0	0	1.34483	1.52596	FGR;PDGFRA;IRS1;WDR91;CCR7;TNFAIP8L3
regulation of postsynaptic membrane potential (GO:0060078)	6/35	0.321522	0.874878	0	0	1.34483	1.52596	MPP2;MEF2C;CHRNA4;GABRA5;GABRA3;GRIN1
calcium ion import into cytosol (GO:1902656)	3/15	0.323137	0.874878	0	0	1.62477	1.83546	ATP2B4;TRPV2;SLC8A2
catecholamine metabolic process (GO:0006584)	3/15	0.323137	0.874878	0	0	1.62477	1.83546	PNMT;PAH;SNCAIP
central nervous system neuron development (GO:0021954)	3/15	0.323137	0.874878	0	0	1.62477	1.83546	NTRK2;MAPT;LHX8
clathrin coat assembly (GO:0048268)	3/15	0.323137	0.874878	0	0	1.62477	1.83546	SGIP1;CLTC;HIP1R
fibrinolysis (GO:0042730)	3/15	0.323137	0.874878	0	0	1.62477	1.83546	FGA;PLAUR;PLAT
ganglioside biosynthetic process (GO:0001574)	3/15	0.323137	0.874878	0	0	1.62477	1.83546	ST8SIA2;ST8SIA4;B4GALNT1
histone H3 deacetylation (GO:0070932)	3/15	0.323137	0.874878	0	0	1.62477	1.83546	HDAC4;PER2;HDAC9
mammary gland epithelium development (GO:0061180)	3/15	0.323137	0.874878	0	0	1.62477	1.83546	CSF1R;ERBB4;WNT3
negative regulation of leukocyte mediated cytotoxicity (GO:0001911)	3/15	0.323137	0.874878	0	0	1.62477	1.83546	HLA-F;HLA-G;HLA-E
neurotrophin TRK receptor signaling pathway (GO:0048011)	3/15	0.323137	0.874878	0	0	1.62477	1.83546	NTRK1;NTRK2;SORT1
peptidyl-tyrosine autophosphorylation (GO:0038083)	3/15	0.323137	0.874878	0	0	1.62477	1.83546	NTRK1;AATK;IGF1R
positive regulation of acute inflammatory response (GO:0002675)	3/15	0.323137	0.874878	0	0	1.62477	1.83546	C2CD4B;ADAM8;OSMR
positive regulation of cell killing (GO:0031343)	3/15	0.323137	0.874878	0	0	1.62477	1.83546	FCER2;SYK;CYBA
positive regulation of DNA damage response, signal transduction by p53 class mediator (GO:0043517)	3/15	0.323137	0.874878	0	0	1.62477	1.83546	SPRED3;ANKRD1;MSX1
positive regulation of endothelial cell chemotaxis (GO:2001028)	3/15	0.323137	0.874878	0	0	1.62477	1.83546	SMOC2;FGF18;FGFR1
positive regulation of glycogen metabolic process (GO:0070875)	3/15	0.323137	0.874878	0	0	1.62477	1.83546	IRS1;IGF1;GCK
positive regulation of keratinocyte differentiation (GO:0045618)	3/15	0.323137	0.874878	0	0	1.62477	1.83546	MED1;CYP27B1;PRKCH
positive regulation of lyase activity (GO:0051349)	3/15	0.323137	0.874878	0	0	1.62477	1.83546	GUCA1A;CACNA1C;DRD5
prostanoid biosynthetic process (GO:0046457)	3/15	0.323137	0.874878	0	0	1.62477	1.83546	CD74;PTGIS;PTGES
protein homotrimerization (GO:0070207)	3/15	0.323137	0.874878	0	0	1.62477	1.83546	STEAP4;HLA-G;CLYBL
protein trimerization (GO:0070206)	3/15	0.323137	0.874878	0	0	1.62477	1.83546	STEAP4;HLA-G;CLYBL
regulation of branching involved in ureteric bud morphogenesis (GO:0090189)	3/15	0.323137	0.874878	0	0	1.62477	1.83546	GDNF;LHX1;PAX2
regulation of macrophage differentiation (GO:0045649)	3/15	0.323137	0.874878	0	0	1.62477	1.83546	ADIPOQ;PRKCA;INHBA
regulation of microglial cell activation (GO:1903978)	3/15	0.323137	0.874878	0	0	1.62477	1.83546	SYT11;LDLR;TTBK1
regulation of superoxide anion generation (GO:0032928)	3/15	0.323137	0.874878	0	0	1.62477	1.83546	SYK;GSTP1;MAPT
response to acidic pH (GO:0010447)	3/15	0.323137	0.874878	0	0	1.62477	1.83546	GPR31;SLC9A1;RAB11FIP5
T cell proliferation (GO:0042098)	3/15	0.323137	0.874878	0	0	1.62477	1.83546	PPP3CB;DOCK8;SLC11A1
vitamin D metabolic process (GO:0042359)	3/15	0.323137	0.874878	0	0	1.62477	1.83546	CUBN;CYP27B1;UGT1A4
activation of GTPase activity (GO:0090630)	16/105	0.323557	0.875528	0	0	1.16888	1.31894	RABGAP1L;CCDC125;RASGRF1;TBC1D8;SIPA1L2;RAP1GAP;CORO1C;TIAM2;TIAM1;ABR;TBCK;TBC1D5;TBC1D14;CCR7;EVI5L;TBC1D22B
positive regulation of defense response (GO:0031349)	15/98	0.324839	0.878509	0	0	1.17501	1.32121	MEF2C;TSLP;PDE2A;PLA2G2A;IL18;MGST2;CYBA;ETS1;NPAS2;DDT;TNFSF4;ADAM8;CCL1;TLR4;SNCA
monocyte chemotaxis (GO:0002548)	7/42	0.32513	0.878808	0	0	1.30004	1.46063	CALCA;CCL11;PTPRO;CCL2;CCL1;TNFRSF11A;IL6R
regulation of stem cell differentiation (GO:2000736)	14/91	0.326002	0.880676	0	0	1.18209	1.32495	LMO1;PDGFRA;LDB1;LMO2;SLC4A11;GATA3;GATA2;RUNX1;PSMB7;PSMB2;GDNF;TAL1;RBM24;TP73
regulation of cellular protein metabolic process (GO:0032268)	8/49	0.327176	0.883357	0	0	1.26837	1.41709	RBM3;ATXN2;WDR91;MAPKAPK5;INHBA;NFKB1;SSH1;EIF4G1
cellular response to reactive oxygen species (GO:0034614)	10/63	0.328523	0.886011	0	0	1.22656	1.36534	NET1;PDGFRA;CRYGD;PXN;UCP1;TNFAIP3;CYP1B1;MAPT;PAX2;MAP3K5
monocarboxylic acid biosynthetic process (GO:0072330)	10/63	0.328523	0.886011	0	0	1.22656	1.36534	PER2;ACLY;CH25H;GATM;ABCD3;OSBPL6;AMACR;ALOX5;CYP7B1;ACACA
negative regulation of gene expression (GO:0010629)	46/322	0.331226	0.887312	0	0	1.08416	1.19795	ACVRL1;TRIM71;GRB7;DDX6;GATA2;HDAC9;TTBK1;ROBO1;ZC3H12D;LARP1;STC2;ZNF503;IGF2BP3;IGF2BP2;ZNF148;NANOS1;MEF2C;ABCC2;IGFBP5;DAPK1;SLC11A1;DNMT3A;CIDEA;SAMD4A;ATP2B4;IGF1;PARP15;POU4F1;NFKB1;RUNX1;FOXP1;NCOR2;ERN1;TNRC6C;CLDN5;KAT2B;SFRP1;PINK1;SFRP2;PC;SYT11;HAND2;MYADM;MAPT;CCDC3;ASB1
negative regulation of programmed cell death (GO:0043069)	54/381	0.336615	0.887312	0	0	1.07428	1.16969	TNFAIP8;FMN2;UBE2Z;IFIT3;SH3RF1;IGF1R;COMP;MECOM;PROK2;MED1;GPX4;OSR1;PLAUR;YWHAZ;PAX2;POU3F3;HCK;SFRP1;TMBIM4;PAX7;SQSTM1;CD44;LTF;LTK;SHC1;GSTP1;HPN;LEF1;ASCL1;FOXO1;HSPD1;PKHD1;BCL2L10;WNT11;PDPN;NKX2-5;SNCA;NTRK1;CD74;TFAP2B;ANGPT4;EGR3;TSLP;CBX4;DHCR24;IGF1;POU4F1;NFKB1;TNFRSF10D;GDNF;WT1;BCL2;FAS;UBE2O
cellular response to nerve growth factor stimulus (GO:1990090)	4/22	0.336662	0.887312	0	0	1.44428	1.57235	NTRK1;NTRK2;RAPGEF1;MAPT
membrane lipid metabolic process (GO:0006643)	4/22	0.336662	0.887312	0	0	1.44428	1.57235	TECR;MGST2;CYP1B1;FUT2
microglial cell activation (GO:0001774)	4/22	0.336662	0.887312	0	0	1.44428	1.57235	C1QA;MAPT;AIF1;SNCA
negative regulation of small molecule metabolic process (GO:0062014)	4/22	0.336662	0.887312	0	0	1.44428	1.57235	CDA;ADIPOQ;UGT1A8;GCK
positive regulation of granulocyte chemotaxis (GO:0071624)	4/22	0.336662	0.887312	0	0	1.44428	1.57235	CD74;CCR7;THBS4;TIRAP
positive regulation of neural precursor cell proliferation (GO:2000179)	4/22	0.336662	0.887312	0	0	1.44428	1.57235	RASSF10;INSM1;TOX;NES
regulation of cardiac muscle cell membrane repolarization (GO:0099623)	4/22	0.336662	0.887312	0	0	1.44428	1.57235	KCNE4;KCNQ1;NOS1AP;SCN1B
regulation of lipid storage (GO:0010883)	4/22	0.336662	0.887312	0	0	1.44428	1.57235	FTO;VSTM2A;IKBKE;NFKB1
regulation of platelet activation (GO:0010543)	4/22	0.336662	0.887312	0	0	1.44428	1.57235	PDGFRA;SYK;PRKCA;TLR4
regulation of viral release from host cell (GO:1902186)	4/22	0.336662	0.887312	0	0	1.44428	1.57235	DDB1;TRIM26;TRIM31;TRIM11
tetrapyrrole metabolic process (GO:0033013)	4/22	0.336662	0.887312	0	0	1.44428	1.57235	CUBN;AMN;MTRR;MMAB
positive regulation of cell motility (GO:2000147)	32/221	0.336742	0.887312	0	0	1.10111	1.19849	GRB7;CSF1R;CCL11;LEF1;SEMA3B;FAM107A;NEDD9;PIK3CD;LAMC2;SEMA3E;SEMA3F;AIF1;IGF1R;DUOX1;WNT11;FAM110C;SPOCK2;PDPN;GCNT2;CCR7;SPAG9;PDGFRA;F10;PRKCA;LAMB1;IGF1;COL1A1;FGR;TIAM1;CXCL12;MYADM;ITGA6
positive regulation of protein serine/threonine kinase activity (GO:0071902)	16/106	0.33777	0.887312	0	0	1.15582	1.25452	CSF1R;SLC27A1;CAB39;ADIPOQ;ATP2B4;IRGM;SLC8A2;ROBO1;RPTOR;CCND1;FGF18;MTCP1;ADAM8;FGFR1;LTF;SNCA
positive regulation of cellular component biogenesis (GO:0044089)	14/92	0.341333	0.887312	0	0	1.16687	1.25427	SMAD3;SYK;SYNPO2;STX18;PRKCA;BMP7;TIRAP;MPP7;TAL1;FLOT1;HAS3;SYNPO;FNIP2;CRB3
positive regulation of transmembrane receptor protein serine/threonine kinase signaling pathway (GO:0090100)	14/92	0.341333	0.887312	0	0	1.16687	1.25427	ACVRL1;CDKN1C;CITED1;RBPMS;TGFB1I1;INHBB;INHBA;GDF6;BMP7;GDF7;HIPK2;ZEB2;UBE2O;BMPR1B
actin-mediated cell contraction (GO:0070252)	2/9	0.34245	0.887312	0	0	1.85671	1.98971	GSN;PDPN
alpha-amino acid biosynthetic process (GO:1901607)	2/9	0.34245	0.887312	0	0	1.85671	1.98971	CPS1;PAH
amyloid-beta formation (GO:0034205)	2/9	0.34245	0.887312	0	0	1.85671	1.98971	BACE1;APH1B
basement membrane assembly (GO:0070831)	2/9	0.34245	0.887312	0	0	1.85671	1.98971	PXDN;LAMB1
CD40 signaling pathway (GO:0023035)	2/9	0.34245	0.887312	0	0	1.85671	1.98971	CD86;ITGA5
cellular response to sterol depletion (GO:0071501)	2/9	0.34245	0.887312	0	0	1.85671	1.98971	SREBF1;ARHGEF10L
complement activation, classical pathway (GO:0006958)	2/9	0.34245	0.887312	0	0	1.85671	1.98971	C1QA;C1S
detection of mechanical stimulus involved in sensory perception of sound (GO:0050910)	2/9	0.34245	0.887312	0	0	1.85671	1.98971	HPN;TMC2
DNA cytosine deamination (GO:0070383)	2/9	0.34245	0.887312	0	0	1.85671	1.98971	APOBEC3D;APOBEC3G
endothelial cell chemotaxis (GO:0035767)	2/9	0.34245	0.887312	0	0	1.85671	1.98971	NRP1;EGR3
epithelial cell apoptotic process (GO:1904019)	2/9	0.34245	0.887312	0	0	1.85671	1.98971	GSN;SIX3
epithelial to mesenchymal transition involved in endocardial cushion formation (GO:0003198)	2/9	0.34245	0.887312	0	0	1.85671	1.98971	HEYL;FGF8
fucose catabolic process (GO:0019317)	2/9	0.34245	0.887312	0	0	1.85671	1.98971	FUT7;FUT2
IMP metabolic process (GO:0046040)	2/9	0.34245	0.887312	0	0	1.85671	1.98971	AMPD3;NT5C2
inositol metabolic process (GO:0006020)	2/9	0.34245	0.887312	0	0	1.85671	1.98971	IPPK;SLC5A3
isoprenoid biosynthetic process (GO:0008299)	2/9	0.34245	0.887312	0	0	1.85671	1.98971	MVK;MVD
ketone body biosynthetic process (GO:0046951)	2/9	0.34245	0.887312	0	0	1.85671	1.98971	BDH1;AACS
L-fucose catabolic process (GO:0042355)	2/9	0.34245	0.887312	0	0	1.85671	1.98971	FUT7;FUT2
L-fucose metabolic process (GO:0042354)	2/9	0.34245	0.887312	0	0	1.85671	1.98971	FUT7;FUT2
lipoprotein metabolic process (GO:0042157)	2/9	0.34245	0.887312	0	0	1.85671	1.98971	APOA1;CTSD
maintenance of apical/basal cell polarity (GO:0035090)	2/9	0.34245	0.887312	0	0	1.85671	1.98971	WDR1;ANK1
maintenance of epithelial cell apical/basal polarity (GO:0045199)	2/9	0.34245	0.887312	0	0	1.85671	1.98971	WDR1;ANK1
mast cell mediated immunity (GO:0002448)	2/9	0.34245	0.887312	0	0	1.85671	1.98971	S100A13;PIK3CD
mesodermal cell differentiation (GO:0048333)	2/9	0.34245	0.887312	0	0	1.85671	1.98971	ITGB4;ITGA2
negative regulation of alpha-beta T cell activation (GO:0046636)	2/9	0.34245	0.887312	0	0	1.85671	1.98971	IHH;GLI3
negative regulation of glycoprotein biosynthetic process (GO:0010561)	2/9	0.34245	0.887312	0	0	1.85671	1.98971	JAK3;ITM2C
negative regulation of leukocyte proliferation (GO:0070664)	2/9	0.34245	0.887312	0	0	1.85671	1.98971	GSTP1;TNFAIP3
negative regulation of lipase activity (GO:0060192)	2/9	0.34245	0.887312	0	0	1.85671	1.98971	SORT1;HDAC9
negative regulation of membrane potential (GO:0045837)	2/9	0.34245	0.887312	0	0	1.85671	1.98971	PIP5KL1;MAPT
negative regulation of nitric oxide biosynthetic process (GO:0045019)	2/9	0.34245	0.887312	0	0	1.85671	1.98971	PTGIS;ATP2B4
negative regulation of nitric oxide metabolic process (GO:1904406)	2/9	0.34245	0.887312	0	0	1.85671	1.98971	PTGIS;ATP2B4
negative regulation of smooth muscle cell differentiation (GO:0051151)	2/9	0.34245	0.887312	0	0	1.85671	1.98971	NFATC3;NFATC2
pericardium development (GO:0060039)	2/9	0.34245	0.887312	0	0	1.85671	1.98971	TBX5;BMP7
plasminogen activation (GO:0031639)	2/9	0.34245	0.887312	0	0	1.85671	1.98971	FGA;PLAT
positive regulation of ATP biosynthetic process (GO:2001171)	2/9	0.34245	0.887312	0	0	1.85671	1.98971	PINK1;ENO1
positive regulation of chromatin binding (GO:0035563)	2/9	0.34245	0.887312	0	0	1.85671	1.98971	ZNF618;GMNN
positive regulation of NLRP3 inflammasome complex assembly (GO:1900227)	2/9	0.34245	0.887312	0	0	1.85671	1.98971	TLR6;TLR4
positive regulation of protein kinase A signaling (GO:0010739)	2/9	0.34245	0.887312	0	0	1.85671	1.98971	MC1R;ADIPOQ
positive regulation of protein kinase C signaling (GO:0090037)	2/9	0.34245	0.887312	0	0	1.85671	1.98971	MC1R;WNT11
positive regulation of smooth muscle contraction (GO:0045987)	2/9	0.34245	0.887312	0	0	1.85671	1.98971	NMU;PROK2
protein hexamerization (GO:0034214)	2/9	0.34245	0.887312	0	0	1.85671	1.98971	LRRC8C;LRRC8D
protein O-linked glycosylation via threonine (GO:0018243)	2/9	0.34245	0.887312	0	0	1.85671	1.98971	GALNT3;GALNTL6
quaternary ammonium group transport (GO:0015697)	2/9	0.34245	0.887312	0	0	1.85671	1.98971	SLC22A4;SLC22A5
regulation of complement activation, classical pathway (GO:0030450)	2/9	0.34245	0.887312	0	0	1.85671	1.98971	SUSD4;C4BPA
regulation of endothelial cell differentiation (GO:0045601)	2/9	0.34245	0.887312	0	0	1.85671	1.98971	TMEM100;VEZF1
regulation of interleukin-23 production (GO:0032667)	2/9	0.34245	0.887312	0	0	1.85671	1.98971	PLCG2;TLR4
regulation of leukocyte degranulation (GO:0043300)	2/9	0.34245	0.887312	0	0	1.85671	1.98971	SYK;FES
regulation of RNA polymerase II regulatory region sequence-specific DNA binding (GO:1903025)	2/9	0.34245	0.887312	0	0	1.85671	1.98971	NSD1;HAND1
regulation of transmembrane transporter activity (GO:0022898)	2/9	0.34245	0.887312	0	0	1.85671	1.98971	BCL2;SNCA
regulation of tumor necrosis factor superfamily cytokine production (GO:1903555)	2/9	0.34245	0.887312	0	0	1.85671	1.98971	FOXP1;LTF
response to leptin (GO:0044321)	2/9	0.34245	0.887312	0	0	1.85671	1.98971	CCND1;GCK
semaphorin-plexin signaling pathway involved in axon guidance (GO:1902287)	2/9	0.34245	0.887312	0	0	1.85671	1.98971	PLXNA2;PLXNA4
type B pancreatic cell differentiation (GO:0003309)	2/9	0.34245	0.887312	0	0	1.85671	1.98971	PDX1;INSM1
unsaturated fatty acid biosynthetic process (GO:0006636)	2/9	0.34245	0.887312	0	0	1.85671	1.98971	SCD;ALOX12
negative regulation of defense response (GO:0031348)	13/85	0.342998	0.887312	0	0	1.17378	1.25598	PTGIS;MVK;ADIPOQ;TNFAIP3;APOA1;GPR31;TRAFD1;GATA3;ISL1;MFHAS1;ALOX5;TYRO3;PPARG
establishment of endothelial barrier (GO:0061028)	5/29	0.343223	0.887312	0	0	1.35405	1.44799	RAB1A;PDE2A;MYADM;RAPGEF1;RAPGEF6
negative regulation of mRNA catabolic process (GO:1902373)	5/29	0.343223	0.887312	0	0	1.35405	1.44799	LARP1;GDNF;SLC11A1;CIRBP;RBM24
negative regulation of myeloid leukocyte differentiation (GO:0002762)	5/29	0.343223	0.887312	0	0	1.35405	1.44799	MAFB;ADIPOQ;RARA;INHBA;TLR4
positive regulation of leukocyte migration (GO:0002687)	5/29	0.343223	0.887312	0	0	1.35405	1.44799	TNFRSF18;ADAM8;THY1;AIF1;IL6R
response to zinc ion (GO:0010043)	5/29	0.343223	0.887312	0	0	1.35405	1.44799	MT1A;HVCN1;MT1M;MT1G;CRIP1
transition metal ion homeostasis (GO:0055076)	5/29	0.343223	0.887312	0	0	1.35405	1.44799	TFR2;SLC11A1;TMC8;SLC39A14;HMOX2
fatty acid biosynthetic process (GO:0006633)	11/71	0.345927	0.892417	0	0	1.19177	1.2651	GSTM4;ACLY;ABCD3;ACOT7;GPX4;SCD;ELOVL2;ALOX5;TECR;ALOX12;ACACA
calcium-dependent cell-cell adhesion via plasma membrane cell adhesion molecules (GO:0016339)	6/36	0.346481	0.892417	0	0	1.29992	1.37783	PCDHGB4;CDH22;PCDHGC3;CDH11;CDH23;CDH18
intrinsic apoptotic signaling pathway by p53 class mediator (GO:0072332)	6/36	0.346481	0.892417	0	0	1.29992	1.37783	ZNF385B;AEN;POU4F1;POU4F2;HIPK2;TP73
membrane assembly (GO:0071709)	6/36	0.346481	0.892417	0	0	1.29992	1.37783	ANXA2;FLOT1;NRXN2;STX2;SPTBN1;S100A10
mitochondrion disassembly (GO:0061726)	6/36	0.346481	0.892417	0	0	1.29992	1.37783	GABARAPL2;PINK1;ATG9B;ATG7;SQSTM1;MARK2
negative regulation of fat cell differentiation (GO:0045599)	6/36	0.346481	0.892417	0	0	1.29992	1.37783	SMAD3;ADIPOQ;GATA3;GATA2;ZFPM2;FOXO1
positive regulation of T cell mediated immunity (GO:0002711)	6/36	0.346481	0.892417	0	0	1.29992	1.37783	FZD5;TNFSF4;HLA-F;HLA-G;HSPD1;HLA-E
regulation of reactive oxygen species metabolic process (GO:2000377)	9/57	0.347909	0.893764	0	0	1.21879	1.28681	CDKN1A;PINK1;STK17A;ALOX5;UCP1;CYP1B1;PAX2;RNF41;SNCA
lipid modification (GO:0030258)	7/43	0.347922	0.893764	0	0	1.26385	1.33435	DGKG;ALOX5;MBOAT1;ALOX12;DGKZ;SGPP2;DGKI
positive regulation of peptide hormone secretion (GO:0090277)	7/43	0.347922	0.893764	0	0	1.26385	1.33435	FGA;TCF7L2;TFR2;TRH;ISL1;AACS;GCK
positive regulation of phospholipase C activity (GO:0010863)	7/43	0.347922	0.893764	0	0	1.26385	1.33435	CD86;NTRK2;PDGFRA;LPAR2;HTR2A;AVPR1A;FGFR1
regulation of carbohydrate catabolic process (GO:0043470)	7/43	0.347922	0.893764	0	0	1.26385	1.33435	SCARB2;NUP210;PRKAG1;PRKAG2;NUP98;ZBTB7A;GCK
positive regulation of cellular component organization (GO:0051130)	17/114	0.349778	0.898058	0	0	1.13941	1.1969	SYK;FRMPD4;ATP10A;BMP7;TIRAP;MPP7;IGF1R;RUNX1;RELN;TFR2;TAL1;FLOT1;GPC3;HAS3;FNIP2;SNCA;CRB3
monocarboxylic acid metabolic process (GO:0032787)	21/143	0.352974	0.905308	0	0	1.11915	1.16544	CPT1A;ACOT7;ALOX12;ACSL3;IGF1;PER2;FA2H;SGPL1;CYP26B1;GATM;AMACR;PC;VNN2;FASN;BSG;PPARG;CKB;UGT1A9;SLC16A3;UGT1A8;UGT1A7
receptor-mediated endocytosis (GO:0006898)	21/143	0.352974	0.905308	0	0	1.11915	1.16544	SCARB2;SCARB1;CUBN;AMN;AMBP;SYK;CD81;SGIP1;CLTC;HIP1R;APOA1;DNM3;RAB31;INPP5F;TFR2;AP1S1;CD9;PIP5K1C;LDLR;AP2M1;SNCA
organic substance transport (GO:0071702)	20/136	0.355594	0.911549	0	0	1.12095	1.15902	SLC22A4;ABCA1;CUBN;ABCG5;AMN;SLC22A5;ABCD3;ABCA5;ABCA9;APOA1;ABCA8;SLC6A3;SLC6A4;SLC22A16;SLC22A18;MYH9;RHCG;PLTP;SLC18A2;SLC22A11
negative regulation of phosphorylation (GO:0042326)	13/86	0.359132	0.914244	0	0	1.15763	1.18549	CDKN1C;HDAC4;CDKN1A;CDKN1B;IGFBP3;INHBA;BMP7;CORO1C;PIP5KL1;MYADM;MAPT;SLIT2;INSM1
response to interleukin-1 (GO:0070555)	13/86	0.359132	0.914244	0	0	1.15763	1.18549	HDAC4;PTGIS;CCL11;CITED1;PRKCA;TNFRSF11A;ADAMTS12;NFKB1;SFRP1;ANKRD1;CCL2;CCL1;SNCA
negative regulation of NF-kappaB transcription factor activity (GO:0032088)	12/79	0.361425	0.914244	0	0	1.16425	1.18485	PKHD1;USP7;PTGIS;GFI1;ADORA3;NFKBIL1;NLRC5;TNFAIP3;CYP1B1;COMMD7;BMP7;CMKLR1
activation of NF-kappaB-inducing kinase activity (GO:0007250)	3/16	0.361904	0.914244	0	0	1.4997	1.52426	TNFRSF10B;TLR6;TIRAP
apoptotic DNA fragmentation (GO:0006309)	3/16	0.361904	0.914244	0	0	1.4997	1.52426	CECR2;DNASE2;DNASE1L3
dendrite self-avoidance (GO:0070593)	3/16	0.361904	0.914244	0	0	1.4997	1.52426	BSG;CNTN4;EMB
eosinophil chemotaxis (GO:0048245)	3/16	0.361904	0.914244	0	0	1.4997	1.52426	CCL11;CCL2;CCL1
eosinophil migration (GO:0072677)	3/16	0.361904	0.914244	0	0	1.4997	1.52426	CCL11;CCL2;CCL1
male meiosis I (GO:0007141)	3/16	0.361904	0.914244	0	0	1.4997	1.52426	FOXJ3;ZSCAN21;FOXJ2
membrane repolarization (GO:0086009)	3/16	0.361904	0.914244	0	0	1.4997	1.52426	KCNE4;KCNIP2;KCNQ1
necroptotic process (GO:0070266)	3/16	0.361904	0.914244	0	0	1.4997	1.52426	LY96;CD14;TLR4
negative regulation of anoikis (GO:2000811)	3/16	0.361904	0.914244	0	0	1.4997	1.52426	BCL2;PDK4;ITGA5
negative regulation of macrophage activation (GO:0043031)	3/16	0.361904	0.914244	0	0	1.4997	1.52426	SYT11;BPI;LDLR
negative regulation of natural killer cell mediated cytotoxicity (GO:0045953)	3/16	0.361904	0.914244	0	0	1.4997	1.52426	HLA-F;HLA-G;HLA-E
neural tube development (GO:0021915)	3/16	0.361904	0.914244	0	0	1.4997	1.52426	TRIM71;ZNF358;GRHL2
nitric oxide metabolic process (GO:0046209)	3/16	0.361904	0.914244	0	0	1.4997	1.52426	ARG2;CPS1;CYP1B1
nuclear transport (GO:0051169)	3/16	0.361904	0.914244	0	0	1.4997	1.52426	CITED1;NUTF2;NUP98
platelet-derived growth factor receptor signaling pathway (GO:0048008)	3/16	0.361904	0.914244	0	0	1.4997	1.52426	NRP1;PDGFRA;PLAT
positive regulation of myeloid leukocyte cytokine production involved in immune response (GO:0061081)	3/16	0.361904	0.914244	0	0	1.4997	1.52426	CD74;PLCG2;HLA-G
positive regulation of syncytium formation by plasma membrane fusion (GO:0060143)	3/16	0.361904	0.914244	0	0	1.4997	1.52426	CD53;FLOT1;SCGB3A1
regulation of cholesterol storage (GO:0010885)	3/16	0.361904	0.914244	0	0	1.4997	1.52426	ABCA1;SCARB1;PPARG
regulation of granulocyte macrophage colony-stimulating factor production (GO:0032645)	3/16	0.361904	0.914244	0	0	1.4997	1.52426	IL18;IL17D;ISL1
regulation of interleukin-1 production (GO:0032652)	3/16	0.361904	0.914244	0	0	1.4997	1.52426	CCR7;TLR4;FOXP1
regulation of leukocyte activation (GO:0002694)	3/16	0.361904	0.914244	0	0	1.4997	1.52426	CD74;MFHAS1;PLA2G2A
regulation of Rac protein signal transduction (GO:0035020)	3/16	0.361904	0.914244	0	0	1.4997	1.52426	AUTS2;ALS2;RASGRF1
response to organophosphorus (GO:0046683)	3/16	0.361904	0.914244	0	0	1.4997	1.52426	DUOX1;RFC3;CITED1
retrograde axonal transport (GO:0008090)	3/16	0.361904	0.914244	0	0	1.4997	1.52426	DYNC1H1;DLG2;DST
sphingolipid catabolic process (GO:0030149)	3/16	0.361904	0.914244	0	0	1.4997	1.52426	SGPL1;ACER3;ENPP2
apoptotic process (GO:0006915)	33/231	0.363736	0.918395	0	0	1.08374	1.09602	CSRNP1;EFNA5;STK4;FOXO1;BBC3;HSPD1;BCL2L10;ATCAY;ERBB3;PLAGL1;DPF1;PAK6;CD14;TP63;IER3;TBX1;TRPC5;DAPK1;PRKCE;ZBTB16;GZMA;TNFRSF19;CIDEB;PAX3;TNFRSF10B;DHCR24;GDF6;CIT;IFI27;BCL2;FAS;NOX5;TNFRSF25
regulation of canonical Wnt signaling pathway (GO:0060828)	36/253	0.364933	0.920586	0	0	1.07878	1.08746	INVS;PTPRU;JRK;CTNND2;PTPRO;LRRK1;PRDM15;LIMD1;STK4;GLI3;NKD1;SOX2;PSMB7;HHEX;WNT11;PSMB2;GPC3;RSPO1;NKX2-5;TCF7L2;WNT3A;CSNK1E;MCC;NFKB1;COL1A1;SFRP1;ZEB2;SFRP2;LATS2;DAAM2;HECW1;CDK14;LGR5;FGFR2;RNF220;FGF10
inorganic anion transmembrane transport (GO:0098661)	10/65	0.365795	0.920586	0	0	1.18182	1.18853	GABRP;SLC12A5;GABRA5;GABRA3;ANO9;ANO4;GABRD;SLC12A8;CFTR;CLCN1
protein autoubiquitination (GO:0051865)	10/65	0.365795	0.920586	0	0	1.18182	1.18853	TRIM71;SH3RF3;RNF213;TRIM17;RNF208;ASB4;SH3RF1;RNF41;RNF187;RNF220
negative regulation of transmembrane receptor protein serine/threonine kinase signaling pathway (GO:0090101)	16/108	0.366581	0.920586	0	0	1.13057	1.13456	DLX1;SMAD3;PDPK1;TGFB1I1;CHRD;CIDEA;HIPK2;SPRED3;BMPER;CD109;PRDM16;PPARG;BMPR1B;SKIL;ZBTB7A;BCL9L
membrane lipid biosynthetic process (GO:0046467)	9/58	0.367779	0.920586	0	0	1.19384	1.19417	FA2H;SGPL1;SCCPDH;VAPB;ELOVL2;B3GNT5;ALDH3B1;ACER3;SGPP2
receptor metabolic process (GO:0043112)	9/58	0.367779	0.920586	0	0	1.19384	1.19417	DNM3;EHD3;RAB31;SYK;CD81;CLTC;CD9;AP2M1;SNCA
DNA methylation (GO:0006306)	4/23	0.368793	0.920586	0	0	1.36818	1.36479	MTRR;EHMT2;DNMT3A;EHMT1
hexose transmembrane transport (GO:0008645)	4/23	0.368793	0.920586	0	0	1.36818	1.36479	SLC2A14;SLC2A2;SLC2A3;SLC5A3
negative regulation of reactive oxygen species metabolic process (GO:2000378)	4/23	0.368793	0.920586	0	0	1.36818	1.36479	PINK1;SLC30A10;PAX2;SLC18A2
positive regulation of morphogenesis of an epithelium (GO:1905332)	4/23	0.368793	0.920586	0	0	1.36818	1.36479	GDNF;LHX1;PIK3CD;PAX2
positive regulation of mRNA processing (GO:0050685)	4/23	0.368793	0.920586	0	0	1.36818	1.36479	RBM3;CIRBP;NUP98;PRDX6
positive regulation of natural killer cell mediated immunity (GO:0002717)	4/23	0.368793	0.920586	0	0	1.36818	1.36479	LAMP1;HLA-F;HLA-G;HLA-E
positive regulation of transcription initiation from RNA polymerase II promoter (GO:0060261)	4/23	0.368793	0.920586	0	0	1.36818	1.36479	MED1;MED13;HNF1B;NKX2-5
regulation of cysteine-type endopeptidase activity (GO:2000116)	4/23	0.368793	0.920586	0	0	1.36818	1.36479	SOX2;TTBK1;GRIN1;LTF
regulation of supramolecular fiber organization (GO:1902903)	4/23	0.368793	0.920586	0	0	1.36818	1.36479	AKAP13;AEBP1;MAPT;CAMSAP1
regulation of telomere capping (GO:1904353)	4/23	0.368793	0.920586	0	0	1.36818	1.36479	USP7;MAPKAPK5;MAP3K4;SMG6
response to copper ion (GO:0046688)	4/23	0.368793	0.920586	0	0	1.36818	1.36479	MT1A;MT1M;MT1G;SNCA
vesicle transport along microtubule (GO:0047496)	4/23	0.368793	0.920586	0	0	1.36818	1.36479	DYNC1H1;RAB1A;FYCO1;KIF13A
regulation of epithelial cell migration (GO:0010632)	8/51	0.369521	0.920586	0	0	1.20923	1.20385	BMPER;PRKCE;ENPP2;PLCG2;MCC;RREB1;CORO1C;FGF10
regulation of protein modification process (GO:0031399)	8/51	0.369521	0.920586	0	0	1.20923	1.20385	ROPN1B;SPRED3;KAT2B;SOCS1;RABL3;ATG7;FNIP2;CORO1C
intracellular steroid hormone receptor signaling pathway (GO:0030518)	7/44	0.370878	0.920586	0	0	1.22962	1.21964	MED1;WBP2;ZMIZ1;NCOA4;TRERF1;PPARGC1B;POU4F2
lymphocyte chemotaxis (GO:0048247)	7/44	0.370878	0.920586	0	0	1.22962	1.21964	CH25H;CCL11;PIK3CD;CCL2;CCL1;ADAM8;CYP7B1
metal ion homeostasis (GO:0055065)	7/44	0.370878	0.920586	0	0	1.22962	1.21964	CYP27B1;TFAP2B;SCNN1G;SLC12A5;SLC12A8;SNCA;GRIN1
neurogenesis (GO:0022008)	7/44	0.370878	0.920586	0	0	1.22962	1.21964	GCM2;PCSK9;NDUFS2;PRDM12;MAPT;ASCL1;CIT
regulation of endothelial cell apoptotic process (GO:2000351)	7/44	0.370878	0.920586	0	0	1.22962	1.21964	FGA;PDPK1;TNFAIP3;CCL2;GATA3;GATA2;HLA-G
cardiac muscle cell action potential (GO:0086001)	5/30	0.371227	0.920586	0	0	1.29981	1.28804	KCNIP2;KCNQ1;CACNA1C;SCN1B;HCN2
chondroitin sulfate metabolic process (GO:0030204)	5/30	0.371227	0.920586	0	0	1.29981	1.28804	CSGALNACT1;BCAN;VCAN;CSPG4;CHST3
negative regulation of interleukin-1 production (GO:0032692)	5/30	0.371227	0.920586	0	0	1.29981	1.28804	GSTP1;TNFAIP3;APOA1;CARD18;IGF1
regulation of long-term synaptic potentiation (GO:1900271)	5/30	0.371227	0.920586	0	0	1.29981	1.28804	EPHA4;RELN;FAM107A;ADCY8;SQSTM1
regulation of protein localization to membrane (GO:1905475)	5/30	0.371227	0.920586	0	0	1.29981	1.28804	NECAB2;GSN;GPC3;SLC5A3;SPTBN1
regulation of vasoconstriction (GO:0019229)	5/30	0.371227	0.920586	0	0	1.29981	1.28804	PER2;FGA;TBXA2R;AVPR1A;SMTNL2
respiratory tube development (GO:0030323)	5/30	0.371227	0.920586	0	0	1.29981	1.28804	FOXF1;PDPN;TCF21;FGFR2;GLI2
TRIF-dependent toll-like receptor signaling pathway (GO:0035666)	5/30	0.371227	0.920586	0	0	1.29981	1.28804	LY96;CD14;TLR6;IKBKE;TLR4
regulation of primary metabolic process (GO:0080090)	19/130	0.371484	0.920586	0	0	1.11277	1.10192	MED1;SREBF1;MVK;HMGCS1;LSS;ACACA;NCOR2;SQLE;PSMB7;RXRA;PSMB2;SCD;FASN;TNFAIP8L3;MVD;PPARG;DHCR7;LDLR;FDFT1
lysosome localization (GO:0032418)	6/37	0.371601	0.920586	0	0	1.25792	1.24526	SPAG9;RAB34;S100A13;TFEB;PIK3CD;MYH9
proton transmembrane transport (GO:1902600)	6/37	0.371601	0.920586	0	0	1.25792	1.24526	HVCN1;UCP1;SLC4A11;NOX5;OTOP1;SLC9A1
regulation of p38MAPK cascade (GO:1900744)	6/37	0.371601	0.920586	0	0	1.25792	1.24526	MFHAS1;HAND2;ULK4;RELL1;GDF6;MAP3K4
positive regulation of cell migration (GO:0030335)	38/269	0.377831	0.935545	0	0	1.06964	1.04109	GRB7;NRP1;CSF1R;CCL11;LEF1;SEMA3B;FAM107A;NEDD9;PIK3CD;LAMC2;SEMA3E;SEMA3F;AIF1;IGF1R;WNT11;FAM110C;PDPN;PLCG2;GCNT2;ENPP2;RREB1;S100A11;SPAG9;PDGFRA;F10;PRKCE;TNFRSF18;PRKCA;LAMB1;IGF1;COL1A1;FGR;TIAM1;CXCL12;MYADM;ITGA6;ARHGEF2;FGF10
regulation of cell death (GO:0010941)	15/102	0.384551	0.940326	0	0	1.12072	1.07105	CDKN1B;CTSZ;CIDEB;DHCR24;WNT16;BMP7;NPAS2;SLFN11;WNT11;RILPL1;ACER3;SNCG;SNCB;EIF4G1;SNCA
regulation of protein localization (GO:0032880)	10/66	0.384622	0.940326	0	0	1.16065	1.10899	RABGAP1L;ATCAY;TRIM17;DNAJB6;TRIM46;TRIM14;RAB9A;CSNK1E;SLC26A4;CTSD
positive regulation of Wnt signaling pathway (GO:0030177)	22/153	0.387142	0.940326	0	0	1.09173	1.03601	JRK;WNT3A;LRRK1;PRDM15;TNFAIP3;CSNK1E;NFKB1;COL1A1;PSMB7;SFRP1;HHEX;ZEB2;SALL1;SFRP2;PSMB2;DAAM2;GPC3;RSPO1;LGR5;FGFR2;FGF10;RNF220
protein polymerization (GO:0051258)	9/59	0.387755	0.940326	0	0	1.1699	1.10834	FGA;DIAPH1;PSTPIP1;GSN;GPX4;FAM107A;MAPT;AIF1;GAS7
regulation of secretion by cell (GO:1903530)	9/59	0.387755	0.940326	0	0	1.1699	1.10834	RIMS2;MEF2C;RAB12;CAMK2A;SNCAIP;CPLX1;SYN1;RAB8B;STXBP5L
non-canonical Wnt signaling pathway (GO:0035567)	18/124	0.388319	0.940326	0	0	1.10384	1.04415	TCF7L2;FZD5;CLTC;CAMK2A;LEF1;FZD10;GNAO1;VANGL1;TNRC6C;TIAM1;PSMB7;SFRP1;PPP3CB;SFRP2;PARD6A;WNT11;PSMB2;AP2M1
negative regulation of BMP signaling pathway (GO:0030514)	8/52	0.390872	0.940326	0	0	1.18168	1.11004	DLX1;BMPER;CHRD;PPARG;BMPR1B;CHRDL1;SKIL;HIPK2
positive regulation of developmental growth (GO:0048639)	8/52	0.390872	0.940326	0	0	1.18168	1.11004	RIMS2;CPNE5;ISLR2;RASAL1;MAPT;AGRN;MAP3K13;POU4F2
positive regulation of protein localization to plasma membrane (GO:1903078)	8/52	0.390872	0.940326	0	0	1.18168	1.11004	DPP10;PRKCH;PDPK1;PRKCE;ATP2B4;ACSL3;SQSTM1;SPTBN1
negative regulation of binding (GO:0051100)	13/88	0.391721	0.940326	0	0	1.12663	1.05589	CDKN1A;GZMA;CTSZ;CTNNBIP1;LEF1;TMC8;CSNK1E;GTPBP4;TTBK1;PEX14;CARD18;NES;MDFI
adherens junction assembly (GO:0034333)	2/10	0.393409	0.940326	0	0	1.62453	1.51553	TBCD;PIP5K1C
arginine metabolic process (GO:0006525)	2/10	0.393409	0.940326	0	0	1.62453	1.51553	DDAH1;NAGS
B cell homeostasis (GO:0001782)	2/10	0.393409	0.940326	0	0	1.62453	1.51553	MEF2C;TNFAIP3
cellular biogenic amine catabolic process (GO:0042402)	2/10	0.393409	0.940326	0	0	1.62453	1.51553	BHMT;SMOX
cellular response to acetylcholine (GO:1905145)	2/10	0.393409	0.940326	0	0	1.62453	1.51553	ATP2B4;LYPD1
cellular response to acidic pH (GO:0071468)	2/10	0.393409	0.940326	0	0	1.62453	1.51553	RAB11FIP5;SLC9A1
cellular response to leucine starvation (GO:1990253)	2/10	0.393409	0.940326	0	0	1.62453	1.51553	SESN3;RRAGD
chloride ion homeostasis (GO:0055064)	2/10	0.393409	0.940326	0	0	1.62453	1.51553	SLC12A5;SLC12A8
chondroitin sulfate proteoglycan metabolic process (GO:0050654)	2/10	0.393409	0.940326	0	0	1.62453	1.51553	CSGALNACT1;XYLT1
defense response to tumor cell (GO:0002357)	2/10	0.393409	0.940326	0	0	1.62453	1.51553	ABI3;DAPK1
endothelial tube morphogenesis (GO:0061154)	2/10	0.393409	0.940326	0	0	1.62453	1.51553	ACVRL1;STARD13
G protein-coupled serotonin receptor signaling pathway (GO:0098664)	2/10	0.393409	0.940326	0	0	1.62453	1.51553	HTR2C;HTR2A
genetic imprinting (GO:0071514)	2/10	0.393409	0.940326	0	0	1.62453	1.51553	DNMT3A;CTCFL
glycine transport (GO:0015816)	2/10	0.393409	0.940326	0	0	1.62453	1.51553	SLC6A5;SLC38A5
histone H3-K36 demethylation (GO:0070544)	2/10	0.393409	0.940326	0	0	1.62453	1.51553	KDM4B;KDM2B
histone H4 deacetylation (GO:0070933)	2/10	0.393409	0.940326	0	0	1.62453	1.51553	HDAC4;HDAC9
immunoglobulin mediated immune response (GO:0016064)	2/10	0.393409	0.940326	0	0	1.62453	1.51553	CD74;CD81
long-chain fatty acid import into cell (GO:0044539)	2/10	0.393409	0.940326	0	0	1.62453	1.51553	SLC27A1;ACSL3
methylguanosine-cap decapping (GO:0110156)	2/10	0.393409	0.940326	0	0	1.62453	1.51553	EDC4;DCP1A
microtubule anchoring at centrosome (GO:0034454)	2/10	0.393409	0.940326	0	0	1.62453	1.51553	NIN;CCDC68
monovalent inorganic anion homeostasis (GO:0055083)	2/10	0.393409	0.940326	0	0	1.62453	1.51553	SLC12A5;SLC12A8
muscle cell migration (GO:0014812)	2/10	0.393409	0.940326	0	0	1.62453	1.51553	PLAT;THBS4
myelin assembly (GO:0032288)	2/10	0.393409	0.940326	0	0	1.62453	1.51553	PMP22;CD9
[truncated: 2,869 more rows]

## Sheet: GO Molecular Function 2021
Term	Overlap	P-value	Adjusted P-value	Old P-value	Old Adjusted P-value	Odds Ratio	Combined Score	Genes
sequence-specific DNA binding (GO:0043565)	214/707	4.75434e-33	4.54515e-30	0	0	2.97858	221.684	GFI1;RAX;BACH2;SOX2;HOXA9;DPF1;BBX;HOXA5;MEF2C;MEF2B;ESX1;OVOL1;ISL1;RUNX3;RUNX2;ISL2;RFX4;HOXB6;PIF1;FOXG1;SHOX2;ARX;GATA4;GATA3;GATA2;ZBTB4;NHLH2;PRDM16;ALX3;ALX4;HOXC4;ALX1;NKX2-5;ZNF148;ZBTB7A;ZSCAN16;NKX2-3;ACD;EGR3;BCL11B;FOXF2;FOXF1;NFATC3;NFATC2;NANOG;HOXD3;HOXD9;VSX1;VSX2;BARHL1;CSRNP1;GMEB1;RARG;FOXE1;TCF21;HOXC13;HOXC12;HOXC11;GLI3;HOXC10;GLI2;SMG6;TEAD1;UPF2;FOXD4;SREBF1;EN2;TFEB;EN1;…
sequence-specific double-stranded DNA binding (GO:1990837)	205/712	1.91226e-28	9.1406e-26	0	0	2.76208	176.287	GFI1;RAX;BACH2;SOX2;HOXA9;CREB3L2;DPF1;BBX;HOXA5;MEF2C;MEF2B;ESX1;OVOL1;ISL1;RUNX3;RUNX2;RUNX1;ISL2;RFX4;HOXB6;FOXG1;SHOX2;ARX;GATA4;GATA3;GATA2;NHLH2;PRDM16;ALX3;ALX4;HOXC4;ALX1;NKX2-5;ZBTB7A;ZSCAN16;NKX2-3;ZBED4;EGR3;BCL11B;NFATC3;NFATC2;NANOG;HOXD3;HOXD9;VSX1;TP73;VSX2;BARHL1;GMEB1;RARG;FOXE1;TCF21;HOXC13;HOXC12;HOXC11;GLI3;HOXC10;GLI2;TEAD1;SREBF1;EN2;TFEB;EN1;PAX3;PAX6;PAX2;NR5A1;NR5A2;PAX7;…
double-stranded DNA binding (GO:0003690)	184/651	1.45282e-24	4.62964e-22	0	0	2.67507	146.831	FOXA1;GFI1;RAX;BACH2;HOXA10;HOXA9;DPF1;BBX;PITX2;ZNF445;PITX1;HOXA5;EOMES;OSR2;MEF2C;MEF2B;NKX6-2;OSR1;ESX1;OVOL1;ISL1;RUNX3;RUNX2;FOXP1;ISL2;RFX4;ZFP42;LMX1B;HOXB6;GCM2;DLX1;DLX2;DLX3;DLX5;FOXG1;SHOX2;ARX;GATA4;GATA3;GATA2;BHLHE23;HOXB13;NPAS2;SCRT2;NHLH2;ALX3;ALX4;HOXC4;CAMTA1;ALX1;OTX2;OTX1;NKX2-5;ZBTB7A;ZSCAN16;NKX2-3;TFAP2B;TFAP2C;EGR3;BCL11B;TFAP2E;NFATC3;NFATC2;ESRRG;EVX1;EVX2;POU2F2;PHOX2…
RNA polymerase II transcription regulatory region sequence-specific DNA binding (GO:0000977)	304/1359	2.32792e-21	5.56373e-19	0	0	1.98403	94.2599	EHF;FOXI3;GFI1;RAX;ENO1;BACH1;BACH2;SOX2;HOXA9;SOX1;BBX;TP63;HOXA5;MEF2C;MEF2B;ESX1;EBF1;EBF2;HNF1B;EBF3;EBF4;OVOL1;RUNX3;RUNX2;RUNX1;RFX8;RFX4;ZSCAN21;ZNF835;HOXB3;ZNF710;HOXB6;ZNF154;CASZ1;AIRE;ARX;PRDM15;PRDM14;GATA4;GATA3;GATA2;ZNF25;ZBTB4;NHLH2;ZNF707;PRDM16;ALX3;HOXC5;ALX4;HOXC4;ZNF700;ALX1;NKX2-5;ZNF148;ZBTB7A;NKX2-4;RREB1;ZSCAN16;NKX2-3;HOXC6;NKX2-2;STAT5A;STAT5B;ZNF142;EGR3;FOXF2;BCL11B;…
cis-regulatory region sequence-specific DNA binding (GO:0000987)	257/1149	4.16662e-18	6.63881e-16	0	0	1.96459	78.6219	EHF;FOXI3;GFI1;RAX;BACH1;BACH2;SOX2;HOXA9;SOX1;TP63;HOXA5;MEF2C;MEF2B;EBF1;EBF2;HNF1B;EBF3;EBF4;OVOL1;ISL1;RUNX3;RUNX2;RUNX1;ISL2;RFX8;RFX4;ZSCAN21;ZNF835;HOXB3;ZNF710;HOXB6;ZNF154;PRDM15;GATA4;GATA3;GATA2;ZBTB4;NHLH2;ZNF707;PRDM16;HOXC5;HOXC4;NKX2-5;ZNF148;ZBTB7A;NKX2-4;RREB1;ZSCAN16;NKX2-3;HOXC6;NKX2-2;STAT5A;STAT5B;EGR3;FOXF2;BCL11B;FOXF1;NFATC3;NFATC2;NANOG;MKX;HOXD3;HOXD9;ZNF135;TP73;GMEB1;R…
RNA polymerase II cis-regulatory region sequence-specific DNA binding (GO:0000978)	257/1149	4.16662e-18	6.63881e-16	0	0	1.96459	78.6219	EHF;FOXI3;GFI1;RAX;BACH1;BACH2;SOX2;HOXA9;SOX1;CREB3L2;TP63;HOXA5;MEF2C;MEF2B;EBF1;EBF2;HNF1B;EBF3;EBF4;OVOL1;RUNX3;RUNX2;RUNX1;RFX8;RFX4;ZSCAN21;ZNF835;HOXB3;ZNF710;HOXB6;ZNF154;PRDM15;GATA4;GATA3;GATA2;ZBTB4;NHLH2;ZNF707;PRDM16;HOXC5;HOXC4;NKX2-5;ZNF148;ZBTB7A;NKX2-4;RREB1;ZSCAN16;NKX2-3;HOXC6;NKX2-2;STAT5A;STAT5B;EGR3;FOXF2;BCL11B;FOXF1;NFATC3;NFATC2;NANOG;MKX;HOXD3;HOXD9;ZNF135;TP73;GMEB1;RAR…
transcription cis-regulatory region binding (GO:0000976)	136/549	1.98398e-13	2.70955e-11	0	0	2.20039	64.3581	FOXA1;GFI1;ARID4B;OTP;ENO1;ETS1;SOX2;SALL2;CREB3L2;BBX;PITX2;OSR2;MEF2C;OSR1;ESX1;POLRMT;ISL1;RUNX3;FOXP1;RUNX1;ISL2;LMX1B;CASZ1;AIRE;DLX5;ARX;PRDM14;GATA4;GATA3;AEBP1;ZNF25;ZBTB4;NPAS3;SCRT2;PRDM16;ALX3;ALX4;ALX1;ZNF700;NKX2-5;RREB1;ZBED4;NKX2-2;BHLHA9;TFAP2B;ZNF142;TFAP2C;SMAD3;TFAP2D;FOXF2;TFAP2E;FOXF1;FOXN4;POU2F2;NFKB1;PHOX2B;PHOX2A;ZBTB9;LHX3;LHX2;LHX1;NANOG;LHX5;HOXD3;LHX4;RBAK;SIM1;HOXD9;…
DNA-binding transcription activator activity, RNA polymerase II-specific (GO:0001228)	88/333	1.10244e-10	1.31742e-08	0	0	2.37883	54.5425	FOXA1;EHF;GMEB1;ONECUT2;ONECUT1;RAX;TCF21;HOXC11;ETS1;HOXC10;HOXA10;HHEX;MECOM;SALL2;SIX3;ZNF445;HOXA5;GTF2I;OSR2;MEF2C;MEF2B;MITF;VEZF1;ETV5;RUNX1;RFX4;HAND2;ZSCAN21;HAND1;IRF2;ZNF438;HOXB3;IRF5;NFAT5;CASZ1;HLF;DLX5;SATB2;NR1I2;LEF1;PRDM15;FOXK2;GATA4;HOXD13;GATA3;FOXO1;PLAGL1;PRDM16;ALX4;HOXC4;ALX1;OTX2;OTX1;NKX2-5;RREB1;NKX2-2;MLXIP;TFAP2B;CDX4;TFAP2C;SMAD3;FOXF2;PRRX1;FOXF1;CDX1;IRX6;ZBTB16;F…
actinin binding (GO:0042805)	11/21	2.26301e-05	0.00240382	0	0	7.17132	76.7061	MAGI1;SYNPO2;DAG1;RARA;KCNN2;PPARG;CACNA1C;PROM1;PDLIM4;NFKB1;TTN
transcription regulatory region nucleic acid binding (GO:0001067)	50/212	3.34611e-05	0.00319888	0	0	2.02421	20.8597	FOXA1;BNC1;GFI1;ARID4B;HOXC13;ETS1;SOX2;HHEX;CREB3L2;PITX2;MEF2C;TFEB;PAX6;PAX2;ETV5;RUNX1;NR5A2;TAL1;HAND2;CRY2;HAND1;AHRR;PPARG;HDAC4;DLX5;FOXK2;GATA4;FOXK1;GATA3;RXRA;ERBB4;PRDM16;NKX2-5;ZBED4;SNCA;TCF7L2;SMAD3;CDX1;POU2F2;NFKB1;TBX18;CTCFL;PER2;WT1;ZNF217;NANOG;BCOR;VSX1;TP73;FOXA2
voltage-gated calcium channel activity (GO:0005245)	15/37	3.73453e-05	0.00324564	0	0	4.44865	45.3554	CATSPER4;CACNA1B;CACNA2D3;CACNA1A;CACNA1C;CACNA1F;CACNA1H;TMC2;CACNG6;CACNA1I;CACNG7;CACNB2;CACNG8;CACNB4;CACHD1
transmembrane receptor protein tyrosine kinase activity (GO:0004714)	19/60	0.0001937	0.0154314	0	0	3.02488	25.8603	NTRK1;NRP1;EPHA4;PDGFRA;CSF1R;NTRK2;NRP2;LTK;INSRR;FGFRL1;IGF1R;EFEMP1;ERBB3;ERBB4;TYRO3;ROR1;EPHB4;FGFR2;FGFR1
retinoic acid binding (GO:0001972)	10/22	0.000244948	0.0180131	0	0	5.43015	45.1488	UGT1A10;CYP26B1;CYP26C1;RXRA;RARA;UGT1A4;UGT1A9;UGT1A8;UGT1A7;UGT1A6
alpha-actinin binding (GO:0051393)	10/24	0.000576614	0.0393745	0	0	4.65388	34.7102	MAGI1;SYNPO2;DAG1;RARA;LDB3;KCNN2;PPARG;CACNA1C;PDLIM4;TTN
DNA-binding transcription repressor activity, RNA polymerase II-specific (GO:0001227)	53/256	0.000668591	0.0421575	0	0	1.71017	12.5019	GFI1;TCF21;OTP;ENO1;BACH1;HHEX;LRRFIP1;OSR2;KLF12;ESX1;EN1;MITF;FOXP1;ETV6;ZEB2;HAND1;PPARG;FOXK2;FOXK1;GATA3;AEBP1;ASCL1;HOXB13;ZBTB4;ZNF25;ASCL2;SCRT2;MNT;NFIL3;PLAGL1;PRDM16;ZNF148;SKIL;IRX1;IRX2;TFAP2C;CDX2;ZBTB16;IRX3;NFATC3;POU4F2;NFKB1;TBX18;TBX2;KLF8;HEYL;BCL6B;BHLHE40;ZNF217;NANOG;INSM1;HOXD9;VSX2
high voltage-gated calcium channel activity (GO:0008331)	6/10	0.000726816	0.0421575	0	0	9.76409	70.5635	CACNB2;CACNB4;CACNA1B;CACNA1A;CACNA1C;CACNA1F
voltage-gated cation channel activity (GO:0022843)	25/97	0.000749662	0.0421575	0	0	2.26752	16.3168	CATSPER4;HVCN1;KCNC3;CACNA1B;CACNA1A;CACNA1C;CACNA1F;CACNG6;CACNA1I;CACNG7;CACNG8;KCNH3;KCNB1;CACNA2D3;TMC2;GRIN1;CACNB2;CACNB4;KCNQ1;KCNS3;KCNMA1;CACHD1;KCNQ4;KCNQ5;HCN2
retinoid binding (GO:0005501)	12/34	0.000985823	0.0523582	0	0	3.5549	24.6071	UGT1A10;CYP26B1;RXRA;CYP26C1;RBP5;RBP3;RARA;UGT1A4;UGT1A9;UGT1A8;UGT1A7;UGT1A6
nerve growth factor binding (GO:0048406)	4/5	0.00141186	0.067487	0	0	26.0225	170.782	NTRK1;SORT1;FURIN;PCSK6
neuroligin family protein binding (GO:0097109)	4/5	0.00141186	0.067487	0	0	26.0225	170.782	SNTG2;DLG4;NRXN3;NRXN2
monocarboxylic acid binding (GO:0033293)	11/31	0.00151349	0.0689	0	0	3.58359	23.2695	UGT1A10;CYP26B1;RXRA;CYP26C1;RARA;UGT1A4;PYGL;UGT1A9;UGT1A8;UGT1A7;UGT1A6
neurotrophin binding (GO:0043121)	5/8	0.00165901	0.0696315	0	0	10.8455	69.4281	NTRK1;NTRK2;SORT1;FURIN;PCSK6
transmembrane receptor protein kinase activity (GO:0019199)	17/60	0.00167617	0.0696315	0	0	2.57834	16.4788	ACVRL1;NTRK1;EPHA4;PDGFRA;CSF1R;NTRK2;LTK;INSRR;IGF1R;ERBB3;ERBB4;TYRO3;ROR1;BMPR1B;EPHB4;FGFR2;FGFR1
protein tyrosine kinase activity (GO:0004713)	26/108	0.00174807	0.0696315	0	0	2.07022	13.1443	CSF1R;LTK;AATK;TTBK1;IGF1R;TTN;ERBB3;ERBB4;JAK3;EPHB4;NTRK1;EPHA4;PDGFRA;NTRK2;SYK;TNK1;INSRR;TYK2;HIPK2;FGR;HCK;FES;TYRO3;ROR1;FGFR2;FGFR1
E-box binding (GO:0070888)	13/41	0.00190295	0.0727689	0	0	3.02599	18.9558	TCF21;MITF;GATA3;ASCL1;ASCL2;SCRT2;TAL1;HAND2;BHLHE40;PPARG;HES3;NEUROG1;MYF5
calcium channel regulator activity (GO:0005246)	12/37	0.00227014	0.0834715	0	0	3.12777	19.0416	CACNG6;CACNG7;CACNG8;AMBP;NPY2R;ITPR1;NRXN2;PACSIN3;SLC30A1;SGK3;SGK1;PRKG1
calcium ion binding (GO:0005509)	65/348	0.00289387	0.102465	0	0	1.50436	8.79322	PNLIPRP2;IHH;DYSF;GUCA1A;CALML4;CLGN;COMP;RPH3A;PPP3CB;CDH1;ANXA6;ENPP2;EFHD1;TPD52;ANXA2;S100A2;S100A1;TESC;ASPH;MYL2;PITPNM2;CDH11;ADAM8;ASTN2;DNASE1L3;CDH18;CANT1;HPCA;ITPR1;LTBP4;AIF1;THBS4;RASGRP3;THBS3;TTN;SPOCK2;CDH22;S100A13;CDH23;OTOF;PCDHA4;SLIT2;SNCB;PCDHA7;S100A11;S100A10;SNCA;SYT5;FER1L5;GSN;GALNT3;KCNIP1;KCNIP2;KCNIP4;PLA2G2A;SYT8;SYT7;GRIN1;SMOC2;GJB2;SYT11;ACER3;HRC;ESYT3;AGRN
metal ion binding (GO:0046872)	91/517	0.00317076	0.105893	0	0	1.40139	8.06328	PNLIPRP2;DYRK3;MT1M;DYSF;IHH;GUCA1A;CALML4;CLYBL;CLGN;RPH3A;COMP;PPP3CB;CDH1;PAPOLG;ANXA6;ENPP2;EFHD1;TRIM26;PGM1;MAP3K5;IDH3A;CSGALNACT1;TPD52;ANXA2;S100A2;S100A1;TESC;IGFBP3;OXSR1;ERN1;ERN2;MT1A;ASPH;MYL2;PITPNM2;CDH11;MT1G;ADAM8;TSSK3;ASTN2;DNASE1L3;CDH18;PIF1;CANT1;MVK;HPCA;ITPR1;LTBP4;FOXK2;STK4;AIF1;THBS4;TTN;RASGRP3;THBS3;SPOCK2;CDH22;S100A13;CDH23;PCDHA4;OTOF;SLIT2;SNCB;PCDHA7;S100A11;MAR…
phosphatidylinositol transfer activity (GO:0008526)	5/9	0.003323	0.105893	0	0	8.13368	46.418	PITPNA;PITPNM2;TNFAIP8L3;PLTP;PITPNC1
volume-sensitive anion channel activity (GO:0005225)	5/9	0.003323	0.105893	0	0	8.13368	46.418	TTYH3;TTYH1;LRRC8C;LRRC8D;LRRC8E
LBD domain binding (GO:0050693)	4/6	0.0037864	0.113119	0	0	13.0105	72.551	MED1;RXRA;CITED1;PPARG
proton channel activity (GO:0015252)	4/6	0.0037864	0.113119	0	0	13.0105	72.551	HVCN1;SLC4A11;NOX5;OTOP1
transition metal ion transmembrane transporter activity (GO:0046915)	10/30	0.00414995	0.120223	0	0	3.25658	17.8613	TTYH1;SLC11A1;SLC11A2;SLC39A11;SLC39A10;SLC30A1;SLC30A10;SLC39A2;SLC39A1;SLC39A14
protein kinase C binding (GO:0005080)	13/45	0.00472519	0.132861	0	0	2.64713	14.175	UGT1A10;IRS1;ADCY4;AVPR1A;HDAC9;ADCY6;TIRAP;PARD6B;PARD6A;PKN1;SQSTM1;UGT1A7;YWHAG
bHLH transcription factor binding (GO:0043425)	8/22	0.0055753	0.152285	0	0	3.7203	19.3062	SMAD3;LMO2;BHLHE40;HAND1;TCF21;ASCL1;ISL1;USF2
eukaryotic initiation factor 4E binding (GO:0008190)	5/10	0.00591918	0.154205	0	0	6.50657	33.3758	HHEX;LARP1;EIF4EBP2;OTX2;EIF4G1
DNA-binding transcription factor binding (GO:0140297)	41/208	0.00627131	0.154205	0	0	1.60417	8.136	RERE;HDAC4;LDB1;TCF21;GATA4;HOXC13;LDB2;ASCL1;CXXC5;HDAC9;NHLH2;HHEX;GSC;PRDM16;ANKRD1;ZNF503;PITX2;ZBTB7A;MEF2D;PITX1;GTF2I;EOMES;TCF7L2;MEF2C;SMAD3;PRRX1;LMO2;ISL1;YWHAZ;USF2;HIPK2;IFI27;LHX3;TAL1;HAND2;BHLHE40;HAND1;BCL2;PPARG;ZFPM2;TP73
calcium channel activity (GO:0005262)	20/84	0.00639538	0.154205	0	0	2.03786	10.2956	TRPC5;ANXA2;CATSPER4;CACNA2D3;CACNA1B;TRPV2;CACNA1A;PKDREJ;CACNA1C;CACNA1F;TMC2;GRIN1;CACNG6;CACNB2;CACNA1I;CACNG7;CACNG8;CACNB4;ANXA6;CACHD1
metalloendopeptidase inhibitor activity (GO:0008191)	6/14	0.00645209	0.154205	0	0	4.88092	24.6162	LXN;SPOCK2;RARRES1;TIMP2;TIMP3;TIMP4
phosphatidylglycerol binding (GO:1901611)	6/14	0.00645209	0.154205	0	0	4.88092	24.6162	GSDMD;PITPNA;UCP1;PLEKHN1;PLTP;PITPNC1
protein kinase activator activity (GO:0030295)	16/63	0.00732812	0.17087	0	0	2.2188	10.9077	CDKN1A;CAB39;CAB39L;EPO;PRKAG2;STK4;IRGM;RPTOR;GPRC5A;WNT11;ALS2;ERBB3;MTCP1;GPRC5C;MARK2;LTF
MAP-kinase scaffold activity (GO:0005078)	5/11	0.00966975	0.214983	0	0	5.42183	25.1505	SPAG9;AKAP13;KSR1;SH3RF1;MAPK8IP1
platelet-derived growth factor binding (GO:0048407)	5/11	0.00966975	0.214983	0	0	5.42183	25.1505	COL1A1;PDGFRA;COL2A1;COL4A1;COL6A1
methyl-CpG binding (GO:0008327)	8/24	0.010043	0.218208	0	0	3.25489	14.9753	CDX2;CDX1;ZBTB38;TET1;LHX4;CXXC5;HOXB13;ZBTB4
flavin adenine dinucleotide binding (GO:0050660)	14/55	0.0114631	0.243527	0	0	2.22466	9.94116	MTRR;STEAP4;GSR;MICAL3;MTHFR;CYB5R2;FOXRED2;SQLE;POR;MICAL1;CRY2;DPYD;NOX4;NOX5
zinc ion transmembrane transporter activity (GO:0005385)	7/20	0.0118418	0.246105	0	0	3.50455	15.5466	SLC39A11;SLC39A10;SLC30A1;SLC30A10;SLC39A2;SLC39A14;SLC39A1
calcium-dependent phospholipid binding (GO:0005544)	13/50	0.0121559	0.247255	0	0	2.28875	10.0932	SYT5;FER1L5;CPNE5;ANXA2;CPNE4;CPNE7;DYSF;SYT8;SYT7;RPH3A;SYT11;ANXA6;ESYT3
FAD binding (GO:0071949)	8/25	0.0130763	0.254713	0	0	3.06325	13.2852	CYB5R2;SQLE;MTRR;STEAP4;MICAL1;CRY2;MICAL3;MTHFR
ligand-gated channel activity (GO:0022834)	9/30	0.0135789	0.254713	0	0	2.79015	11.9955	GRIA1;CHRNB1;CHRNA4;GRID1;GRIK3;ANXA6;GRIK2;GRIN1;CNGB1
chloride transmembrane transporter activity (GO:0015108)	6/16	0.0135882	0.254713	0	0	3.90428	16.7828	CLCN6;SLC12A5;SLC26A8;SLC26A4;CFTR;SLC26A5
organic cation transmembrane transporter activity (GO:0015101)	6/16	0.0135882	0.254713	0	0	3.90428	16.7828	SLC22A4;SLC5A7;SLC22A5;SLC22A16;SLC25A42;SLC18A3
iron ion transmembrane transporter activity (GO:0005381)	4/8	0.0141464	0.260077	0	0	6.5045	27.6981	TTYH1;SLC11A1;SLC11A2;SLC39A14
death receptor activity (GO:0005035)	5/12	0.0147783	0.266567	0	0	4.64701	19.5853	TNFRSF19;FAS;TNFRSF10B;TNFRSF25;TNFRSF11A
ligand-gated ion channel activity (GO:0015276)	9/31	0.0169226	0.299593	0	0	2.66317	10.8633	GRIA1;CHRNB1;CHRNA4;GRID1;GRIK3;ANXA6;GRIK2;GRIN1;CNGB1
actin binding (GO:0003779)	34/177	0.0173767	0.302038	0	0	1.55159	6.28803	SPTBN4;SYNPO2;HPCA;LDB3;FMN2;IQGAP2;ADCY8;LIMA1;ABLIM1;MICAL1;DAG1;MYOZ3;PHACTR1;SYNPO;PDLIM4;SNCA;TMOD1;GSN;PRKCE;MICAL3;KLHL1;CGN;SSH2;SSH1;PARVG;MYL2;TNNT2;KCNMA1;FSCN1;MYH9;TLN2;FXYD5;MAPT;UTRN
apolipoprotein A-I binding (GO:0034186)	3/5	0.0192277	0.311553	0	0	9.75422	38.5429	ABCA1;SCARB1;HSPD1
fibroblast growth factor-activated receptor activity (GO:0005007)	3/5	0.0192277	0.311553	0	0	9.75422	38.5429	FGFR2;FGFRL1;FGFR1
neuregulin binding (GO:0038132)	3/5	0.0192277	0.311553	0	0	9.75422	38.5429	ERBB3;ITGB4;ITGA6
type 2 fibroblast growth factor receptor binding (GO:0005111)	3/5	0.0192277	0.311553	0	0	9.75422	38.5429	FGF8;FGF18;FGF10
transcription coregulator binding (GO:0001221)	13/53	0.0197177	0.314169	0	0	2.11672	8.31076	THRB;SMAD3;CTBP2;EHMT2;ZBTB16;LMO2;EHMT1;CIT;PER2;SIX3;HAND1;ZBTB7A;VGLL4
phosphotyrosine residue binding (GO:0001784)	10/37	0.0201316	0.315505	0	0	2.41131	9.41728	SHF;FGR;HCK;SHC3;SYK;IRS1;SHC1;SH3BP2;PLCG2;CBLC
glutathione transferase activity (GO:0004364)	8/27	0.02106	0.324732	0	0	2.74048	10.5793	GSTM4;GSTP1;GSTA1;GSTT2;MGST2;GSTT1;GSTM5;PTGES
insulin-like growth factor I binding (GO:0031994)	5/13	0.0214202	0.325044	0	0	4.0659	15.627	IGFBP5;ITGB4;IGFBP3;ITGA6;IGF1R
armadillo repeat domain binding (GO:0070016)	4/9	0.0228052	0.335412	0	0	5.2033	19.6725	TCF7L2;CTNNBIP1;LEF1;STRN3
tumor necrosis factor-activated receptor activity (GO:0005031)	4/9	0.0228052	0.335412	0	0	5.2033	19.6725	TNFRSF19;FAS;TNFRSF25;TNFRSF11A
phosphatidylcholine transporter activity (GO:0008525)	6/18	0.024919	0.360947	0	0	3.25319	12.0112	ABCA1;PITPNA;PITPNM2;ATP10A;PLTP;PITPNC1
nuclear receptor binding (GO:0016922)	24/120	0.0263805	0.376414	0	0	1.62973	5.92427	MED1;STAT5B;TCF7L2;SMAD3;WBP2;GTF2B;TGFB1I1;LEF1;NR1I2;TCF21;ISL1;TRERF1;FOXP1;NCOR2;MED13;RXRA;NSD1;NCOA7;TACC1;PKN1;HMGN3;ZBTB7A;PPARGC1B;ZNF366
insulin-like growth factor receptor binding (GO:0005159)	5/14	0.0297359	0.409291	0	0	3.61393	12.7044	SOCS1;IRS1;SHC1;IGF1;YWHAG
ankyrin binding (GO:0030506)	6/19	0.0324139	0.409291	0	0	3.00277	10.297	SPTBN4;OBSCN;CDH1;RHCG;RHBG;SPTBN1
amyloid-beta binding (GO:0001540)	17/80	0.0331323	0.409291	0	0	1.75779	5.98921	GRIA1;EPHA4;C1QA;CD74;FZD5;ITGA2;CLSTN1;CACNA1B;APOA1;CACNA1A;GRIN1;BACE1;TLR6;TLR4;LDLR;APBA2;ITM2C
phosphatidylinositol binding (GO:0035091)	19/92	0.0332174	0.409291	0	0	1.69576	5.77352	DENND1C;SCARB1;GRB7;ZFYVE9;PHF12;PITPNA;ITPR1;HIP1R;THY1;SNX31;PITPNC1;RPH3A;FES;PITPNM2;WDFY1;ESYT3;TNFAIP8L3;PLEKHN1;MAPT
sulfotransferase activity (GO:0008146)	10/40	0.0338492	0.409291	0	0	2.1698	7.3466	SULT2B1;TPST1;CHST6;HS3ST3A1;SULT1E1;UST;GAL3ST3;GAL3ST4;SULT1C4;CHST3
histone methyltransferase activity (H3-K9 specific) (GO:0046974)	4/10	0.0340626	0.409291	0	0	4.33584	14.6532	MECOM;EHMT2;PRDM16;EHMT1
ionotropic glutamate receptor binding (GO:0035255)	4/10	0.0340626	0.409291	0	0	4.33584	14.6532	IGSF11;DLG4;SQSTM1;SHANK2
alpha-N-acetylneuraminate alpha-2,8-sialyltransferase activity (GO:0003828)	3/6	0.0346689	0.409291	0	0	6.50244	21.8606	ST8SIA1;ST8SIA2;ST8SIA4
cation:cation antiporter activity (GO:0015491)	3/6	0.0346689	0.409291	0	0	6.50244	21.8606	SLC22A4;SLC11A1;SLC8A2
cyclic nucleotide-dependent protein kinase activity (GO:0004690)	3/6	0.0346689	0.409291	0	0	6.50244	21.8606	PRKAG1;PRKX;PRKG1
dihydropyrimidinase activity (GO:0004157)	3/6	0.0346689	0.409291	0	0	6.50244	21.8606	DPYSL5;DPYSL2;CRMP1
MHC class II protein binding (GO:0042289)	3/6	0.0346689	0.409291	0	0	6.50244	21.8606	CD74;COL2A1;CD81
protein phosphatase 2B binding (GO:0030346)	3/6	0.0346689	0.409291	0	0	6.50244	21.8606	PPP3CB;ATP2B4;SLC9A1
carboxylic acid transmembrane transporter activity (GO:0046943)	13/57	0.0346784	0.409291	0	0	1.92385	6.46728	SLC22A4;SLC13A3;SLC38A1;SLC7A14;SLC16A11;SLC38A11;SLC7A3;SLC7A4;PDPN;SLC38A3;SLC16A3;SLC38A5;SLC38A4
phosphatidylinositol-4,5-bisphosphate binding (GO:0005546)	16/75	0.0367415	0.428353	0	0	1.76629	5.83556	GSDMD;SVIL;GSN;ANXA2;FRMPD4;HIP1R;TULP1;TIRAP;SYT7;SLC9A1;RPH3A;OBSCN;KCNQ1;VILL;KCNJ1;PLCD1
bicarbonate transmembrane transporter activity (GO:0015106)	5/15	0.0398266	0.442724	0	0	3.25235	10.483	SLC26A8;SLC4A11;SLC26A4;CFTR;SLC26A5
chloride channel regulator activity (GO:0017081)	5/15	0.0398266	0.442724	0	0	3.25235	10.483	WNK4;SGK3;SGK1;CFTR;STX1A
insulin-like growth factor binding (GO:0005520)	5/15	0.0398266	0.442724	0	0	3.25235	10.483	IGFBP5;ITGB4;IGFBP3;ITGA6;IGF1R
oxidoreductase activity, acting on NAD(P)H, oxygen as acceptor (GO:0050664)	5/15	0.0398266	0.442724	0	0	3.25235	10.483	DUOX1;MICAL1;NOX4;CYBA;NOX5
phosphatidylinositol bisphosphate binding (GO:1902936)	19/94	0.0404583	0.444577	0	0	1.65035	5.29346	GSDMD;SVIL;GSN;ANXA2;FRMPD4;HIP1R;PLEKHA5;TULP1;TIRAP;SYT7;SLC9A1;RPH3A;OBSCN;KCNQ1;CLVS2;MAPT;VILL;KCNJ1;PLCD1
G protein-coupled peptide receptor activity (GO:0008528)	17/82	0.0409765	0.445154	0	0	1.7035	5.44228	LHCGR;NPFFR1;VIPR2;MLNR;NPR3;SORCS1;PTH1R;AVPR1A;GPR84;SORCS2;LTB4R;MCHR2;HCRTR2;TSHR;MC1R;LTB4R2;LGR5
protein phosphorylated amino acid binding (GO:0045309)	10/42	0.045984	0.479222	0	0	2.03395	6.26349	SHF;FGR;HCK;SHC3;SYK;IRS1;SHC1;SH3BP2;PLCG2;CBLC
kinase activator activity (GO:0019209)	8/31	0.0462504	0.479222	0	0	2.26335	6.95684	RPTOR;WNT11;GPRC5A;CAB39;EPO;PRKAG2;GPRC5C;MARK2
AMP binding (GO:0016208)	4/11	0.0480014	0.479222	0	0	3.71622	11.2844	PRKAG1;PRKAG2;PYGL;PFKP
calcium channel inhibitor activity (GO:0019855)	4/11	0.0480014	0.479222	0	0	3.71622	11.2844	AMBP;ITPR1;PACSIN3;SLC30A1
retinoid X receptor binding (GO:0046965)	4/11	0.0480014	0.479222	0	0	3.71622	11.2844	RARG;NSD1;PPARG;TACC1
semaphorin receptor activity (GO:0017154)	4/11	0.0480014	0.479222	0	0	3.71622	11.2844	NRP1;NRP2;PLXNA2;PLXNA4
superoxide-generating NAD(P)H oxidase activity (GO:0016175)	4/11	0.0480014	0.479222	0	0	3.71622	11.2844	DUOX1;NOX4;CYBA;NOX5
ion channel activity (GO:0005216)	17/84	0.0500757	0.479222	0	0	1.65246	4.94783	GRIA1;CHRNB1;TMEM120B;GRID1;CHRNA4;GRIK3;TRPV2;TMC8;GRIK2;TMC4;TMC2;GRIN1;SCNN1G;CALHM2;ANXA6;KCNK3;CNGB1
ion channel inhibitor activity (GO:0008200)	9/37	0.0502814	0.479222	0	0	2.09176	6.25463	AMBP;ITPR1;WNK4;PCSK9;PACSIN3;SLC30A1;SCN1B;CFTR;STX1A
3',5'-cyclic-nucleotide phosphodiesterase activity (GO:0004114)	6/21	0.0514199	0.479222	0	0	2.6021	7.72234	PDE10A;PDE1A;PDE2A;PDE4B;PDE4A;PDE8B
fibroblast growth factor binding (GO:0017134)	6/21	0.0514199	0.479222	0	0	2.6021	7.72234	KL;S100A13;RPS2;FGFRL1;FGFR2;FGFR1
neurotransmitter receptor activity involved in regulation of postsynaptic membrane potential (GO:0099529)	6/21	0.0514199	0.479222	0	0	2.6021	7.72234	CHRNB1;GABRA5;GRID1;GABRA3;GRIK3;GRIK2
tropomyosin binding (GO:0005523)	5/16	0.0517532	0.479222	0	0	2.95651	8.75502	TMOD1;NEBL;TNNT2;LMOD1;SMTNL2
protein kinase inhibitor activity (GO:0004860)	10/43	0.0530285	0.479222	0	0	1.97221	5.79222	CDKN1C;RPTOR;CDKN1A;CDKN1B;ITPRIP;SOCS1;SH3BP5;SNCA;CIT;MAPK8IP1
histone threonine kinase activity (GO:0035184)	3/7	0.0547436	0.479222	0	0	4.87655	14.1668	PRKCA;VRK1;PKN1
manganese ion transmembrane transporter activity (GO:0005384)	3/7	0.0547436	0.479222	0	0	4.87655	14.1668	SLC11A1;SLC11A2;SLC39A14
minor groove of adenine-thymine-rich DNA binding (GO:0003680)	3/7	0.0547436	0.479222	0	0	4.87655	14.1668	MEF2C;HAND2;MAPT
NAD(P)H oxidase H2O2-forming activity (GO:0016174)	3/7	0.0547436	0.479222	0	0	4.87655	14.1668	DUOX1;MICAL1;NOX4
organic acid:sodium symporter activity (GO:0005343)	3/7	0.0547436	0.479222	0	0	4.87655	14.1668	SLC13A3;SLC38A1;SLC13A5
transmembrane receptor protein tyrosine kinase activator activity (GO:0030297)	3/7	0.0547436	0.479222	0	0	4.87655	14.1668	ANGPT4;NRG3;EFNA5
vascular endothelial growth factor-activated receptor activity (GO:0005021)	3/7	0.0547436	0.479222	0	0	4.87655	14.1668	NRP1;PDGFRA;NRP2
DNA binding (GO:0003677)	124/811	0.0551406	0.479222	0	0	1.18095	3.42224	FOXA1;JRK;EHF;OTP;ZDHHC1;ETS1;SOX2;SOX1;TRIM26;BANF2;TP63;HOXA5;EOMES;OSR2;NKX6-2;KDM2B;ESX1;POLRMT;POU3F3;ISL2;GCM2;DLX3;FOXG1;GATA4;GATA3;HOXB13;ZBTB4;FOXO1;NPAS2;PRDM16;SURF6;CAMTA1;ALX4;NKX2-5;ZNF148;ZBTB7A;TFAP2B;TFAP2C;SMAD3;FOXF2;FOXF1;ZBTB16;NFATC2;POU2F2;MAFB;LHX3;TLX2;TDP1;BCL2;NANOG;LHX4;SIM1;SIM2;CSRNP1;RARG;THRB;FOXE1;SPO11;GLI2;LYL1;HHEX;MECOM;ZIC2;ANKRD1;LRRFIP1;TEAD1;FOXD4;SREBF1;…
protein kinase regulator activity (GO:0019887)	19/98	0.0582592	0.498883	0	0	1.56642	4.45311	CDKN1C;CDKN1A;ITPRIP;CDKN1B;CAB39;EPO;PRKAG1;PRKAG2;MAPK8IP1;RPTOR;SOCS1;GPRC5A;WNT11;CCND1;SH3BP5;GPRC5C;MARK2;CCNJL;SNCA
protein kinase binding (GO:0019901)	80/506	0.0584466	0.498883	0	0	1.22675	3.48354	ACVRL1;UGT1A10;CDKN1A;CDKN1B;IRS1;CLTC;PRKAG1;PRKAG2;DUSP16;RPTOR;SPRED3;CCND1;YWHAG;DUSP5;EPHA4;PAX6;VRK1;VRK2;ACSL3;AVPR1A;OXSR1;SRCIN1;LAX1;YWHAZ;DUSP6;TUBA4A;TIRAP;SYN1;CIT;ACTA2;FGR;KAT2B;STX1B;KCNQ1;RARA;MTCP1;TRIM14;MAPKAPK5;IRF5;MAPT;UTRN;SQSTM1;GRB7;SHC3;CTBP2;SHC1;GSTP1;MVP;ADCY4;RHOBTB3;NEDD9;THY1;HDAC9;ZBTB4;PHYHIP;ADCY6;PRAM1;TTN;RELB;PARD6B;SOCS1;PARD6A;PLCG2;TBC1D14;RFFL;UGT1A7;MAP…
potassium channel regulator activity (GO:0015459)	11/50	0.062153	0.50902	0	0	1.83572	5.09992	DPP10;KCNIP1;KCNE4;KCNIP2;KCNS3;KCNIP4;WNK4;KCNAB1;SGK3;SGK1;SLC5A3
anion channel activity (GO:0005253)	14/68	0.0627687	0.50902	0	0	1.68782	4.6724	GABRP;TTYH3;GABRA5;GABRA3;ANO9;ANO4;BEST1;VDAC3;LRRC8C;SLC26A8;LRRC8D;GABRD;CFTR;LRRC8E
kinase inhibitor activity (GO:0019210)	8/33	0.0641256	0.50902	0	0	2.08205	5.7192	CDKN1C;CDKN1A;CDKN1B;ITPRIP;SOCS1;SH3BP5;SNCA;MAPK8IP1
3',5'-cyclic-AMP phosphodiesterase activity (GO:0004115)	4/12	0.0646129	0.50902	0	0	3.2515	8.90697	PDE2A;PDE4B;PDE4A;PDE8B
C2H2 zinc finger domain binding (GO:0070742)	4/12	0.0646129	0.50902	0	0	3.2515	8.90697	WT1;EHMT2;LEF1;GATA2
calcium-activated potassium channel activity (GO:0015269)	4/12	0.0646129	0.50902	0	0	3.2515	8.90697	KCNMA1;KCNN1;KCNN2;KCNN4
cAMP binding (GO:0030552)	4/12	0.0646129	0.50902	0	0	3.2515	8.90697	PDE10A;PDE2A;PDE4B;PDE4A
transforming growth factor beta-activated receptor activity (GO:0005024)	4/12	0.0646129	0.50902	0	0	3.2515	8.90697	ACVRL1;LTBP4;BMPR1B;LTBP1
histone deacetylase binding (GO:0042826)	18/93	0.0648872	0.50902	0	0	1.5629	4.27469	HDAC4;MEF2C;MEF2B;SATB2;GMNN;LEF1;HDAC9;GLI3;HOXA10;NCOR2;KAT2B;CCND1;TAL1;ANKRD1;BCOR;INSM1;PKN1;MEF2D
protein serine/threonine kinase activity (GO:0004674)	56/344	0.0649586	0.50902	0	0	1.2688	3.46891	ACVRL1;DYRK3;MAST4;MAST3;STK10;STK16;MAP3K8;IKBKE;STK32B;MAP3K4;MAP3K5;MAP4K1;PRKCH;SYK;DAPK1;PDPK1;PRKCE;PRKCA;VRK1;CSNK1E;VRK2;OXSR1;CIT;ERN1;ERN2;LATS2;FAM20C;SGK3;MAPKAPK5;TSSK3;TNIK;SGK1;SQSTM1;CAMK2A;WNK4;PKMYT1;STK4;KALRN;TTBK1;TTN;NUAK1;PAK6;MAP4K5;MARK2;MAPK4;CDC42BPB;HIPK2;CDK8;PINK1;SBK1;STK17A;PKN1;BMPR1B;MAP3K13;CDK14;CDK15
glutamate receptor binding (GO:0035254)	5/17	0.0655362	0.509371	0	0	2.70998	7.3851	IGSF11;DLG4;CAMK2A;SQSTM1;SHANK2
protein homodimerization activity (GO:0042803)	98/636	0.0688125	0.530522	0	0	1.19032	3.18575	SCARB2;CDA;UGT1A10;ENO1;STK10;IL6R;MAP3K5;TPD52;CUBN;PDGFRA;ACOT7;S100A1;ZBTB38;SLC11A1;ADIPOQ;UPB1;HLA-G;POU3F3;ERN1;TPST1;RABL3;CHMP4C;TRIM14;CSF1R;BHLHB9;NPR3;STK4;ZBTB4;RAP1GAP;BCL2L10;INPP5F;STC2;S100A13;KCNN2;ATG7;S100A11;S100A10;GSTM4;TFAP2B;SMAD3;AMBP;RBPMS;EIF2AK1;ZBTB16;PDE2A;CIDEA;INHBB;GDNF;BHLHE40;BCL2;MAP3K13;FGFR2;FGFR1;ABCD3;CITED1;LDB1;CALCOCO2;PTPRO;PTH1R;TRIM9;HHEX;LRRFIP1;HMGC…
voltage-gated potassium channel activity (GO:0005249)	16/82	0.0739285	0.56434	0	0	1.57832	4.11097	KCNH3;KCNJ5;KCNE4;KCNB1;KCNIP2;KCNJ12;KCNC3;KCNQ1;KCNS3;KCNMA1;KCNQ4;KCNN1;KCNQ5;KCNN2;KCNJ1;HCN2
cyclic-nucleotide phosphodiesterase activity (GO:0004112)	6/23	0.0760135	0.56434	0	0	2.29571	5.91569	PDE10A;PDE1A;PDE2A;PDE4B;PDE4A;PDE8B
chloride channel activity (GO:0005254)	13/64	0.0777165	0.56434	0	0	1.65912	4.23853	GABRP;TTYH3;TTYH1;GABRA5;GABRA3;ANO9;ANO4;CLCN1;BEST1;CLCN6;SLC26A8;GABRD;CFTR
calcium-dependent protein kinase activity (GO:0010857)	3/8	0.079102	0.56434	0	0	3.90101	9.89694	PINK1;CAMK2A;MAPKAPK5
ciliary neurotrophic factor receptor activity (GO:0004897)	3/8	0.079102	0.56434	0	0	3.90101	9.89694	CNTFR;OSMR;IL6R
cuprous ion binding (GO:1903136)	3/8	0.079102	0.56434	0	0	3.90101	9.89694	SNCG;SNCB;SNCA
ether hydrolase activity (GO:0016803)	3/8	0.079102	0.56434	0	0	3.90101	9.89694	TMEM86B;EPHX3;ALOX12
L-glutamine transmembrane transporter activity (GO:0015186)	3/8	0.079102	0.56434	0	0	3.90101	9.89694	SLC38A1;SLC38A3;SLC38A5
oxidoreductase activity, acting on NAD(P)H, heme protein as acceptor (GO:0016653)	3/8	0.079102	0.56434	0	0	3.90101	9.89694	CYB5R2;POR;MTRR
solute:cation antiporter activity (GO:0015298)	3/8	0.079102	0.56434	0	0	3.90101	9.89694	SLC22A4;SLC8A2;SLC9A1
cholesterol transfer activity (GO:0120020)	5/18	0.0811582	0.570494	0	0	2.50137	6.28183	ABCA1;ABCG5;STARD5;APOA1;PLTP
retinoic acid receptor binding (GO:0042974)	5/18	0.0811582	0.570494	0	0	2.50137	6.28183	MED1;RARG;NSD1;PPARG;TACC1
transcription corepressor binding (GO:0001222)	7/29	0.0822278	0.573794	0	0	2.0698	5.17089	PER2;CTBP2;EHMT2;ZBTB16;SIX3;EHMT1;ZBTB7A
basic amino acid transmembrane transporter activity (GO:0015174)	4/13	0.0838096	0.580594	0	0	2.89006	7.16505	SLC7A4;SLC38A3;SLC38A5;SLC7A3
estrogen receptor binding (GO:0030331)	8/35	0.0857578	0.589816	0	0	1.9276	4.73462	MED1;WBP2;NSD1;LEF1;TACC1;ISL1;PPARGC1B;ZNF366
lipoprotein particle binding (GO:0071813)	6/24	0.0904133	0.617394	0	0	2.16804	5.2106	SCARB1;PCSK9;MAPT;LDLR;PLTP;HSPD1
heme binding (GO:0020037)	17/91	0.0928237	0.624926	0	0	1.49554	3.55498	STEAP4;PTGIS;AMBP;EIF2AK1;CYB561D1;BACH1;HEBP1;CYP2A7;CYP26B1;CYP21A2;CBS;STC2;PXDN;CYP1B1;NOX4;NOX5;HMOX2
potassium channel activity (GO:0005267)	17/91	0.0928237	0.624926	0	0	1.49554	3.55498	KCNH3;KCNK10;KCNB1;KCNC3;GRIK3;GRIK2;TMEM175;KCNQ1;KCNS3;KCNMA1;KCNQ4;KCNN1;KCNQ5;KCNN2;KCNN4;HCN2;KCNK3
protein serine/threonine kinase inhibitor activity (GO:0030291)	7/30	0.095481	0.628956	0	0	1.97969	4.64995	RPTOR;KAT2B;CDKN1A;CDKN1B;PRKAG2;YWHAG;CIT
transmitter-gated ion channel activity involved in regulation of postsynaptic membrane potential (GO:1904315)	7/30	0.095481	0.628956	0	0	1.97969	4.64995	CHRNB1;CHRNA4;GABRA5;GRID1;GABRA3;GRIK3;GRIK2
cation channel activity (GO:0005261)	18/98	0.0972277	0.628956	0	0	1.46479	3.41399	TRPC5;KCNK10;ANXA2;TRPA1;HVCN1;TRPV2;SLC4A11;PKDREJ;OTOP1;TMEM175;GRIN1;CACNB2;SCNN1G;CALHM2;ANXA6;KCNQ4;NOX5;KCNK3
oxidoreductase activity, acting on paired donors, with incorporation or reduction of molecular oxygen, NAD(P)H as one donor, and incorporation of one atom of oxygen (GO:0016709)	8/36	0.0979893	0.628956	0	0	1.85865	4.31744	CYP27B1;CH25H;SQLE;CYP26B1;POR;MTRR;MICAL1;MICAL3
glutamate receptor activity (GO:0008066)	5/19	0.0985669	0.628956	0	0	2.32257	5.38144	GRIA1;GRID1;GRM8;GRIK3;GRIK2
phosphatidic acid binding (GO:0070300)	5/19	0.0985669	0.628956	0	0	2.32257	5.38144	GSDMD;PLEKHN1;PLTP;RAPGEF6;PITPNC1
sterol transfer activity (GO:0120015)	5/19	0.0985669	0.628956	0	0	2.32257	5.38144	ABCA1;ABCG5;STARD5;APOA1;PLTP
adenyl ribonucleotide binding (GO:0032559)	49/306	0.0986855	0.628956	0	0	1.24305	2.87867	ACVRL1;DYRK3;ABCD3;PRKAG1;PRKAG2;PYGL;PDK4;PDE4B;PDE4A;MAP3K5;MAP4K1;ABCG5;KSR1;DAPK1;OXSR1;SYN3;RUNX3;SYN2;SYN1;ERN1;ACLY;ERN2;ACTA1;LATS2;MYO3A;MYH8;MYH9;TSSK3;PIF1;MVK;WNK4;RHOBTB3;STK4;MAP4K5;KCNJ1;MARK2;ABCF1;ABCA1;PDE2A;TNK1;CDC42BPB;GCK;TBCK;PINK1;PDE10A;STK17A;BMPR1B;PFKP;EIF4G1
protease binding (GO:0002020)	21/118	0.1012	0.640181	0	0	1.40963	3.22897	NTRK2;ANXA2;CLTC;TNFAIP3;FURIN;TTN;COMP;COL1A1;ADAMTS4;BCL2L10;PINK1;BIN1;BCL2;FLOT1;TIMP2;CARD18;TIMP3;ALPI;RFFL;LDLR;TIMP4
protein kinase C activity (GO:0004697)	4/14	0.105439	0.640181	0	0	2.6009	5.85104	PRKCH;PRKCE;PRKCA;PKN1
phospholipase C activity (GO:0004629)	6/25	0.106179	0.640181	0	0	2.05382	4.60596	PLCL1;PLCG2;PLCE1;PLCH2;F2RL2;PLCD1
ciliary neurotrophic factor receptor binding (GO:0005127)	3/9	0.10725	0.640181	0	0	3.25066	7.25738	CLCF1;OSMR;CRLF1
glucocorticoid receptor binding (GO:0035259)	3/9	0.10725	0.640181	0	0	3.25066	7.25738	STAT5B;SMAD3;TACC1
interleukin-1 binding (GO:0019966)	3/9	0.10725	0.640181	0	0	3.25066	7.25738	IL1RN;IL1R2;PXDN
monoamine transmembrane transporter activity (GO:0008504)	3/9	0.10725	0.640181	0	0	3.25066	7.25738	SLC18A2;SLC6A3;SLC6A4
oxalate transmembrane transporter activity (GO:0019531)	3/9	0.10725	0.640181	0	0	3.25066	7.25738	SLC26A8;SLC26A4;SLC26A5
sodium:chloride symporter activity (GO:0015378)	3/9	0.10725	0.640181	0	0	3.25066	7.25738	SLC18A2;SLC6A3;SLC6A4
calcium ion transmembrane transporter activity (GO:0015085)	11/55	0.108152	0.640181	0	0	1.62665	3.61802	CACNB2;TRPC5;ANXA2;ANXA6;ITPR1;ATP2B4;TRPV2;ATP2B2;PKDREJ;SLC8A2;GRIN1
hexosyltransferase activity (GO:0016758)	21/119	0.10818	0.640181	0	0	1.39516	3.10279	CSGALNACT1;UGT1A10;TMTC1;FUT2;PIGV;TMTC4;PIGB;FUT7;B3GNT8;B3GNT7;B3GNT5;HAS1;GCNT2;HAS3;UGT1A4;B4GALNT1;B4GALNT3;UGT1A9;UGT1A8;UGT1A7;UGT1A6
GTPase activator activity (GO:0005096)	53/336	0.108722	0.640181	0	0	1.221	2.70936	DENND1C;NRP1;DOCK9;DOCK8;RASGRF1;ARHGEF10L;SIPA1L2;AKAP13;HERC2;RASGEF1A;PLCE1;EVI5L;SBF2;TBC1D22B;RGS7;RALBP1;ELMOD1;TBC1D8;ARAP3;TIAM1;ALS2;TBC1D5;RAPGEF1;RIN3;ARHGEF2;RAPGEF6;RAP1GDS1;THY1;ASAP2;IQGAP2;KALRN;RAP1GAP;RASGRP3;ABR;FGD6;CYTH4;WNT11;SH3BP5;TBC1D14;RGS20;FARP1;RABGAP1L;STARD13;TBCD;ARHGAP26;STXBP5L;TBCK;DNMBP;RGS11;SERGEF;SMAP2;RGL2;MON1A
glucuronosyltransferase activity (GO:0015020)	7/31	0.10984	0.640181	0	0	1.89709	4.19017	CSGALNACT1;UGT1A10;UGT1A4;UGT1A9;UGT1A8;UGT1A7;UGT1A6
amino acid transmembrane transporter activity (GO:0015171)	10/49	0.109883	0.640181	0	0	1.66821	3.68398	SLC7A4;SLC22A4;SLC38A1;PDPN;SLC7A14;SLC38A11;SLC38A3;SLC38A5;SLC7A3;SLC38A4
sodium channel regulator activity (GO:0017080)	8/37	0.11115	0.640181	0	0	1.79445	3.94218	TMPRSS3;ATP2B4;PCSK9;FXYD7;SGK3;FXYD5;SGK1;SCN1B
receptor tyrosine kinase binding (GO:0030971)	11/56	0.119227	0.640181	0	0	1.59041	3.38236	ANGPT4;SHC3;NRG3;IRS1;SHC1;PITPNM2;CBLC;ELMO2;GAB2;SQSTM1;RNF41
cholesterol binding (GO:0015485)	10/50	0.121815	0.640181	0	0	1.62641	3.424	SCARB2;SULT2B1;ABCA1;STARD5;OSBPL6;CD81;ANXA6;APOA1;PROM1;OSBPL10
sodium channel activity (GO:0005272)	8/38	0.125219	0.640181	0	0	1.73454	3.60383	CACNA1I;SCNN1G;GRIK3;SLC4A11;GRIK2;CACNA1H;SCN1B;HCN2
ATP binding (GO:0005524)	44/278	0.128317	0.640181	0	0	1.22523	2.51571	ACVRL1;PIF1;DYRK3;ABCD3;MVK;WNK4;PRKAG1;RHOBTB3;PRKAG2;PYGL;STK4;PDK4;MAP4K5;KCNJ1;MARK2;MAP3K5;ABCF1;ABCA1;MAP4K1;ABCG5;KSR1;DAPK1;TNK1;OXSR1;CDC42BPB;SYN3;RUNX3;SYN2;SYN1;GCK;ERN1;ACLY;ERN2;TBCK;ACTA1;PINK1;LATS2;STK17A;MYH8;MYH9;TSSK3;BMPR1B;PFKP;EIF4G1
hexose transmembrane transporter activity (GO:0015149)	4/15	0.129298	0.640181	0	0	2.36432	4.83653	SLC2A14;SLC2A2;SLC2A3;SLC5A3
muscle alpha-actinin binding (GO:0051371)	4/15	0.129298	0.640181	0	0	2.36432	4.83653	SYNPO2;LDB3;PDLIM4;TTN
voltage-gated potassium channel activity involved in cardiac muscle cell action potential repolarization (GO:0086008)	4/15	0.129298	0.640181	0	0	2.36432	4.83653	KCNJ5;KCNE4;KCNIP2;KCNQ1
Wnt-activated receptor activity (GO:0042813)	4/15	0.129298	0.640181	0	0	2.36432	4.83653	FZD5;LRP5;ROR1;FZD10
guanyl-nucleotide exchange factor activity (GO:0005085)	25/149	0.132873	0.640181	0	0	1.31266	2.64941	DENND1C;DOCK9;DOCK8;RASGRF1;KALRN;ABR;AKAP13;HERC2;CYTH4;FGD6;RASGEF1A;SH3BP5;PLCE1;SBF2;FARP1;TIAM1;DNMBP;ALS2;RAPGEF1;RIN3;ARHGEF2;SERGEF;RGL2;RAPGEF6;MON1A
1,4-alpha-oligoglucan phosphorylase activity (GO:0004645)	2/5	0.135038	0.640181	0	0	4.33333	8.67621	PYGB;PYGL
ammonia-lyase activity (GO:0016841)	2/5	0.135038	0.640181	0	0	4.33333	8.67621	HAL;FTCD
cAMP-dependent protein kinase activity (GO:0004691)	2/5	0.135038	0.640181	0	0	4.33333	8.67621	PRKAG1;PRKX
collagen binding involved in cell-matrix adhesion (GO:0098639)	2/5	0.135038	0.640181	0	0	4.33333	8.67621	ITGA2;ITGA11
glutathione transmembrane transporter activity (GO:0034634)	2/5	0.135038	0.640181	0	0	4.33333	8.67621	SLC13A3;ABCC5
interferon receptor activity (GO:0004904)	2/5	0.135038	0.640181	0	0	4.33333	8.67621	IFNGR2;IFNAR1
interleukin-1 receptor activity (GO:0004908)	2/5	0.135038	0.640181	0	0	4.33333	8.67621	IL1R2;IL1RAPL2
isocitrate dehydrogenase activity (GO:0004448)	2/5	0.135038	0.640181	0	0	4.33333	8.67621	IDH2;IDH3A
kainate selective glutamate receptor activity (GO:0015277)	2/5	0.135038	0.640181	0	0	4.33333	8.67621	GRIK3;GRIK2
L-histidine transmembrane transporter activity (GO:0005290)	2/5	0.135038	0.640181	0	0	4.33333	8.67621	SLC38A3;SLC38A5
leukotriene-C4 synthase activity (GO:0004464)	2/5	0.135038	0.640181	0	0	4.33333	8.67621	GSTM4;MGST2
LIM domain binding (GO:0030274)	2/5	0.135038	0.640181	0	0	4.33333	8.67621	LDB1;LDB2
opioid receptor binding (GO:0031628)	2/5	0.135038	0.640181	0	0	4.33333	8.67621	GNAO1;PNOC
oxidoreductase activity, acting on metal ions, NAD or NADP as acceptor (GO:0016723)	2/5	0.135038	0.640181	0	0	4.33333	8.67621	MTRR;STEAP4
phosphatidylcholine transfer activity (GO:0120019)	2/5	0.135038	0.640181	0	0	4.33333	8.67621	PITPNA;PLTP
phosphatidylserine flippase activity (GO:0140346)	2/5	0.135038	0.640181	0	0	4.33333	8.67621	ATP8A2;ATP11A
solute:proton antiporter activity (GO:0015299)	2/5	0.135038	0.640181	0	0	4.33333	8.67621	SLC11A1;SLC9A1
thiolester hydrolase activity (GO:0016790)	2/5	0.135038	0.640181	0	0	4.33333	8.67621	ESD;PPT2
transforming growth factor beta receptor activity, type I (GO:0005025)	2/5	0.135038	0.640181	0	0	4.33333	8.67621	ACVRL1;BMPR1B
type 1 fibroblast growth factor receptor binding (GO:0005105)	2/5	0.135038	0.640181	0	0	4.33333	8.67621	FGF8;FGF18
uridine transmembrane transporter activity (GO:0015213)	2/5	0.135038	0.640181	0	0	4.33333	8.67621	SLC29A1;SLC29A2
voltage-gated calcium channel activity involved in cardiac muscle cell action potential (GO:0086007)	2/5	0.135038	0.640181	0	0	4.33333	8.67621	CACNB2;CACNA1C
RNA polymerase II-specific DNA-binding transcription factor binding (GO:0061629)	31/190	0.135487	0.640181	0	0	1.2697	2.53798	RERE;HDAC4;LDB1;NR1I2;GATA4;LDB2;NHLH2;RXRA;GSC;ANKRD1;PITX2;PITX1;GTF2I;EOMES;MED1;TCF7L2;SMAD3;PRRX1;LMO2;ISL1;COMMD7;HIPK2;NCOR2;IFI27;LHX3;TAL1;BHLHE40;NCOA7;PPARG;TACC1;ZFPM2
[truncated: 759 more rows]

## Sheet: GO Cellular Component 2021
Term	Overlap	P-value	Adjusted P-value	Old P-value	Old Adjusted P-value	Odds Ratio	Combined Score	Genes
[truncated: 956 more rows]

[truncated: 2 more sheets: ARCHS4 Cell-lines, NCI-60 Cancer Cell Lines]
